# Supplementary material for: Epigenetic regulation of CD38/CD48 by KDM6A mediates NK cell response in multiple myeloma
Source: Nat Commun. 2024 Feb 14;15:1367. doi: 10.1038/s41467-024-45561-z (PMC10866908; doi:10.1038/s41467-024-45561-z)
Supplement: Supplementary file 4 — Supplementary Data 1 [file 41467_2024_45561_MOESM4_ESM.xlsx]

## Sheet: GroupAB_V2A_Negative control no
Gene	V2A_C	V2A_NK	Control	Treatment	diff	group
CD38	0.14575	2.6275	0.14575	2.6275	2.48175	up
BPY2C	0.0010658	1.4942	0.0010658	1.4942	1.49313	up
NAPB	0.08738	1.4529	0.08738	1.4529	1.36552	up
KRT16	-0.1546	1.1833	-0.1546	1.1833	1.3379	up
DPM3	-0.34843	0.89745	-0.34843	0.89745	1.24588	up
ZNF217	-0.90766	0.31105	-0.90766	0.31105	1.21871	up
MS4A5	0.097308	1.1771	0.097308	1.1771	1.07979	up
DUT	-1.871	-0.81006	-1.871	-0.81006	1.06094	up
KDM1A	-0.27879	0.75254	-0.27879	0.75254	1.03133	up
SLC35B2	-0.15516	0.87333	-0.15516	0.87333	1.02849	up
THRAP3	-0.71814	0.28393	-0.71814	0.28393	1.00207	up
PAPSS1	0.013118	1.0015	0.013118	1.0015	0.988382	up
AMY1B	-0.27726	0.69265	-0.27726	0.69265	0.96991	up
KDM6A	-0.1033	0.86546	-0.1033	0.86546	0.96876	up
TPGS2	0.048605	1.0081	0.048605	1.0081	0.959495	up
COMMD9	-0.073234	0.87334	-0.073234	0.87334	0.946574	up
OR10R2	-0.10932	0.7883	-0.10932	0.7883	0.89762	up
FOSL1	0.060353	0.95496	0.060353	0.95496	0.894607	up
RASSF8	-0.041156	0.84784	-0.041156	0.84784	0.888996	up
SPIN2B	0.060488	0.92812	0.060488	0.92812	0.867632	up
PUF60	-0.73209	0.13507	-0.73209	0.13507	0.86716	up
LECT2	-0.059438	0.80318	-0.059438	0.80318	0.862618	up
C3orf58	0.087278	0.94978	0.087278	0.94978	0.862502	up
SGCB	0.19623	1.0559	0.19623	1.0559	0.85967	up
FOXL2	-0.07852	0.76693	-0.07852	0.76693	0.84545	up
PCDHA8	-0.022139	0.81769	-0.022139	0.81769	0.839829	up
MKRN3	0.062114	0.89559	0.062114	0.89559	0.833476	up
ZBTB43	-0.15119	0.67098	-0.15119	0.67098	0.82217	up
KRT38	-0.19957	0.62092	-0.19957	0.62092	0.82049	up
UVRAG	-0.23783	0.57926	-0.23783	0.57926	0.81709	up
UBE4A	-0.15538	0.64502	-0.15538	0.64502	0.8004	up
ME3	0.034078	0.8331	0.034078	0.8331	0.799022	up
USP17L5	-0.23925	0.5568	-0.23925	0.5568	0.79605	up
RBM47	0.055184	0.82998	0.055184	0.82998	0.774796	up
KCNMA1	-0.09926	0.66775	-0.09926	0.66775	0.76701	up
HSPA9	-0.79528	-0.028513	-0.79528	-0.028513	0.766767	up
SBK2	-0.020724	0.74417	-0.020724	0.74417	0.764894	up
NDST2	-0.037525	0.72647	-0.037525	0.72647	0.763995	up
RAB17	-0.25377	0.50888	-0.25377	0.50888	0.76265	up
MBOAT4	0.11333	0.87403	0.11333	0.87403	0.7607	up
RCE1	-0.26082	0.49785	-0.26082	0.49785	0.75867	up
OCIAD2	-0.044255	0.70781	-0.044255	0.70781	0.752065	up
MFAP3	-0.063658	0.6877	-0.063658	0.6877	0.751358	up
AKIRIN1	0.0095562	0.75945	0.0095562	0.75945	0.749894	up
SPATC1L	-0.14094	0.60177	-0.14094	0.60177	0.74271	up
EMC6	-0.68914	0.051734	-0.68914	0.051734	0.740874	up
FASTKD1	-0.10109	0.63826	-0.10109	0.63826	0.73935	up
CTSV	-0.28254	0.45534	-0.28254	0.45534	0.73788	up
CD48	-0.05836	0.67949	-0.05836	0.67949	0.73785	up
TCTN3	0.049984	0.78595	0.049984	0.78595	0.735966	up
GJB4	-0.10049	0.63389	-0.10049	0.63389	0.73438	up
HIST2H3C	-0.54721	0.18445	-0.54721	0.18445	0.73166	up
TMEM208	-0.44949	0.28215	-0.44949	0.28215	0.73164	up
COMMD10	-0.13536	0.589	-0.13536	0.589	0.72436	up
KRTAP2-4	0.20155	0.9258	0.20155	0.9258	0.72425	up
POLR2L	-0.69459	0.02895	-0.69459	0.02895	0.72354	up
ST8SIA6	-0.065403	0.65812	-0.065403	0.65812	0.723523	up
PDLIM1	-0.053611	0.66986	-0.053611	0.66986	0.723471	up
LYL1	-0.027975	0.69201	-0.027975	0.69201	0.719985	up
KCNJ15	-0.089328	0.63046	-0.089328	0.63046	0.719788	up
RPL8	-0.90403	-0.18457	-0.90403	-0.18457	0.71946	up
EHD2	-0.24987	0.45788	-0.24987	0.45788	0.70775	up
ABTB2	0.17413	0.88181	0.17413	0.88181	0.70768	up
ATP5J	-0.26247	0.44224	-0.26247	0.44224	0.70471	up
GET4	-0.96139	-0.25706	-0.96139	-0.25706	0.70433	up
DMXL1	-0.12165	0.57785	-0.12165	0.57785	0.6995	up
PDE8B	-0.15213	0.54694	-0.15213	0.54694	0.69907	up
PECAM1	-0.12142	0.57736	-0.12142	0.57736	0.69878	up
C6orf120	-0.080979	0.61493	-0.080979	0.61493	0.695909	up
MACROD1	-0.044608	0.64977	-0.044608	0.64977	0.694378	up
TRAPPC10	0.18338	0.87687	0.18338	0.87687	0.69349	up
ZPLD1	-0.025233	0.66634	-0.025233	0.66634	0.691573	up
KRTAP19-6	-0.12767	0.56154	-0.12767	0.56154	0.68921	up
hsa-mir-7705	-0.047034	0.63997	-0.047034	0.63997	0.687004	up
HS2ST1	0.051205	0.7367	0.051205	0.7367	0.685495	up
FXYD6-FXYD2	-0.11913	0.56597	-0.11913	0.56597	0.6851	up
COMMD3	-0.15494	0.52935	-0.15494	0.52935	0.68429	up
DDX58	0.17111	0.85497	0.17111	0.85497	0.68386	up
APOLD1	-0.047063	0.6336	-0.047063	0.6336	0.680663	up
ANO3	-0.112	0.56296	-0.112	0.56296	0.67496	up
OLA1	-0.051947	0.62116	-0.051947	0.62116	0.673107	up
AKAP8	0.084202	0.75649	0.084202	0.75649	0.672288	up
SPTSSA	-0.53373	0.13788	-0.53373	0.13788	0.67161	up
TBC1D4	-0.015134	0.65471	-0.015134	0.65471	0.669844	up
NXN	-0.17116	0.49574	-0.17116	0.49574	0.6669	up
MYL7	-0.071753	0.59281	-0.071753	0.59281	0.664563	up
CATSPERG	-0.034404	0.62508	-0.034404	0.62508	0.659484	up
TFPI2	-0.05245	0.60581	-0.05245	0.60581	0.65826	up
KIAA1109	-0.1792	0.47786	-0.1792	0.47786	0.65706	up
PDCD2L	0.16858	0.82506	0.16858	0.82506	0.65648	up
IFNAR2	0.030096	0.68446	0.030096	0.68446	0.654364	up
SAFB	-0.074074	0.57973	-0.074074	0.57973	0.653804	up
CLTA	-0.095212	0.55816	-0.095212	0.55816	0.653372	up
HOXB4	-0.16418	0.48743	-0.16418	0.48743	0.65161	up
EXOSC5	-0.59499	0.051112	-0.59499	0.051112	0.646102	up
RREB1	-0.037497	0.60768	-0.037497	0.60768	0.645177	up
IGLON5	-0.21597	0.42866	-0.21597	0.42866	0.64463	up
RNF111	0.051929	0.69627	0.051929	0.69627	0.644341	up
OR5K1	0.0057048	0.64819	0.0057048	0.64819	0.642485	up
UNC5D	-0.094445	0.54717	-0.094445	0.54717	0.641615	up
ZSWIM4	0.039067	0.68065	0.039067	0.68065	0.641583	up
KARS	-0.056534	0.58448	-0.056534	0.58448	0.641014	up
CCDC142	0.061997	0.70135	0.061997	0.70135	0.639353	up
GIPC2	-0.091469	0.54745	-0.091469	0.54745	0.638919	up
RADIL	-0.026136	0.61254	-0.026136	0.61254	0.638676	up
SYT2	-0.13188	0.5048	-0.13188	0.5048	0.63668	up
LIPG	-0.25507	0.38	-0.25507	0.38	0.63507	up
CCL8	-0.09613	0.53614	-0.09613	0.53614	0.63227	up
SNUPN	-0.35321	0.27892	-0.35321	0.27892	0.63213	up
CERS2	-0.5042	0.12784	-0.5042	0.12784	0.63204	up
DNAJC13	-0.22141	0.40979	-0.22141	0.40979	0.6312	up
MT4	-0.15469	0.47603	-0.15469	0.47603	0.63072	up
BHLHE40	0.074161	0.70445	0.074161	0.70445	0.630289	up
SIT1	-0.099322	0.52998	-0.099322	0.52998	0.629302	up
RDH16	-0.056027	0.57193	-0.056027	0.57193	0.627957	up
KLHL14	0.097999	0.72504	0.097999	0.72504	0.627041	up
COL4A2	0.051514	0.67518	0.051514	0.67518	0.623666	up
WFS1	0.033914	0.6571	0.033914	0.6571	0.623186	up
RBFOX2	0.0035306	0.62618	0.0035306	0.62618	0.622649	up
TP53INP1	-0.0024812	0.6184	-0.0024812	0.6184	0.620881	up
IL10RA	-0.22219	0.39813	-0.22219	0.39813	0.62032	up
ATXN7L2	-0.16584	0.45415	-0.16584	0.45415	0.61999	up
WDR16	0.017506	0.63749	0.017506	0.63749	0.619984	up
LHFP	-0.019539	0.59788	-0.019539	0.59788	0.617419	up
TMEM5	-0.055832	0.56102	-0.055832	0.56102	0.616852	up
HSFY2	0.086598	0.70216	0.086598	0.70216	0.615562	up
GNG2	-0.086257	0.529	-0.086257	0.529	0.615257	up
GUCD1	-0.043793	0.56924	-0.043793	0.56924	0.613033	up
MICA	0.0048164	0.61674	0.0048164	0.61674	0.611924	up
VCY1B	0.089584	0.70143	0.089584	0.70143	0.611846	up
ARL17A	-0.47756	0.1338	-0.47756	0.1338	0.61136	up
TMTC4	-0.017172	0.59228	-0.017172	0.59228	0.609452	up
SGK223	-0.044867	0.56329	-0.044867	0.56329	0.608157	up
SLC18B1	0.14055	0.74585	0.14055	0.74585	0.6053	up
CHST14	-0.16321	0.44164	-0.16321	0.44164	0.60485	up
MTX2	0.04417	0.64894	0.04417	0.64894	0.60477	up
MPP7	-0.042639	0.56137	-0.042639	0.56137	0.604009	up
SENP8	-0.19972	0.4031	-0.19972	0.4031	0.60282	up
SPDYE6	-0.56479	0.0369	-0.56479	0.0369	0.60169	up
STT3B	-0.43532	0.16546	-0.43532	0.16546	0.60078	up
hsa-mir-6879	-0.3235	0.2764	-0.3235	0.2764	0.5999	up
CCDC47	-0.1219	0.47651	-0.1219	0.47651	0.59841	up
POLE2	-0.96722	-0.37022	-0.96722	-0.37022	0.597	up
hsa-mir-8086	-1.3057	-0.70975	-1.3057	-0.70975	0.59595	up
SLC38A9	0.17868	0.77463	0.17868	0.77463	0.59595	up
SNAI3	-0.0010455	0.59465	-0.0010455	0.59465	0.595696	up
SLU7	0.034967	0.62959	0.034967	0.62959	0.594623	up
SLC47A2	-0.1543	0.43921	-0.1543	0.43921	0.59351	up
FOXE3	-0.11969	0.47365	-0.11969	0.47365	0.59334	up
C9orf9	-0.084571	0.50786	-0.084571	0.50786	0.592431	up
MT2A	-0.063607	0.52678	-0.063607	0.52678	0.590387	up
SPATA2	-0.053511	0.53667	-0.053511	0.53667	0.590181	up
CCDC36	0.061066	0.64979	0.061066	0.64979	0.588724	up
MAT1A	-0.23198	0.35493	-0.23198	0.35493	0.58691	up
PTGES	-0.098996	0.48686	-0.098996	0.48686	0.585856	up
SLMO2	-0.52334	0.062436	-0.52334	0.062436	0.585776	up
CYP3A7-CYP3AP1	-0.0030397	0.58232	-0.0030397	0.58232	0.58536	up
ABCG8	0.068633	0.65373	0.068633	0.65373	0.585097	up
GABPB1	-0.17664	0.40784	-0.17664	0.40784	0.58448	up
EFCAB2	0.091026	0.67522	0.091026	0.67522	0.584194	up
APOL5	-0.015648	0.56744	-0.015648	0.56744	0.583088	up
CLPTM1L	-0.017227	0.56577	-0.017227	0.56577	0.582997	up
PEX3	-0.26003	0.31985	-0.26003	0.31985	0.57988	up
CITED1	0.022951	0.60239	0.022951	0.60239	0.579439	up
RASGRP1	0.0071453	0.58563	0.0071453	0.58563	0.578485	up
TRPV6	-0.13983	0.43831	-0.13983	0.43831	0.57814	up
PHIP	0.043627	0.62066	0.043627	0.62066	0.577033	up
MTMR9	-0.13601	0.44067	-0.13601	0.44067	0.57668	up
ZNF812	-0.0017218	0.57468	-0.0017218	0.57468	0.576402	up
TRABD2B	-0.059729	0.51667	-0.059729	0.51667	0.576399	up
KRT73	0.040927	0.61653	0.040927	0.61653	0.575603	up
DSCR3	0.25096	0.82509	0.25096	0.82509	0.57413	up
ROCK1	0.019563	0.5923	0.019563	0.5923	0.572737	up
CREM	0.0013442	0.57332	0.0013442	0.57332	0.571976	up
hsa-mir-1185-2	-0.18067	0.3903	-0.18067	0.3903	0.57097	up
CDH22	-0.11225	0.45819	-0.11225	0.45819	0.57044	up
KRT1	-0.064724	0.50391	-0.064724	0.50391	0.568634	up
SRD5A1	-0.41682	0.15139	-0.41682	0.15139	0.56821	up
PMM1	-0.092393	0.47558	-0.092393	0.47558	0.567973	up
CAPG	0.069722	0.63745	0.069722	0.63745	0.567728	up
EPCAM	-0.045535	0.52199	-0.045535	0.52199	0.567525	up
TRPM3	0.050575	0.61712	0.050575	0.61712	0.566545	up
SRP68	-0.42515	0.14066	-0.42515	0.14066	0.56581	up
SLC9A2	-0.11799	0.44571	-0.11799	0.44571	0.5637	up
CLIC1	-0.030833	0.53051	-0.030833	0.53051	0.561343	up
COX7B	-0.79882	-0.23766	-0.79882	-0.23766	0.56116	up
C10orf68	-0.09451	0.46609	-0.09451	0.46609	0.5606	up
LRRC33	-0.049265	0.51126	-0.049265	0.51126	0.560525	up
SPOPL	0.070229	0.63042	0.070229	0.63042	0.560191	up
ZNF92	-0.21298	0.34648	-0.21298	0.34648	0.55946	up
CTAG1B	-0.071551	0.48733	-0.071551	0.48733	0.558881	up
ARPC3	-0.40327	0.15537	-0.40327	0.15537	0.55864	up
LRGUK	0.035559	0.59302	0.035559	0.59302	0.557461	up
hsa-mir-6835	-0.067534	0.48982	-0.067534	0.48982	0.557354	up
PPP1R15A	-0.17572	0.38132	-0.17572	0.38132	0.55704	up
OSBPL11	-0.36519	0.19147	-0.36519	0.19147	0.55666	up
KBTBD11	-0.071073	0.48507	-0.071073	0.48507	0.556143	up
RP1L1	-0.058593	0.49749	-0.058593	0.49749	0.556083	up
NEUROG1	0.10934	0.66521	0.10934	0.66521	0.55587	up
TUBB	-0.69491	-0.14057	-0.69491	-0.14057	0.55434	up
CHRNE	0.10765	0.66109	0.10765	0.66109	0.55344	up
EMC10	-0.038739	0.51449	-0.038739	0.51449	0.553229	up
SYT15	-0.12209	0.43004	-0.12209	0.43004	0.55213	up
AES	-0.01271	0.53813	-0.01271	0.53813	0.55084	up
TMEM110	-0.093614	0.45715	-0.093614	0.45715	0.550764	up
DYTN	0.16855	0.71906	0.16855	0.71906	0.55051	up
CWF19L2	-0.18504	0.36542	-0.18504	0.36542	0.55046	up
hsa-mir-6820	-0.24027	0.31002	-0.24027	0.31002	0.55029	up
TMEM127	0.11527	0.6653	0.11527	0.6653	0.55003	up
TMEM238	0.031402	0.58114	0.031402	0.58114	0.549738	up
CCDC88A	0.095492	0.6446	0.095492	0.6446	0.549108	up
PRRX2	0.063129	0.61176	0.063129	0.61176	0.548631	up
LCP1	0.15555	0.70294	0.15555	0.70294	0.54739	up
RAP1B	-0.11815	0.42905	-0.11815	0.42905	0.5472	up
GAK	-0.061956	0.48435	-0.061956	0.48435	0.546306	up
TSEN15	0.045587	0.59171	0.045587	0.59171	0.546123	up
PEX1	-0.32815	0.21795	-0.32815	0.21795	0.5461	up
RIOK1	-0.54604	-0.00092039	-0.54604	-0.00092039	0.54512	up
KRTAP9-6	-0.018574	0.5258	-0.018574	0.5258	0.544374	up
SYCP2	0.010225	0.55455	0.010225	0.55455	0.544325	up
RAB1B	-0.33842	0.20573	-0.33842	0.20573	0.54415	up
RGS17	0.12196	0.66594	0.12196	0.66594	0.54398	up
EEF1B2	-0.4219	0.1217	-0.4219	0.1217	0.5436	up
LTA4H	-0.062977	0.48013	-0.062977	0.48013	0.543107	up
CHCHD1	-0.080802	0.46218	-0.080802	0.46218	0.542982	up
ALG3	-0.18991	0.35296	-0.18991	0.35296	0.54287	up
RBM4B	-0.0084137	0.53368	-0.0084137	0.53368	0.542094	up
ZDHHC1	-0.1229	0.41918	-0.1229	0.41918	0.54208	up
FGF1	-0.066811	0.47525	-0.066811	0.47525	0.542061	up
FZD10	-0.050407	0.49119	-0.050407	0.49119	0.541597	up
EIF2D	-0.0083544	0.53231	-0.0083544	0.53231	0.540664	up
CCDC53	-0.30001	0.24042	-0.30001	0.24042	0.54043	up
KLHL26	-0.15136	0.38831	-0.15136	0.38831	0.53967	up
MAGEE1	-0.090124	0.44877	-0.090124	0.44877	0.538894	up
KCNA5	-0.1344	0.40437	-0.1344	0.40437	0.53877	up
FCER2	-0.037052	0.50166	-0.037052	0.50166	0.538712	up
SPG20	-0.0093564	0.52793	-0.0093564	0.52793	0.537286	up
NR1H2	-0.21521	0.32135	-0.21521	0.32135	0.53656	up
LYPD3	-0.11378	0.42151	-0.11378	0.42151	0.53529	up
CETN2	-0.089168	0.44604	-0.089168	0.44604	0.535208	up
MAFB	0.11078	0.64531	0.11078	0.64531	0.53453	up
TVP23B	-0.020467	0.51392	-0.020467	0.51392	0.534387	up
hsa-mir-7106	0.019146	0.55338	0.019146	0.55338	0.534234	up
NDST1	0.18376	0.71723	0.18376	0.71723	0.53347	up
LAIR2	0.060121	0.59333	0.060121	0.59333	0.533209	up
PRSS45	-0.026112	0.50681	-0.026112	0.50681	0.532922	up
ERVFRD-1	-0.21523	0.31658	-0.21523	0.31658	0.53181	up
SMAP1	0.030759	0.56256	0.030759	0.56256	0.531801	up
RPS6KB1	-0.081845	0.44981	-0.081845	0.44981	0.531655	up
ANAPC4	-1.3769	-0.8454	-1.3769	-0.8454	0.5315	up
ZBED4	0.071138	0.60167	0.071138	0.60167	0.530532	up
SORCS1	-0.019312	0.5106	-0.019312	0.5106	0.529912	up
PRUNE2	0.054403	0.58382	0.054403	0.58382	0.529417	up
HLX	0.018928	0.548	0.018928	0.548	0.529072	up
PRDX4	-0.1423	0.38647	-0.1423	0.38647	0.52877	up
DUSP6	-0.060761	0.46637	-0.060761	0.46637	0.527131	up
LHX6	-0.0068927	0.52001	-0.0068927	0.52001	0.526903	up
BECN1	-0.10567	0.42087	-0.10567	0.42087	0.52654	up
STX2	-0.051972	0.4744	-0.051972	0.4744	0.526372	up
RTFDC1	-0.40026	0.1257	-0.40026	0.1257	0.52596	up
ALG11	-1.2433	-0.71813	-1.2433	-0.71813	0.52517	up
ADSS	-0.19112	0.3338	-0.19112	0.3338	0.52492	up
BATF3	-0.1081	0.41676	-0.1081	0.41676	0.52486	up
CLOCK	-0.067082	0.45771	-0.067082	0.45771	0.524792	up
HLF	0.014048	0.53869	0.014048	0.53869	0.524642	up
OR2AT4	-0.24649	0.27789	-0.24649	0.27789	0.52438	up
hsa-mir-362	-0.041479	0.48219	-0.041479	0.48219	0.523669	up
MAP3K2	0.17344	0.6969	0.17344	0.6969	0.52346	up
VPS36	-0.30719	0.21583	-0.30719	0.21583	0.52302	up
PTPN18	0.09592	0.6178	0.09592	0.6178	0.52188	up
HECTD2	-0.023101	0.49783	-0.023101	0.49783	0.520931	up
PLEKHH1	0.00024993	0.52118	0.00024993	0.52118	0.52093	up
CCT8L2	-0.16436	0.35623	-0.16436	0.35623	0.52059	up
C11orf58	-0.074032	0.44639	-0.074032	0.44639	0.520422	up
TBXA2R	-0.11942	0.39989	-0.11942	0.39989	0.51931	up
TMEM66	-0.13453	0.38471	-0.13453	0.38471	0.51924	up
DIAPH2	0.030444	0.54934	0.030444	0.54934	0.518896	up
GPR116	-0.038126	0.48056	-0.038126	0.48056	0.518686	up
HRCT1	-0.083946	0.4347	-0.083946	0.4347	0.518646	up
PTBP2	0.076193	0.59478	0.076193	0.59478	0.518587	up
ABCB8	0.048982	0.56752	0.048982	0.56752	0.518538	up
ZNF69	0.011352	0.5294	0.011352	0.5294	0.518048	up
WDR43	-0.50651	0.011308	-0.50651	0.011308	0.517818	up
MT1B	-0.06947	0.44769	-0.06947	0.44769	0.51716	up
DCAF17	-0.10176	0.41422	-0.10176	0.41422	0.51598	up
RYK	0.14848	0.66407	0.14848	0.66407	0.51559	up
TEX37	0.13253	0.64787	0.13253	0.64787	0.51534	up
DNHD1	0.020735	0.53606	0.020735	0.53606	0.515325	up
ITGAL	-0.093182	0.42184	-0.093182	0.42184	0.515022	up
LATS2	-0.097543	0.417	-0.097543	0.417	0.514543	up
SAYSD1	-0.029769	0.48459	-0.029769	0.48459	0.514359	up
RPS4Y1	0.088165	0.60227	0.088165	0.60227	0.514105	up
SNAI2	-0.1483	0.3658	-0.1483	0.3658	0.5141	up
COPB2	-0.70073	-0.18707	-0.70073	-0.18707	0.51366	up
PRRX1	-0.092996	0.4199	-0.092996	0.4199	0.512896	up
FAM92A1	0.25436	0.76606	0.25436	0.76606	0.5117	up
SNX3	0.0046089	0.5156	0.0046089	0.5156	0.510991	up
KAL1	0.076261	0.5872	0.076261	0.5872	0.510939	up
KLRC4-KLRK1	-0.082254	0.42849	-0.082254	0.42849	0.510744	up
TNIP3	-0.25035	0.25996	-0.25035	0.25996	0.51031	up
MATR3	-0.27249	0.23747	-0.27249	0.23747	0.50996	up
NMU	-0.0095404	0.49825	-0.0095404	0.49825	0.50779	up
RPL21	-0.82533	-0.3177	-0.82533	-0.3177	0.50763	up
PYGB	-0.06163	0.44592	-0.06163	0.44592	0.50755	up
TUSC5	0.10981	0.61718	0.10981	0.61718	0.50737	up
MAT2A	-0.35228	0.15475	-0.35228	0.15475	0.50703	up
IRF9	0.0022501	0.50884	0.0022501	0.50884	0.50659	up
hsa-mir-8078	-0.76876	-0.26223	-0.76876	-0.26223	0.50653	up
ARHGAP1	-0.26839	0.23784	-0.26839	0.23784	0.50623	up
ZNF131	-0.095379	0.41004	-0.095379	0.41004	0.505419	up
FAM209A	-0.025374	0.47963	-0.025374	0.47963	0.505004	up
C2orf48	0.017787	0.52273	0.017787	0.52273	0.504943	up
CHKA	-0.4507	0.053687	-0.4507	0.053687	0.504387	up
AKT1S1	0.0017621	0.506	0.0017621	0.506	0.504238	up
METTL2B	-0.27005	0.23372	-0.27005	0.23372	0.50377	up
TRPV3	-0.017263	0.48646	-0.017263	0.48646	0.503723	up
AAMDC	-0.12036	0.38298	-0.12036	0.38298	0.50334	up
TNFRSF14	0.075542	0.57885	0.075542	0.57885	0.503308	up
FAM86B2	-0.27584	0.22694	-0.27584	0.22694	0.50278	up
PIGT	-0.05673	0.44599	-0.05673	0.44599	0.50272	up
MYL9	0.13373	0.63524	0.13373	0.63524	0.50151	up
OASL	-0.097184	0.40382	-0.097184	0.40382	0.501004	up
FABP5	-0.2242	0.27641	-0.2242	0.27641	0.50061	up
EXT2	0.0050186	0.50507	0.0050186	0.50507	0.500051	up
ACTRT2	-0.081944	0.4173	-0.081944	0.4173	0.499244	up
NAB2	-0.092728	0.40517	-0.092728	0.40517	0.497898	up
CEP70	-0.03479	0.46251	-0.03479	0.46251	0.4973	up
KLK6	0.0031835	0.50048	0.0031835	0.50048	0.497296	up
PLSCR1	-0.0069903	0.49027	-0.0069903	0.49027	0.49726	up
MAB21L1	0.083779	0.58079	0.083779	0.58079	0.497011	up
LEMD1	-0.092676	0.40374	-0.092676	0.40374	0.496416	up
USP24	-0.20708	0.28907	-0.20708	0.28907	0.49615	up
KLF3	0.11193	0.60789	0.11193	0.60789	0.49596	up
hsa-mir-8058	-0.033296	0.46191	-0.033296	0.46191	0.495206	up
PIAS2	0.040246	0.53479	0.040246	0.53479	0.494544	up
FAM161A	-0.26087	0.23356	-0.26087	0.23356	0.49443	up
C18orf63	0.0033154	0.49763	0.0033154	0.49763	0.494315	up
LGI4	0.027505	0.52181	0.027505	0.52181	0.494305	up
NPIPL3	-0.25357	0.24044	-0.25357	0.24044	0.49401	up
LSP1	0.067044	0.56104	0.067044	0.56104	0.493996	up
RDM1	-0.10601	0.38741	-0.10601	0.38741	0.49342	up
ORAI3	-0.081913	0.41	-0.081913	0.41	0.491913	up
ZNF479	-0.10431	0.38726	-0.10431	0.38726	0.49157	up
SLAMF8	-0.17118	0.31987	-0.17118	0.31987	0.49105	up
SIX4	0.11862	0.60913	0.11862	0.60913	0.49051	up
RSRC2	-0.32212	0.16767	-0.32212	0.16767	0.48979	up
PLAGL1	-0.13862	0.34933	-0.13862	0.34933	0.48795	up
WDR70	-0.44176	0.04604	-0.44176	0.04604	0.4878	up
TCEAL2	0.034242	0.52198	0.034242	0.52198	0.487738	up
CHRNB4	-0.0073036	0.48011	-0.0073036	0.48011	0.487414	up
KCTD20	-0.035574	0.45178	-0.035574	0.45178	0.487354	up
TSR1	-0.88069	-0.39358	-0.88069	-0.39358	0.48711	up
NCKIPSD	-0.15584	0.33072	-0.15584	0.33072	0.48656	up
VN1R4	0.025373	0.51193	0.025373	0.51193	0.486557	up
RSPO3	-0.10615	0.38002	-0.10615	0.38002	0.48617	up
C19orf77	-0.078315	0.40758	-0.078315	0.40758	0.485895	up
HYDIN	0.032017	0.51773	0.032017	0.51773	0.485713	up
CLCN6	-0.058213	0.42732	-0.058213	0.42732	0.485533	up
TTC28	-0.13678	0.34838	-0.13678	0.34838	0.48516	up
POM121L2	0.11144	0.59607	0.11144	0.59607	0.48463	up
HIGD1A	0.10383	0.58817	0.10383	0.58817	0.48434	up
CPM	0.013319	0.49668	0.013319	0.49668	0.483361	up
C5orf28	-0.034866	0.4479	-0.034866	0.4479	0.482766	up
EIF6	-0.79328	-0.31053	-0.79328	-0.31053	0.48275	up
OPTC	-0.013183	0.46908	-0.013183	0.46908	0.482263	up
CCDC150	0.05563	0.53766	0.05563	0.53766	0.48203	up
ZNF223	0.055632	0.53764	0.055632	0.53764	0.482008	up
ACOT12	-0.31017	0.17105	-0.31017	0.17105	0.48122	up
SNX14	-0.059039	0.42188	-0.059039	0.42188	0.480919	up
EXOC8	-0.083297	0.39715	-0.083297	0.39715	0.480447	up
KLRC3	0.23729	0.71764	0.23729	0.71764	0.48035	up
AKR1C2	0.016302	0.4964	0.016302	0.4964	0.480098	up
C16orf97	-0.0055017	0.47455	-0.0055017	0.47455	0.480052	up
USP5	-0.70047	-0.22044	-0.70047	-0.22044	0.48003	up
KCTD3	-0.016398	0.4632	-0.016398	0.4632	0.479598	up
FOXR2	-0.12106	0.35801	-0.12106	0.35801	0.47907	up
MEOX2	0.029587	0.50859	0.029587	0.50859	0.479003	up
ASPRV1	-0.090902	0.38797	-0.090902	0.38797	0.478872	up
MMGT1	-0.63821	-0.15972	-0.63821	-0.15972	0.47849	up
POLB	0.023236	0.50164	0.023236	0.50164	0.478404	up
WNK3	-0.10221	0.37594	-0.10221	0.37594	0.47815	up
MAEL	-0.098259	0.37946	-0.098259	0.37946	0.477719	up
VCP	-0.35138	0.12612	-0.35138	0.12612	0.4775	up
PTP4A1	-0.176	0.30136	-0.176	0.30136	0.47736	up
ADAM2	-0.057465	0.41973	-0.057465	0.41973	0.477195	up
CMTM3	-0.10899	0.3675	-0.10899	0.3675	0.47649	up
ZNF816-ZNF321P	0.075406	0.55181	0.075406	0.55181	0.476404	up
C1orf27	0.045557	0.52194	0.045557	0.52194	0.476383	up
MGP	0.018855	0.49496	0.018855	0.49496	0.476105	up
PXT1	-0.030505	0.4456	-0.030505	0.4456	0.476105	up
SMC4	-0.13515	0.34077	-0.13515	0.34077	0.47592	up
KCNC3	0.01238	0.48811	0.01238	0.48811	0.47573	up
TOM1L2	-0.076041	0.39965	-0.076041	0.39965	0.475691	up
TARS	-0.35493	0.12048	-0.35493	0.12048	0.47541	up
FUT5	-0.28138	0.19401	-0.28138	0.19401	0.47539	up
AHDC1	-0.096838	0.37834	-0.096838	0.37834	0.475178	up
SCGB1D1	0.13043	0.60498	0.13043	0.60498	0.47455	up
DNAJB3	0.014092	0.4883	0.014092	0.4883	0.474208	up
PDYN	-0.10054	0.37282	-0.10054	0.37282	0.47336	up
ZNF461	0.064919	0.53826	0.064919	0.53826	0.473341	up
PCDHB5	-0.16958	0.30367	-0.16958	0.30367	0.47325	up
CFI	-0.1369	0.33544	-0.1369	0.33544	0.47234	up
TCEANC	-0.27844	0.19386	-0.27844	0.19386	0.4723	up
ZDHHC6	-0.048631	0.42313	-0.048631	0.42313	0.471761	up
IRG1	0.062613	0.53404	0.062613	0.53404	0.471427	up
TMEM164	-0.30049	0.1706	-0.30049	0.1706	0.47109	up
ZNF721	-0.011048	0.45974	-0.011048	0.45974	0.470788	up
PNMA5	0.025396	0.49592	0.025396	0.49592	0.470524	up
RBMY1D	0.17378	0.64419	0.17378	0.64419	0.47041	up
EXO1	-0.0073976	0.463	-0.0073976	0.463	0.470398	up
GNAL	0.11059	0.58004	0.11059	0.58004	0.46945	up
ZNF829	-0.018354	0.45102	-0.018354	0.45102	0.469374	up
GAB1	0.011657	0.48084	0.011657	0.48084	0.469183	up
DDN	0.047568	0.5165	0.047568	0.5165	0.468932	up
hsa-mir-570	-0.021501	0.4473	-0.021501	0.4473	0.468801	up
FADS3	-0.092276	0.3764	-0.092276	0.3764	0.468676	up
PRKCDBP	0.068758	0.53708	0.068758	0.53708	0.468322	up
AMDHD2	-0.063133	0.40518	-0.063133	0.40518	0.468313	up
EID1	-0.090593	0.37745	-0.090593	0.37745	0.468043	up
HTN3	0.027482	0.49521	0.027482	0.49521	0.467728	up
SDAD1	-0.45298	0.014732	-0.45298	0.014732	0.467712	up
hsa-mir-6086	-0.027673	0.43983	-0.027673	0.43983	0.467503	up
ADAP2	-0.097653	0.36958	-0.097653	0.36958	0.467233	up
DHFRL1	-0.069638	0.39741	-0.069638	0.39741	0.467048	up
TLR3	0.077298	0.5439	0.077298	0.5439	0.466602	up
PPP1R7	-0.18956	0.27656	-0.18956	0.27656	0.46612	up
CDKN2B	-0.19176	0.27373	-0.19176	0.27373	0.46549	up
TMEM50A	-0.18307	0.28213	-0.18307	0.28213	0.4652	up
GCNT3	-0.049593	0.41515	-0.049593	0.41515	0.464743	up
CNRIP1	-0.037951	0.42664	-0.037951	0.42664	0.464591	up
SCMH1	-0.082986	0.3815	-0.082986	0.3815	0.464486	up
LAX1	0.0068454	0.47109	0.0068454	0.47109	0.464245	up
MAGI2	0.062302	0.52637	0.062302	0.52637	0.464068	up
WBP11	-0.10857	0.35504	-0.10857	0.35504	0.46361	no
SPC24	-1.2512	-0.78815	-1.2512	-0.78815	0.46305	no
CPSF7	-0.065476	0.39708	-0.065476	0.39708	0.462556	no
FOXO1	0.01822	0.48076	0.01822	0.48076	0.46254	no
PRIM1	-0.99341	-0.53119	-0.99341	-0.53119	0.46222	no
SLC39A9	-0.072462	0.38951	-0.072462	0.38951	0.461972	no
COPG1	-0.40812	0.053808	-0.40812	0.053808	0.461928	no
PPP1R14A	0.053358	0.51485	0.053358	0.51485	0.461492	no
C12orf39	-0.001814	0.45957	-0.001814	0.45957	0.461384	no
FADS6	-0.16178	0.29952	-0.16178	0.29952	0.4613	no
SLC9A3R1	0.078392	0.53956	0.078392	0.53956	0.461168	no
RPS6KA5	0.047465	0.50853	0.047465	0.50853	0.461065	no
SLC31A1	-0.16037	0.30056	-0.16037	0.30056	0.46093	no
CHRNA5	0.01375	0.47446	0.01375	0.47446	0.46071	no
NFE2L3	-0.15602	0.3044	-0.15602	0.3044	0.46042	no
SRP19	-0.55616	-0.095787	-0.55616	-0.095787	0.460373	no
TCTE1	-0.080433	0.37975	-0.080433	0.37975	0.460183	no
PCBD2	-0.01654	0.44363	-0.01654	0.44363	0.46017	no
TMCO5A	-0.078309	0.38177	-0.078309	0.38177	0.460079	no
TTC23	-0.062472	0.39717	-0.062472	0.39717	0.459642	no
EXOG	-0.012764	0.44675	-0.012764	0.44675	0.459514	no
BCL7B	0.05818	0.51738	0.05818	0.51738	0.4592	no
MTHFSD	-0.033879	0.4251	-0.033879	0.4251	0.458979	no
ZNF778	0.089881	0.54852	0.089881	0.54852	0.458639	no
HIST2H2AC	-0.50599	-0.047849	-0.50599	-0.047849	0.458141	no
ANKRD32	-0.12301	0.33511	-0.12301	0.33511	0.45812	no
ZBTB6	-0.0063983	0.45149	-0.0063983	0.45149	0.457888	no
GOSR1	-0.48935	-0.03162	-0.48935	-0.03162	0.45773	no
C15orf56	-0.073716	0.3838	-0.073716	0.3838	0.457516	no
OR6X1	0.022739	0.48006	0.022739	0.48006	0.457321	no
hsa-mir-6516	0.11296	0.57016	0.11296	0.57016	0.4572	no
C20orf24	-0.20097	0.25609	-0.20097	0.25609	0.45706	no
PRDM15	-0.25665	0.20032	-0.25665	0.20032	0.45697	no
SLC7A3	0.082126	0.53908	0.082126	0.53908	0.456954	no
TGFB3	0.030181	0.48687	0.030181	0.48687	0.456689	no
ZNF805	0.0069489	0.46357	0.0069489	0.46357	0.456621	no
CXCL12	0.093713	0.55024	0.093713	0.55024	0.456527	no
SLC16A11	0.066284	0.52255	0.066284	0.52255	0.456266	no
RFC2	-0.12367	0.33238	-0.12367	0.33238	0.45605	no
SLC24A5	0.045251	0.50105	0.045251	0.50105	0.455799	no
ATP8B1	0.10523	0.56095	0.10523	0.56095	0.45572	no
ZDHHC20	-0.069483	0.38569	-0.069483	0.38569	0.455173	no
hsa-mir-6502	0.024528	0.47966	0.024528	0.47966	0.455132	no
PRKCQ	-0.00083569	0.45428	-0.00083569	0.45428	0.455116	no
PRRC2A	-0.16342	0.29168	-0.16342	0.29168	0.4551	no
MPHOSPH10	-0.060714	0.39414	-0.060714	0.39414	0.454854	no
OR8U8	-0.12781	0.32582	-0.12781	0.32582	0.45363	no
SLC12A4	-0.022099	0.43132	-0.022099	0.43132	0.453419	no
LRRCC1	0.11739	0.57079	0.11739	0.57079	0.4534	no
AMIGO1	-0.15661	0.29674	-0.15661	0.29674	0.45335	no
PPP2R2B	0.069741	0.52301	0.069741	0.52301	0.453269	no
SLIT2	-0.044103	0.40912	-0.044103	0.40912	0.453223	no
VTA1	-0.51122	-0.058669	-0.51122	-0.058669	0.452551	no
WBSCR17	-0.0099568	0.44242	-0.0099568	0.44242	0.452377	no
CCDC101	-0.31337	0.13896	-0.31337	0.13896	0.45233	no
DEFB128	0.011843	0.46417	0.011843	0.46417	0.452327	no
KLHDC4	0.15107	0.60339	0.15107	0.60339	0.45232	no
INHBA	0.066217	0.51825	0.066217	0.51825	0.452033	no
AP5B1	-0.033661	0.418	-0.033661	0.418	0.451661	no
ACADVL	-0.15769	0.29342	-0.15769	0.29342	0.45111	no
KRR1	-0.26516	0.18588	-0.26516	0.18588	0.45104	no
SLC46A3	0.0046404	0.4554	0.0046404	0.4554	0.45076	no
GPAA1	0.024969	0.4757	0.024969	0.4757	0.450731	no
PIKFYVE	-0.049328	0.40067	-0.049328	0.40067	0.449998	no
TALDO1	-0.028182	0.42142	-0.028182	0.42142	0.449602	no
TMEM165	-0.24634	0.20285	-0.24634	0.20285	0.44919	no
GSR	-0.010337	0.43877	-0.010337	0.43877	0.449107	no
DUXA	0.03274	0.4812	0.03274	0.4812	0.44846	no
TEX101	0.09862	0.54698	0.09862	0.54698	0.44836	no
B4GALT6	-0.035541	0.41256	-0.035541	0.41256	0.448101	no
CIAPIN1	-0.2082	0.23975	-0.2082	0.23975	0.44795	no
RCOR1	-0.23409	0.21384	-0.23409	0.21384	0.44793	no
FSHB	-0.017223	0.43067	-0.017223	0.43067	0.447893	no
LY6G5C	-0.0167	0.43094	-0.0167	0.43094	0.44764	no
MRGPRX4	0.041775	0.48937	0.041775	0.48937	0.447595	no
DCP1B	0.13427	0.58185	0.13427	0.58185	0.44758	no
S100A11	-0.054811	0.39145	-0.054811	0.39145	0.446261	no
TMEM134	-0.020098	0.42568	-0.020098	0.42568	0.445778	no
SLC26A11	0.026618	0.47238	0.026618	0.47238	0.445762	no
CISH	0.03131	0.47672	0.03131	0.47672	0.44541	no
DTX3	0.0079926	0.45321	0.0079926	0.45321	0.445217	no
MALL	-0.024377	0.42069	-0.024377	0.42069	0.445067	no
ZNF2	0.10837	0.55309	0.10837	0.55309	0.44472	no
BCCIP	0.025804	0.47018	0.025804	0.47018	0.444376	no
DUSP21	0.038512	0.48274	0.038512	0.48274	0.444228	no
KIF5A	-0.025821	0.41829	-0.025821	0.41829	0.444111	no
KNTC1	-0.0026302	0.44142	-0.0026302	0.44142	0.44405	no
CCDC152	-0.065147	0.37867	-0.065147	0.37867	0.443817	no
RFC1	-0.27025	0.17341	-0.27025	0.17341	0.44366	no
PGD	-0.97127	-0.52805	-0.97127	-0.52805	0.44322	no
MOSPD2	-0.31144	0.13164	-0.31144	0.13164	0.44308	no
TBRG1	-0.073858	0.36912	-0.073858	0.36912	0.442978	no
ROPN1B	-0.016465	0.42639	-0.016465	0.42639	0.442855	no
FBXO39	-0.25963	0.18299	-0.25963	0.18299	0.44262	no
LTK	-0.037594	0.40437	-0.037594	0.40437	0.441964	no
CAMLG	-0.32416	0.11754	-0.32416	0.11754	0.4417	no
ABRACL	0.066287	0.50783	0.066287	0.50783	0.441543	no
DDX20	-0.52823	-0.08685	-0.52823	-0.08685	0.44138	no
SCGB1D2	0.034365	0.47555	0.034365	0.47555	0.441185	no
MAGEA12	0.024854	0.46603	0.024854	0.46603	0.441176	no
C2orf66	-0.028056	0.4131	-0.028056	0.4131	0.441156	no
SNX31	0.085911	0.52689	0.085911	0.52689	0.440979	no
APOOL	-0.041841	0.39874	-0.041841	0.39874	0.440581	no
NRG4	-0.13468	0.30585	-0.13468	0.30585	0.44053	no
OPN1MW	0.00092512	0.44137	0.00092512	0.44137	0.440445	no
NAALADL2	0.13546	0.57581	0.13546	0.57581	0.44035	no
WDSUB1	-0.0023829	0.43789	-0.0023829	0.43789	0.440273	no
hsa-mir-524	-0.046607	0.39327	-0.046607	0.39327	0.439877	no
ABHD16A	-0.12063	0.31899	-0.12063	0.31899	0.43962	no
ARL8B	-0.051801	0.3877	-0.051801	0.3877	0.439501	no
KRTAP10-11	-0.25732	0.1818	-0.25732	0.1818	0.43912	no
PCLO	-0.11263	0.32647	-0.11263	0.32647	0.4391	no
CMAS	-0.15467	0.28434	-0.15467	0.28434	0.43901	no
TUBB2A	-0.024393	0.41454	-0.024393	0.41454	0.438933	no
LIPF	0.01704	0.45572	0.01704	0.45572	0.43868	no
PRPS1L1	0.046853	0.48548	0.046853	0.48548	0.438627	no
CD200	0.009541	0.44809	0.009541	0.44809	0.438549	no
DNAJC27	-0.12874	0.30973	-0.12874	0.30973	0.43847	no
KIAA0232	0.082804	0.52111	0.082804	0.52111	0.438306	no
C6orf165	-0.032643	0.40562	-0.032643	0.40562	0.438263	no
hsa-mir-635	0.037523	0.47557	0.037523	0.47557	0.438047	no
GDF10	0.055708	0.49354	0.055708	0.49354	0.437832	no
hsa-mir-6859-1	-1.1196	-0.68186	-1.1196	-0.68186	0.43774	no
TRAPPC12	-0.19577	0.24163	-0.19577	0.24163	0.4374	no
POU4F2	0.030807	0.46809	0.030807	0.46809	0.437283	no
USP54	-0.26658	0.17059	-0.26658	0.17059	0.43717	no
GPR34	0.085899	0.52305	0.085899	0.52305	0.437151	no
PAN3	0.070188	0.50708	0.070188	0.50708	0.436892	no
ADO	-0.38789	0.048831	-0.38789	0.048831	0.436721	no
CXorf27	0.019951	0.4566	0.019951	0.4566	0.436649	no
NBPF3	-0.022856	0.41367	-0.022856	0.41367	0.436526	no
GSDMD	-0.024402	0.4118	-0.024402	0.4118	0.436202	no
FAM228A	-0.032224	0.40385	-0.032224	0.40385	0.436074	no
TTF2	0.060856	0.49661	0.060856	0.49661	0.435754	no
TPH1	-0.042942	0.39258	-0.042942	0.39258	0.435522	no
AASS	-0.064638	0.37063	-0.064638	0.37063	0.435268	no
TSPAN13	-0.11615	0.31904	-0.11615	0.31904	0.43519	no
SYNGR2	-0.020635	0.41431	-0.020635	0.41431	0.434945	no
STXBP5L	-0.0012166	0.43367	-0.0012166	0.43367	0.434887	no
PLK1S1	0.17207	0.60689	0.17207	0.60689	0.43482	no
CPNE8	-0.082409	0.35239	-0.082409	0.35239	0.434799	no
ACAD10	0.096025	0.53039	0.096025	0.53039	0.434365	no
E2F5	0.0063232	0.44064	0.0063232	0.44064	0.434317	no
HOXA2	0.1454	0.57956	0.1454	0.57956	0.43416	no
KLHL5	0.15657	0.59071	0.15657	0.59071	0.43414	no
HTATSF1	-0.42454	0.0094557	-0.42454	0.0094557	0.433996	no
PNLIPRP2	-0.04156	0.39231	-0.04156	0.39231	0.43387	no
SAE1	-0.52904	-0.095318	-0.52904	-0.095318	0.433722	no
ZSCAN18	0.14545	0.5791	0.14545	0.5791	0.43365	no
PIGV	0.082823	0.51643	0.082823	0.51643	0.433607	no
ZNF445	0.052835	0.48588	0.052835	0.48588	0.433045	no
SLC25A43	-0.025252	0.40764	-0.025252	0.40764	0.432892	no
PSG3	-0.18718	0.24555	-0.18718	0.24555	0.43273	no
GPR124	-0.049926	0.38274	-0.049926	0.38274	0.432666	no
ASB12	0.033783	0.46641	0.033783	0.46641	0.432627	no
FAM46B	-0.020544	0.41184	-0.020544	0.41184	0.432384	no
ZNF280C	-0.064809	0.36739	-0.064809	0.36739	0.432199	no
HOOK1	-0.070801	0.36139	-0.070801	0.36139	0.432191	no
COL5A1	-0.037667	0.39433	-0.037667	0.39433	0.431997	no
RSG1	0.096898	0.52868	0.096898	0.52868	0.431782	no
MPP6	0.015188	0.44687	0.015188	0.44687	0.431682	no
PLSCR3	-0.037556	0.39395	-0.037556	0.39395	0.431506	no
HAGHL	-0.22634	0.20503	-0.22634	0.20503	0.43137	no
TBL2	-0.11629	0.31491	-0.11629	0.31491	0.4312	no
CD200R1	0.10737	0.53853	0.10737	0.53853	0.43116	no
NAT8B	-0.13395	0.29708	-0.13395	0.29708	0.43103	no
TLK1	0.022966	0.45384	0.022966	0.45384	0.430874	no
CNTFR	-0.060889	0.36997	-0.060889	0.36997	0.430859	no
PCDHGA2	-0.022593	0.40826	-0.022593	0.40826	0.430853	no
MAGEB10	0.028436	0.45875	0.028436	0.45875	0.430314	no
SCRT2	0.16475	0.59492	0.16475	0.59492	0.43017	no
FAM115A	0.0066291	0.43621	0.0066291	0.43621	0.429581	no
STK40	-0.22147	0.2081	-0.22147	0.2081	0.42957	no
LDHB	-0.054295	0.37525	-0.054295	0.37525	0.429545	no
MUC7	-0.019101	0.41039	-0.019101	0.41039	0.429491	no
GAP43	0.024333	0.45379	0.024333	0.45379	0.429457	no
LSMEM2	-0.10828	0.32109	-0.10828	0.32109	0.42937	no
FUT6	-0.050171	0.37901	-0.050171	0.37901	0.429181	no
NBPF6	0.043574	0.47264	0.043574	0.47264	0.429066	no
PITPNM3	-0.014148	0.41481	-0.014148	0.41481	0.428958	no
CCDC80	0.066426	0.49482	0.066426	0.49482	0.428394	no
COL6A5	0.0077717	0.43616	0.0077717	0.43616	0.428388	no
CDCA4	0.1494	0.57777	0.1494	0.57777	0.42837	no
TNR	-0.19344	0.23475	-0.19344	0.23475	0.42819	no
hsa-mir-6088	-0.54296	-0.11494	-0.54296	-0.11494	0.42802	no
EIF4EBP3	-0.12413	0.30361	-0.12413	0.30361	0.42774	no
SOX14	0.09335	0.52104	0.09335	0.52104	0.42769	no
CXADR	0.011963	0.43964	0.011963	0.43964	0.427677	no
APCS	-0.08281	0.34463	-0.08281	0.34463	0.42744	no
CEP350	-0.37735	0.050059	-0.37735	0.050059	0.427409	no
SLC35G6	-0.13558	0.29133	-0.13558	0.29133	0.42691	no
RHOB	0.1296	0.55651	0.1296	0.55651	0.42691	no
C2orf27B	-0.34869	0.078218	-0.34869	0.078218	0.426908	no
LRTM1	-0.06381	0.36275	-0.06381	0.36275	0.42656	no
hsa-mir-2054	-0.040781	0.3857	-0.040781	0.3857	0.426481	no
C11orf24	0.074085	0.50038	0.074085	0.50038	0.426295	no
RAI2	0.11539	0.54137	0.11539	0.54137	0.42598	no
JPH4	-0.20352	0.22237	-0.20352	0.22237	0.42589	no
TUBGCP6	-1.0281	-0.60306	-1.0281	-0.60306	0.42504	no
UBL4B	-0.044686	0.38004	-0.044686	0.38004	0.424726	no
DMBX1	-0.10979	0.3149	-0.10979	0.3149	0.42469	no
HIBADH	0.08489	0.50955	0.08489	0.50955	0.42466	no
RPE65	0.059731	0.48434	0.059731	0.48434	0.424609	no
TDRD10	-0.0028141	0.42171	-0.0028141	0.42171	0.424524	no
TMC1	-0.052493	0.37199	-0.052493	0.37199	0.424483	no
HRASLS2	-0.1147	0.30974	-0.1147	0.30974	0.42444	no
CHP1	-0.38449	0.039677	-0.38449	0.039677	0.424167	no
PDF	-0.048127	0.37578	-0.048127	0.37578	0.423907	no
AEBP1	-0.11667	0.30714	-0.11667	0.30714	0.42381	no
GSN	-0.10045	0.32318	-0.10045	0.32318	0.42363	no
FAR1	0.12904	0.55221	0.12904	0.55221	0.42317	no
ATF5	-0.25479	0.16806	-0.25479	0.16806	0.42285	no
CNGA4	-0.04245	0.38029	-0.04245	0.38029	0.42274	no
USP17L15	0.016621	0.43919	0.016621	0.43919	0.422569	no
LEMD3	-0.062703	0.35959	-0.062703	0.35959	0.422293	no
TMPRSS6	0.057482	0.47966	0.057482	0.47966	0.422178	no
PTH2	-0.12285	0.29915	-0.12285	0.29915	0.422	no
ITGB4	-0.017602	0.40439	-0.017602	0.40439	0.421992	no
IFNL1	0.015966	0.43779	0.015966	0.43779	0.421824	no
PAPOLB	-0.097463	0.32431	-0.097463	0.32431	0.421773	no
KANK3	-0.27504	0.14671	-0.27504	0.14671	0.42175	no
IL32	0.033249	0.45495	0.033249	0.45495	0.421701	no
C15orf53	0.078827	0.50032	0.078827	0.50032	0.421493	no
TNFSF9	-0.069234	0.35221	-0.069234	0.35221	0.421444	no
FAHD2A	-0.051388	0.36999	-0.051388	0.36999	0.421378	no
SCD	-0.37986	0.041484	-0.37986	0.041484	0.421344	no
PBX4	-0.024566	0.39654	-0.024566	0.39654	0.421106	no
RAB7A	-0.45565	-0.034812	-0.45565	-0.034812	0.420838	no
ZNF208	0.086989	0.50782	0.086989	0.50782	0.420831	no
GALC	-0.059321	0.3614	-0.059321	0.3614	0.420721	no
NEK1	-0.18841	0.23221	-0.18841	0.23221	0.42062	no
TIAL1	-0.1694	0.25105	-0.1694	0.25105	0.42045	no
CPT1A	0.00061765	0.42096	0.00061765	0.42096	0.420342	no
STAU1	-0.063174	0.35698	-0.063174	0.35698	0.420154	no
C19orf66	-0.085652	0.3345	-0.085652	0.3345	0.420152	no
CCDC25	0.13686	0.55696	0.13686	0.55696	0.4201	no
COPZ1	-0.052723	0.36736	-0.052723	0.36736	0.420083	no
DNM1	-0.25249	0.16756	-0.25249	0.16756	0.42005	no
SLTM	-0.1855	0.23435	-0.1855	0.23435	0.41985	no
CENPQ	0.13356	0.55322	0.13356	0.55322	0.41966	no
CAMK1G	-0.068748	0.35083	-0.068748	0.35083	0.419578	no
hsa-mir-6504	0.10208	0.52155	0.10208	0.52155	0.41947	no
NAA11	-0.077703	0.34148	-0.077703	0.34148	0.419183	no
BIRC8	-0.17287	0.24631	-0.17287	0.24631	0.41918	no
ZCWPW2	0.086866	0.50596	0.086866	0.50596	0.419094	no
AGAP1	-0.089899	0.32909	-0.089899	0.32909	0.418989	no
STK32B	0.033073	0.45201	0.033073	0.45201	0.418937	no
DDR2	-0.041069	0.37744	-0.041069	0.37744	0.418509	no
CRIP3	-0.094565	0.32376	-0.094565	0.32376	0.418325	no
GP1BB	-0.12236	0.2958	-0.12236	0.2958	0.41816	no
ADARB2	0.0051131	0.42327	0.0051131	0.42327	0.418157	no
MGAT1	-0.15607	0.2619	-0.15607	0.2619	0.41797	no
TMEM236	-0.14312	0.27469	-0.14312	0.27469	0.41781	no
PTCHD1	-0.12773	0.29002	-0.12773	0.29002	0.41775	no
ABCA10	0.0413	0.45904	0.0413	0.45904	0.41774	no
DGAT2	0.002178	0.41983	0.002178	0.41983	0.417652	no
EIF2A	-0.14752	0.27003	-0.14752	0.27003	0.41755	no
PDCL3	-0.28283	0.13436	-0.28283	0.13436	0.41719	no
ICA1	-0.0021401	0.4149	-0.0021401	0.4149	0.41704	no
FAM124A	0.17509	0.59211	0.17509	0.59211	0.41702	no
LAMTOR4	-0.23227	0.18445	-0.23227	0.18445	0.41672	no
GBF1	-0.17122	0.24534	-0.17122	0.24534	0.41656	no
DDX51	-0.059346	0.35715	-0.059346	0.35715	0.416496	no
EPS8	-0.069865	0.34656	-0.069865	0.34656	0.416425	no
PABPC5	0.039623	0.4559	0.039623	0.4559	0.416277	no
ULK4	0.095935	0.51215	0.095935	0.51215	0.416215	no
ANXA13	-0.11169	0.30429	-0.11169	0.30429	0.41598	no
LYSMD3	-0.050304	0.36463	-0.050304	0.36463	0.414934	no
KIF11	-0.33788	0.076981	-0.33788	0.076981	0.414861	no
SETX	0.097867	0.51266	0.097867	0.51266	0.414793	no
PSMG4	-1.315	-0.90034	-1.315	-0.90034	0.41466	no
SF3A3	-1.052	-0.63737	-1.052	-0.63737	0.41463	no
HSF4	-0.033646	0.38085	-0.033646	0.38085	0.414496	no
ASNS	0.0049954	0.41947	0.0049954	0.41947	0.414475	no
PER1	-0.12368	0.29041	-0.12368	0.29041	0.41409	no
FGF18	0.018468	0.43254	0.018468	0.43254	0.414072	no
ISOC1	0.070751	0.4845	0.070751	0.4845	0.413749	no
ELK1	-0.045533	0.36802	-0.045533	0.36802	0.413553	no
PYROXD2	0.019531	0.43286	0.019531	0.43286	0.413329	no
FAM170B	0.052028	0.46522	0.052028	0.46522	0.413192	no
NAPA	-0.60235	-0.18922	-0.60235	-0.18922	0.41313	no
IFI6	0.15996	0.57286	0.15996	0.57286	0.4129	no
CNPY4	-0.092357	0.32039	-0.092357	0.32039	0.412747	no
NR4A1	0.054552	0.46717	0.054552	0.46717	0.412618	no
SIGLEC14	-0.11141	0.30066	-0.11141	0.30066	0.41207	no
TRAPPC2	0.0099673	0.422	0.0099673	0.422	0.412033	no
CYP51A1	0.17785	0.58972	0.17785	0.58972	0.41187	no
WDR83OS	-0.11673	0.29488	-0.11673	0.29488	0.41161	no
KIAA0226L	0.018533	0.43014	0.018533	0.43014	0.411607	no
FRK	0.088468	0.50001	0.088468	0.50001	0.411542	no
ARSD	-0.13261	0.2788	-0.13261	0.2788	0.41141	no
CLEC16A	-0.10244	0.30867	-0.10244	0.30867	0.41111	no
SLC35F1	0.0094318	0.42051	0.0094318	0.42051	0.411078	no
KLF9	-0.045612	0.36515	-0.045612	0.36515	0.410762	no
MSL3	0.14834	0.55898	0.14834	0.55898	0.41064	no
RNF2	-0.051627	0.35899	-0.051627	0.35899	0.410617	no
hsa-mir-502	-0.092762	0.31785	-0.092762	0.31785	0.410612	no
ZNF148	-0.050366	0.36019	-0.050366	0.36019	0.410556	no
INVS	-0.13164	0.27871	-0.13164	0.27871	0.41035	no
LPCAT3	-0.24323	0.16659	-0.24323	0.16659	0.40982	no
U2SURP	-0.24077	0.16904	-0.24077	0.16904	0.40981	no
KRBOX1	-0.0043378	0.40518	-0.0043378	0.40518	0.409518	no
RPTN	-0.1595	0.24996	-0.1595	0.24996	0.40946	no
INSL6	-0.033151	0.37624	-0.033151	0.37624	0.409391	no
HOXA13	0.11518	0.52437	0.11518	0.52437	0.40919	no
hsa-mir-6739	-0.097477	0.31163	-0.097477	0.31163	0.409107	no
NISCH	0.068772	0.47778	0.068772	0.47778	0.409008	no
CD47	-0.073349	0.33542	-0.073349	0.33542	0.408769	no
SARS2	-0.44825	-0.039491	-0.44825	-0.039491	0.408759	no
hsa-mir-219b	0.0097415	0.41839	0.0097415	0.41839	0.408649	no
LINGO3	-0.08102	0.32743	-0.08102	0.32743	0.40845	no
HELB	-0.071578	0.33682	-0.071578	0.33682	0.408398	no
ARFIP1	0.073576	0.48192	0.073576	0.48192	0.408344	no
ST3GAL3	0.03338	0.44157	0.03338	0.44157	0.40819	no
CACNG6	-0.0098128	0.39827	-0.0098128	0.39827	0.408083	no
CACNB2	0.1756	0.58352	0.1756	0.58352	0.40792	no
CPXM1	0.029933	0.43785	0.029933	0.43785	0.407917	no
TRMT44	-0.069243	0.33846	-0.069243	0.33846	0.407703	no
IFT172	0.075889	0.48349	0.075889	0.48349	0.407601	no
GHDC	0.002479	0.40979	0.002479	0.40979	0.407311	no
HSF5	-0.11753	0.28957	-0.11753	0.28957	0.4071	no
ZNF287	0.0070424	0.41412	0.0070424	0.41412	0.407078	no
NAA38	-0.68197	-0.2751	-0.68197	-0.2751	0.40687	no
UBQLN1	0.021018	0.42786	0.021018	0.42786	0.406842	no
FBLN7	-0.043269	0.36332	-0.043269	0.36332	0.406589	no
FGL2	-0.023951	0.38243	-0.023951	0.38243	0.406381	no
KRT18	-0.096675	0.30964	-0.096675	0.30964	0.406315	no
ZNF611	-0.050183	0.35551	-0.050183	0.35551	0.405693	no
PKNOX2	-0.089969	0.31552	-0.089969	0.31552	0.405489	no
TCEB3	-0.020896	0.38446	-0.020896	0.38446	0.405356	no
PTDSS1	-0.30199	0.10333	-0.30199	0.10333	0.40532	no
KCTD17	-0.17603	0.22916	-0.17603	0.22916	0.40519	no
SLC35A5	0.12142	0.52645	0.12142	0.52645	0.40503	no
TADA2B	-0.14077	0.26425	-0.14077	0.26425	0.40502	no
CXCL1	0.080383	0.48515	0.080383	0.48515	0.404767	no
C12orf29	-0.033709	0.37065	-0.033709	0.37065	0.404359	no
CDC23	-0.71471	-0.31066	-0.71471	-0.31066	0.40405	no
PRKAG3	0.21297	0.61696	0.21297	0.61696	0.40399	no
MRS2	-0.035628	0.36835	-0.035628	0.36835	0.403978	no
P4HA1	0.051286	0.45513	0.051286	0.45513	0.403844	no
PTPDC1	-0.045242	0.35779	-0.045242	0.35779	0.403032	no
DDAH2	-0.050651	0.35227	-0.050651	0.35227	0.402921	no
SPTLC1	-0.19956	0.2031	-0.19956	0.2031	0.40266	no
NBL1	0.041023	0.4433	0.041023	0.4433	0.402277	no
FAM160B1	-0.083334	0.31894	-0.083334	0.31894	0.402274	no
PISD	-0.43288	-0.030616	-0.43288	-0.030616	0.402264	no
UNC5CL	-0.066727	0.3354	-0.066727	0.3354	0.402127	no
SRSF7	-0.58368	-0.18187	-0.58368	-0.18187	0.40181	no
LPIN2	-0.10829	0.29314	-0.10829	0.29314	0.40143	no
PICK1	-0.22346	0.17791	-0.22346	0.17791	0.40137	no
KCTD2	0.02861	0.42996	0.02861	0.42996	0.40135	no
TMTC1	0.12952	0.53079	0.12952	0.53079	0.40127	no
STOM	-0.0037398	0.3973	-0.0037398	0.3973	0.40104	no
BBC3	-0.010367	0.39067	-0.010367	0.39067	0.401037	no
OR1L8	0.086224	0.48717	0.086224	0.48717	0.400946	no
HIC2	-0.097227	0.30369	-0.097227	0.30369	0.400917	no
ZBTB3	0.058023	0.45889	0.058023	0.45889	0.400867	no
ELK4	-0.021236	0.37953	-0.021236	0.37953	0.400766	no
ATP6AP1L	0.042495	0.44324	0.042495	0.44324	0.400745	no
ZKSCAN8	0.037017	0.43761	0.037017	0.43761	0.400593	no
GAGE12H	-0.23326	0.16688	-0.23326	0.16688	0.40014	no
SCAND1	0.0023851	0.40231	0.0023851	0.40231	0.399925	no
CLEC11A	0.044858	0.44474	0.044858	0.44474	0.399882	no
TPRX1	-0.081992	0.31785	-0.081992	0.31785	0.399842	no
SLC24A6	-0.073784	0.3258	-0.073784	0.3258	0.399584	no
SNAPIN	-0.4574	-0.057871	-0.4574	-0.057871	0.399529	no
RWDD3	0.093542	0.49299	0.093542	0.49299	0.399448	no
TMEM229B	-0.281	0.11839	-0.281	0.11839	0.39939	no
ZBTB7A	-0.047404	0.35196	-0.047404	0.35196	0.399364	no
hsa-mir-1913	-0.0058982	0.39341	-0.0058982	0.39341	0.399308	no
ZNF680	-0.028615	0.37044	-0.028615	0.37044	0.399055	no
AK8	0.010237	0.40885	0.010237	0.40885	0.398613	no
GPT	0.056464	0.45494	0.056464	0.45494	0.398476	no
SDHAF1	-0.10243	0.29593	-0.10243	0.29593	0.39836	no
F8A1	-0.3575	0.040618	-0.3575	0.040618	0.398118	no
ERMARD	0.018677	0.4165	0.018677	0.4165	0.397823	no
ENPP2	-0.0062141	0.39137	-0.0062141	0.39137	0.397584	no
HEXIM2	-0.14384	0.2537	-0.14384	0.2537	0.39754	no
IQCD	-0.018831	0.37852	-0.018831	0.37852	0.397351	no
TMEM202	-0.018512	0.37872	-0.018512	0.37872	0.397232	no
DEFB131	-0.12143	0.27577	-0.12143	0.27577	0.3972	no
XIRP1	-0.024967	0.37183	-0.024967	0.37183	0.396797	no
SPAG1	0.1096	0.50623	0.1096	0.50623	0.39663	no
DPF1	0.023062	0.41967	0.023062	0.41967	0.396608	no
FGFR2	-0.062671	0.33372	-0.062671	0.33372	0.396391	no
ELMOD2	0.029263	0.42562	0.029263	0.42562	0.396357	no
NLGN1	0.11012	0.50645	0.11012	0.50645	0.39633	no
HSPB6	-0.04823	0.34808	-0.04823	0.34808	0.39631	no
HSPA4L	0.025823	0.42208	0.025823	0.42208	0.396257	no
HIPK3	-0.20398	0.19225	-0.20398	0.19225	0.39623	no
MGAT2	-0.44885	-0.05266	-0.44885	-0.05266	0.39619	no
ERH	-0.44721	-0.051142	-0.44721	-0.051142	0.396068	no
HEYL	0.095607	0.49153	0.095607	0.49153	0.395923	no
HAT1	0.11137	0.50691	0.11137	0.50691	0.39554	no
INF2	-0.021844	0.37362	-0.021844	0.37362	0.395464	no
ABCG2	-0.06566	0.32974	-0.06566	0.32974	0.3954	no
MDK	-0.040658	0.35465	-0.040658	0.35465	0.395308	no
CS	0.014901	0.4102	0.014901	0.4102	0.395299	no
C10orf32	-0.12665	0.26862	-0.12665	0.26862	0.39527	no
hsa-mir-8082	-0.13329	0.26192	-0.13329	0.26192	0.39521	no
RAB10	-0.089456	0.30565	-0.089456	0.30565	0.395106	no
FGR	-0.040374	0.35412	-0.040374	0.35412	0.394494	no
HIST1H2BO	0.10087	0.49535	0.10087	0.49535	0.39448	no
UNC50	-0.54303	-0.14872	-0.54303	-0.14872	0.39431	no
EVL	0.053965	0.44788	0.053965	0.44788	0.393915	no
ARMC8	-0.13752	0.25632	-0.13752	0.25632	0.39384	no
WFDC6	-0.12084	0.27299	-0.12084	0.27299	0.39383	no
PPP6R1	0.013939	0.40767	0.013939	0.40767	0.393731	no
IDI1	-0.27595	0.11717	-0.27595	0.11717	0.39312	no
TUSC3	0.045934	0.43894	0.045934	0.43894	0.393006	no
ADCYAP1	0.16945	0.56229	0.16945	0.56229	0.39284	no
UBXN6	-0.26903	0.12379	-0.26903	0.12379	0.39282	no
C8orf86	-0.094369	0.29829	-0.094369	0.29829	0.392659	no
RSPH6A	-0.035448	0.35714	-0.035448	0.35714	0.392588	no
TSHZ1	0.047656	0.44023	0.047656	0.44023	0.392574	no
TG	0.031257	0.42382	0.031257	0.42382	0.392563	no
XAB2	-0.51711	-0.12457	-0.51711	-0.12457	0.39254	no
TOR4A	-0.024476	0.36784	-0.024476	0.36784	0.392316	no
FAM228B	0.0018566	0.39389	0.0018566	0.39389	0.392033	no
HIST1H4H	-0.10156	0.29046	-0.10156	0.29046	0.39202	no
H2BFM	-0.016762	0.37467	-0.016762	0.37467	0.391432	no
LINGO4	-0.43639	-0.045039	-0.43639	-0.045039	0.391351	no
CLEC4D	0.063511	0.4544	0.063511	0.4544	0.390889	no
SLC35A2	-0.38039	0.010481	-0.38039	0.010481	0.390871	no
MS4A2	-0.012283	0.37857	-0.012283	0.37857	0.390853	no
LCMT1	-0.02684	0.36393	-0.02684	0.36393	0.39077	no
hsa-mir-367	-0.015389	0.3753	-0.015389	0.3753	0.390689	no
FBXO22	-0.011156	0.37952	-0.011156	0.37952	0.390676	no
ZNF614	0.064575	0.45513	0.064575	0.45513	0.390555	no
AKAP14	-0.012592	0.3778	-0.012592	0.3778	0.390392	no
ITGA9	0.1113	0.50162	0.1113	0.50162	0.39032	no
ALOX12B	-0.12074	0.26947	-0.12074	0.26947	0.39021	no
JAM2	0.14322	0.53338	0.14322	0.53338	0.39016	no
C6orf52	-0.13923	0.25085	-0.13923	0.25085	0.39008	no
N4BP2L1	-0.076894	0.31303	-0.076894	0.31303	0.389924	no
SPPL2A	-0.052007	0.33785	-0.052007	0.33785	0.389857	no
ARHGEF4	0.16463	0.5544	0.16463	0.5544	0.38977	no
PRLHR	-0.021581	0.36815	-0.021581	0.36815	0.389731	no
hsa-mir-1296	-0.075875	0.31378	-0.075875	0.31378	0.389655	no
MLL5	0.030539	0.4201	0.030539	0.4201	0.389561	no
GNG5	-0.01912	0.3703	-0.01912	0.3703	0.38942	no
GIMAP1-GIMAP5	0.11604	0.50544	0.11604	0.50544	0.3894	no
IRAK4	0.1154	0.50474	0.1154	0.50474	0.38934	no
CCL11	-0.054003	0.33521	-0.054003	0.33521	0.389213	no
WNT16	-0.12415	0.26492	-0.12415	0.26492	0.38907	no
OSTM1	0.1243	0.51319	0.1243	0.51319	0.38889	no
DPF3	-0.076423	0.31223	-0.076423	0.31223	0.388653	no
TMEM115	-0.046207	0.34223	-0.046207	0.34223	0.388437	no
SLMO1	-0.066016	0.32242	-0.066016	0.32242	0.388436	no
SH3PXD2A	-0.00047444	0.38796	-0.00047444	0.38796	0.388434	no
TNS1	0.027857	0.41605	0.027857	0.41605	0.388193	no
LY6E	0.1383	0.5262	0.1383	0.5262	0.3879	no
TAB1	-0.12334	0.26455	-0.12334	0.26455	0.38789	no
SYNCRIP	-0.028118	0.35976	-0.028118	0.35976	0.387878	no
EHMT1	0.0046638	0.39246	0.0046638	0.39246	0.387796	no
ABCA1	-0.1704	0.217	-0.1704	0.217	0.3874	no
SLC4A5	0.12393	0.51133	0.12393	0.51133	0.3874	no
FAM134A	-0.11644	0.27084	-0.11644	0.27084	0.38728	no
RLIM	0.033501	0.42073	0.033501	0.42073	0.387229	no
CD74	0.041652	0.42885	0.041652	0.42885	0.387198	no
ARFGAP2	0.010416	0.39748	0.010416	0.39748	0.387064	no
NR2E3	-0.047881	0.33897	-0.047881	0.33897	0.386851	no
PAEP	0.023285	0.41001	0.023285	0.41001	0.386725	no
NMB	0.0069539	0.39365	0.0069539	0.39365	0.386696	no
DDA1	0.0084609	0.39492	0.0084609	0.39492	0.386459	no
SLC51A	0.0011147	0.38749	0.0011147	0.38749	0.386375	no
PTPN5	-0.088435	0.29756	-0.088435	0.29756	0.385995	no
TMEM138	0.033576	0.41953	0.033576	0.41953	0.385954	no
hsa-mir-20b	0.0012158	0.38715	0.0012158	0.38715	0.385934	no
CALCOCO2	-0.075514	0.30985	-0.075514	0.30985	0.385364	no
HRASLS	-0.2209	0.16422	-0.2209	0.16422	0.38512	no
GATA1	0.082471	0.46715	0.082471	0.46715	0.384679	no
GPT2	-0.011267	0.37332	-0.011267	0.37332	0.384587	no
GDE1	0.10491	0.48947	0.10491	0.48947	0.38456	no
ZNF415	0.054905	0.43944	0.054905	0.43944	0.384535	no
HDGFRP3	-0.1866	0.19779	-0.1866	0.19779	0.38439	no
SHOC2	0.10865	0.49274	0.10865	0.49274	0.38409	no
PARD3B	-0.15675	0.22728	-0.15675	0.22728	0.38403	no
hsa-mir-1302-6	0.0066231	0.39047	0.0066231	0.39047	0.383847	no
TM9SF1	-0.38994	-0.0061207	-0.38994	-0.0061207	0.383819	no
ZNF20	-0.091863	0.29193	-0.091863	0.29193	0.383793	no
C12orf50	-0.10356	0.28016	-0.10356	0.28016	0.38372	no
KLK4	0.014381	0.39798	0.014381	0.39798	0.383599	no
EPS15L1	-0.058866	0.32469	-0.058866	0.32469	0.383556	no
KLC3	-0.068906	0.31463	-0.068906	0.31463	0.383536	no
NCF4	-0.24787	0.13504	-0.24787	0.13504	0.38291	no
TMEM132E	-0.020701	0.36203	-0.020701	0.36203	0.382731	no
IPO9	-0.89353	-0.51084	-0.89353	-0.51084	0.38269	no
TBC1D3H	0.65562	1.0382	0.65562	1.0382	0.38258	no
PLEKHF1	0.070161	0.45257	0.070161	0.45257	0.382409	no
hsa-mir-548e	-0.091365	0.2908	-0.091365	0.2908	0.382165	no
C1orf101	0.043861	0.42584	0.043861	0.42584	0.381979	no
BPIFC	0.03826	0.42021	0.03826	0.42021	0.38195	no
FOXC2	0.12915	0.51107	0.12915	0.51107	0.38192	no
BRD9	-0.27809	0.10379	-0.27809	0.10379	0.38188	no
FAM57A	0.023202	0.40488	0.023202	0.40488	0.381678	no
DESI2	-0.11201	0.26966	-0.11201	0.26966	0.38167	no
NIPA2	-0.013091	0.36854	-0.013091	0.36854	0.381631	no
UPP2	-0.077077	0.3045	-0.077077	0.3045	0.381577	no
ARSH	0.0034408	0.38489	0.0034408	0.38489	0.381449	no
IDNK	0.035107	0.41652	0.035107	0.41652	0.381413	no
DYNLT3	0.04795	0.42935	0.04795	0.42935	0.3814	no
RASIP1	-0.079921	0.30145	-0.079921	0.30145	0.381371	no
FAM126B	-0.25646	0.1242	-0.25646	0.1242	0.38066	no
ZNF669	-0.00021997	0.38004	-0.00021997	0.38004	0.38026	no
IRAK3	0.00012863	0.38035	0.00012863	0.38035	0.380221	no
PAG1	0.041784	0.42196	0.041784	0.42196	0.380176	no
TIMM8A	-0.16069	0.21941	-0.16069	0.21941	0.3801	no
hsa-mir-6769a	0.031696	0.41156	0.031696	0.41156	0.379864	no
UBA6	0.082226	0.46175	0.082226	0.46175	0.379524	no
IFNB1	-0.11973	0.25956	-0.11973	0.25956	0.37929	no
DAB1	-0.087919	0.29131	-0.087919	0.29131	0.379229	no
PRICKLE1	-0.048907	0.33032	-0.048907	0.33032	0.379227	no
CD58	0.12592	0.50504	0.12592	0.50504	0.37912	no
PRDM4	-0.040852	0.33815	-0.040852	0.33815	0.379002	no
GKAP1	0.13304	0.51173	0.13304	0.51173	0.37869	no
ZKSCAN4	0.066009	0.44455	0.066009	0.44455	0.378541	no
CSNK2A2	0.018035	0.39657	0.018035	0.39657	0.378535	no
FAM168A	-0.12498	0.25347	-0.12498	0.25347	0.37845	no
hsa-mir-7976	0.0048705	0.38323	0.0048705	0.38323	0.37836	no
ADAM20	0.022561	0.40074	0.022561	0.40074	0.378179	no
STAMBPL1	0.048525	0.42662	0.048525	0.42662	0.378095	no
IRAK1	0.00030935	0.37829	0.00030935	0.37829	0.377981	no
F2RL2	-0.044811	0.33304	-0.044811	0.33304	0.377851	no
RAB42	-0.10168	0.27613	-0.10168	0.27613	0.37781	no
PABPC1L2B	0.036126	0.4139	0.036126	0.4139	0.377774	no
MTFP1	0.10855	0.48619	0.10855	0.48619	0.37764	no
CDK16	0.040272	0.41754	0.040272	0.41754	0.377268	no
hsa-mir-6780a	-0.090481	0.28673	-0.090481	0.28673	0.377211	no
POP5	-1.7409	-1.3637	-1.7409	-1.3637	0.3772	no
TMEM155	0.063637	0.44074	0.063637	0.44074	0.377103	no
CTH	0.092916	0.46983	0.092916	0.46983	0.376914	no
VMA21	-0.28157	0.095329	-0.28157	0.095329	0.376899	no
FAM9B	0.054163	0.43104	0.054163	0.43104	0.376877	no
CD84	-0.02826	0.34855	-0.02826	0.34855	0.37681	no
C8orf87	0.035048	0.41183	0.035048	0.41183	0.376782	no
PDE1C	-0.13461	0.24214	-0.13461	0.24214	0.37675	no
NCR2	-0.056721	0.3199	-0.056721	0.3199	0.376621	no
GADD45A	-0.14875	0.22777	-0.14875	0.22777	0.37652	no
RWDD2B	0.0014642	0.37789	0.0014642	0.37789	0.376426	no
CEP95	0.16597	0.54226	0.16597	0.54226	0.37629	no
BRI3	0.063071	0.43934	0.063071	0.43934	0.376269	no
hsa-mir-595	0.12727	0.50346	0.12727	0.50346	0.37619	no
VKORC1L1	-0.90015	-0.52397	-0.90015	-0.52397	0.37618	no
PHTF1	0.01676	0.39281	0.01676	0.39281	0.37605	no
NCK2	-0.094814	0.28099	-0.094814	0.28099	0.375804	no
TNFRSF11B	0.070768	0.4465	0.070768	0.4465	0.375732	no
DNAJC5G	-0.014212	0.36151	-0.014212	0.36151	0.375722	no
GEMIN8	-0.34335	0.032282	-0.34335	0.032282	0.375632	no
TAS2R7	0.06716	0.44276	0.06716	0.44276	0.3756	no
BNIP1	-0.15187	0.2236	-0.15187	0.2236	0.37547	no
KIF22	-0.05773	0.31764	-0.05773	0.31764	0.37537	no
ZNF367	0.041213	0.41631	0.041213	0.41631	0.375097	no
PPP1R1B	-0.024279	0.35057	-0.024279	0.35057	0.374849	no
hsa-mir-639	-0.14668	0.22814	-0.14668	0.22814	0.37482	no
JAM3	-0.044331	0.3303	-0.044331	0.3303	0.374631	no
FABP6	0.075519	0.4501	0.075519	0.4501	0.374581	no
TUBAL3	-0.054291	0.32026	-0.054291	0.32026	0.374551	no
DENND6A	-0.066091	0.3084	-0.066091	0.3084	0.374491	no
IL17B	0.045373	0.41914	0.045373	0.41914	0.373767	no
PCK1	-0.04194	0.33153	-0.04194	0.33153	0.37347	no
C22orf15	-0.092208	0.28094	-0.092208	0.28094	0.373148	no
OR4K15	0.10379	0.47687	0.10379	0.47687	0.37308	no
GDAP2	0.034229	0.40728	0.034229	0.40728	0.373051	no
HOXA3	-0.049778	0.32289	-0.049778	0.32289	0.372668	no
NUDT17	-0.36329	0.0092492	-0.36329	0.0092492	0.372539	no
RBM19	-0.57952	-0.20703	-0.57952	-0.20703	0.37249	no
TPST2	0.0079233	0.38038	0.0079233	0.38038	0.372457	no
MORN3	0.26171	0.63403	0.26171	0.63403	0.37232	no
CMA1	-0.09021	0.28198	-0.09021	0.28198	0.37219	no
SMPD2	-0.10473	0.26731	-0.10473	0.26731	0.37204	no
FLVCR1	0.0093977	0.38138	0.0093977	0.38138	0.371982	no
FBXL4	-0.007606	0.36428	-0.007606	0.36428	0.371886	no
IFI27L1	-0.099848	0.2719	-0.099848	0.2719	0.371748	no
SPATA18	-0.044951	0.32671	-0.044951	0.32671	0.371661	no
IL18BP	0.077697	0.44914	0.077697	0.44914	0.371443	no
XRCC6	-0.35958	0.01186	-0.35958	0.01186	0.37144	no
RSL24D1	-1.269	-0.89763	-1.269	-0.89763	0.37137	no
SFSWAP	-0.23493	0.13637	-0.23493	0.13637	0.3713	no
UCN3	0.019917	0.39096	0.019917	0.39096	0.371043	no
SLC22A2	0.015521	0.38651	0.015521	0.38651	0.370989	no
POTEH	-0.27877	0.092051	-0.27877	0.092051	0.370821	no
hsa-mir-615	0.034118	0.40488	0.034118	0.40488	0.370762	no
RPS15A	-0.90807	-0.53739	-0.90807	-0.53739	0.37068	no
VPS33A	-0.63482	-0.26448	-0.63482	-0.26448	0.37034	no
RBM38	-0.056789	0.31352	-0.056789	0.31352	0.370309	no
SGMS1	-0.45827	-0.088324	-0.45827	-0.088324	0.369946	no
C6	-0.019363	0.35047	-0.019363	0.35047	0.369833	no
KIF1C	0.07141	0.44115	0.07141	0.44115	0.36974	no
SNAP23	-0.65892	-0.28922	-0.65892	-0.28922	0.3697	no
C11orf96	-0.12149	0.24808	-0.12149	0.24808	0.36957	no
CBFB	-0.45095	-0.081453	-0.45095	-0.081453	0.369497	no
DPEP2	-0.02052	0.34892	-0.02052	0.34892	0.36944	no
SLC16A12	0.044456	0.41385	0.044456	0.41385	0.369394	no
KLHL42	-0.010986	0.35835	-0.010986	0.35835	0.369336	no
HTATIP2	0.14811	0.51718	0.14811	0.51718	0.36907	no
PDDC1	-0.12771	0.24133	-0.12771	0.24133	0.36904	no
ACSL4	-0.43035	-0.061349	-0.43035	-0.061349	0.369001	no
OAS3	0.066653	0.43553	0.066653	0.43553	0.368877	no
BRINP3	0.057938	0.42681	0.057938	0.42681	0.368872	no
FAM157B	-0.055629	0.31314	-0.055629	0.31314	0.368769	no
FAM171A1	-0.15774	0.21095	-0.15774	0.21095	0.36869	no
ABHD8	-0.00021063	0.36828	-0.00021063	0.36828	0.368491	no
NR2F2	0.029386	0.39787	0.029386	0.39787	0.368484	no
EPRS	-0.34729	0.021117	-0.34729	0.021117	0.368407	no
NUDT3	-0.052243	0.31597	-0.052243	0.31597	0.368213	no
OPN3	-0.062014	0.30613	-0.062014	0.30613	0.368144	no
OR10Q1	0.03829	0.40623	0.03829	0.40623	0.36794	no
KANSL1L	-0.0029542	0.36498	-0.0029542	0.36498	0.367934	no
PADI1	-0.13382	0.23407	-0.13382	0.23407	0.36789	no
CYP4X1	-0.053523	0.31428	-0.053523	0.31428	0.367803	no
SFI1	-0.069799	0.29788	-0.069799	0.29788	0.367679	no
ESM1	-0.0044737	0.36316	-0.0044737	0.36316	0.367634	no
KIAA2013	-0.027949	0.33957	-0.027949	0.33957	0.367519	no
SLC50A1	-0.42551	-0.058154	-0.42551	-0.058154	0.367356	no
GPR19	0.095242	0.46258	0.095242	0.46258	0.367338	no
TMOD3	-0.02491	0.34231	-0.02491	0.34231	0.36722	no
CPA5	-0.099968	0.26707	-0.099968	0.26707	0.367038	no
ZNF253	0.054179	0.42083	0.054179	0.42083	0.366651	no
SLC12A8	-0.13543	0.23118	-0.13543	0.23118	0.36661	no
COMMD7	-0.18846	0.17812	-0.18846	0.17812	0.36658	no
NCLN	-0.15252	0.21401	-0.15252	0.21401	0.36653	no
FSD2	0.0082729	0.37475	0.0082729	0.37475	0.366477	no
BST1	0.1035	0.46981	0.1035	0.46981	0.36631	no
RPLP0	-0.62193	-0.2557	-0.62193	-0.2557	0.36623	no
HLA-DMB	0.043711	0.4099	0.043711	0.4099	0.366189	no
XRN2	-0.66129	-0.29513	-0.66129	-0.29513	0.36616	no
2022-03-09	0.0024229	0.3684	0.0024229	0.3684	0.365977	no
SASH1	-0.093129	0.27251	-0.093129	0.27251	0.365639	no
HNRNPA1L2	0.074303	0.43994	0.074303	0.43994	0.365637	no
COMMD8	-0.064857	0.30068	-0.064857	0.30068	0.365537	no
FCGRT	-0.15884	0.20667	-0.15884	0.20667	0.36551	no
FAM172A	0.062821	0.42828	0.062821	0.42828	0.365459	no
EDDM3B	-0.070116	0.2953	-0.070116	0.2953	0.365416	no
QPCT	-0.14827	0.21704	-0.14827	0.21704	0.36531	no
TAF1	-0.52289	-0.15762	-0.52289	-0.15762	0.36527	no
POLR2J3	-0.56732	-0.2021	-0.56732	-0.2021	0.36522	no
OPRD1	-0.062669	0.30255	-0.062669	0.30255	0.365219	no
KRT71	-0.12825	0.23693	-0.12825	0.23693	0.36518	no
KRT80	0.14055	0.50568	0.14055	0.50568	0.36513	no
BPY2	0.056523	0.42165	0.056523	0.42165	0.365127	no
PADI3	-0.0951	0.26958	-0.0951	0.26958	0.36468	no
SERPINB6	0.060533	0.42508	0.060533	0.42508	0.364547	no
OR8A1	-0.16057	0.20397	-0.16057	0.20397	0.36454	no
LRRTM3	0.047473	0.41176	0.047473	0.41176	0.364287	no
MOGAT3	0.050321	0.41458	0.050321	0.41458	0.364259	no
EBLN1	0.23777	0.60202	0.23777	0.60202	0.36425	no
ADHFE1	-0.10535	0.25856	-0.10535	0.25856	0.36391	no
ZNF652	-0.086081	0.27777	-0.086081	0.27777	0.363851	no
DPPA3	-0.028096	0.33563	-0.028096	0.33563	0.363726	no
HGD	0.08308	0.44666	0.08308	0.44666	0.36358	no
HEY2	0.076548	0.44009	0.076548	0.44009	0.363542	no
CDCA7	-0.14738	0.21608	-0.14738	0.21608	0.36346	no
NDUFA1	-0.58071	-0.21725	-0.58071	-0.21725	0.36346	no
THOC3	-0.93326	-0.57002	-0.93326	-0.57002	0.36324	no
OR6V1	-0.042309	0.32082	-0.042309	0.32082	0.363129	no
JMJD4	0.012585	0.37563	0.012585	0.37563	0.363045	no
ZNF254	-0.093568	0.26946	-0.093568	0.26946	0.363028	no
IL2RA	-0.028935	0.33397	-0.028935	0.33397	0.362905	no
N4BP2L2	0.15665	0.51947	0.15665	0.51947	0.36282	no
AKAP7	0.079843	0.44233	0.079843	0.44233	0.362487	no
FAM129A	0.036099	0.39858	0.036099	0.39858	0.362481	no
ZSWIM7	-0.10851	0.25397	-0.10851	0.25397	0.36248	no
SLC35A4	-0.0084411	0.35397	-0.0084411	0.35397	0.362411	no
APMAP	-0.052994	0.3092	-0.052994	0.3092	0.362194	no
BRSK1	0.14356	0.50568	0.14356	0.50568	0.36212	no
SP3	-0.16862	0.19319	-0.16862	0.19319	0.36181	no
FAM135B	-0.0081933	0.35359	-0.0081933	0.35359	0.361783	no
ABCA13	0.06646	0.42818	0.06646	0.42818	0.36172	no
DUS4L	-0.07267	0.289	-0.07267	0.289	0.36167	no
SLC16A8	-0.045577	0.31604	-0.045577	0.31604	0.361617	no
PIGA	0.027237	0.38876	0.027237	0.38876	0.361523	no
RASD1	-0.17331	0.18804	-0.17331	0.18804	0.36135	no
YBX2	0.073006	0.43432	0.073006	0.43432	0.361314	no
MIOS	-0.40079	-0.039557	-0.40079	-0.039557	0.361233	no
CCDC179	0.053531	0.41472	0.053531	0.41472	0.361189	no
KIAA0247	0.18104	0.54221	0.18104	0.54221	0.36117	no
SLC12A9	-0.020411	0.3405	-0.020411	0.3405	0.360911	no
TYMP	0.084234	0.44514	0.084234	0.44514	0.360906	no
PHEX	0.13917	0.49995	0.13917	0.49995	0.36078	no
CALB1	0.17473	0.53546	0.17473	0.53546	0.36073	no
DDX19A	-0.12745	0.23285	-0.12745	0.23285	0.3603	no
TRAPPC1	-0.19563	0.16467	-0.19563	0.16467	0.3603	no
MS4A13	0.056356	0.41647	0.056356	0.41647	0.360114	no
ARCN1	-0.14908	0.21092	-0.14908	0.21092	0.36	no
SIL1	0.086582	0.44645	0.086582	0.44645	0.359868	no
USP9X	-0.14097	0.21863	-0.14097	0.21863	0.3596	no
UTP15	-0.31449	0.045108	-0.31449	0.045108	0.359598	no
ZNF674	0.021743	0.38128	0.021743	0.38128	0.359537	no
RGS18	0.053364	0.41283	0.053364	0.41283	0.359466	no
SCP2D1	-0.0578	0.30134	-0.0578	0.30134	0.35914	no
SFTA2	-0.012269	0.34683	-0.012269	0.34683	0.359099	no
TGM6	0.037391	0.39637	0.037391	0.39637	0.358979	no
TMCO1	-0.021611	0.33723	-0.021611	0.33723	0.358841	no
hsa-mir-6770-3	-0.38628	-0.027478	-0.38628	-0.027478	0.358802	no
RPS11	-0.77278	-0.41399	-0.77278	-0.41399	0.35879	no
TAGLN2	-0.11317	0.24562	-0.11317	0.24562	0.35879	no
GPSM1	0.0015369	0.36032	0.0015369	0.36032	0.358783	no
PCDH17	0.12241	0.48052	0.12241	0.48052	0.35811	no
APBB1	-0.023023	0.33462	-0.023023	0.33462	0.357643	no
APEX2	0.047121	0.40475	0.047121	0.40475	0.357629	no
RPL22	0.047304	0.40484	0.047304	0.40484	0.357536	no
ATM	-0.043674	0.31381	-0.043674	0.31381	0.357484	no
MIS18BP1	-0.093835	0.26362	-0.093835	0.26362	0.357455	no
RNF8	-0.024122	0.33324	-0.024122	0.33324	0.357362	no
SLC25A40	0.0401	0.39743	0.0401	0.39743	0.35733	no
APPL2	0.063892	0.4212	0.063892	0.4212	0.357308	no
PTPN21	0.021329	0.37857	0.021329	0.37857	0.357241	no
APOL3	-0.1029	0.25394	-0.1029	0.25394	0.35684	no
GPAT2	0.018714	0.3755	0.018714	0.3755	0.356786	no
POGLUT1	0.02394	0.3807	0.02394	0.3807	0.35676	no
CPA6	-0.052437	0.30426	-0.052437	0.30426	0.356697	no
PAGE4	0.044719	0.4013	0.044719	0.4013	0.356581	no
PPP1R21	-0.031013	0.32553	-0.031013	0.32553	0.356543	no
TMEM196	-0.046541	0.30995	-0.046541	0.30995	0.356491	no
OR8H3	0.0854	0.44182	0.0854	0.44182	0.35642	no
JUP	-0.072077	0.2842	-0.072077	0.2842	0.356277	no
GALNT12	0.085059	0.44128	0.085059	0.44128	0.356221	no
ZNF530	0.050068	0.40608	0.050068	0.40608	0.356012	no
EYA2	0.020744	0.37653	0.020744	0.37653	0.355786	no
RNF44	-0.015016	0.34077	-0.015016	0.34077	0.355786	no
EHBP1L1	-0.011877	0.34382	-0.011877	0.34382	0.355697	no
RNF130	-0.091921	0.26376	-0.091921	0.26376	0.355681	no
PDPN	-0.02844	0.32707	-0.02844	0.32707	0.35551	no
INSC	-0.22136	0.13412	-0.22136	0.13412	0.35548	no
PTMA	0.053682	0.40894	0.053682	0.40894	0.355258	no
RRAGA	-0.55449	-0.19926	-0.55449	-0.19926	0.35523	no
hsa-mir-380	-0.0075107	0.3477	-0.0075107	0.3477	0.355211	no
C9orf89	-0.074377	0.2808	-0.074377	0.2808	0.355177	no
AGTPBP1	-0.065895	0.28912	-0.065895	0.28912	0.355015	no
CHD3	-0.13015	0.2248	-0.13015	0.2248	0.35495	no
NLRP5	0.031111	0.38599	0.031111	0.38599	0.354879	no
SZRD1	0.05464	0.40951	0.05464	0.40951	0.35487	no
PCGF5	0.017614	0.37247	0.017614	0.37247	0.354856	no
PHF6	0.12425	0.47865	0.12425	0.47865	0.3544	no
hsa-mir-6080	-0.15607	0.19822	-0.15607	0.19822	0.35429	no
RHOU	-0.052061	0.30211	-0.052061	0.30211	0.354171	no
CDH11	0.13879	0.49282	0.13879	0.49282	0.35403	no
LRRD1	-0.03388	0.32013	-0.03388	0.32013	0.35401	no
PNLIPRP3	-0.010957	0.34302	-0.010957	0.34302	0.353977	no
PAWR	-0.019731	0.33415	-0.019731	0.33415	0.353881	no
CBLC	-0.12304	0.23045	-0.12304	0.23045	0.35349	no
PSMD11	-0.091176	0.26218	-0.091176	0.26218	0.353356	no
SLC6A14	0.15737	0.51063	0.15737	0.51063	0.35326	no
NBAS	-0.41546	-0.06249	-0.41546	-0.06249	0.35297	no
PRIM2	-0.20097	0.15199	-0.20097	0.15199	0.35296	no
TLK2	-0.078208	0.27472	-0.078208	0.27472	0.352928	no
DUPD1	-0.08914	0.26374	-0.08914	0.26374	0.35288	no
FBXO28	-0.071763	0.28106	-0.071763	0.28106	0.352823	no
LCT	-0.054319	0.29832	-0.054319	0.29832	0.352639	no
HNRNPUL2	-0.024497	0.32809	-0.024497	0.32809	0.352587	no
ARHGEF9	0.10318	0.45574	0.10318	0.45574	0.35256	no
CDH12	0.01025	0.3628	0.01025	0.3628	0.35255	no
FERMT2	0.15963	0.51212	0.15963	0.51212	0.35249	no
VWC2L	-0.14612	0.20631	-0.14612	0.20631	0.35243	no
SAMD13	-0.010384	0.34192	-0.010384	0.34192	0.352304	no
ZNF597	-0.11231	0.23999	-0.11231	0.23999	0.3523	no
SHC3	0.06445	0.41644	0.06445	0.41644	0.35199	no
TFPI	-0.24415	0.10776	-0.24415	0.10776	0.35191	no
PCDHGA10	-0.14251	0.20939	-0.14251	0.20939	0.3519	no
RILP	0.012976	0.36471	0.012976	0.36471	0.351734	no
SPHK2	-0.29885	0.052826	-0.29885	0.052826	0.351676	no
PSG6	-0.12171	0.2297	-0.12171	0.2297	0.35141	no
ZDHHC21	0.0063935	0.35754	0.0063935	0.35754	0.351146	no
CFHR5	-0.10281	0.24831	-0.10281	0.24831	0.35112	no
DRG2	-0.025108	0.32597	-0.025108	0.32597	0.351078	no
ALDH1B1	-0.10038	0.25066	-0.10038	0.25066	0.35104	no
CYSLTR2	-0.075208	0.27578	-0.075208	0.27578	0.350988	no
ANKRD29	-0.06306	0.28787	-0.06306	0.28787	0.35093	no
CYP1A2	-0.05875	0.29216	-0.05875	0.29216	0.35091	no
CCDC168	0.025603	0.37651	0.025603	0.37651	0.350907	no
MS4A1	-0.00098645	0.34966	-0.00098645	0.34966	0.350646	no
SOX12	-0.016544	0.3339	-0.016544	0.3339	0.350444	no
CHEK1	-0.68577	-0.33538	-0.68577	-0.33538	0.35039	no
CTSO	0.08977	0.43991	0.08977	0.43991	0.35014	no
FAM163A	-0.21919	0.13083	-0.21919	0.13083	0.35002	no
SERPINA1	-0.070768	0.27901	-0.070768	0.27901	0.349778	no
RFX2	0.0049229	0.35465	0.0049229	0.35465	0.349727	no
MTAP	0.0061623	0.35578	0.0061623	0.35578	0.349618	no
CCDC96	0.03104	0.38054	0.03104	0.38054	0.3495	no
CLK3	0.0049778	0.35435	0.0049778	0.35435	0.349372	no
DAD1	-0.67467	-0.3253	-0.67467	-0.3253	0.34937	no
PHYH	0.067093	0.41642	0.067093	0.41642	0.349327	no
ABCG5	-0.1093	0.23995	-0.1093	0.23995	0.34925	no
TEKT1	0.068189	0.41742	0.068189	0.41742	0.349231	no
SOX30	0.14343	0.49261	0.14343	0.49261	0.34918	no
BEND2	-0.049401	0.29971	-0.049401	0.29971	0.349111	no
ACSM5	-0.13103	0.21805	-0.13103	0.21805	0.34908	no
CCDC22	-0.19182	0.15717	-0.19182	0.15717	0.34899	no
ZNF563	0.060342	0.40917	0.060342	0.40917	0.348828	no
ZNHIT3	-0.04646	0.30231	-0.04646	0.30231	0.34877	no
FAHD1	-0.055533	0.2932	-0.055533	0.2932	0.348733	no
IL12RB1	-0.054189	0.29453	-0.054189	0.29453	0.348719	no
KIAA1614	-0.0094175	0.33925	-0.0094175	0.33925	0.348668	no
SRGN	0.016874	0.36551	0.016874	0.36551	0.348636	no
MB21D2	0.025064	0.37367	0.025064	0.37367	0.348606	no
FBLN5	0.046735	0.3952	0.046735	0.3952	0.348465	no
CYP21A2	-0.094195	0.25426	-0.094195	0.25426	0.348455	no
SAMD8	-0.031726	0.31637	-0.031726	0.31637	0.348096	no
RMDN3	-0.17803	0.16979	-0.17803	0.16979	0.34782	no
PKIB	-0.011046	0.3364	-0.011046	0.3364	0.347446	no
TRAT1	0.033193	0.38058	0.033193	0.38058	0.347387	no
AMDHD1	-0.10494	0.24219	-0.10494	0.24219	0.34713	no
HDGFRP2	-0.095764	0.25133	-0.095764	0.25133	0.347094	no
TCF7	0.026561	0.37345	0.026561	0.37345	0.346889	no
PRDM2	0.17652	0.52338	0.17652	0.52338	0.34686	no
TMSB10	-0.10096	0.24578	-0.10096	0.24578	0.34674	no
OR51A2	0.13317	0.4798	0.13317	0.4798	0.34663	no
BARHL1	0.012948	0.35956	0.012948	0.35956	0.346612	no
FST	0.0073932	0.35399	0.0073932	0.35399	0.346597	no
MFSD8	-0.0044493	0.34206	-0.0044493	0.34206	0.346509	no
ZNF747	0.11957	0.46602	0.11957	0.46602	0.34645	no
PRSS36	-0.097119	0.24929	-0.097119	0.24929	0.346409	no
ZCCHC5	0.035605	0.38197	0.035605	0.38197	0.346365	no
CALML5	-0.068017	0.27832	-0.068017	0.27832	0.346337	no
TMEM178A	-0.071494	0.27483	-0.071494	0.27483	0.346324	no
AMPH	0.018635	0.36458	0.018635	0.36458	0.345945	no
TAF4	-0.010241	0.33563	-0.010241	0.33563	0.345871	no
COBLL1	0.11894	0.46481	0.11894	0.46481	0.34587	no
PRM3	0.01083	0.35659	0.01083	0.35659	0.34576	no
BBS4	0.1187	0.46438	0.1187	0.46438	0.34568	no
PIM3	-0.1434	0.20226	-0.1434	0.20226	0.34566	no
RGS5	-0.11911	0.22652	-0.11911	0.22652	0.34563	no
LIN9	0.11107	0.45655	0.11107	0.45655	0.34548	no
TMEM63B	0.087895	0.43335	0.087895	0.43335	0.345455	no
SYN3	-0.19985	0.14556	-0.19985	0.14556	0.34541	no
KRTAP19-8	0.15579	0.50117	0.15579	0.50117	0.34538	no
ZFP91	0.025547	0.3707	0.025547	0.3707	0.345153	no
C5orf24	0.015353	0.36038	0.015353	0.36038	0.345027	no
ELFN1	-0.078526	0.26602	-0.078526	0.26602	0.344546	no
KHDC3L	0.042195	0.38664	0.042195	0.38664	0.344445	no
ZNF845	0.14622	0.49059	0.14622	0.49059	0.34437	no
PCYT1A	-0.26523	0.079	-0.26523	0.079	0.34423	no
ATRNL1	0.097598	0.44172	0.097598	0.44172	0.344122	no
TTC17	0.18852	0.53224	0.18852	0.53224	0.34372	no
DDX60L	-0.0087082	0.33488	-0.0087082	0.33488	0.343588	no
RAB33A	0.0093616	0.3529	0.0093616	0.3529	0.343538	no
MAGEA9B	0.031367	0.37481	0.031367	0.37481	0.343443	no
ZNF691	0.041885	0.38528	0.041885	0.38528	0.343395	no
ENTHD1	0.0047185	0.34808	0.0047185	0.34808	0.343361	no
STK17B	-0.018064	0.32512	-0.018064	0.32512	0.343184	no
RAB1A	-0.23518	0.108	-0.23518	0.108	0.34318	no
SHFM1	-0.75186	-0.40877	-0.75186	-0.40877	0.34309	no
MAP1LC3B2	-0.0088695	0.33407	-0.0088695	0.33407	0.34294	no
STAT2	0.10457	0.44735	0.10457	0.44735	0.34278	no
WIPF3	0.041613	0.38429	0.041613	0.38429	0.342677	no
NSRP1	0.11744	0.46009	0.11744	0.46009	0.34265	no
PAPD4	-0.20218	0.14042	-0.20218	0.14042	0.3426	no
ASB9	0.084195	0.42678	0.084195	0.42678	0.342585	no
RD3	0.12337	0.46591	0.12337	0.46591	0.34254	no
SLC30A4	0.019952	0.36239	0.019952	0.36239	0.342438	no
SEMA4D	0.033836	0.37609	0.033836	0.37609	0.342254	no
PTPLB	-0.011096	0.33112	-0.011096	0.33112	0.342216	no
PIGX	-0.055321	0.28675	-0.055321	0.28675	0.342071	no
TSLP	0.033743	0.37575	0.033743	0.37575	0.342007	no
GPRC5A	-0.051505	0.29041	-0.051505	0.29041	0.341915	no
GRIA1	0.05147	0.39315	0.05147	0.39315	0.34168	no
CAMK2G	-0.01708	0.32459	-0.01708	0.32459	0.34167	no
TPMT	0.14608	0.48774	0.14608	0.48774	0.34166	no
SPINK6	-0.013503	0.32796	-0.013503	0.32796	0.341463	no
LDLRAD4	0.066796	0.40813	0.066796	0.40813	0.341334	no
ADIPOR1	-0.084706	0.25613	-0.084706	0.25613	0.340836	no
TMEM31	0.20346	0.54422	0.20346	0.54422	0.34076	no
KIF20B	-0.11515	0.22558	-0.11515	0.22558	0.34073	no
KPNA2	-0.30813	0.032455	-0.30813	0.032455	0.340585	no
TOMM70A	-0.36045	-0.019943	-0.36045	-0.019943	0.340507	no
PTK7	-0.15063	0.18979	-0.15063	0.18979	0.34042	no
PPP3R2	0.021894	0.36228	0.021894	0.36228	0.340386	no
TAS2R14	0.12668	0.4669	0.12668	0.4669	0.34022	no
LRRC28	0.021244	0.36145	0.021244	0.36145	0.340206	no
C1orf54	-0.12931	0.21082	-0.12931	0.21082	0.34013	no
ISLR	0.016649	0.35675	0.016649	0.35675	0.340101	no
TRIM48	-0.15863	0.18138	-0.15863	0.18138	0.34001	no
PPP1R10	-0.6123	-0.2723	-0.6123	-0.2723	0.34	no
ZBTB11	0.027113	0.36679	0.027113	0.36679	0.339677	no
AMPD3	-0.058106	0.28154	-0.058106	0.28154	0.339646	no
SEL1L2	0.0026793	0.34221	0.0026793	0.34221	0.339531	no
HLA-DQA1	-0.012969	0.32653	-0.012969	0.32653	0.339499	no
ZNF358	-0.16831	0.17102	-0.16831	0.17102	0.33933	no
ACY3	-0.17975	0.15948	-0.17975	0.15948	0.33923	no
B3GNT6	-0.078793	0.2603	-0.078793	0.2603	0.339093	no
RAD21	-0.050932	0.28813	-0.050932	0.28813	0.339062	no
MTIF3	-0.06684	0.27214	-0.06684	0.27214	0.33898	no
MMP20	-0.011986	0.32681	-0.011986	0.32681	0.338796	no
SPTLC3	0.14716	0.48587	0.14716	0.48587	0.33871	no
FAM120C	-0.070287	0.26839	-0.070287	0.26839	0.338677	no
RNLS	0.075799	0.41433	0.075799	0.41433	0.338531	no
MOB3B	-0.051189	0.28724	-0.051189	0.28724	0.338429	no
GPR146	-0.0042896	0.33404	-0.0042896	0.33404	0.33833	no
GORASP2	-0.029472	0.30872	-0.029472	0.30872	0.338192	no
PDE11A	0.0013181	0.33923	0.0013181	0.33923	0.337912	no
DUOX2	-0.015225	0.32268	-0.015225	0.32268	0.337905	no
hsa-mir-618	0.046079	0.38397	0.046079	0.38397	0.337891	no
CEP68	0.095337	0.43321	0.095337	0.43321	0.337873	no
AVP	0.062455	0.40031	0.062455	0.40031	0.337855	no
DOCK2	0.050004	0.38782	0.050004	0.38782	0.337816	no
GLCE	0.030722	0.3685	0.030722	0.3685	0.337778	no
CADPS	-0.15332	0.18443	-0.15332	0.18443	0.33775	no
RAB7L1	-0.089113	0.24861	-0.089113	0.24861	0.337723	no
IFNA5	-0.21311	0.12454	-0.21311	0.12454	0.33765	no
CDKN3	0.087847	0.42547	0.087847	0.42547	0.337623	no
ZBTB9	-0.13238	0.20509	-0.13238	0.20509	0.33747	no
ICOSLG	0.036689	0.37415	0.036689	0.37415	0.337461	no
PRAP1	0.038737	0.37616	0.038737	0.37616	0.337423	no
RAC1	0.023048	0.36037	0.023048	0.36037	0.337322	no
OR2A2	0.061026	0.39833	0.061026	0.39833	0.337304	no
NDUFA10	0.019832	0.357	0.019832	0.357	0.337168	no
MTRR	0.043569	0.38073	0.043569	0.38073	0.337161	no
IQGAP2	-0.046312	0.29065	-0.046312	0.29065	0.336962	no
DMPK	-0.14091	0.19599	-0.14091	0.19599	0.3369	no
SETBP1	-0.00070126	0.33609	-0.00070126	0.33609	0.336791	no
ZNF44	0.098314	0.43508	0.098314	0.43508	0.336766	no
CCL22	0.0080947	0.34473	0.0080947	0.34473	0.336635	no
CLDN5	0.15985	0.49632	0.15985	0.49632	0.33647	no
OR7D4	-0.070004	0.26645	-0.070004	0.26645	0.336454	no
EMC3	-0.15857	0.17776	-0.15857	0.17776	0.33633	no
ALCAM	-0.018488	0.31754	-0.018488	0.31754	0.336028	no
hsa-mir-6803	-0.048694	0.28715	-0.048694	0.28715	0.335844	no
MYH10	0.086628	0.42244	0.086628	0.42244	0.335812	no
METTL6	0.021649	0.35741	0.021649	0.35741	0.335761	no
SCGB3A2	0.065304	0.40086	0.065304	0.40086	0.335556	no
ZNF26	0.033316	0.36881	0.033316	0.36881	0.335494	no
CYP27A1	0.024275	0.35971	0.024275	0.35971	0.335435	no
2022-09-06	-0.046909	0.28837	-0.046909	0.28837	0.335279	no
PIFO	0.17729	0.51251	0.17729	0.51251	0.33522	no
RNF39	-0.00042078	0.33471	-0.00042078	0.33471	0.335131	no
PCDHGA3	0.0082255	0.34323	0.0082255	0.34323	0.335004	no
TMEM201	-0.071217	0.26376	-0.071217	0.26376	0.334977	no
C8orf47	-0.108	0.22695	-0.108	0.22695	0.33495	no
BAHD1	0.019498	0.35437	0.019498	0.35437	0.334872	no
PDE6G	-0.062589	0.27227	-0.062589	0.27227	0.334859	no
TDRD6	-0.030029	0.30478	-0.030029	0.30478	0.334809	no
NKAIN1	0.02718	0.36195	0.02718	0.36195	0.33477	no
TRIOBP	0.088069	0.42282	0.088069	0.42282	0.334751	no
RAPGEF3	-0.022208	0.31247	-0.022208	0.31247	0.334678	no
MPZ	-0.075838	0.2588	-0.075838	0.2588	0.334638	no
TINAGL1	0.036931	0.37136	0.036931	0.37136	0.334429	no
hsa-mir-1255b-2	-0.38172	-0.047355	-0.38172	-0.047355	0.334365	no
HDC	-0.006289	0.32791	-0.006289	0.32791	0.334199	no
EPGN	0.081211	0.41532	0.081211	0.41532	0.334109	no
YIPF4	-0.08855	0.24536	-0.08855	0.24536	0.33391	no
CSTF2T	0.019267	0.35309	0.019267	0.35309	0.333823	no
USP29	0.0080886	0.34176	0.0080886	0.34176	0.333671	no
COX7A2L	0.1024	0.43607	0.1024	0.43607	0.33367	no
ZNF16	0.18933	0.5228	0.18933	0.5228	0.33347	no
HBQ1	-0.029818	0.30364	-0.029818	0.30364	0.333458	no
RUFY2	-0.076667	0.25678	-0.076667	0.25678	0.333447	no
PEG10	0.16663	0.50005	0.16663	0.50005	0.33342	no
DISC1	0.09496	0.42831	0.09496	0.42831	0.33335	no
CENPM	-1.0761	-0.74284	-1.0761	-0.74284	0.33326	no
IGFL4	-0.079468	0.25359	-0.079468	0.25359	0.333058	no
FKBP6	-0.020093	0.31294	-0.020093	0.31294	0.333033	no
C3orf43	0.065472	0.39849	0.065472	0.39849	0.333018	no
SH3RF1	0.11119	0.4442	0.11119	0.4442	0.33301	no
ABL1	-0.12469	0.2083	-0.12469	0.2083	0.33299	no
RABL3	0.19091	0.52383	0.19091	0.52383	0.33292	no
AMIGO2	0.04575	0.37863	0.04575	0.37863	0.33288	no
ASL	0.026236	0.35911	0.026236	0.35911	0.332874	no
SRRM2	-0.1146	0.21826	-0.1146	0.21826	0.33286	no
ZDHHC9	0.025897	0.35873	0.025897	0.35873	0.332833	no
MYL3	-0.15682	0.17589	-0.15682	0.17589	0.33271	no
LIPK	-0.011788	0.32084	-0.011788	0.32084	0.332628	no
C15orf62	-0.056673	0.27582	-0.056673	0.27582	0.332493	no
IL1RL2	0.048701	0.38109	0.048701	0.38109	0.332389	no
LOX	0.098255	0.43058	0.098255	0.43058	0.332325	no
OR13F1	-0.030932	0.30131	-0.030932	0.30131	0.332242	no
SLC39A14	-0.12772	0.20447	-0.12772	0.20447	0.33219	no
HIPK2	0.10074	0.43291	0.10074	0.43291	0.33217	no
CALM1	-0.071118	0.26085	-0.071118	0.26085	0.331968	no
DHRS1	-0.070757	0.2611	-0.070757	0.2611	0.331857	no
PTGES3L-AARSD1	-0.02036	0.31142	-0.02036	0.31142	0.33178	no
ATOH8	-0.0020826	0.32958	-0.0020826	0.32958	0.331663	no
PPY	-0.1403	0.19123	-0.1403	0.19123	0.33153	no
CCL20	-0.028874	0.30264	-0.028874	0.30264	0.331514	no
CAPZA2	0.051749	0.3831	0.051749	0.3831	0.331351	no
FAF1	-0.066416	0.26491	-0.066416	0.26491	0.331326	no
DMRTC1	-0.030352	0.30048	-0.030352	0.30048	0.330832	no
LINS	0.0043927	0.3352	0.0043927	0.3352	0.330807	no
CT62	0.010169	0.34093	0.010169	0.34093	0.330761	no
PYY	-0.10072	0.2299	-0.10072	0.2299	0.33062	no
C4orf36	-0.11823	0.21234	-0.11823	0.21234	0.33057	no
NIPAL4	0.07906	0.40932	0.07906	0.40932	0.33026	no
hsa-mir-1199	-0.084803	0.2454	-0.084803	0.2454	0.330203	no
ARHGEF38	0.076375	0.40648	0.076375	0.40648	0.330105	no
DNAJB12	-0.15253	0.17754	-0.15253	0.17754	0.33007	no
PARVG	-0.24568	0.08439	-0.24568	0.08439	0.33007	no
FXYD2	-0.14082	0.18899	-0.14082	0.18899	0.32981	no
GLRB	0.090512	0.42028	0.090512	0.42028	0.329768	no
PROS1	-0.13875	0.19089	-0.13875	0.19089	0.32964	no
DDX52	-0.70944	-0.37982	-0.70944	-0.37982	0.32962	no
KIDINS220	-0.019559	0.31005	-0.019559	0.31005	0.329609	no
IAPP	-0.0019586	0.3275	-0.0019586	0.3275	0.329459	no
TMEM87B	0.087682	0.41704	0.087682	0.41704	0.329358	no
CPT2	-0.085665	0.24347	-0.085665	0.24347	0.329135	no
CSTL1	0.057701	0.38681	0.057701	0.38681	0.329109	no
GSDMB	0.098751	0.42782	0.098751	0.42782	0.329069	no
FGGY	-0.10497	0.22409	-0.10497	0.22409	0.32906	no
EFCAB4B	-0.15962	0.16943	-0.15962	0.16943	0.32905	no
C19orf70	-0.40865	-0.07985	-0.40865	-0.07985	0.3288	no
SNX30	0.13449	0.46327	0.13449	0.46327	0.32878	no
IDH3A	-0.020819	0.30772	-0.020819	0.30772	0.328539	no
FBF1	0.038328	0.36674	0.038328	0.36674	0.328412	no
G6PC2	0.056584	0.3849	0.056584	0.3849	0.328316	no
HBP1	0.020678	0.34882	0.020678	0.34882	0.328142	no
MRPS21	-0.42344	-0.095518	-0.42344	-0.095518	0.327922	no
MBTPS1	-0.22132	0.10619	-0.22132	0.10619	0.32751	no
TSSK2	0.01013	0.33762	0.01013	0.33762	0.32749	no
RABIF	-0.088936	0.23842	-0.088936	0.23842	0.327356	no
FUK	-0.069252	0.25796	-0.069252	0.25796	0.327212	no
SLMAP	-0.24836	0.078802	-0.24836	0.078802	0.327162	no
ZNF839	0.067781	0.39486	0.067781	0.39486	0.327079	no
KRTAP25-1	-0.069938	0.25712	-0.069938	0.25712	0.327058	no
RIBC1	0.029817	0.35684	0.029817	0.35684	0.327023	no
PHRF1	-0.20712	0.11986	-0.20712	0.11986	0.32698	no
TLCD2	0.1024	0.42903	0.1024	0.42903	0.32663	no
CRISP3	-0.044083	0.2822	-0.044083	0.2822	0.326283	no
FLRT3	-0.029918	0.29636	-0.029918	0.29636	0.326278	no
ZNF417	0.017827	0.34409	0.017827	0.34409	0.326263	no
CYTL1	-0.038516	0.28766	-0.038516	0.28766	0.326176	no
GIF	-0.0085053	0.31754	-0.0085053	0.31754	0.326045	no
CPNE6	0.042131	0.36814	0.042131	0.36814	0.326009	no
ATF2	0.016241	0.34225	0.016241	0.34225	0.326009	no
LYST	-0.11792	0.20808	-0.11792	0.20808	0.326	no
TCEANC2	-0.1225	0.20349	-0.1225	0.20349	0.32599	no
HS6ST3	0.080175	0.40605	0.080175	0.40605	0.325875	no
LAS1L	-0.86739	-0.54165	-0.86739	-0.54165	0.32574	no
hsa-mir-6796	-0.0037685	0.32186	-0.0037685	0.32186	0.325628	no
TFAP2A	0.065103	0.39061	0.065103	0.39061	0.325507	no
ACTN4	-0.041955	0.28355	-0.041955	0.28355	0.325505	no
VSX2	0.1273	0.45272	0.1273	0.45272	0.32542	no
RNF113A	-0.81455	-0.48914	-0.81455	-0.48914	0.32541	no
SLC25A48	0.056374	0.38177	0.056374	0.38177	0.325396	no
CCDC158	0.04417	0.36953	0.04417	0.36953	0.32536	no
PRDM8	0.035469	0.36065	0.035469	0.36065	0.325181	no
INTS8	-0.64922	-0.32408	-0.64922	-0.32408	0.32514	no
SPRR4	-0.031225	0.29388	-0.031225	0.29388	0.325105	no
OR4S2	-0.057304	0.26775	-0.057304	0.26775	0.325054	no
PSEN1	0.035153	0.3602	0.035153	0.3602	0.325047	no
C8B	0.019778	0.34481	0.019778	0.34481	0.325032	no
RNF150	-0.0012057	0.32381	-0.0012057	0.32381	0.325016	no
IGF2BP1	0.099059	0.42405	0.099059	0.42405	0.324991	no
KLHL1	0.026399	0.35138	0.026399	0.35138	0.324981	no
OR6P1	-0.20149	0.1232	-0.20149	0.1232	0.32469	no
LRRIQ3	0.13163	0.45618	0.13163	0.45618	0.32455	no
SLC2A12	0.011435	0.33569	0.011435	0.33569	0.324255	no
PKD2L1	0.068706	0.39295	0.068706	0.39295	0.324244	no
METTL12	-0.057813	0.2664	-0.057813	0.2664	0.324213	no
LCP2	0.019871	0.34405	0.019871	0.34405	0.324179	no
hsa-let-7e	-0.025865	0.29812	-0.025865	0.29812	0.323985	no
UNC45A	-0.31781	0.0061619	-0.31781	0.0061619	0.323972	no
PRMT1	-0.4802	-0.15629	-0.4802	-0.15629	0.32391	no
NT5DC2	0.088351	0.41225	0.088351	0.41225	0.323899	no
LIX1	0.04185	0.36543	0.04185	0.36543	0.32358	no
ERLIN1	-0.20031	0.12316	-0.20031	0.12316	0.32347	no
C16orf74	-0.036869	0.28658	-0.036869	0.28658	0.323449	no
RNASET2	0.11309	0.43638	0.11309	0.43638	0.32329	no
COX6C	-0.55321	-0.22995	-0.55321	-0.22995	0.32326	no
C12orf61	-0.12638	0.19687	-0.12638	0.19687	0.32325	no
OR6C74	0.078585	0.40182	0.078585	0.40182	0.323235	no
BHLHE22	0.12217	0.4453	0.12217	0.4453	0.32313	no
GGCT	0.19093	0.51401	0.19093	0.51401	0.32308	no
FMNL2	0.0049262	0.32792	0.0049262	0.32792	0.322994	no
ZC3H3	-0.3039	0.018978	-0.3039	0.018978	0.322878	no
DZANK1	0.026704	0.34957	0.026704	0.34957	0.322866	no
TSPY2	-0.16877	0.15402	-0.16877	0.15402	0.32279	no
SSX3	0.2492	0.57192	0.2492	0.57192	0.32272	no
MRPL27	-0.21674	0.1059	-0.21674	0.1059	0.32264	no
TPM2	0.093325	0.41588	0.093325	0.41588	0.322555	no
NRIP2	0.31682	0.63927	0.31682	0.63927	0.32245	no
NDUFS3	-0.30425	0.018139	-0.30425	0.018139	0.322389	no
LOC388813	0.095581	0.4178	0.095581	0.4178	0.322219	no
PLEKHS1	0.0096589	0.33181	0.0096589	0.33181	0.322151	no
NXPE3	-0.011958	0.31014	-0.011958	0.31014	0.322098	no
FAAH2	-0.034636	0.28743	-0.034636	0.28743	0.322066	no
PGK2	0.10043	0.42249	0.10043	0.42249	0.32206	no
MTPN	0.04833	0.37038	0.04833	0.37038	0.32205	no
TRPC5	0.039642	0.36152	0.039642	0.36152	0.321878	no
FHL1	-0.032725	0.2891	-0.032725	0.2891	0.321825	no
CTIF	0.062239	0.38406	0.062239	0.38406	0.321821	no
HIST1H4E	-0.047434	0.27433	-0.047434	0.27433	0.321764	no
GTPBP2	0.083681	0.40537	0.083681	0.40537	0.321689	no
ZNF706	0.038459	0.36001	0.038459	0.36001	0.321551	no
NPFFR1	0.035452	0.35682	0.035452	0.35682	0.321368	no
WTH3DI	0.029116	0.3504	0.029116	0.3504	0.321284	no
LAMB2	-0.085154	0.23603	-0.085154	0.23603	0.321184	no
GPRASP2	0.044893	0.366	0.044893	0.366	0.321107	no
DNAJB11	-0.25317	0.067904	-0.25317	0.067904	0.321074	no
WASL	0.15173	0.47264	0.15173	0.47264	0.32091	no
HMOX1	0.074633	0.39548	0.074633	0.39548	0.320847	no
SYCE2	-0.21528	0.10551	-0.21528	0.10551	0.32079	no
TXNDC2	-0.012608	0.30817	-0.012608	0.30817	0.320778	no
THAP8	-0.0058489	0.31489	-0.0058489	0.31489	0.320739	no
TPRG1	-0.095707	0.22493	-0.095707	0.22493	0.320637	no
ACOT1	0.083901	0.40432	0.083901	0.40432	0.320419	no
SPRED2	0.047177	0.36744	0.047177	0.36744	0.320263	no
INHBB	-0.027857	0.29235	-0.027857	0.29235	0.320207	no
ZNF346	-0.064515	0.25568	-0.064515	0.25568	0.320195	no
CDC20	-0.65279	-0.33267	-0.65279	-0.33267	0.32012	no
EFCAB1	0.10041	0.42047	0.10041	0.42047	0.32006	no
TMEM254	-0.050832	0.26909	-0.050832	0.26909	0.319922	no
CGB7	0.055765	0.37568	0.055765	0.37568	0.319915	no
OR5K2	0.031773	0.35164	0.031773	0.35164	0.319867	no
H1F0	-0.045863	0.27376	-0.045863	0.27376	0.319623	no
APIP	0.050924	0.37046	0.050924	0.37046	0.319536	no
FOLH1	0.060147	0.37941	0.060147	0.37941	0.319263	no
TMEFF1	-0.12016	0.19895	-0.12016	0.19895	0.31911	no
SHF	-0.015767	0.30328	-0.015767	0.30328	0.319047	no
RAPGEF4	0.088887	0.40785	0.088887	0.40785	0.318963	no
SLC25A44	-0.24857	0.070283	-0.24857	0.070283	0.318853	no
TXNDC15	-0.23823	0.080613	-0.23823	0.080613	0.318843	no
HSDL1	-0.0050707	0.31371	-0.0050707	0.31371	0.318781	no
NPDC1	-0.043681	0.27502	-0.043681	0.27502	0.318701	no
CPD	-0.20981	0.10888	-0.20981	0.10888	0.31869	no
LEMD2	-0.024159	0.29449	-0.024159	0.29449	0.318649	no
MFAP5	0.077643	0.39617	0.077643	0.39617	0.318527	no
hsa-mir-759	0.10992	0.42823	0.10992	0.42823	0.31831	no
EPO	0.017809	0.33602	0.017809	0.33602	0.318211	no
SIRT7	-0.0098673	0.30823	-0.0098673	0.30823	0.318097	no
CCDC140	0.022276	0.34033	0.022276	0.34033	0.318054	no
hsa-mir-151a	-0.13775	0.18028	-0.13775	0.18028	0.31803	no
PRUNE	-0.11336	0.20467	-0.11336	0.20467	0.31803	no
SMG1	-0.29291	0.024987	-0.29291	0.024987	0.317897	no
ZNF311	0.026039	0.34383	0.026039	0.34383	0.317791	no
KRTCAP3	-0.12474	0.19294	-0.12474	0.19294	0.31768	no
PSMC4	-0.39921	-0.081544	-0.39921	-0.081544	0.317666	no
RWDD2A	-0.14454	0.17311	-0.14454	0.17311	0.31765	no
NOTO	-0.19382	0.12375	-0.19382	0.12375	0.31757	no
NRG2	-0.018338	0.29922	-0.018338	0.29922	0.317558	no
HENMT1	0.11445	0.43194	0.11445	0.43194	0.31749	no
MANSC1	0.051817	0.36929	0.051817	0.36929	0.317473	no
FUCA2	0.18406	0.50151	0.18406	0.50151	0.31745	no
EFCAB9	-0.013835	0.30345	-0.013835	0.30345	0.317285	no
ACTB	0.024475	0.34146	0.024475	0.34146	0.316985	no
PGAP2	-0.14356	0.17328	-0.14356	0.17328	0.31684	no
POLR2G	-0.1386	0.17809	-0.1386	0.17809	0.31669	no
hsa-mir-504	0.099929	0.41661	0.099929	0.41661	0.316681	no
POM121L12	0.015251	0.33184	0.015251	0.33184	0.316589	no
SEC61B	-0.28718	0.028969	-0.28718	0.028969	0.316149	no
GLYATL2	-0.01836	0.29777	-0.01836	0.29777	0.31613	no
ITGA3	0.10218	0.41825	0.10218	0.41825	0.31607	no
ZC3H12C	-0.079106	0.23688	-0.079106	0.23688	0.315986	no
OR51B4	-0.063934	0.25205	-0.063934	0.25205	0.315984	no
TOP3A	-0.30652	0.0094551	-0.30652	0.0094551	0.315975	no
KRTAP10-10	0.0011669	0.31698	0.0011669	0.31698	0.315813	no
C20orf166	-0.0098069	0.30593	-0.0098069	0.30593	0.315737	no
ROCK2	0.10985	0.42554	0.10985	0.42554	0.31569	no
TMEM207	0.030283	0.34591	0.030283	0.34591	0.315627	no
VCL	-0.12394	0.19154	-0.12394	0.19154	0.31548	no
OR11H6	0.069389	0.38483	0.069389	0.38483	0.315441	no
hsa-mir-300	-0.071813	0.24342	-0.071813	0.24342	0.315233	no
GAPDHS	-0.092193	0.22301	-0.092193	0.22301	0.315203	no
CYP2E1	0.10218	0.41728	0.10218	0.41728	0.3151	no
MKX	-0.056429	0.25858	-0.056429	0.25858	0.315009	no
hsa-mir-556	-0.15592	0.15902	-0.15592	0.15902	0.31494	no
POLM	0.037201	0.35195	0.037201	0.35195	0.314749	no
PCP2	-0.1969	0.11783	-0.1969	0.11783	0.31473	no
NMT1	-1.127	-0.81235	-1.127	-0.81235	0.31465	no
SMURF1	-0.020822	0.2938	-0.020822	0.2938	0.314622	no
EHBP1	0.068157	0.38266	0.068157	0.38266	0.314503	no
hsa-mir-874	-0.053382	0.26102	-0.053382	0.26102	0.314402	no
ACSL1	-0.04059	0.2738	-0.04059	0.2738	0.31439	no
ZMYND12	-0.011734	0.30265	-0.011734	0.30265	0.314384	no
CYB5D1	-0.061191	0.25304	-0.061191	0.25304	0.314231	no
CAPN6	0.080192	0.39427	0.080192	0.39427	0.314078	no
RBPJ	0.042255	0.35589	0.042255	0.35589	0.313635	no
DAAM1	0.12322	0.43685	0.12322	0.43685	0.31363	no
SOCS3	-0.018388	0.29507	-0.018388	0.29507	0.313458	no
S100A9	0.021609	0.33502	0.021609	0.33502	0.313411	no
FAM171B	0.025418	0.33882	0.025418	0.33882	0.313402	no
FZD8	-0.08488	0.22849	-0.08488	0.22849	0.31337	no
ALMS1	-0.090847	0.22242	-0.090847	0.22242	0.313267	no
CEACAM7	-6.0199e-05	0.31318	-6.0199e-05	0.31318	0.31324	no
SMCO3	0.01629	0.32953	0.01629	0.32953	0.31324	no
DERL1	-0.065112	0.24805	-0.065112	0.24805	0.313162	no
HIF1A	0.070875	0.38395	0.070875	0.38395	0.313075	no
PRDX5	0.091228	0.40414	0.091228	0.40414	0.312912	no
C20orf195	-0.00063577	0.31215	-0.00063577	0.31215	0.312786	no
SEC14L4	0.00099675	0.31377	0.00099675	0.31377	0.312773	no
OR4A15	0.01937	0.33214	0.01937	0.33214	0.31277	no
MAP3K8	-0.2502	0.062384	-0.2502	0.062384	0.312584	no
hsa-mir-1286	-0.064193	0.24838	-0.064193	0.24838	0.312573	no
STON2	0.042115	0.3546	0.042115	0.3546	0.312485	no
NKRF	0.058302	0.37077	0.058302	0.37077	0.312468	no
CHAD	-0.071525	0.24094	-0.071525	0.24094	0.312465	no
CORT	0.070738	0.38315	0.070738	0.38315	0.312412	no
ARHGAP29	0.23106	0.54346	0.23106	0.54346	0.3124	no
KCNT1	-0.077202	0.23518	-0.077202	0.23518	0.312382	no
LRMP	-0.023445	0.28893	-0.023445	0.28893	0.312375	no
MOB4	-0.39123	-0.079039	-0.39123	-0.079039	0.312191	no
OPLAH	0.067093	0.37916	0.067093	0.37916	0.312067	no
hsa-mir-19a	-0.031315	0.28067	-0.031315	0.28067	0.311985	no
ZFYVE9	-0.074162	0.2378	-0.074162	0.2378	0.311962	no
MBD6	-0.19839	0.11349	-0.19839	0.11349	0.31188	no
hsa-mir-1184-1	-0.47383	-0.16197	-0.47383	-0.16197	0.31186	no
ORAOV1	-0.48963	-0.17786	-0.48963	-0.17786	0.31177	no
BCDIN3D	-0.10855	0.20319	-0.10855	0.20319	0.31174	no
EFCAB5	-0.14766	0.16407	-0.14766	0.16407	0.31173	no
CCL15	0.10427	0.4159	0.10427	0.4159	0.31163	no
CAMK4	0.064815	0.37622	0.064815	0.37622	0.311405	no
SLC9A9	-0.12384	0.18745	-0.12384	0.18745	0.31129	no
HDHD1	0.017697	0.32895	0.017697	0.32895	0.311253	no
ZBP1	0.008134	0.31938	0.008134	0.31938	0.311246	no
SNCG	-0.023112	0.28811	-0.023112	0.28811	0.311222	no
hsa-mir-557	-0.085481	0.22571	-0.085481	0.22571	0.311191	no
AGO1	-0.02401	0.28718	-0.02401	0.28718	0.31119	no
GPN3	-0.77301	-0.46184	-0.77301	-0.46184	0.31117	no
ASS1	0.0044221	0.31548	0.0044221	0.31548	0.311058	no
FILIP1L	-0.020524	0.29051	-0.020524	0.29051	0.311034	no
IFIH1	-0.065571	0.24523	-0.065571	0.24523	0.310801	no
PALMD	0.057032	0.36775	0.057032	0.36775	0.310718	no
INPP5K	0.087969	0.39855	0.087969	0.39855	0.310581	no
CRYL1	-0.10391	0.20664	-0.10391	0.20664	0.31055	no
GTF2H2	-0.75748	-0.44717	-0.75748	-0.44717	0.31031	no
LIPN	0.019343	0.32965	0.019343	0.32965	0.310307	no
ACSM2B	0.016935	0.32724	0.016935	0.32724	0.310305	no
GPR101	-0.052686	0.25761	-0.052686	0.25761	0.310296	no
IL1RN	-0.13151	0.1787	-0.13151	0.1787	0.31021	no
METTL11B	0.063975	0.3741	0.063975	0.3741	0.310125	no
IQCH	-0.1786	0.13149	-0.1786	0.13149	0.31009	no
EVC2	0.013726	0.32378	0.013726	0.32378	0.310054	no
ZNF654	0.05724	0.36726	0.05724	0.36726	0.31002	no
CBR4	-0.060952	0.24888	-0.060952	0.24888	0.309832	no
ARHGAP40	-0.19964	0.11009	-0.19964	0.11009	0.30973	no
ETNK1	-0.38117	-0.071451	-0.38117	-0.071451	0.309719	no
ADAL	-0.056112	0.2536	-0.056112	0.2536	0.309712	no
KLRG1	0.0012452	0.31093	0.0012452	0.31093	0.309685	no
SHMT1	-0.030265	0.27917	-0.030265	0.27917	0.309435	no
LMLN	0.048195	0.35749	0.048195	0.35749	0.309295	no
CPE	-0.058901	0.25024	-0.058901	0.25024	0.309141	no
MMACHC	-0.27321	0.03592	-0.27321	0.03592	0.30913	no
CASP10	-0.36136	-0.05226	-0.36136	-0.05226	0.3091	no
CYSLTR1	-0.077724	0.23134	-0.077724	0.23134	0.309064	no
PRRG3	0.20488	0.51391	0.20488	0.51391	0.30903	no
CDCP2	-0.073815	0.23517	-0.073815	0.23517	0.308985	no
MT1X	-0.15203	0.15692	-0.15203	0.15692	0.30895	no
DNAJB8	-0.16769	0.14121	-0.16769	0.14121	0.3089	no
TCEAL7	0.12992	0.43882	0.12992	0.43882	0.3089	no
C10orf25	-0.0070008	0.30184	-0.0070008	0.30184	0.308841	no
SH2D3A	0.082216	0.39094	0.082216	0.39094	0.308724	no
BICC1	0.085321	0.39404	0.085321	0.39404	0.308719	no
TMEM121	-0.088224	0.22048	-0.088224	0.22048	0.308704	no
TRPA1	0.037181	0.3457	0.037181	0.3457	0.308519	no
OR52I2	0.065005	0.37339	0.065005	0.37339	0.308385	no
SRSF11	-0.52958	-0.2212	-0.52958	-0.2212	0.30838	no
CCDC88C	0.0026224	0.31097	0.0026224	0.31097	0.308348	no
ENOX2	-0.042746	0.2656	-0.042746	0.2656	0.308346	no
SMARCA1	-0.12149	0.18683	-0.12149	0.18683	0.30832	no
SYNJ1	-0.0058774	0.30235	-0.0058774	0.30235	0.308227	no
RASL10B	0.046523	0.35474	0.046523	0.35474	0.308217	no
SLC2A2	0.038934	0.34715	0.038934	0.34715	0.308216	no
MPP2	-0.049108	0.25904	-0.049108	0.25904	0.308148	no
KLF7	-0.10914	0.1989	-0.10914	0.1989	0.30804	no
PRHOXNB	0.064122	0.37209	0.064122	0.37209	0.307968	no
FGF2	-0.079823	0.22806	-0.079823	0.22806	0.307883	no
CIRBP	-0.23419	0.073596	-0.23419	0.073596	0.307786	no
GJB1	-0.17139	0.13625	-0.17139	0.13625	0.30764	no
WDR17	0.029909	0.33754	0.029909	0.33754	0.307631	no
TEAD1	-0.09441	0.21318	-0.09441	0.21318	0.30759	no
PCDHB2	-0.0075229	0.30002	-0.0075229	0.30002	0.307543	no
hsa-mir-6078	0.10193	0.40931	0.10193	0.40931	0.30738	no
POMP	-0.18605	0.12129	-0.18605	0.12129	0.30734	no
ZNF283	-0.0044398	0.30285	-0.0044398	0.30285	0.30729	no
LRSAM1	-0.33169	-0.024423	-0.33169	-0.024423	0.307267	no
GPR20	-0.0076741	0.29952	-0.0076741	0.29952	0.307194	no
C12orf49	-0.084971	0.22221	-0.084971	0.22221	0.307181	no
MYL6	-0.013156	0.29386	-0.013156	0.29386	0.307016	no
TEP1	0.061084	0.36804	0.061084	0.36804	0.306956	no
DHDH	-0.18506	0.12179	-0.18506	0.12179	0.30685	no
KCNK7	0.10991	0.41675	0.10991	0.41675	0.30684	no
KAT2A	-0.091206	0.21556	-0.091206	0.21556	0.306766	no
PNMA6A	-0.1234	0.18336	-0.1234	0.18336	0.30676	no
SLC7A1	-0.43603	-0.12946	-0.43603	-0.12946	0.30657	no
CHAF1A	-0.27314	0.033391	-0.27314	0.033391	0.306531	no
INSIG1	0.10157	0.40803	0.10157	0.40803	0.30646	no
RAB37	-0.063756	0.2427	-0.063756	0.2427	0.306456	no
WDR44	-0.14625	0.16002	-0.14625	0.16002	0.30627	no
MDFI	0.057928	0.36406	0.057928	0.36406	0.306132	no
GSTA3	-0.086637	0.21949	-0.086637	0.21949	0.306127	no
KCNF1	0.088279	0.39436	0.088279	0.39436	0.306081	no
LHB	0.18691	0.49294	0.18691	0.49294	0.30603	no
MAPK14	0.05182	0.3578	0.05182	0.3578	0.30598	no
CPSF3L	-0.44064	-0.1347	-0.44064	-0.1347	0.30594	no
LRRC41	0.023912	0.32979	0.023912	0.32979	0.305878	no
ZNF622	0.031263	0.33708	0.031263	0.33708	0.305817	no
ANKFY1	-0.1566	0.14919	-0.1566	0.14919	0.30579	no
DEFB133	0.024346	0.33013	0.024346	0.33013	0.305784	no
GUCY2D	0.10733	0.4131	0.10733	0.4131	0.30577	no
PEA15	-0.10519	0.20056	-0.10519	0.20056	0.30575	no
ERGIC2	0.040409	0.34613	0.040409	0.34613	0.305721	no
CD69	-0.15261	0.15308	-0.15261	0.15308	0.30569	no
ITIH6	0.070402	0.37602	0.070402	0.37602	0.305618	no
DDAH1	0.077141	0.38272	0.077141	0.38272	0.305579	no
KRTAP23-1	0.1952	0.50057	0.1952	0.50057	0.30537	no
FAM3C	0.22139	0.52671	0.22139	0.52671	0.30532	no
C3orf79	0.051837	0.35715	0.051837	0.35715	0.305313	no
WDR63	-0.008722	0.29658	-0.008722	0.29658	0.305302	no
TRIM64B	-0.060053	0.24515	-0.060053	0.24515	0.305203	no
STYXL1	0.066355	0.37151	0.066355	0.37151	0.305155	no
RBBP7	0.041206	0.34634	0.041206	0.34634	0.305134	no
C2CD4B	0.036619	0.3417	0.036619	0.3417	0.305081	no
DOCK3	0.028231	0.33329	0.028231	0.33329	0.305059	no
2022-09-03	-0.038106	0.26684	-0.038106	0.26684	0.304946	no
SLCO1B1	0.065822	0.37062	0.065822	0.37062	0.304798	no
CSE1L	-0.30865	-0.0038602	-0.30865	-0.0038602	0.30479	no
CLSTN2	-0.14005	0.16466	-0.14005	0.16466	0.30471	no
TRAPPC6A	-0.088124	0.21656	-0.088124	0.21656	0.304684	no
ZNF645	0.055969	0.36058	0.055969	0.36058	0.304611	no
HRC	0.0018316	0.30631	0.0018316	0.30631	0.304478	no
NEFM	-0.14504	0.15938	-0.14504	0.15938	0.30442	no
C1orf146	0.032326	0.33668	0.032326	0.33668	0.304354	no
MYH14	-0.0030737	0.3012	-0.0030737	0.3012	0.304274	no
hsa-mir-7151	0.010121	0.31439	0.010121	0.31439	0.304269	no
SUPT20H	0.068771	0.37278	0.068771	0.37278	0.304009	no
KCNE3	-0.0067494	0.2972	-0.0067494	0.2972	0.303949	no
CLIP3	-0.049365	0.25455	-0.049365	0.25455	0.303915	no
PRH2	0.028065	0.3319	0.028065	0.3319	0.303835	no
DENND3	0.039121	0.34279	0.039121	0.34279	0.303669	no
FAM71E1	0.012422	0.31609	0.012422	0.31609	0.303668	no
NAA25	-0.93713	-0.63359	-0.93713	-0.63359	0.30354	no
METTL21A	-0.071315	0.23199	-0.071315	0.23199	0.303305	no
WNT2B	0.084522	0.38782	0.084522	0.38782	0.303298	no
MBOAT7	-0.0027378	0.30053	-0.0027378	0.30053	0.303268	no
ALOXE3	-0.060331	0.24291	-0.060331	0.24291	0.303241	no
RALB	0.042859	0.3461	0.042859	0.3461	0.303241	no
TMEM145	-0.033034	0.27017	-0.033034	0.27017	0.303204	no
RORC	-0.24157	0.061631	-0.24157	0.061631	0.303201	no
RALGPS1	-0.036544	0.26649	-0.036544	0.26649	0.303034	no
TRIM37	-0.020462	0.28253	-0.020462	0.28253	0.302992	no
NAIF1	-0.05908	0.24378	-0.05908	0.24378	0.30286	no
RPS4Y2	0.12527	0.42809	0.12527	0.42809	0.30282	no
GNAT3	0.031408	0.33416	0.031408	0.33416	0.302752	no
MAS1L	-0.10551	0.19719	-0.10551	0.19719	0.3027	no
NOP58	-0.7382	-0.43553	-0.7382	-0.43553	0.30267	no
RHO	0.025509	0.32814	0.025509	0.32814	0.302631	no
AMACR	0.19751	0.50013	0.19751	0.50013	0.30262	no
ZNF816	0.0668	0.36941	0.0668	0.36941	0.30261	no
OR8H2	0.1181	0.4207	0.1181	0.4207	0.3026	no
LNX2	0.10261	0.40518	0.10261	0.40518	0.30257	no
SH3BP4	-0.068485	0.23405	-0.068485	0.23405	0.302535	no
ARL15	0.077507	0.37996	0.077507	0.37996	0.302453	no
CDK19	-0.089844	0.21248	-0.089844	0.21248	0.302324	no
FOLR1	-0.17038	0.13193	-0.17038	0.13193	0.30231	no
HIST1H2AK	-0.034394	0.26785	-0.034394	0.26785	0.302244	no
SCN8A	0.24069	0.54287	0.24069	0.54287	0.30218	no
MATN1	-0.088058	0.21408	-0.088058	0.21408	0.302138	no
hsa-mir-92b	-0.21652	0.085587	-0.21652	0.085587	0.302107	no
ABCB11	-0.1056	0.19649	-0.1056	0.19649	0.30209	no
hsa-mir-320d-2	-0.031104	0.27095	-0.031104	0.27095	0.302054	no
DAO	-0.14707	0.15489	-0.14707	0.15489	0.30196	no
ADRBK1	-0.14551	0.15644	-0.14551	0.15644	0.30195	no
HAND2	0.093469	0.3954	0.093469	0.3954	0.301931	no
PACSIN1	-0.13139	0.1705	-0.13139	0.1705	0.30189	no
WWP1	-0.083922	0.21796	-0.083922	0.21796	0.301882	no
HIST1H3J	-0.075262	0.22659	-0.075262	0.22659	0.301852	no
ABCG1	0.020514	0.32231	0.020514	0.32231	0.301796	no
MFSD7	-0.049672	0.2521	-0.049672	0.2521	0.301772	no
SMNDC1	-0.28303	0.018698	-0.28303	0.018698	0.301728	no
CCDC85C	0.069069	0.37066	0.069069	0.37066	0.301591	no
C11orf82	-0.068665	0.23292	-0.068665	0.23292	0.301585	no
ICMT	0.1495	0.45094	0.1495	0.45094	0.30144	no
AHCTF1	-0.28641	0.014983	-0.28641	0.014983	0.301393	no
ACO1	0.13849	0.43972	0.13849	0.43972	0.30123	no
CXCL9	0.0047494	0.30597	0.0047494	0.30597	0.301221	no
ERCC8	-0.050163	0.25103	-0.050163	0.25103	0.301193	no
SHMT2	-0.060157	0.24096	-0.060157	0.24096	0.301117	no
DGAT2L6	0.12241	0.4235	0.12241	0.4235	0.30109	no
VPS11	-0.064689	0.23627	-0.064689	0.23627	0.300959	no
ARHGAP44	-0.0026253	0.29833	-0.0026253	0.29833	0.300955	no
EPX	-0.026186	0.27475	-0.026186	0.27475	0.300936	no
MED27	-0.59688	-0.29597	-0.59688	-0.29597	0.30091	no
ILK	-0.0025561	0.29834	-0.0025561	0.29834	0.300896	no
AK7	0.054354	0.35522	0.054354	0.35522	0.300866	no
CT45A4	-0.82707	-0.52628	-0.82707	-0.52628	0.30079	no
CTGF	-0.25335	0.047233	-0.25335	0.047233	0.300583	no
ACTR3	-0.026019	0.27454	-0.026019	0.27454	0.300559	no
CRYBB2	-0.0033186	0.29722	-0.0033186	0.29722	0.300539	no
TRIP11	-0.48932	-0.18883	-0.48932	-0.18883	0.30049	no
C12orf43	-0.028593	0.27179	-0.028593	0.27179	0.300383	no
CTXN1	-0.15545	0.14487	-0.15545	0.14487	0.30032	no
GBA2	0.0043323	0.3046	0.0043323	0.3046	0.300268	no
NR1I3	0.074701	0.37485	0.074701	0.37485	0.300149	no
RGS13	0.071261	0.37124	0.071261	0.37124	0.299979	no
FBXW8	-0.012136	0.28781	-0.012136	0.28781	0.299946	no
KCTD12	-0.022197	0.27772	-0.022197	0.27772	0.299917	no
OR4C13	-0.090837	0.20883	-0.090837	0.20883	0.299667	no
ZBED2	0.097169	0.39678	0.097169	0.39678	0.299611	no
OR52N1	0.027968	0.32756	0.027968	0.32756	0.299592	no
HSD3B2	0.085218	0.38478	0.085218	0.38478	0.299562	no
EMX1	0.075997	0.37549	0.075997	0.37549	0.299493	no
PRB1	-0.0028453	0.2966	-0.0028453	0.2966	0.299445	no
OR52L1	-0.014125	0.28532	-0.014125	0.28532	0.299445	no
CHST7	0.022571	0.32201	0.022571	0.32201	0.299439	no
DENND4A	-0.18654	0.11287	-0.18654	0.11287	0.29941	no
CACNG3	-0.068651	0.23065	-0.068651	0.23065	0.299301	no
ZNF318	-0.0050857	0.29403	-0.0050857	0.29403	0.299116	no
ZNF80	0.087764	0.38687	0.087764	0.38687	0.299106	no
PTBP1	-0.10415	0.19493	-0.10415	0.19493	0.29908	no
NGDN	0.057731	0.35681	0.057731	0.35681	0.299079	no
hsa-mir-1185-1	-0.0094176	0.2896	-0.0094176	0.2896	0.299018	no
PLA1A	0.022717	0.32162	0.022717	0.32162	0.298903	no
INTS4	-0.023239	0.27552	-0.023239	0.27552	0.298759	no
PLEKHD1	-0.060068	0.23854	-0.060068	0.23854	0.298608	no
CKB	0.049375	0.34793	0.049375	0.34793	0.298555	no
TMEM107	0.080667	0.37922	0.080667	0.37922	0.298553	no
GPC3	0.014652	0.31317	0.014652	0.31317	0.298518	no
HDX	-0.046068	0.25244	-0.046068	0.25244	0.298508	no
OR9G4	-0.0085822	0.28987	-0.0085822	0.28987	0.298452	no
TXNIP	-0.11089	0.18743	-0.11089	0.18743	0.29832	no
CARD9	-0.10773	0.19058	-0.10773	0.19058	0.29831	no
DCLRE1C	0.00017946	0.29847	0.00017946	0.29847	0.298291	no
FLII	-0.2344	0.063783	-0.2344	0.063783	0.298183	no
TRIM64C	-0.37029	-0.072139	-0.37029	-0.072139	0.298151	no
ASXL2	-0.068944	0.22902	-0.068944	0.22902	0.297964	no
MYOF	-0.10137	0.19659	-0.10137	0.19659	0.29796	no
LMTK3	0.16824	0.46616	0.16824	0.46616	0.29792	no
PTCH2	-0.099759	0.198	-0.099759	0.198	0.297759	no
ZNF565	-0.00042651	0.29732	-0.00042651	0.29732	0.297747	no
KIR2DL4	0.14728	0.44502	0.14728	0.44502	0.29774	no
TGM3	0.061177	0.35887	0.061177	0.35887	0.297693	no
SSFA2	-0.079604	0.21806	-0.079604	0.21806	0.297664	no
C2orf57	-0.046493	0.25111	-0.046493	0.25111	0.297603	no
CD33	0.014367	0.31185	0.014367	0.31185	0.297483	no
SPRR2G	-0.076671	0.22069	-0.076671	0.22069	0.297361	no
MRPL42	-0.17136	0.12581	-0.17136	0.12581	0.29717	no
MRFAP1L1	-0.10293	0.19398	-0.10293	0.19398	0.29691	no
DHTKD1	-0.069811	0.22704	-0.069811	0.22704	0.296851	no
ZBTB25	0.016649	0.31346	0.016649	0.31346	0.296811	no
TP53TG3B	-0.07069	0.22587	-0.07069	0.22587	0.29656	no
TMEM33	-0.031232	0.26502	-0.031232	0.26502	0.296252	no
CDC42EP3	0.066332	0.36251	0.066332	0.36251	0.296178	no
PFN2	-0.066196	0.22997	-0.066196	0.22997	0.296166	no
FRG2C	0.021432	0.31759	0.021432	0.31759	0.296158	no
TMEM41B	-0.33822	-0.042086	-0.33822	-0.042086	0.296134	no
GNMT	-0.077812	0.21831	-0.077812	0.21831	0.296122	no
LRRC24	-0.077755	0.21835	-0.077755	0.21835	0.296105	no
KIAA0226	-0.25513	0.040941	-0.25513	0.040941	0.296071	no
RASGRP4	0.08446	0.38034	0.08446	0.38034	0.29588	no
AGXT2	-0.0372	0.25861	-0.0372	0.25861	0.29581	no
LRRIQ1	0.02143	0.31719	0.02143	0.31719	0.29576	no
hsa-mir-1-2	0.029984	0.32574	0.029984	0.32574	0.295756	no
ZNF547	0.15472	0.45032	0.15472	0.45032	0.2956	no
ZNF491	0.01235	0.30785	0.01235	0.30785	0.2955	no
APOBEC3F	-0.17589	0.11958	-0.17589	0.11958	0.29547	no
CHD7	-0.1217	0.17374	-0.1217	0.17374	0.29544	no
GCNT4	0.080476	0.37589	0.080476	0.37589	0.295414	no
ZNF18	-0.01904	0.27632	-0.01904	0.27632	0.29536	no
POLD3	-0.4281	-0.13274	-0.4281	-0.13274	0.29536	no
PDZRN4	0.013668	0.309	0.013668	0.309	0.295332	no
CD97	-0.10375	0.1915	-0.10375	0.1915	0.29525	no
GOLGA6L9	-0.020858	0.27439	-0.020858	0.27439	0.295248	no
MTHFD1	-0.52535	-0.23015	-0.52535	-0.23015	0.2952	no
CLCNKB	0.026893	0.32209	0.026893	0.32209	0.295197	no
RPS7	-0.30561	-0.010424	-0.30561	-0.010424	0.295186	no
CECR1	0.017299	0.31228	0.017299	0.31228	0.294981	no
KRTAP12-2	0.047028	0.34196	0.047028	0.34196	0.294932	no
SYCP1	0.044472	0.33927	0.044472	0.33927	0.294798	no
IL36RN	-0.10015	0.19464	-0.10015	0.19464	0.29479	no
TMEM144	-0.0012425	0.29353	-0.0012425	0.29353	0.294772	no
EXTL3	-0.11058	0.18415	-0.11058	0.18415	0.29473	no
PLCH1	0.045411	0.34009	0.045411	0.34009	0.294679	no
ARHGAP6	0.010451	0.30506	0.010451	0.30506	0.294609	no
BIN2	0.10239	0.39681	0.10239	0.39681	0.29442	no
SSX7	0.067246	0.36153	0.067246	0.36153	0.294284	no
TCTA	0.085002	0.37922	0.085002	0.37922	0.294218	no
NPM2	-0.063451	0.23076	-0.063451	0.23076	0.294211	no
PSMC1	-0.60424	-0.31008	-0.60424	-0.31008	0.29416	no
MURC	0.03363	0.32757	0.03363	0.32757	0.29394	no
CFC1B	0.00089496	0.29468	0.00089496	0.29468	0.293785	no
MRPL12	-0.36942	-0.07569	-0.36942	-0.07569	0.29373	no
HOOK3	0.01947	0.31308	0.01947	0.31308	0.29361	no
RFNG	-0.0334	0.26014	-0.0334	0.26014	0.29354	no
SKAP1	-0.052753	0.24071	-0.052753	0.24071	0.293463	no
POU6F1	-0.046142	0.24722	-0.046142	0.24722	0.293362	no
POLR2J2	-0.53063	-0.2374	-0.53063	-0.2374	0.29323	no
AZI2	0.015751	0.30897	0.015751	0.30897	0.293219	no
ISOC2	0.090817	0.38402	0.090817	0.38402	0.293203	no
CBS	0.081979	0.37515	0.081979	0.37515	0.293171	no
MAGED1	0.014284	0.30743	0.014284	0.30743	0.293146	no
ANXA2R	-0.029564	0.26346	-0.029564	0.26346	0.293024	no
GOLGA1	-0.21694	0.076071	-0.21694	0.076071	0.293011	no
ARHGEF33	0.0377	0.33061	0.0377	0.33061	0.29291	no
VPS53	-0.053608	0.23927	-0.053608	0.23927	0.292878	no
DNAJC3	-0.071701	0.22115	-0.071701	0.22115	0.292851	no
APOBEC3A_B	0.22932	0.52216	0.22932	0.52216	0.29284	no
CNTNAP5	0.12326	0.41605	0.12326	0.41605	0.29279	no
KRTAP10-9	-0.0050238	0.28762	-0.0050238	0.28762	0.292644	no
WEE1	-0.3634	-0.070804	-0.3634	-0.070804	0.292596	no
OR1J4	0.027857	0.32041	0.027857	0.32041	0.292553	no
CTAGE15	-0.22004	0.072501	-0.22004	0.072501	0.292541	no
CHSY3	0.01881	0.31133	0.01881	0.31133	0.29252	no
TMPO	-0.0055025	0.287	-0.0055025	0.287	0.292502	no
PTPRK	-0.0022111	0.29029	-0.0022111	0.29029	0.292501	no
DEK	0.13214	0.42445	0.13214	0.42445	0.29231	no
GCG	-0.011863	0.28032	-0.011863	0.28032	0.292183	no
TATDN2	-0.0076549	0.28447	-0.0076549	0.28447	0.292125	no
PCDHB6	0.094354	0.38625	0.094354	0.38625	0.291896	no
BRICD5	-0.078723	0.21302	-0.078723	0.21302	0.291743	no
GSTA2	-0.065323	0.22637	-0.065323	0.22637	0.291693	no
SYNDIG1L	-0.010729	0.28093	-0.010729	0.28093	0.291659	no
YIPF2	-0.19181	0.099834	-0.19181	0.099834	0.291644	no
ZNF83	-0.06564	0.22596	-0.06564	0.22596	0.2916	no
METTL1	-0.15881	0.13268	-0.15881	0.13268	0.29149	no
RBMY1F	-0.22612	0.065296	-0.22612	0.065296	0.291416	no
ADH1B	-0.018172	0.27323	-0.018172	0.27323	0.291402	no
SNAP25	0.010243	0.30162	0.010243	0.30162	0.291377	no
TNS3	0.088399	0.37976	0.088399	0.37976	0.291361	no
ZNF707	-0.22428	0.067081	-0.22428	0.067081	0.291361	no
ASXL3	0.044399	0.33571	0.044399	0.33571	0.291311	no
HGC6.3	0.11194	0.4032	0.11194	0.4032	0.29126	no
GNB4	-0.072177	0.21904	-0.072177	0.21904	0.291217	no
OR5D14	-0.064774	0.22637	-0.064774	0.22637	0.291144	no
ZNF616	0.15395	0.44504	0.15395	0.44504	0.29109	no
TRPC4	-0.010047	0.28098	-0.010047	0.28098	0.291027	no
AGPAT3	-0.10688	0.18401	-0.10688	0.18401	0.29089	no
AXDND1	0.18827	0.47916	0.18827	0.47916	0.29089	no
TSPYL6	0.059562	0.35045	0.059562	0.35045	0.290888	no
CCDC69	0.046614	0.33748	0.046614	0.33748	0.290866	no
CDIP1	-0.15447	0.13633	-0.15447	0.13633	0.2908	no
ANKRD11	-0.076892	0.21386	-0.076892	0.21386	0.290752	no
RELL1	-0.025883	0.26481	-0.025883	0.26481	0.290693	no
UBA7	-0.0991	0.19153	-0.0991	0.19153	0.29063	no
VARS2	-0.40803	-0.11745	-0.40803	-0.11745	0.29058	no
CTTNBP2NL	-0.11741	0.17312	-0.11741	0.17312	0.29053	no
ISX	0.082833	0.37332	0.082833	0.37332	0.290487	no
OCRL	-0.039695	0.25069	-0.039695	0.25069	0.290385	no
ZNF808	0.024853	0.31521	0.024853	0.31521	0.290357	no
PKN2	-0.042549	0.24777	-0.042549	0.24777	0.290319	no
NAT9	-0.036748	0.25353	-0.036748	0.25353	0.290278	no
ZMYND15	-0.045547	0.24466	-0.045547	0.24466	0.290207	no
INTU	-0.037952	0.25217	-0.037952	0.25217	0.290122	no
KDELC1	0.064841	0.35478	0.064841	0.35478	0.289939	no
VSIG10L	0.050375	0.34026	0.050375	0.34026	0.289885	no
GRPR	-0.035726	0.25415	-0.035726	0.25415	0.289876	no
GDF6	-0.0057063	0.28413	-0.0057063	0.28413	0.289836	no
STK24	0.10339	0.39318	0.10339	0.39318	0.28979	no
FAM221B	0.0097844	0.29951	0.0097844	0.29951	0.289726	no
TIAM2	-0.034995	0.25468	-0.034995	0.25468	0.289675	no
MSL2	-0.021756	0.2679	-0.021756	0.2679	0.289656	no
PSMA5	-0.32765	-0.038175	-0.32765	-0.038175	0.289475	no
FOXD4L5	-0.034979	0.2544	-0.034979	0.2544	0.289379	no
CEP19	-0.053826	0.2355	-0.053826	0.2355	0.289326	no
GPM6A	-0.02023	0.26904	-0.02023	0.26904	0.28927	no
ARID1B	0.10325	0.39232	0.10325	0.39232	0.28907	no
PTGDR	0.0096121	0.29841	0.0096121	0.29841	0.288798	no
DHX16	-0.28193	0.0068375	-0.28193	0.0068375	0.288768	no
KATNAL1	0.10343	0.39217	0.10343	0.39217	0.28874	no
HIST1H2AC	-0.15837	0.13006	-0.15837	0.13006	0.28843	no
USMG5	0.13321	0.42161	0.13321	0.42161	0.2884	no
TNS4	-0.045088	0.24326	-0.045088	0.24326	0.288348	no
LLGL2	0.057633	0.34596	0.057633	0.34596	0.288327	no
ARRDC3	-0.00453	0.28375	-0.00453	0.28375	0.28828	no
MEIS3	0.077192	0.36528	0.077192	0.36528	0.288088	no
KRTAP10-8	-0.095148	0.19291	-0.095148	0.19291	0.288058	no
hsa-mir-384	0.094173	0.38218	0.094173	0.38218	0.288007	no
LRPPRC	-0.43393	-0.14593	-0.43393	-0.14593	0.288	no
OR2B6	0.051737	0.33966	0.051737	0.33966	0.287923	no
LOC339862	0.11808	0.40597	0.11808	0.40597	0.28789	no
CLDN14	-0.042783	0.24508	-0.042783	0.24508	0.287863	no
TMEM211	-0.061876	0.22598	-0.061876	0.22598	0.287856	no
HGS	-0.27558	0.012199	-0.27558	0.012199	0.287779	no
DHRS7B	0.13356	0.42127	0.13356	0.42127	0.28771	no
TSPAN33	-0.056674	0.23097	-0.056674	0.23097	0.287644	no
ARMC3	0.098737	0.38638	0.098737	0.38638	0.287643	no
ZNF154	-0.0061195	0.28137	-0.0061195	0.28137	0.28749	no
SLC35A3	0.065052	0.35241	0.065052	0.35241	0.287358	no
PVRL2	0.01361	0.30095	0.01361	0.30095	0.28734	no
[truncated: 17,513 more rows]
