# Supplementary material for: Epigenetic regulation of CD38/CD48 by KDM6A mediates NK cell response in multiple myeloma
Source: Nat Commun. 2024 Feb 14;15:1367. doi: 10.1038/s41467-024-45561-z (PMC10866908; doi:10.1038/s41467-024-45561-z)
Supplement: Supplementary file 5 — Supplementary Data 2 [file 41467_2024_45561_MOESM5_ESM.xlsx]

## Sheet: Sheet1
Table S2. Number of Genes Correlated with CYT in CRISPR top Positive Selected Genes.
Cancer Types	Adrenocortical carcinoma	Bladder Urothelial Carcinoma	Breast invasive carcinoma	Cervical squamous cell carcinoma and endocervical adenocarcinoma	Cholangiocarcinoma	Colon adenocarcinoma	Diffuse Large B-cell Lymphoma	Esophageal carcinoma	Glioblastoma multiforme	Head and Neck squamous cell carcinoma	Kidney Chromophobe	Kidney renal clear cell carcinoma	Kidney renal papillary cell carcinoma	Acute Myeloid Leukemia	Brain Lower Grade Glioma	Liver hepatocellular carcinoma	Lung adenocarcinoma	Lung squamous cell carcinoma	Mesothelioma	Ovarian serous cystadenocarcinoma	Pancreatic adenocarcinoma	Pheochromocytoma and Paraganglioma	Prostate adenocarcinoma	Rectum adenocarcinoma	Sarcoma	Skin Cutaneous Melanoma	Stomach adenocarcinoma	Testicular Germ Cell Tumors	Thyroid carcinoma	Thymoma	Uterine Corpus Endometrial Carcinoma	Uterine Carcinosarcoma	Uveal Melanoma
Patient (n)	79	431	1231	309	44	524	48	198	175	566	91	614	323	151	534	424	600	553	87	429	183	187	554	177	265	473	448	156	572	122	589	57	80
Cancer Types Abbreviations	ACC	BLCA	BRCA	CESC	CHOL	COAD	DLBC	ESCA	GBM	HNSC	KICH	KIRC	KIRP	LAML	LGG	LIHC	LUAD	LUSC	MESO	OV	PAAD	PCPG	PRAD	READ	SARC	SKCM	STAD	TGCT	THCA	THYM	UCEC	UCS	UVM
No. of Overlapped genes with CRISPR	77	86	90	53	50	106	46	45	109	72	36	79	57	70	145	72	80	117	36	83	78	74	101	50	60	63	56	71	120	99	63	46	65
	CD38	CD38	CD38	CD38	CD38	CD38	CD38	CD38	DPM3	CD38	CD38	CD38	CD38	UBE4A	ZNF217	CD38	CD38	CD38	CD38	CD38	CD38	CD38	AMY1B	CD38	CD38	CD38	CD38	CD38	CD38	DPM3	CD38	CD38	CD38
	KRT16	DUT	COMMD9	COMMD9	KDM1A	KRT16	PCDHA8	DUT	ZNF217	DUT	ZBTB43	KCNMA1	KCNMA1	MBOAT4	THRAP3	KDM1A	DUT	PAPSS1	EMC6	KRT16	THRAP3	ZNF217	TPGS2	PAPSS1	DPM3	ZNF217	DUT	DPM3	DPM3	FOSL1	DUT	DUT	KRT16
	ZNF217	AMY1B	FOSL1	MBOAT4	FOSL1	DUT	KRT38	FOSL1	COMMD9	COMMD9	CD48	NDST2	MBOAT4	CD48	OR10R2	FOSL1	PAPSS1	COMMD9	CD48	COMMD9	UVRAG	FOSL1	SGCB	KRT38	COMMD9	COMMD9	KDM6A	DUT	DUT	PUF60	COMMD9	COMMD9	FOSL1
	DUT	COMMD9	KRT38	CD48	CD48	THRAP3	RBM47	NDST2	FOSL1	OCIAD2	TMEM208	MBOAT4	CD48	TRAPPC10	FOSL1	FOXL2	COMMD9	SGCB	LYL1	SPIN2B	NDST2	PUF60	UVRAG	CD48	RBM47	RBM47	COMMD9	COMMD9	COMMD9	UVRAG	FOSL1	ME3	SGCB
	PAPSS1	FOSL1	AKIRIN1	TMEM208	ST8SIA6	PAPSS1	MBOAT4	RCE1	FOXL2	CD48	POLR2L	OCIAD2	POLR2L	DDX58	RASSF8	KCNMA1	FOSL1	ME3	PECAM1	SGCB	CD48	OCIAD2	KCNMA1	KCNJ15	CD48	KCNMA1	RCE1	ZBTB43	UVRAG	ME3	CD48	OCIAD2	AKIRIN1
	COMMD9	PUF60	EMC6	POLR2L	LYL1	TPGS2	CTSV	CD48	RBM47	POLR2L	SAFB	SPATC1L	PDLIM1	ANO3	FOXL2	SPATC1L	RASSF8	RBM47	IFNAR2	NDST2	LYL1	EMC6	NDST2	PDE8B	TMEM208	NDST2	EMC6	UVRAG	KCNMA1	RBM47	GJB4	CD48	FASTKD1
	FOSL1	SGCB	CTSV	LYL1	PECAM1	COMMD9	KRTAP2-4	PDLIM1	SBK2	PDLIM1	SYT2	CD48	LYL1	TBC1D4	RBM47	CD48	UVRAG	KCNMA1	CCL8	MBOAT4	DMXL1	CD48	MBOAT4	PECAM1	POLR2L	MBOAT4	CD48	NDST2	SBK2	KCNMA1	TMEM208	LYL1	CD48
	ME3	SBK2	CD48	RPL8	SAFB	FOSL1	ST8SIA6	LYL1	RAB17	LYL1	SIT1	TMEM208	PECAM1	TFPI2	SBK2	TMEM208	KCNMA1	RAB17	DNAJC13	RCE1	PECAM1	POLR2L	CD48	COMMD3	PDLIM1	CD48	TMEM208	CD48	MBOAT4	MBOAT4	LYL1	PECAM1	COMMD10
	CD48	RCE1	GJB4	PECAM1	SIT1	SGCB	KCNJ15	PECAM1	OCIAD2	PECAM1	IL10RA	PDLIM1	COMMD3	GIPC2	OCIAD2	ST8SIA6	EMC6	MBOAT4	SIT1	CD48	C6orf120	ST8SIA6	GJB4	TFPI2	LYL1	PDLIM1	POLR2L	LYL1	RCE1	CD48	PECAM1	DDX58	DMXL1
	POLR2L	EMC6	TMEM208	DDX58	KLHL14	RBM47	PECAM1	DDX58	CD48	COMMD3	HSFY2	LYL1	DDX58	LIPG	AKIRIN1	LYL1	CD48	MFAP3	IL10RA	LYL1	DDX58	PDLIM1	PDLIM1	CCL8	PECAM1	LYL1	PDLIM1	COMMD3	SPATC1L	GJB4	TFPI2	OLA1	PECAM1
	ST8SIA6	CD48	LYL1	IFNAR2	IL10RA	MBOAT4	KRTAP19-6	IFNAR2	TCTN3	DDX58	SNAI3	EHD2	AKAP8	CCL8	EMC6	RPL8	COMMD10	CD48	GNG2	KCNJ15	APOLD1	LYL1	LYL1	MT4	TRAPPC10	EHD2	LYL1	DDX58	CD48	POLR2L	PDCD2L	IFNAR2	HS2ST1
	PDLIM1	TMEM208	KCNJ15	CLTA	GNG2	MFAP3	DDX58	CCL8	TMEM208	IFNAR2	PTGES	COMMD3	IFNAR2	SIT1	CD48	EHD2	POLR2L	TCTN3	PTGES	EHD2	TBC1D4	KCNJ15	EHD2	TP53INP1	COMMD3	PECAM1	PECAM1	SPTSSA	TMEM208	ST8SIA6	IFNAR2	GIPC2	DDX58
	LYL1	POLR2L	PECAM1	CCL8	SNAI3	AKIRIN1	CATSPERG	SIT1	COMMD10	CLTA	KRT73	DDX58	SIT1	RDH16	TCTN3	PECAM1	ST8SIA6	TMEM208	RASGRP1	PECAM1	CCL8	RPL8	PECAM1	IL10RA	DDX58	TRAPPC10	TRAPPC10	TBC1D4	POLR2L	PDLIM1	CLTA	CCL8	SPTSSA
	KCNJ15	LYL1	DDX58	SIT1	GABPB1	EMC6	LIPG	TP53INP1	POLR2L	EXOSC5	CAPG	AKAP8	RDH16	KLHL14	TMEM208	DDX58	LYL1	COMMD10	CLIC1	KRTAP19-6	SIT1	EHD2	DDX58	GNG2	IFNAR2	DDX58	DDX58	CATSPERG	LYL1	LYL1	EXOSC5	SIT1	IFNAR2
	RPL8	EHD2	NXN	TP53INP1	APOL5	CD48	CCL8	IL10RA	PDLIM1	CCL8	ARPC3	PDCD2L	TP53INP1	COL4A2	COMMD10	IFNAR2	PECAM1	POLR2L	ARPC3	COMMD3	KLHL14	PECAM1	IFNAR2	SENP8	CLTA	IFNAR2	IFNAR2	PDCD2L	RPL8	RPL8	CCL8	IL10RA	HOXB4
	PECAM1	PECAM1	PDCD2L	IL10RA	RASGRP1	PDLIM1	DNAJC13	GNG2	LYL1	SIT1	PPP1R15A	IFNAR2	IL10RA	WFS1	POLR2L	CLTA	C6orf120	ST8SIA6	OSBPL11	DDX58	TP53INP1	KRTAP19-6	IGLON5	SNAI3	EXOSC5	HOXB4	CCL8	IFNAR2	PECAM1	PECAM1	SIT1	SLC18B1	GIPC2
	ZPLD1	ZPLD1	IFNAR2	GNG2	KRT73	LYL1	MICA	SPDYE6	KCNJ15	TP53INP1	EMC10	SAFB	GNG2	IL10RA	PDLIM1	HOXB4	COMMD3	LYL1	TMEM127	SPTSSA	IL10RA	DDX58	GIPC2	PTGES	CCL8	GIPC2	SIT1	EXOSC5	COMMD3	MACROD1	TP53INP1	SPDYE6	CCL8
	DDX58	DDX58	SAFB	MICA	CREM	KCNJ15	SLC18B1	SNAI3	RPL8	IL10RA	LCP1	EXOSC5	SNAI3	ATXN7L2	LYL1	UNC5D	DDX58	KCNJ15	LCP1	TFPI2	ATXN7L2	APOLD1	RADIL	RASGRP1	SIT1	CCL8	TP53INP1	CCL8	DDX58	ZPLD1	IL10RA	SNAI3	DNAJC13
	APOLD1	NXN	CLTA	MT2A	KRT1	EHD2	MT2A	MT2A	EHD2	GNG2	GAK	CCDC142	GABPB1	GNG2	KCNJ15	CCL8	TBC1D4	EHD2	GAK	IFNAR2	GNG2	LIPG	SYT2	KRT73	IL10RA	SIT1	IL10RA	MT4	IFNAR2	APOLD1	GUCD1	GABPB1	SIT1
	TFPI2	TFPI2	EXOSC5	PTGES	ARPC3	PECAM1	MAT1A	RASGRP1	PECAM1	GUCD1	SYCP2	CCL8	RASGRP1	SLC18B1	EHD2	SIT1	MYL7	DMXL1	MAFB	CCL8	ARL17A	CCL8	CCL8	CREM	SPDYE6	TP53INP1	GNG2	BHLHE40	SAFB	NXN	MICA	RASGRP1	RBFOX2
	IFNAR2	CLTA	LIPG	GABPB1	SYT15	TRAPPC10	CAPG	KRT73	COMMD3	SNAI3	RAB1B	SIT1	CLIC1	MT2A	PECAM1	KLHL14	CLTA	PECAM1	LAIR2	DNAJC13	SNAI3	BHLHE40	BHLHE40	COX7B	SNAI3	IL10RA	SNAI3	SIT1	HOXB4	CATSPERG	SNAI3	SRD5A1	TP53INP1
	OR5K1	CCL8	CCL8	RASGRP1	CCDC88A	ZPLD1	DYTN	CAPG	SPTSSA	SLU7	ZDHHC1	TP53INP1	ARPC3	MAT1A	HS2ST1	IL10RA	GIPC2	COMMD3	BATF3	BHLHE40	GABPB1	SIT1	SIT1	CHRNE	MT2A	SNAI3	MT2A	RDH16	CCDC142	PDCD2L	MT2A	CAPG	IL10RA
	CCL8	SIT1	SIT1	CREM	LCP1	DDX58	TMEM127	LCP1	TBC1D4	MT2A	HLX	IL10RA	NEUROG1	RASGRP1	DDX58	GNG2	CCL8	DDX58	PTPN18	SIT1	PEX3	COL4A2	COL4A2	CCDC88A	PTGES	RASGRP1	PTGES	TP53INP1	GIPC2	IFNAR2	PTGES	COX7B	SLC38A9
	SIT1	COL4A2	KLHL14	CAPG	FGF1	SPTSSA	GAK	RBM4B	IFNAR2	PTGES	ITGAL	ATXN7L2	LCP1	TRABD2B	SPTSSA	SLC18B1	SIT1	APOLD1	PLEKHH1	TP53INP1	RASGRP1	IL10RA	RBFOX2	LCP1	RASGRP1	CAPG	GABPB1	IL10RA	CCL8	HOXB4	RASGRP1	ARPC3	SNAI3
	IL10RA	IL10RA	IL10RA	ARPC3	FCER2	NXN	LTA4H	FCER2	CLTA	RASGRP1	KLRC4-KLRK1	GNG2	RAP1B	KRT73	TBC1D4	SNAI3	RDH16	ANO3	ITGAL	IL10RA	PHIP	MICA	IL10RA	RAP1B	CREM	CLIC1	RASGRP1	GUCD1	SIT1	EXOSC5	TRABD2B	LCP1	GABPB1
	CHST14	GNG2	ATXN7L2	LCP1	MAFB	CATSPERG	MAFB	HLX	RREB1	CREM	TNIP3	MICA	EEF1B2	CREM	TFPI2	FOXE3	IL10RA	SPTSSA	KLRC4-KLRK1	GNG2	KRT73	SNAI3	ATXN7L2	CHCHD1	CLIC1	ARPC3	KRT73	SPDYE6	RDH16	CCL8	CREM	GAK	RASGRP1
	SPDYE6	GUCD1	GNG2	LTA4H	LAIR2	HOXB4	HLX	BATF3	GIPC2	CAPG	PYGB	CHST14	LTA4H	KRT1	IFNAR2	RASGRP1	GNG2	IFNAR2	IRF9	GUCD1	CREM	FOXE3	GNG2	FZD10	ARPC3	OSBPL11	CAPG	SNAI3	TP53INP1	BHLHE40	CAPG	EEF1B2	KRT73
	PTGES	MICA	SLC18B1	FCER2	ERVFRD-1	RREB1	PLEKHH1	TBXA2R	CCL8	CLIC1	IRF9	SNAI3	FCER2	PMM1	HOXB4	MTMR9	GUCD1	GIPC2	TNFRSF14	MICA	KRT1	RASGRP1	SLC18B1	FCER2	TMEM127	SYT15	CLIC1	FOXE3	IL10RA	RDH16	CLIC1	LTA4H	CREM
	GABPB1	MT2A	SNAI3	NR1H2	PRUNE2	RADIL	MT1B	ITGAL	SNUPN	COX7B	ARHGAP1	CLPTM1L	NR1H2	PRRX2	RREB1	KRT73	MICA	CCL8	OASL	MPP7	ZNF92	TRPV6	SPDYE6	MAFB	LCP1	TMEM127	ARPC3	CLPTM1L	GNG2	IL10RA	COX7B	CHCHD1	KRT1
	KRT73	SPATA2	CLPTM1L	MAFB	HLX	CCL8	ITGAL	SNAI2	CERS2	ZNF92	CHKA	RASGRP1	MAFB	SYCP2	GIPC2	CAPG	SNAI3	CERS2	PLSCR1	SNAI3	OSBPL11	CREM	POLE2	STX2	GAK	TMEM238	LCP1	RASGRP1	GUCD1	HSFY2	ARPC3	EIF2D	CAPG
	CAPG	GABPB1	RASGRP1	LAIR2	BATF3	SNUPN	TNIP3	KLRC4-KLRK1	DNAJC13	ARPC3	LSP1	KRT73	HLX	MAGEE1	SNUPN	CLIC1	MT2A	SIT1	LSP1	MT2A	CHRNE	CAPG	SLC38A9	BATF3	CHCHD1	LCP1	LTA4H	KRT73	SPDYE6	GUCD1	OSBPL11	FCER2	SPOPL
	TUBB	CLPTM1L	TRPV6	HLX	TBXA2R	SIT1	IRF9	TNIP3	BHLHE40	TUBB	SLAMF8	CAPG	BATF3	MAFB	CERS2	ARPC3	GABPB1	WFS1	SLAMF8	CLPTM1L	SYT15	CLIC1	SNAI3	ITGAL	ALG3	GAK	FCER2	CAPG	SNAI3	MICA	PRRX2	TVP23B	ARPC3
	CWF19L2	RASGRP1	KRT73	BATF3	DNHD1	RDH16	TNFRSF14	IRF9	SIT1	SYT15	KLRC3	CLIC1	PTPN18	LHX6	DNAJC13	LCP1	PEX3	TP53INP1	KLRC3	RASGRP1	DYTN	CHRNE	APOL5	SNX3	LYPD3	LTA4H	NR1H2	ARPC3	MT2A	SNAI3	LCP1	ITGAL	SYT15
	TMEM238	CREM	CREM	ITGAL	ITGAL	TP53INP1	OASL	TNFRSF14	COL4A2	LCP1	VCP	ARPC3	ITGAL	ALG11	BHLHE40	LTA4H	CREM	IL10RA	ADAP2	CREM	CWF19L2	SYT15	RASGRP1	KLRC4-KLRK1	LAIR2	KLHL26	MAFB	PPP1R15A	PTGES	MT2A	RAP1B	TNIP3	LCP1
	LCP1	SRD5A1	SRD5A1	KLRC4-KLRK1	KLRC4-KLRK1	IL10RA	ACTRT2	OASL	TP53INP1	SYCP2	ADAP2	TUBB	RPS4Y1	OR2AT4	SIT1	FGF1	CAPG	GNG2	TMEM50A	PMM1	LCP1	LCP1	TRABD2B	TNIP3	BATF3	NR1H2	TVP23B	RP1L1	ABCG8	PTGES	CHCHD1	TNFRSF14	RAP1B
	RGS17	CAPG	CAPG	TNIP3	FAM209A	GNG2	PLSCR1	PLSCR1	IL10RA	EEF1B2	CDKN2B	CHRNE	KLRC4-KLRK1	TEX37	COL4A2	FCER2	CLIC1	GUCD1	LAX1	CAPG	RIOK1	RAP1B	CREM	IRF9	PTPN18	MAFB	LAIR2	TMEM238	GABPB1	CREM	FCER2	OASL	FCER2
	FGF1	CLIC1	CLIC1	AKT1S1	TNFRSF14	GUCD1	LEMD1	LSP1	GUCD1	LTA4H		SYT15	TNIP3	ITGAL	TP53INP1	MAFB	COX7B	SENP8		CLIC1	FCER2	FCER2	KRT1	TNFRSF14	ITGAL	LAIR2	HLX	LCP1	RASGRP1	CDH22	NR1H2	LSP1	MAFB
	EIF2D	TUBB	COX7B	TNFRSF14	FABP5	SLC18B1	KLF3	SLAMF8	MICA	CHCHD1		CCDC88A	IRF9	SNAI2	IL10RA	LAIR2	ARPC3	STT3B		COX7B	NDST1	MAFB	CAPG	OASL	TNIP3	BATF3	BATF3	GAK	KRT73	KRT1	MAFB	SLAMF8	TVP23B
	LYPD3	CHRNE	ARPC3	OASL	LGI4	POLE2	SLAMF8	KLRC3	CHST14	FCER2		LCP1	FAM209A	PRRX1	MICA	ERVFRD-1	PPP1R15A	SLC38A9		ARPC3	ERVFRD-1	NDST1	PPP1R15A	LSP1	IRF9	PTPN18	ITGAL	EEF1B2	CREM	SRD5A1	LAIR2	EIF6	LAIR2
	LAIR2	CCDC88A	TUBB	PLSCR1	LSP1	SNAI3	HYDIN	MEOX2	STT3B	NR1H2		TSEN15	TNFRSF14	KLRC4-KLRK1	CHST14	PRUNE2	OSBPL11	SNAI3		TMEM127	ANAPC4	HLX	OSBPL11	SLAMF8	FAM209A	MT1B	SNAI2	LTA4H	KRT1	CAPG	HLX	DNAJB3	STX2
	HLX	PRRX2	SYT15	LSP1	SLAMF8	MT2A	POM121L2	CMTM3	SLC38A9	LAIR2		EEF1B2	OASL	TNIP3	SPDYE6	LHX6	SYT15	SLU7		PRRX2	HLX	PRDX4	CHRNE	HIGD1A	TNFRSF14	ITGAL	PRRX1	ALG3	PMM1	SLC9A2	PRDX4	FADS3	BATF3
	DUSP6	LCP1	CCDC88A	SLAMF8	RSPO3	CITED1	CPM	MGP	SNAI3	HLX		LTA4H	FABP5	NMU	STT3B	BATF3	LCP1	MT2A		LCP1	LHX6	DUSP6	SYT15	OPTC	OASL	SNX3	KLRC4-KLRK1	FCER2	CAPG	CLIC1	BATF3	AMDHD2	CLOCK
	LHX6	RIOK1	PRRX2	CPM	CLCN6	RASGRP1	OPTC	FADS3	MT2A	DUSP6		ALG3	C18orf63	IRF9	SLC38A9	PTPN18	RAP1B	ABCG8		RAB1B	BATF3	LHX6	CWF19L2	KLRC3	PLSCR1	KLRC4-KLRK1	TNIP3	NR1H2	CLIC1	COX7B	PTPN18	ADAP2	MAP3K2
	BATF3	RAB1B	LCP1	KLRC3	KLRC3	TRPV6	KLRC3	TLR3	MAT1A	STX2		NR1H2	LSP1	TRPV3	SNAI3	PLEKHH1	EEF1B2	GABPB1		FCER2	TBXA2R	BATF3	CCDC88A	ASPRV1	USP24	TNIP3	IRF9	MAFB	ZNF92	LRGUK	ABCB8	TLR3	DIAPH2
	PTPN18	ALG3	RIOK1	VCP	MEOX2	ROCK1	ADAP2	LAX1	PTGES	BATF3		MAFB	ORAI3	TNFRSF14	SLC47A2	TBXA2R	KCNA5	EFCAB2		LYPD3	DCAF17	TBXA2R	PRRX2	ADAP2	LSP1	IRF9	TNFRSF14	ANAPC4	ARPC3	PPP1R15A	ITGAL	TMEM50A	PTBP2
	HRCT1	FGF1	EEF1B2	CMTM3	SCGB1D1	CREM	TMEM50A		APOL5	PTPN18		ANAPC4	SLAMF8	MYL9	MT2A	ITGAL	FCER2	PEX3		MAFB	DNHD1	ITGAL	RAP1B	TLR3	ORAI3	ARHGAP1	OASL	LHX6	OSBPL11	TMEM127	SNX3	LAX1	ITGAL
	PTBP2	FCER2	LTA4H	CFI	PNMA5	KRT1			CLPTM1L	HRCT1		HLX	KLRC3	OASL	MAT1A	PRRX1	NR1H2	RASGRP1		LAIR2	ITGAL	LATS2	RBM4B	TMEM50A	SLAMF8	FAM209A	PLSCR1	BATF3	TUBB	TMEM238	KLRC4-KLRK1		KLRC4-KLRK1
	WDR43	MAFB	ALG3	ZNF829	ADAP2	OSBPL11			PEX3	ABCB8		PRDX4	ASPRV1	KLF3	PTGES	KLRC4-KLRK1	LYPD3	CREM		HLX	PRRX1	RPS4Y1	FGF1	GCNT3	WDR70	OASL	LSP1	PTPN18	CHRNE	PRRX2	TNIP3		TNIP3
	MT1B	NDST1	FCER2	FADS3	CNRIP1	KBTBD11			TRABD2B	ITGAL		STX2	POLB	LGI4	GABPB1	TNIP3	MAFB	PMM1		BATF3	SNX3	SNAI2	FZD10	CNRIP1	EIF6	PLSCR1	SLAMF8	TEX37	SYT15	RAP1B	AKT1S1		IRF9
	RYK	LAIR2	NR1H2	ADAP2	LAX1	TUBB			KRT73	PRRX1		BATF3	CMTM3	LSP1	APOL5	RPL21	LHX6	CAPG		PTPN18	KLRC4-KLRK1	PRRX1	FCER2	LAX1	SNX14	LSP1	KLRC3	DNHD1	TMEM238	GAK	TNFRSF14		FABP5
	TEX37	HLX	MAFB	TLR3		CHRNE			CREM	KLRC4-KLRK1		PTPN18	PXT1	SLAMF8	CLPTM1L	IRF9	STX2	CLIC1		TBXA2R	TNIP3	KLRC4-KLRK1	MAFB		POLB	ORAI3	POLB	ITGAL	CCDC88A	EEF1B2	OASL		C18orf63
	ITGAL	PRDX4	LAIR2	TMEM50A		SYT15			CAPG	TNIP3		DNHD1	TCEANC	SIX4	TRABD2B	FAM209A	BATF3	COX7B		ITGAL	IRF9	TNIP3	LAIR2		VCP	SLAMF8	CMTM3	SAYSD1	PRRX2	LTA4H	PLSCR1		LSP1
	SNAI2	STX2	HLX	LAX1		TMEM127			CLIC1	RPL21		ITGAL	ADAP2	TCEAL2	KRT73	TNFRSF14	TBXA2R	ARPC3		SAYSD1	ZNF131	RPL21	ANAPC4		CMTM3	RSPO3	ADAP2	RPS4Y1	LCP1	CHCHD1	LSP1		SLAMF8
	KLRC4-KLRK1	BATF3	PRDX4			PRRX2			COX7B	IRF9		KLRC4-KLRK1	TLR3	RSPO3	ROCK1	MYL9	HRCT1	PPP1R15A		SNAI2	FAM209A	IRF9	SORCS1		FADS3	KLRC3	TLR3	KLRC4-KLRK1	RAP1B	ALG3	SLAMF8		PLAGL1
	NMU	C11orf58	BATF3			LCP1			ARPC3	FAM209A		TNIP3	PPP1R7	CLCN6	CREM	FABP5	ITGAL	KBTBD11		PRRX1	USP24	ARHGAP1	HLX		AMDHD2	VCP	TMEM50A	TNIP3	GAK	FGF1	EIF6		RSPO3
	RPL21	TBXA2R	DIAPH2			RAP1B			CHRNE	TNFRSF14		IRF9	CNRIP1	KLRC3	SRD5A1	PLSCR1	SNX3	SYT15		SNX3	PIAS2	TNFRSF14	DUSP6		ADAP2	CMTM3	LAX1	IRF9	RIOK1	KCNA5	KLRC3		SNX14
	PYGB	HRCT1	HRCT1			RAB1B			TMEM127	OASL		FAM209A	LAX1	MEOX2	CAPG	MAB21L1	KLRC4-KLRK1	LCP1		KLRC4-KLRK1	C18orf63	OASL	STX2		TLR3	PXT1		AKT1S1	EEF1B2	FCER2	CMTM3		KLRC3
	ARHGAP1	ABCB8	TEX37			FCER2			PRRX2	PLSCR1		AKT1S1		ASPRV1	CLIC1	LSP1	TNIP3	RAP1B		TNIP3	LSP1	FABP5	BATF3		PPP1R7	KCNC3		TNFRSF14	LTA4H	NR1H2	FADS3		PXT1
	OASL	ITGAL	ITGAL			LYPD3			LCP1	C18orf63		TNFRSF14		MGP	ARPC3	SLAMF8	RPL21	EEF1B2		IRF9	ZNF479	EXT2	HLF		TMEM50A	TCEANC		OASL	CHCHD1	MAFB	AMDHD2		DNAJB3
	FABP5	SNAI2	SNX3			MAFB			RAP1B	LSP1		OASL		TOM1L2	LRGUK	PLAGL1	IRF9	LTA4H		ARHGAP1	SLAMF8	PLSCR1	OR2AT4		LAX1	ADAP2		LSP1	ALG3	LAIR2	ADAP2		TCEANC
	EXT2	PRRX1	KLRC4-KLRK1			TVP23B			RGS17	RDM1		FABP5		AHDC1	PPP1R15A	TCEAL2	AAMDC	CHCHD1		FAM209A	PLAGL1	SLAMF8	MAP3K2			TLR3		SLAMF8	FCER2	HLX	PPP1R7		ZDHHC6
	PLSCR1	SNX3	TNIP3			NDST1			EEF1B2	ORAI3		LGI4		TCEANC	TUBB	CPM	TNFRSF14	FGF1		TNFRSF14	KCTD20	NCKIPSD	TBXA2R			PPP1R7		CPM	NR1H2	PRDX4	TMEM50A		ADAP2
	USP24	KLRC4-KLRK1	RPL21			LAIR2			LTA4H	SLAMF8		LSP1		ZNF721	CHRNE	KLRC3	MYL9	KCNA5		OASL	RSPO3	EIF6	PTBP2			LAX1		EXOC8	LAIR2	BATF3	LAX1		TLR3
	LGI4	TNIP3	IRF9			HLX			CHCHD1	KLRC3		RDM1		GNAL	EMC10	ASPRV1	OASL	MAFB		FABP5	TTC28	KLRC3	ITGAL					KLRC3	ERVFRD-1	OR2AT4			TMEM50A
	SLAMF8	TNFRSF14	FAM209A			LHX6			ALG3	VCP		ORAI3		DDN	DYTN	VCP	FABP5	LAIR2		PLSCR1	KLRC3	CMTM3	SNAI2					FUT5	PRDX4	PTPN18			LAX1
	RSPO3	PIGT	TRPV3			STX2			FZD10	CFI		SLAMF8		AMDHD2	TMEM127	CMTM3	PLSCR1	ANAPC4		LSP1	C16orf97	MGP	PRRX1					TCEANC	LHX6	ABCB8
	KLRC3	OASL	TNFRSF14			BATF3			EIF2D	TCEANC		PLAGL1		ADAP2	TMEM238	FUT5	LGI4	PRUNE2		SLAMF8	MEOX2	PDYN	SNX3					ZNF829	BATF3	TEX37
	AKR1C2	EXT2	OASL			PTPN18			LYPD3	AMDHD2		KLRC3		CDKN2B	LCP1	ADAP2	LSP1	HLX		CHRNB4	ASPRV1	CFI	KLRC4-KLRK1					ADAP2	OR2AT4	DNHD1
	MEOX2	NAB2	PLSCR1			TBXA2R			MAFB	TLR3		POLB		LAX1	RAP1B	TLR3	SLAMF8	PRDX4		VN1R4	MGP	PNMA5	TNIP3					PPP1R7	PTPN18	ITGAL
	CMTM3	PLSCR1	LSP1			HRCT1			TVP23B	PPP1R7		CMTM3		MAGI2	RAB1B	PPP1R7	PLAGL1	DUSP6		KLRC3	PXT1	ADAP2	IRF9					TMEM50A	HRCT1	KLRC4-KLRK1
	SCGB1D1	SLAMF8	SLAMF8			ITGAL			LAIR2	TMEM50A		SMC4			LTA4H	CNRIP1	RSPO3	STX2		FOXR2	SCGB1D1	TLR3	TRPV3					LAX1	MT1B	TNIP3
	ZDHHC6	WDR70	PLAGL1			LATS2			PRDX4	LAX1		CFI			ALG3	LAX1	KLRC3	BATF3		MMGT1	TCEANC	PPP1R7	MYL9						DNHD1	NMU
	PNMA5	RSPO3	RSPO3			SNAI2			DUSP6			EXO1			ZDHHC1		CMTM3	HLF		VCP	ZNF829	CDKN2B	OASL						ITGAL	RPL21
	ADAP2	KLRC3	POM121L2			PRRX1			MAP3K2			FADS3			FGF1		PDYN	PTPN18		CMTM3	GAB1	LAX1	NAB2						SNAI2	PYGB
	GCNT3	USP5	KLRC3			SNX3			PTPN18			ADAP2			KLHL26		FADS3	HECTD2		CFI	FADS3		PLSCR1						PRRX1	IRF9
	CNRIP1	MEOX2	VCP			KLRC4-KLRK1			C11orf58			TLR3			NR1H2		EID1	C11orf58		FADS3	ADAP2		LEMD1						KLRC4-KLRK1	FAM209A
	LAX1	MMGT1	PTP4A1			TNIP3			TBXA2R			PPP1R7			LYPD3		ADAP2	TBXA2R		AMDHD2	CNRIP1		LSP1						TNIP3	AKT1S1
		VCP	CMTM3			IRF9			DIAPH2			TMEM50A			CETN2		TLR3	HRCT1		ADAP2	LAX1		RDM1						RPL21	METTL2B
		CMTM3	PXT1			TRPV3			HRCT1			LAX1			MAFB		CNRIP1	ZNF69		TLR3			SLAMF8						IRF9	TNFRSF14
		CFI	FUT5			TNFRSF14			RYK						TVP23B		LAX1	ITGAL		CDKN2B			PLAGL1						FAM209A	OASL
		FADS3	PDYN			OASL			ITGAL						LAIR2			LATS2		TMEM50A			TCEAL2						TRPV3	ACTRT2
		AMDHD2	CFI			CEP70			LATS2						ERVFRD-1			RPS4Y1		CNRIP1			CHRNB4						TNFRSF14	LEMD1
		ADAP2	PNMA5			PLSCR1			SNAI2						HLX			SNX3		LAX1			VN1R4						OASL	LGI4
		TLR3	EXO1			MAB21L1			PRRX1						PRDX4			KLRC4-KLRK1					TTC28						FABP5	LSP1
		CNRIP1	FADS3			KLF3			SNX3						DUSP6			TNIP3					OPTC						PLSCR1	ORAI3
		LAX1	ADAP2			PIAS2			TNIP3						STX2			RPL21					CCDC150						MAB21L1	SLAMF8
			TLR3			LSP1			RPL21						BATF3			IRF9					KLRC3						USP24	PLAGL1
			PPP1R7			SLAMF8			TNFRSF14						MAP3K2			TNFRSF14					MEOX2						LGI4	NCKIPSD
			TMEM50A			SIX4			PIGT						PTPN18			MYL9					CMTM3						LSP1	CPM
			LAX1			TSR1			MYL9						TBXA2R			OASL					MGP						RDM1	EIF6
						HIGD1A			FABP5						HRCT1			PLSCR1					SMC4						ORAI3	KLRC3
						CPM			EXT2						ABCB8			C18orf63					AHDC1						SLAMF8	USP5
						KLRC3			PLSCR1						ZNF69			LGI4					ZNF461						PLAGL1	MGP
						ASPRV1			LSP1						MT1B			LSP1					CFI						WDR70	FUT5
						CMTM3			ORAI3						ITGAL			SLAMF8					EXO1						KCTD20	CFI
						MGP			SLAMF8						LATS2			RSPO3					GNAL						RSPO3	AMDHD2
						TOM1L2			EIF6						SAYSD1			HYDIN					ADAP2						CPM	ADAP2
						AHDC1			MEOX2						SNAI2			HIGD1A					TLR3						EIF6	TMEM50A
						EXO1			PTP4A1						COPB2			SNX14					CDKN2B						CCDC150	LAX1
						ADAP2			CMTM3						PRRX1			KLRC3					CNRIP1						ACOT12
						TLR3			MGP						SNX3			MEOX2					LAX1						KLRC3
						CDKN2B			CFI						TNIP3			POLB											MEOX2
						TMEM50A			ZDHHC6						IRF9			CMTM3											ASPRV1
						GCNT3			AMDHD2						ARHGAP1			MGP											POLB
						CNRIP1			ADAP2						FAM209A			CFI											VCP
						LAX1			TLR3						AKT1S1			TCEANC											ADAM2
									CDKN2B						TNFRSF14			ZDHHC6											CMTM3
									TMEM50A						PIGT			GAB1											MGP
									LAX1						MYL9			FADS3											PXT1
															OASL			AMDHD2											FUT5
															FABP5			EID1											PDYN
															EXT2			ADAP2											CFI
															NAB2			TLR3											EXO1
															PLSCR1			PPP1R7											FADS3
															KLF3			TMEM50A											AMDHD2
															LSP1			CNRIP1											ADAP2
															RDM1			LAX1											TLR3
															ORAI3														TMEM50A
															SLAMF8														CNRIP1
															PLAGL1														LAX1
															CHRNB4
															HYDIN
															CPM
															EIF6
															ACOT12
															AKR1C2
															MEOX2
															VCP
															PTP4A1
															ADAM2
															CMTM3
															MGP
															SMC4
															CFI
															ZDHHC6
															TMEM164
															FADS3
															AMDHD2
															SDAD1
															ADAP2
															TLR3
															TMEM50A
															GCNT3
															SCMH1
															LAX1

## Sheet: Sheet2
ACC	BLCA	BRCA	CESC	CHOL	COAD	DLBC	ESCA	GBM	HNSC	KICH	KIRC	KIRP	LAML	LGG	LIHC	LUAD	LUSC	MESO	OV	PAAD	PCPG	PRAD	READ	SARC	SKCM	STAD	TGCT	THCA	THYM	UCEC	UCS	UVM
77	86	90	53	50	106	46	45	109	72	36	79	57	70	145	72	80	117	36	83	78	74	101	50	60	63	56	71	120	99	63	46	65
CD38	CD38	CD38	CD38	CD38	CD38	CD38	CD38	DPM3	CD38	CD38	CD38	CD38	UBE4A	ZNF217	CD38	CD38	CD38	CD38	CD38	CD38	CD38	AMY1B	CD38	CD38	CD38	CD38	CD38	CD38	DPM3	CD38	CD38	CD38
KRT16	DUT	COMMD9	COMMD9	KDM1A	KRT16	PCDHA8	DUT	ZNF217	DUT	ZBTB43	KCNMA1	KCNMA1	MBOAT4	THRAP3	KDM1A	DUT	PAPSS1	EMC6	KRT16	THRAP3	ZNF217	TPGS2	PAPSS1	DPM3	ZNF217	DUT	DPM3	DPM3	FOSL1	DUT	DUT	KRT16
ZNF217	AMY1B	FOSL1	MBOAT4	FOSL1	DUT	KRT38	FOSL1	COMMD9	COMMD9	CD48	NDST2	MBOAT4	CD48	OR10R2	FOSL1	PAPSS1	COMMD9	CD48	COMMD9	UVRAG	FOSL1	SGCB	KRT38	COMMD9	COMMD9	KDM6A	DUT	DUT	PUF60	COMMD9	COMMD9	FOSL1
DUT	COMMD9	KRT38	CD48	CD48	THRAP3	RBM47	NDST2	FOSL1	OCIAD2	TMEM208	MBOAT4	CD48	TRAPPC10	FOSL1	FOXL2	COMMD9	SGCB	LYL1	SPIN2B	NDST2	PUF60	UVRAG	CD48	RBM47	RBM47	COMMD9	COMMD9	COMMD9	UVRAG	FOSL1	ME3	SGCB
PAPSS1	FOSL1	AKIRIN1	TMEM208	ST8SIA6	PAPSS1	MBOAT4	RCE1	FOXL2	CD48	POLR2L	OCIAD2	POLR2L	DDX58	RASSF8	KCNMA1	FOSL1	ME3	PECAM1	SGCB	CD48	OCIAD2	KCNMA1	KCNJ15	CD48	KCNMA1	RCE1	ZBTB43	UVRAG	ME3	CD48	OCIAD2	AKIRIN1
COMMD9	PUF60	EMC6	POLR2L	LYL1	TPGS2	CTSV	CD48	RBM47	POLR2L	SAFB	SPATC1L	PDLIM1	ANO3	FOXL2	SPATC1L	RASSF8	RBM47	IFNAR2	NDST2	LYL1	EMC6	NDST2	PDE8B	TMEM208	NDST2	EMC6	UVRAG	KCNMA1	RBM47	GJB4	CD48	FASTKD1
FOSL1	SGCB	CTSV	LYL1	PECAM1	COMMD9	KRTAP2-4	PDLIM1	SBK2	PDLIM1	SYT2	CD48	LYL1	TBC1D4	RBM47	CD48	UVRAG	KCNMA1	CCL8	MBOAT4	DMXL1	CD48	MBOAT4	PECAM1	POLR2L	MBOAT4	CD48	NDST2	SBK2	KCNMA1	TMEM208	LYL1	CD48
ME3	SBK2	CD48	RPL8	SAFB	FOSL1	ST8SIA6	LYL1	RAB17	LYL1	SIT1	TMEM208	PECAM1	TFPI2	SBK2	TMEM208	KCNMA1	RAB17	DNAJC13	RCE1	PECAM1	POLR2L	CD48	COMMD3	PDLIM1	CD48	TMEM208	CD48	MBOAT4	MBOAT4	LYL1	PECAM1	COMMD10
CD48	RCE1	GJB4	PECAM1	SIT1	SGCB	KCNJ15	PECAM1	OCIAD2	PECAM1	IL10RA	PDLIM1	COMMD3	GIPC2	OCIAD2	ST8SIA6	EMC6	MBOAT4	SIT1	CD48	C6orf120	ST8SIA6	GJB4	TFPI2	LYL1	PDLIM1	POLR2L	LYL1	RCE1	CD48	PECAM1	DDX58	DMXL1
POLR2L	EMC6	TMEM208	DDX58	KLHL14	RBM47	PECAM1	DDX58	CD48	COMMD3	HSFY2	LYL1	DDX58	LIPG	AKIRIN1	LYL1	CD48	MFAP3	IL10RA	LYL1	DDX58	PDLIM1	PDLIM1	CCL8	PECAM1	LYL1	PDLIM1	COMMD3	SPATC1L	GJB4	TFPI2	OLA1	PECAM1
ST8SIA6	CD48	LYL1	IFNAR2	IL10RA	MBOAT4	KRTAP19-6	IFNAR2	TCTN3	DDX58	SNAI3	EHD2	AKAP8	CCL8	EMC6	RPL8	COMMD10	CD48	GNG2	KCNJ15	APOLD1	LYL1	LYL1	MT4	TRAPPC10	EHD2	LYL1	DDX58	CD48	POLR2L	PDCD2L	IFNAR2	HS2ST1
PDLIM1	TMEM208	KCNJ15	CLTA	GNG2	MFAP3	DDX58	CCL8	TMEM208	IFNAR2	PTGES	COMMD3	IFNAR2	SIT1	CD48	EHD2	POLR2L	TCTN3	PTGES	EHD2	TBC1D4	KCNJ15	EHD2	TP53INP1	COMMD3	PECAM1	PECAM1	SPTSSA	TMEM208	ST8SIA6	IFNAR2	GIPC2	DDX58
LYL1	POLR2L	PECAM1	CCL8	SNAI3	AKIRIN1	CATSPERG	SIT1	COMMD10	CLTA	KRT73	DDX58	SIT1	RDH16	TCTN3	PECAM1	ST8SIA6	TMEM208	RASGRP1	PECAM1	CCL8	RPL8	PECAM1	IL10RA	DDX58	TRAPPC10	TRAPPC10	TBC1D4	POLR2L	PDLIM1	CLTA	CCL8	SPTSSA
KCNJ15	LYL1	DDX58	SIT1	GABPB1	EMC6	LIPG	TP53INP1	POLR2L	EXOSC5	CAPG	AKAP8	RDH16	KLHL14	TMEM208	DDX58	LYL1	COMMD10	CLIC1	KRTAP19-6	SIT1	EHD2	DDX58	GNG2	IFNAR2	DDX58	DDX58	CATSPERG	LYL1	LYL1	EXOSC5	SIT1	IFNAR2
RPL8	EHD2	NXN	TP53INP1	APOL5	CD48	CCL8	IL10RA	PDLIM1	CCL8	ARPC3	PDCD2L	TP53INP1	COL4A2	COMMD10	IFNAR2	PECAM1	POLR2L	ARPC3	COMMD3	KLHL14	PECAM1	IFNAR2	SENP8	CLTA	IFNAR2	IFNAR2	PDCD2L	RPL8	RPL8	CCL8	IL10RA	HOXB4
PECAM1	PECAM1	PDCD2L	IL10RA	RASGRP1	PDLIM1	DNAJC13	GNG2	LYL1	SIT1	PPP1R15A	IFNAR2	IL10RA	WFS1	POLR2L	CLTA	C6orf120	ST8SIA6	OSBPL11	DDX58	TP53INP1	KRTAP19-6	IGLON5	SNAI3	EXOSC5	HOXB4	CCL8	IFNAR2	PECAM1	PECAM1	SIT1	SLC18B1	GIPC2
ZPLD1	ZPLD1	IFNAR2	GNG2	KRT73	LYL1	MICA	SPDYE6	KCNJ15	TP53INP1	EMC10	SAFB	GNG2	IL10RA	PDLIM1	HOXB4	COMMD3	LYL1	TMEM127	SPTSSA	IL10RA	DDX58	GIPC2	PTGES	CCL8	GIPC2	SIT1	EXOSC5	COMMD3	MACROD1	TP53INP1	SPDYE6	CCL8
DDX58	DDX58	SAFB	MICA	CREM	KCNJ15	SLC18B1	SNAI3	RPL8	IL10RA	LCP1	EXOSC5	SNAI3	ATXN7L2	LYL1	UNC5D	DDX58	KCNJ15	LCP1	TFPI2	ATXN7L2	APOLD1	RADIL	RASGRP1	SIT1	CCL8	TP53INP1	CCL8	DDX58	ZPLD1	IL10RA	SNAI3	DNAJC13
APOLD1	NXN	CLTA	MT2A	KRT1	EHD2	MT2A	MT2A	EHD2	GNG2	GAK	CCDC142	GABPB1	GNG2	KCNJ15	CCL8	TBC1D4	EHD2	GAK	IFNAR2	GNG2	LIPG	SYT2	KRT73	IL10RA	SIT1	IL10RA	MT4	IFNAR2	APOLD1	GUCD1	GABPB1	SIT1
TFPI2	TFPI2	EXOSC5	PTGES	ARPC3	PECAM1	MAT1A	RASGRP1	PECAM1	GUCD1	SYCP2	CCL8	RASGRP1	SLC18B1	EHD2	SIT1	MYL7	DMXL1	MAFB	CCL8	ARL17A	CCL8	CCL8	CREM	SPDYE6	TP53INP1	GNG2	BHLHE40	SAFB	NXN	MICA	RASGRP1	RBFOX2
IFNAR2	CLTA	LIPG	GABPB1	SYT15	TRAPPC10	CAPG	KRT73	COMMD3	SNAI3	RAB1B	SIT1	CLIC1	MT2A	PECAM1	KLHL14	CLTA	PECAM1	LAIR2	DNAJC13	SNAI3	BHLHE40	BHLHE40	COX7B	SNAI3	IL10RA	SNAI3	SIT1	HOXB4	CATSPERG	SNAI3	SRD5A1	TP53INP1
OR5K1	CCL8	CCL8	RASGRP1	CCDC88A	ZPLD1	DYTN	CAPG	SPTSSA	SLU7	ZDHHC1	TP53INP1	ARPC3	MAT1A	HS2ST1	IL10RA	GIPC2	COMMD3	BATF3	BHLHE40	GABPB1	SIT1	SIT1	CHRNE	MT2A	SNAI3	MT2A	RDH16	CCDC142	PDCD2L	MT2A	CAPG	IL10RA
CCL8	SIT1	SIT1	CREM	LCP1	DDX58	TMEM127	LCP1	TBC1D4	MT2A	HLX	IL10RA	NEUROG1	RASGRP1	DDX58	GNG2	CCL8	DDX58	PTPN18	SIT1	PEX3	COL4A2	COL4A2	CCDC88A	PTGES	RASGRP1	PTGES	TP53INP1	GIPC2	IFNAR2	PTGES	COX7B	SLC38A9
SIT1	COL4A2	KLHL14	CAPG	FGF1	SPTSSA	GAK	RBM4B	IFNAR2	PTGES	ITGAL	ATXN7L2	LCP1	TRABD2B	SPTSSA	SLC18B1	SIT1	APOLD1	PLEKHH1	TP53INP1	RASGRP1	IL10RA	RBFOX2	LCP1	RASGRP1	CAPG	GABPB1	IL10RA	CCL8	HOXB4	RASGRP1	ARPC3	SNAI3
IL10RA	IL10RA	IL10RA	ARPC3	FCER2	NXN	LTA4H	FCER2	CLTA	RASGRP1	KLRC4-KLRK1	GNG2	RAP1B	KRT73	TBC1D4	SNAI3	RDH16	ANO3	ITGAL	IL10RA	PHIP	MICA	IL10RA	RAP1B	CREM	CLIC1	RASGRP1	GUCD1	SIT1	EXOSC5	TRABD2B	LCP1	GABPB1
CHST14	GNG2	ATXN7L2	LCP1	MAFB	CATSPERG	MAFB	HLX	RREB1	CREM	TNIP3	MICA	EEF1B2	CREM	TFPI2	FOXE3	IL10RA	SPTSSA	KLRC4-KLRK1	GNG2	KRT73	SNAI3	ATXN7L2	CHCHD1	CLIC1	ARPC3	KRT73	SPDYE6	RDH16	CCL8	CREM	GAK	RASGRP1
SPDYE6	GUCD1	GNG2	LTA4H	LAIR2	HOXB4	HLX	BATF3	GIPC2	CAPG	PYGB	CHST14	LTA4H	KRT1	IFNAR2	RASGRP1	GNG2	IFNAR2	IRF9	GUCD1	CREM	FOXE3	GNG2	FZD10	ARPC3	OSBPL11	CAPG	SNAI3	TP53INP1	BHLHE40	CAPG	EEF1B2	KRT73
PTGES	MICA	SLC18B1	FCER2	ERVFRD-1	RREB1	PLEKHH1	TBXA2R	CCL8	CLIC1	IRF9	SNAI3	FCER2	PMM1	HOXB4	MTMR9	GUCD1	GIPC2	TNFRSF14	MICA	KRT1	RASGRP1	SLC18B1	FCER2	TMEM127	SYT15	CLIC1	FOXE3	IL10RA	RDH16	CLIC1	LTA4H	CREM
GABPB1	MT2A	SNAI3	NR1H2	PRUNE2	RADIL	MT1B	ITGAL	SNUPN	COX7B	ARHGAP1	CLPTM1L	NR1H2	PRRX2	RREB1	KRT73	MICA	CCL8	OASL	MPP7	ZNF92	TRPV6	SPDYE6	MAFB	LCP1	TMEM127	ARPC3	CLPTM1L	GNG2	IL10RA	COX7B	CHCHD1	KRT1
KRT73	SPATA2	CLPTM1L	MAFB	HLX	CCL8	ITGAL	SNAI2	CERS2	ZNF92	CHKA	RASGRP1	MAFB	SYCP2	GIPC2	CAPG	SNAI3	CERS2	PLSCR1	SNAI3	OSBPL11	CREM	POLE2	STX2	GAK	TMEM238	LCP1	RASGRP1	GUCD1	HSFY2	ARPC3	EIF2D	CAPG
CAPG	GABPB1	RASGRP1	LAIR2	BATF3	SNUPN	TNIP3	KLRC4-KLRK1	DNAJC13	ARPC3	LSP1	KRT73	HLX	MAGEE1	SNUPN	CLIC1	MT2A	SIT1	LSP1	MT2A	CHRNE	CAPG	SLC38A9	BATF3	CHCHD1	LCP1	LTA4H	KRT73	SPDYE6	GUCD1	OSBPL11	FCER2	SPOPL
TUBB	CLPTM1L	TRPV6	HLX	TBXA2R	SIT1	IRF9	TNIP3	BHLHE40	TUBB	SLAMF8	CAPG	BATF3	MAFB	CERS2	ARPC3	GABPB1	WFS1	SLAMF8	CLPTM1L	SYT15	CLIC1	SNAI3	ITGAL	ALG3	GAK	FCER2	CAPG	SNAI3	MICA	PRRX2	TVP23B	ARPC3
CWF19L2	RASGRP1	KRT73	BATF3	DNHD1	RDH16	TNFRSF14	IRF9	SIT1	SYT15	KLRC3	CLIC1	PTPN18	LHX6	DNAJC13	LCP1	PEX3	TP53INP1	KLRC3	RASGRP1	DYTN	CHRNE	APOL5	SNX3	LYPD3	LTA4H	NR1H2	ARPC3	MT2A	SNAI3	LCP1	ITGAL	SYT15
TMEM238	CREM	CREM	ITGAL	ITGAL	TP53INP1	OASL	TNFRSF14	COL4A2	LCP1	VCP	ARPC3	ITGAL	ALG11	BHLHE40	LTA4H	CREM	IL10RA	ADAP2	CREM	CWF19L2	SYT15	RASGRP1	KLRC4-KLRK1	LAIR2	KLHL26	MAFB	PPP1R15A	PTGES	MT2A	RAP1B	TNIP3	LCP1
LCP1	SRD5A1	SRD5A1	KLRC4-KLRK1	KLRC4-KLRK1	IL10RA	ACTRT2	OASL	TP53INP1	SYCP2	ADAP2	TUBB	RPS4Y1	OR2AT4	SIT1	FGF1	CAPG	GNG2	TMEM50A	PMM1	LCP1	LCP1	TRABD2B	TNIP3	BATF3	NR1H2	TVP23B	RP1L1	ABCG8	PTGES	CHCHD1	TNFRSF14	RAP1B
RGS17	CAPG	CAPG	TNIP3	FAM209A	GNG2	PLSCR1	PLSCR1	IL10RA	EEF1B2	CDKN2B	CHRNE	KLRC4-KLRK1	TEX37	COL4A2	FCER2	CLIC1	GUCD1	LAX1	CAPG	RIOK1	RAP1B	CREM	IRF9	PTPN18	MAFB	LAIR2	TMEM238	GABPB1	CREM	FCER2	OASL	FCER2
FGF1	CLIC1	CLIC1	AKT1S1	TNFRSF14	GUCD1	LEMD1	LSP1	GUCD1	LTA4H		SYT15	TNIP3	ITGAL	TP53INP1	MAFB	COX7B	SENP8		CLIC1	FCER2	FCER2	KRT1	TNFRSF14	ITGAL	LAIR2	HLX	LCP1	RASGRP1	CDH22	NR1H2	LSP1	MAFB
EIF2D	TUBB	COX7B	TNFRSF14	FABP5	SLC18B1	KLF3	SLAMF8	MICA	CHCHD1		CCDC88A	IRF9	SNAI2	IL10RA	LAIR2	ARPC3	STT3B		COX7B	NDST1	MAFB	CAPG	OASL	TNIP3	BATF3	BATF3	GAK	KRT73	KRT1	MAFB	SLAMF8	TVP23B
LYPD3	CHRNE	ARPC3	OASL	LGI4	POLE2	SLAMF8	KLRC3	CHST14	FCER2		LCP1	FAM209A	PRRX1	MICA	ERVFRD-1	PPP1R15A	SLC38A9		ARPC3	ERVFRD-1	NDST1	PPP1R15A	LSP1	IRF9	PTPN18	ITGAL	EEF1B2	CREM	SRD5A1	LAIR2	EIF6	LAIR2
LAIR2	CCDC88A	TUBB	PLSCR1	LSP1	SNAI3	HYDIN	MEOX2	STT3B	NR1H2		TSEN15	TNFRSF14	KLRC4-KLRK1	CHST14	PRUNE2	OSBPL11	SNAI3		TMEM127	ANAPC4	HLX	OSBPL11	SLAMF8	FAM209A	MT1B	SNAI2	LTA4H	KRT1	CAPG	HLX	DNAJB3	STX2
HLX	PRRX2	SYT15	LSP1	SLAMF8	MT2A	POM121L2	CMTM3	SLC38A9	LAIR2		EEF1B2	OASL	TNIP3	SPDYE6	LHX6	SYT15	SLU7		PRRX2	HLX	PRDX4	CHRNE	HIGD1A	TNFRSF14	ITGAL	PRRX1	ALG3	PMM1	SLC9A2	PRDX4	FADS3	BATF3
DUSP6	LCP1	CCDC88A	SLAMF8	RSPO3	CITED1	CPM	MGP	SNAI3	HLX		LTA4H	FABP5	NMU	STT3B	BATF3	LCP1	MT2A		LCP1	LHX6	DUSP6	SYT15	OPTC	OASL	SNX3	KLRC4-KLRK1	FCER2	CAPG	CLIC1	BATF3	AMDHD2	CLOCK
LHX6	RIOK1	PRRX2	CPM	CLCN6	RASGRP1	OPTC	FADS3	MT2A	DUSP6		ALG3	C18orf63	IRF9	SLC38A9	PTPN18	RAP1B	ABCG8		RAB1B	BATF3	LHX6	CWF19L2	KLRC3	PLSCR1	KLRC4-KLRK1	TNIP3	NR1H2	CLIC1	COX7B	PTPN18	ADAP2	MAP3K2
BATF3	RAB1B	LCP1	KLRC3	KLRC3	TRPV6	KLRC3	TLR3	MAT1A	STX2		NR1H2	LSP1	TRPV3	SNAI3	PLEKHH1	EEF1B2	GABPB1		FCER2	TBXA2R	BATF3	CCDC88A	ASPRV1	USP24	TNIP3	IRF9	MAFB	ZNF92	LRGUK	ABCB8	TLR3	DIAPH2
PTPN18	ALG3	RIOK1	VCP	MEOX2	ROCK1	ADAP2	LAX1	PTGES	BATF3		MAFB	ORAI3	TNFRSF14	SLC47A2	TBXA2R	KCNA5	EFCAB2		LYPD3	DCAF17	TBXA2R	PRRX2	ADAP2	LSP1	IRF9	TNFRSF14	ANAPC4	ARPC3	PPP1R15A	ITGAL	TMEM50A	PTBP2
HRCT1	FGF1	EEF1B2	CMTM3	SCGB1D1	CREM	TMEM50A		APOL5	PTPN18		ANAPC4	SLAMF8	MYL9	MT2A	ITGAL	FCER2	PEX3		MAFB	DNHD1	ITGAL	RAP1B	TLR3	ORAI3	ARHGAP1	OASL	LHX6	OSBPL11	TMEM127	SNX3	LAX1	ITGAL
PTBP2	FCER2	LTA4H	CFI	PNMA5	KRT1			CLPTM1L	HRCT1		HLX	KLRC3	OASL	MAT1A	PRRX1	NR1H2	RASGRP1		LAIR2	ITGAL	LATS2	RBM4B	TMEM50A	SLAMF8	FAM209A	PLSCR1	BATF3	TUBB	TMEM238	KLRC4-KLRK1		KLRC4-KLRK1
WDR43	MAFB	ALG3	ZNF829	ADAP2	OSBPL11			PEX3	ABCB8		PRDX4	ASPRV1	KLF3	PTGES	KLRC4-KLRK1	LYPD3	CREM		HLX	PRRX1	RPS4Y1	FGF1	GCNT3	WDR70	OASL	LSP1	PTPN18	CHRNE	PRRX2	TNIP3		TNIP3
MT1B	NDST1	FCER2	FADS3	CNRIP1	KBTBD11			TRABD2B	ITGAL		STX2	POLB	LGI4	GABPB1	TNIP3	MAFB	PMM1		BATF3	SNX3	SNAI2	FZD10	CNRIP1	EIF6	PLSCR1	SLAMF8	TEX37	SYT15	RAP1B	AKT1S1		IRF9
RYK	LAIR2	NR1H2	ADAP2	LAX1	TUBB			KRT73	PRRX1		BATF3	CMTM3	LSP1	APOL5	RPL21	LHX6	CAPG		PTPN18	KLRC4-KLRK1	PRRX1	FCER2	LAX1	SNX14	LSP1	KLRC3	DNHD1	TMEM238	GAK	TNFRSF14		FABP5
TEX37	HLX	MAFB	TLR3		CHRNE			CREM	KLRC4-KLRK1		PTPN18	PXT1	SLAMF8	CLPTM1L	IRF9	STX2	CLIC1		TBXA2R	TNIP3	KLRC4-KLRK1	MAFB		POLB	ORAI3	POLB	ITGAL	CCDC88A	EEF1B2	OASL		C18orf63
ITGAL	PRDX4	LAIR2	TMEM50A		SYT15			CAPG	TNIP3		DNHD1	TCEANC	SIX4	TRABD2B	FAM209A	BATF3	COX7B		ITGAL	IRF9	TNIP3	LAIR2		VCP	SLAMF8	CMTM3	SAYSD1	PRRX2	LTA4H	PLSCR1		LSP1
SNAI2	STX2	HLX	LAX1		TMEM127			CLIC1	RPL21		ITGAL	ADAP2	TCEAL2	KRT73	TNFRSF14	TBXA2R	ARPC3		SAYSD1	ZNF131	RPL21	ANAPC4		CMTM3	RSPO3	ADAP2	RPS4Y1	LCP1	CHCHD1	LSP1		SLAMF8
KLRC4-KLRK1	BATF3	PRDX4			PRRX2			COX7B	IRF9		KLRC4-KLRK1	TLR3	RSPO3	ROCK1	MYL9	HRCT1	PPP1R15A		SNAI2	FAM209A	IRF9	SORCS1		FADS3	KLRC3	TLR3	KLRC4-KLRK1	RAP1B	ALG3	SLAMF8		PLAGL1
NMU	C11orf58	BATF3			LCP1			ARPC3	FAM209A		TNIP3	PPP1R7	CLCN6	CREM	FABP5	ITGAL	KBTBD11		PRRX1	USP24	ARHGAP1	HLX		AMDHD2	VCP	TMEM50A	TNIP3	GAK	FGF1	EIF6		RSPO3
RPL21	TBXA2R	DIAPH2			RAP1B			CHRNE	TNFRSF14		IRF9	CNRIP1	KLRC3	SRD5A1	PLSCR1	SNX3	SYT15		SNX3	PIAS2	TNFRSF14	DUSP6		ADAP2	CMTM3	LAX1	IRF9	RIOK1	KCNA5	KLRC3		SNX14
PYGB	HRCT1	HRCT1			RAB1B			TMEM127	OASL		FAM209A	LAX1	MEOX2	CAPG	MAB21L1	KLRC4-KLRK1	LCP1		KLRC4-KLRK1	C18orf63	OASL	STX2		TLR3	PXT1		AKT1S1	EEF1B2	FCER2	CMTM3		KLRC3
ARHGAP1	ABCB8	TEX37			FCER2			PRRX2	PLSCR1		AKT1S1		ASPRV1	CLIC1	LSP1	TNIP3	RAP1B		TNIP3	LSP1	FABP5	BATF3		PPP1R7	KCNC3		TNFRSF14	LTA4H	NR1H2	FADS3		PXT1
OASL	ITGAL	ITGAL			LYPD3			LCP1	C18orf63		TNFRSF14		MGP	ARPC3	SLAMF8	RPL21	EEF1B2		IRF9	ZNF479	EXT2	HLF		TMEM50A	TCEANC		OASL	CHCHD1	MAFB	AMDHD2		DNAJB3
FABP5	SNAI2	SNX3			MAFB			RAP1B	LSP1		OASL		TOM1L2	LRGUK	PLAGL1	IRF9	LTA4H		ARHGAP1	SLAMF8	PLSCR1	OR2AT4		LAX1	ADAP2		LSP1	ALG3	LAIR2	ADAP2		TCEANC
EXT2	PRRX1	KLRC4-KLRK1			TVP23B			RGS17	RDM1		FABP5		AHDC1	PPP1R15A	TCEAL2	AAMDC	CHCHD1		FAM209A	PLAGL1	SLAMF8	MAP3K2			TLR3		SLAMF8	FCER2	HLX	PPP1R7		ZDHHC6
PLSCR1	SNX3	TNIP3			NDST1			EEF1B2	ORAI3		LGI4		TCEANC	TUBB	CPM	TNFRSF14	FGF1		TNFRSF14	KCTD20	NCKIPSD	TBXA2R			PPP1R7		CPM	NR1H2	PRDX4	TMEM50A		ADAP2
USP24	KLRC4-KLRK1	RPL21			LAIR2			LTA4H	SLAMF8		LSP1		ZNF721	CHRNE	KLRC3	MYL9	KCNA5		OASL	RSPO3	EIF6	PTBP2			LAX1		EXOC8	LAIR2	BATF3	LAX1		TLR3
LGI4	TNIP3	IRF9			HLX			CHCHD1	KLRC3		RDM1		GNAL	EMC10	ASPRV1	OASL	MAFB		FABP5	TTC28	KLRC3	ITGAL					KLRC3	ERVFRD-1	OR2AT4			TMEM50A
SLAMF8	TNFRSF14	FAM209A			LHX6			ALG3	VCP		ORAI3		DDN	DYTN	VCP	FABP5	LAIR2		PLSCR1	KLRC3	CMTM3	SNAI2					FUT5	PRDX4	PTPN18			LAX1
RSPO3	PIGT	TRPV3			STX2			FZD10	CFI		SLAMF8		AMDHD2	TMEM127	CMTM3	PLSCR1	ANAPC4		LSP1	C16orf97	MGP	PRRX1					TCEANC	LHX6	ABCB8
KLRC3	OASL	TNFRSF14			BATF3			EIF2D	TCEANC		PLAGL1		ADAP2	TMEM238	FUT5	LGI4	PRUNE2		SLAMF8	MEOX2	PDYN	SNX3					ZNF829	BATF3	TEX37
AKR1C2	EXT2	OASL			PTPN18			LYPD3	AMDHD2		KLRC3		CDKN2B	LCP1	ADAP2	LSP1	HLX		CHRNB4	ASPRV1	CFI	KLRC4-KLRK1					ADAP2	OR2AT4	DNHD1
MEOX2	NAB2	PLSCR1			TBXA2R			MAFB	TLR3		POLB		LAX1	RAP1B	TLR3	SLAMF8	PRDX4		VN1R4	MGP	PNMA5	TNIP3					PPP1R7	PTPN18	ITGAL
CMTM3	PLSCR1	LSP1			HRCT1			TVP23B	PPP1R7		CMTM3		MAGI2	RAB1B	PPP1R7	PLAGL1	DUSP6		KLRC3	PXT1	ADAP2	IRF9					TMEM50A	HRCT1	KLRC4-KLRK1
SCGB1D1	SLAMF8	SLAMF8			ITGAL			LAIR2	TMEM50A		SMC4			LTA4H	CNRIP1	RSPO3	STX2		FOXR2	SCGB1D1	TLR3	TRPV3					LAX1	MT1B	TNIP3
ZDHHC6	WDR70	PLAGL1			LATS2			PRDX4	LAX1		CFI			ALG3	LAX1	KLRC3	BATF3		MMGT1	TCEANC	PPP1R7	MYL9						DNHD1	NMU
PNMA5	RSPO3	RSPO3			SNAI2			DUSP6			EXO1			ZDHHC1		CMTM3	HLF		VCP	ZNF829	CDKN2B	OASL						ITGAL	RPL21
ADAP2	KLRC3	POM121L2			PRRX1			MAP3K2			FADS3			FGF1		PDYN	PTPN18		CMTM3	GAB1	LAX1	NAB2						SNAI2	PYGB
GCNT3	USP5	KLRC3			SNX3			PTPN18			ADAP2			KLHL26		FADS3	HECTD2		CFI	FADS3		PLSCR1						PRRX1	IRF9
CNRIP1	MEOX2	VCP			KLRC4-KLRK1			C11orf58			TLR3			NR1H2		EID1	C11orf58		FADS3	ADAP2		LEMD1						KLRC4-KLRK1	FAM209A
LAX1	MMGT1	PTP4A1			TNIP3			TBXA2R			PPP1R7			LYPD3		ADAP2	TBXA2R		AMDHD2	CNRIP1		LSP1						TNIP3	AKT1S1
	VCP	CMTM3			IRF9			DIAPH2			TMEM50A			CETN2		TLR3	HRCT1		ADAP2	LAX1		RDM1						RPL21	METTL2B
	CMTM3	PXT1			TRPV3			HRCT1			LAX1			MAFB		CNRIP1	ZNF69		TLR3			SLAMF8						IRF9	TNFRSF14
	CFI	FUT5			TNFRSF14			RYK						TVP23B		LAX1	ITGAL		CDKN2B			PLAGL1						FAM209A	OASL
	FADS3	PDYN			OASL			ITGAL						LAIR2			LATS2		TMEM50A			TCEAL2						TRPV3	ACTRT2
	AMDHD2	CFI			CEP70			LATS2						ERVFRD-1			RPS4Y1		CNRIP1			CHRNB4						TNFRSF14	LEMD1
	ADAP2	PNMA5			PLSCR1			SNAI2						HLX			SNX3		LAX1			VN1R4						OASL	LGI4
	TLR3	EXO1			MAB21L1			PRRX1						PRDX4			KLRC4-KLRK1					TTC28						FABP5	LSP1
	CNRIP1	FADS3			KLF3			SNX3						DUSP6			TNIP3					OPTC						PLSCR1	ORAI3
	LAX1	ADAP2			PIAS2			TNIP3						STX2			RPL21					CCDC150						MAB21L1	SLAMF8
		TLR3			LSP1			RPL21						BATF3			IRF9					KLRC3						USP24	PLAGL1
		PPP1R7			SLAMF8			TNFRSF14						MAP3K2			TNFRSF14					MEOX2						LGI4	NCKIPSD
		TMEM50A			SIX4			PIGT						PTPN18			MYL9					CMTM3						LSP1	CPM
		LAX1			TSR1			MYL9						TBXA2R			OASL					MGP						RDM1	EIF6
					HIGD1A			FABP5						HRCT1			PLSCR1					SMC4						ORAI3	KLRC3
					CPM			EXT2						ABCB8			C18orf63					AHDC1						SLAMF8	USP5
					KLRC3			PLSCR1						ZNF69			LGI4					ZNF461						PLAGL1	MGP
					ASPRV1			LSP1						MT1B			LSP1					CFI						WDR70	FUT5
					CMTM3			ORAI3						ITGAL			SLAMF8					EXO1						KCTD20	CFI
					MGP			SLAMF8						LATS2			RSPO3					GNAL						RSPO3	AMDHD2
					TOM1L2			EIF6						SAYSD1			HYDIN					ADAP2						CPM	ADAP2
					AHDC1			MEOX2						SNAI2			HIGD1A					TLR3						EIF6	TMEM50A
					EXO1			PTP4A1						COPB2			SNX14					CDKN2B						CCDC150	LAX1
					ADAP2			CMTM3						PRRX1			KLRC3					CNRIP1						ACOT12
					TLR3			MGP						SNX3			MEOX2					LAX1						KLRC3
					CDKN2B			CFI						TNIP3			POLB											MEOX2
					TMEM50A			ZDHHC6						IRF9			CMTM3											ASPRV1
					GCNT3			AMDHD2						ARHGAP1			MGP											POLB
					CNRIP1			ADAP2						FAM209A			CFI											VCP
					LAX1			TLR3						AKT1S1			TCEANC											ADAM2
								CDKN2B						TNFRSF14			ZDHHC6											CMTM3
								TMEM50A						PIGT			GAB1											MGP
								LAX1						MYL9			FADS3											PXT1
														OASL			AMDHD2											FUT5
														FABP5			EID1											PDYN
														EXT2			ADAP2											CFI
														NAB2			TLR3											EXO1
														PLSCR1			PPP1R7											FADS3
														KLF3			TMEM50A											AMDHD2
														LSP1			CNRIP1											ADAP2
														RDM1			LAX1											TLR3
														ORAI3														TMEM50A
														SLAMF8														CNRIP1
														PLAGL1														LAX1
														CHRNB4
														HYDIN
														CPM
														EIF6
														ACOT12
														AKR1C2
														MEOX2
														VCP
														PTP4A1
														ADAM2
														CMTM3
														MGP
														SMC4
														CFI
														ZDHHC6
														TMEM164
														FADS3
														AMDHD2
														SDAD1
														ADAP2
														TLR3
														TMEM50A
														GCNT3
														SCMH1
														LAX1
