# Supplementary material for: Epigenetic regulation of CD38/CD48 by KDM6A mediates NK cell response in multiple myeloma
Source: Nat Commun. 2024 Feb 14;15:1367. doi: 10.1038/s41467-024-45561-z (PMC10866908; doi:10.1038/s41467-024-45561-z)
Supplement: Supplementary file 6 — Supplementary Data 3 [file 41467_2024_45561_MOESM6_ESM.xlsx]

## Sheet: H929_LOW_TreatvsCtrl
Gene	V2A_CNT	V2A_LOW	EntrezID	Symbol	HumanGene	Control	Treatment	Diff	Rank	RandomIndex	Label	group	rank
CD38	0.067646	1.3251	952	CD38	CD38	0.067646	1.3251	1.25745	17360	6418		top	1
TMEM208	-0.099403	0.84789	29100	TMEM208	TMEM208	-0.099403	0.84789	0.947293	17359	17238		top	2
DUSP5	-0.13965	0.62947	1847	DUSP5	DUSP5	-0.13965	0.62947	0.76912	17358	22		top	8
CBFB	-0.028753	0.73356	865	CBFB	CBFB	-0.028753	0.73356	0.762313	17357	9994		top	3
ARID1A	-0.042422	0.71035	8289	ARID1A	ARID1A	-0.042422	0.71035	0.752772	17356	6370		top	4
RUNX2	-0.057209	0.67252	860	RUNX2	RUNX2	-0.057209	0.67252	0.729729	17355	15148		top	5
hsa-mir-6127	-0.19432	0.49926	102466615	hsa-mir-6127	hsa-mir-6127	-0.19432	0.49926	0.69358	17354	2397		top	23
TEX28	-0.009101	0.66475	1527	TEX28	TEX28	-0.009101	0.66475	0.673851	17353	1558		top	7
SMARCD2	-0.12301	0.54943	6603	SMARCD2	SMARCD2	-0.12301	0.54943	0.67244	17352	11382		top	17
VPS39	-0.26165	0.38506	23339	VPS39	VPS39	-0.26165	0.38506	0.64671	17351	1822		top	90
LTK	-0.049708	0.5932	4058	LTK	LTK	-0.049708	0.5932	0.642908	17350	3671		top	15
CDKN2AIP	-0.14378	0.49327	55602	CDKN2AIP	CDKN2AIP	-0.14378	0.49327	0.63705	17349	2572		top	27
GOLGA8O	-0.43555	0.19117	728047	GOLGA8O	GOLGA8O	-0.43555	0.19117	0.62672	17348	1483		top	297
MBNL1	0.0047268	0.60725	4154	MBNL1	MBNL1	0.0047268	0.60725	0.602523	17347	723		top	11
ZNF572	0.015789	0.61064	137209	ZNF572	ZNF572	0.015789	0.61064	0.594851	17346	11387		top	9
INO80E	-0.040776	0.55381	283899	INO80E	INO80E	-0.040776	0.55381	0.594586	17345	16621		top	16
TMEM81	-0.11839	0.47343	388730	TMEM81	TMEM81	-0.11839	0.47343	0.59182	17344	9180		top	35
VPS13A	-0.24221	0.3252	23230	VPS13A	VPS13A	-0.24221	0.3252	0.56741	17343	10682		top	156
hsa-mir-1185-2	0.042206	0.60241	100302209	hsa-mir-1185-2	hsa-mir-1185-2	0.042206	0.60241	0.560204	17342	9770		top	13
KDM6A	0.070501	0.60974	7403	KDM6A	KDM6A	0.070501	0.60974	0.539239	17341	1031		top	10
GK	0.13602	0.67224	2710	GK	GK	0.13602	0.67224	0.53622	17340	11384		top	6
SAFB	-0.15397	0.38095	6294	SAFB	SAFB	-0.15397	0.38095	0.53492	17339	442		top	93
YWHAE	-0.0042017	0.52746	7531	YWHAE	YWHAE	-0.0042017	0.52746	0.531662	17338	621		top	18
CRX	-0.16684	0.36223	1406	CRX	CRX	-0.16684	0.36223	0.52907	17337	113		top	111
CDS2	-0.14481	0.38324	8760	CDS2	CDS2	-0.14481	0.38324	0.52805	17336	80		top	91
PCDHAC1	-0.061146	0.46502	56135	PCDHAC1	PCDHAC1	-0.061146	0.46502	0.526166	17335	9100		top	39
FLCN	-0.25361	0.27004	201163	FLCN	FLCN	-0.25361	0.27004	0.52365	17334	4916		top	227
PCYT2	-0.11067	0.41284	5833	PCYT2	PCYT2	-0.11067	0.41284	0.52351	17333	6398		top	69
DEFB107B	-0.021861	0.48443	503614	DEFB107B	DEFB107B	-0.021861	0.48443	0.506291	17332	5675		top	29
ZNF428	-0.021729	0.47946	126299	ZNF428	ZNF428	-0.021729	0.47946	0.501189	17331	14330		top	31
RAB11A	0.10409	0.60427	8766	RAB11A	RAB11A	0.10409	0.60427	0.50018	17330	14771		top	12
ATP1B3	-0.39599	0.10389	483	ATP1B3	ATP1B3	-0.39599	0.10389	0.49988	17329	11480		top	325
PCDHA4	-0.0027415	0.49377	56144	PCDHA4	PCDHA4	-0.0027415	0.49377	0.496511	17328	11038		top	26
TXNDC9	-0.056973	0.42952	10190	TXNDC9	TXNDC9	-0.056973	0.42952	0.486493	17327	5362		top	58
ZNF732	-0.033686	0.44788	654254	ZNF732	ZNF732	-0.033686	0.44788	0.481566	17326	10026		top	49
SLC19A1	-0.10074	0.38076	6573	SLC19A1	SLC19A1	-0.10074	0.38076	0.4815	17325	15153		top	94
PGM3	0.11795	0.59428	5238	PGM3	PGM3	0.11795	0.59428	0.47633	17324	15851		top	14
LIPK	0.018646	0.49464	643414	LIPK	LIPK	0.018646	0.49464	0.475994	17323	15790		top	25
ZNF706	-0.037376	0.4362	51123	ZNF706	ZNF706	-0.037376	0.4362	0.473576	17322	15682		top	54
PDGFC	0.024144	0.49637	56034	PDGFC	PDGFC	0.024144	0.49637	0.472226	17321	6925		top	24
HMCES	0.041319	0.50641	56941	HMCES	HMCES	0.041319	0.50641	0.465091	17320	5227		top	21
ZNF608	-0.14258	0.31727	57507	ZNF608	ZNF608	-0.14258	0.31727	0.45985	17319	13998		top	168
PGAP2	0.0097798	0.46823	27315	PGAP2	PGAP2	0.0097798	0.46823	0.45845	17318	5455		top	37
SPIRE1	0.047352	0.50525	56907	SPIRE1	SPIRE1	0.047352	0.50525	0.457898	17317	3695		top	22
TMEM33	-0.098586	0.35369	55161	TMEM33	TMEM33	-0.098586	0.35369	0.452276	17316	6088		top	119
hsa-mir-553	0.041032	0.49151	693138	hsa-mir-553	hsa-mir-553	0.041032	0.49151	0.450478	17315	4158		top	28
POM121L2	-0.096866	0.3502	94026	POM121L2	POM121L2	-0.096866	0.3502	0.447066	17314	4779		top	123
ETFB	-0.0403	0.40629	2109	ETFB	ETFB	-0.0403	0.40629	0.44659	17313	355		top	74
SLC52A2	-0.16161	0.28379	79581	SLC52A2	SLC52A2	-0.16161	0.28379	0.4454	17312	10996		top	210
SMARCC1	0.025431	0.47072	6599	SMARCC1	SMARCC1	0.025431	0.47072	0.445289	17311	14610		top	36
C15orf40	-0.029217	0.41146	123207	C15orf40	C15orf40	-0.029217	0.41146	0.440677	17310	10028		top	71
GFPT1	-0.19403	0.2462	2673	GFPT1	GFPT1	-0.19403	0.2462	0.44023	17309	11574		top	257
MPRIP	-0.13546	0.30465	23164	MPRIP	MPRIP	-0.13546	0.30465	0.44011	17308	12118		top	188
TFPT	0.026336	0.463	29844	TFPT	TFPT	0.026336	0.463	0.436664	17307	15663		top	40
TIA1	-0.015886	0.41685	7072	TIA1	TIA1	-0.015886	0.41685	0.432736	17306	2115		top	67
RNF111	0.045385	0.47788	54778	RNF111	RNF111	0.045385	0.47788	0.432495	17305	1849		top	32
NPC1	-0.0032219	0.42778	4864	NPC1	NPC1	-0.0032219	0.42778	0.431002	17304	15171		top	61
GOLGA6B	-0.29109	0.13793	55889	GOLGA6B	GOLGA6B	-0.29109	0.13793	0.42902	17303	11741		top	317
PCLAF	0.022222	0.45103	9768	PCLAF	PCLAF	0.022222	0.45103	0.428808	17302	16571		top	46
CABLES1	-0.029795	0.39736	91768	CABLES1	CABLES1	-0.029795	0.39736	0.427155	17301	11315		top	78
BAGE3	0.026324	0.45324	85318	BAGE3	BAGE3	0.026324	0.45324	0.426916	17300	9501		top	45
SPIC	0.052336	0.47601	121599	SPIC	SPIC	0.052336	0.47601	0.423674	17299	15453		top	33
CD52	0.098982	0.52214	1043	CD52	CD52	0.098982	0.52214	0.423158	17298	7421		top	19
CHRNA9	-0.031468	0.3915	55584	CHRNA9	CHRNA9	-0.031468	0.3915	0.422968	17297	16066		top	84
PRCP	-0.054449	0.36632	5547	PRCP	PRCP	-0.054449	0.36632	0.420769	17296	6408		top	106
NKTR	-0.077394	0.33987	4820	NKTR	NKTR	-0.077394	0.33987	0.417264	17295	6775		top	133
ZNF74	0.024278	0.4394	7625	ZNF74	ZNF74	0.024278	0.4394	0.415122	17294	418		top	51
ADAM21	-0.22449	0.19049	8747	ADAM21	ADAM21	-0.22449	0.19049	0.41498	17293	8864		top	298
SREK1IP1	-0.074717	0.33923	285672	SREK1IP1	SREK1IP1	-0.074717	0.33923	0.413947	17292	11874		top	134
GPR89B	-0.13761	0.27627	51463	GPR89B	GPR89B	-0.13761	0.27627	0.41388	17291	11264		top	219
MARCHF9	-0.07742	0.33393	92979	MARCHF9	MARCHF9	-0.07742	0.33393	0.41135	17290	10969		top	144
MSS51	0.0052994	0.41639	118490	MSS51	MSS51	0.0052994	0.41639	0.411091	17289	13049		top	68
TMPRSS11B	-0.057429	0.35294	132724	TMPRSS11B	TMPRSS11B	-0.057429	0.35294	0.410369	17288	10568		top	120
RNF214	0.0086787	0.41858	257160	RNF214	RNF214	0.0086787	0.41858	0.409901	17287	6641		top	63
hsa-mir-1184	-0.16021	0.24955	100302111	hsa-mir-1184	hsa-mir-1184	-0.16021	0.24955	0.40976	17286	654		top	252
ARC20	-0.062054	0.34636	100526693	ARC20	ARC20	-0.062054	0.34636	0.408414	17285	11092		top	127
TMA7	-0.35065	0.056301	51372	TMA7	TMA7	-0.35065	0.056301	0.406951	17284	14914		top	334
BRINP2	-0.081965	0.32334	57795	BRINP2	BRINP2	-0.081965	0.32334	0.405305	17283	574		top	161
GNAS	0.01294	0.41818	2778	GNAS	GNAS	0.01294	0.41818	0.40524	17282	8154		top	66
DNAJC7	-0.091732	0.3129	7266	DNAJC7	DNAJC7	-0.091732	0.3129	0.404632	17281	5009		top	176
HNRNPA1	-0.19888	0.20506	3178	HNRNPA1	HNRNPA1	-0.19888	0.20506	0.40394	17280	10086		top	285
TPD52L2	-0.031052	0.37288	7165	TPD52L2	TPD52L2	-0.031052	0.37288	0.403932	17279	4828		top	102
CRACR2A	0.072386	0.47549	84766	CRACR2A	CRACR2A	0.072386	0.47549	0.403104	17278	7909		top	34
CEP19	-0.097097	0.30554	84984	CEP19	CEP19	-0.097097	0.30554	0.402637	17277	4258		top	186
BHLHE40	-0.2004	0.2013	8553	BHLHE40	BHLHE40	-0.2004	0.2013	0.4017	17276	14362		top	290
GOLT1B	-0.0078596	0.39287	51026	GOLT1B	GOLT1B	-0.0078596	0.39287	0.40073	17275	13201		top	81
CHD7	-0.078269	0.32225	55636	CHD7	CHD7	-0.078269	0.32225	0.400519	17274	13486		top	163
TRIP13	0.028152	0.42802	9319	TRIP13	TRIP13	0.028152	0.42802	0.399868	17273	4868		top	60
ZFAT	0.049637	0.44798	57623	ZFAT	ZFAT	0.049637	0.44798	0.398343	17272	6361		top	48
EIF5AL1	-0.12214	0.27587	143244	EIF5AL1	EIF5AL1	-0.12214	0.27587	0.39801	17271	972		top	220
ADCY7	-0.037197	0.36022	113	ADCY7	ADCY7	-0.037197	0.36022	0.397417	17270	2148		top	115
SLC5A1	0.037738	0.43495	6523	SLC5A1	SLC5A1	0.037738	0.43495	0.397212	17269	8877		top	57
NAMPT	-0.28242	0.11461	10135	NAMPT	NAMPT	-0.28242	0.11461	0.39703	17268	6762		top	323
GAGE12H	-0.32275	0.07266	729442	GAGE12H	GAGE12H	-0.32275	0.07266	0.39541	17267	3316		top	332
DPM3	-0.1807	0.20985	54344	DPM3	DPM3	-0.1807	0.20985	0.39055	17266	1307		top	283
H2BC21	-0.26182	0.12787	8349	H2BC21	H2BC21	-0.26182	0.12787	0.38969	17265	3657		top	321
WFDC13	0.095408	0.48369	164237	WFDC13	WFDC13	0.095408	0.48369	0.388282	17264	12037		top	30
CAMKV	-0.063359	0.32468	79012	CAMKV	CAMKV	-0.063359	0.32468	0.388039	17263	255		top	158
CDH22	0.056425	0.4428	64405	CDH22	CDH22	0.056425	0.4428	0.386375	17262	5152		top	50
TARS1	-0.047059	0.3372	6897	TARS1	TARS1	-0.047059	0.3372	0.384259	17261	15544		top	139
RAB6C	-0.29622	0.08795	84084	RAB6C	RAB6C	-0.29622	0.08795	0.38417	17260	13629		top	328
OTUD5	-0.067601	0.3162	55593	OTUD5	OTUD5	-0.067601	0.3162	0.383801	17259	13594		top	169
RAB7A	-0.10836	0.27503	7879	RAB7A	RAB7A	-0.10836	0.27503	0.38339	17258	8946		top	222
TGIF1	-0.021122	0.36135	7050	TGIF1	TGIF1	-0.021122	0.36135	0.382472	17257	7542		top	113
KIAA1841	0.054041	0.43501	84542	KIAA1841	KIAA1841	0.054041	0.43501	0.380969	17256	1736		top	56
SLCO6A1	0.037726	0.41856	133482	SLCO6A1	SLCO6A1	0.037726	0.41856	0.380834	17255	11059		top	64
PRSS58	0.13955	0.52032	136541	PRSS58	PRSS58	0.13955	0.52032	0.38077	17254	3971		top	20
BTBD16	-0.081434	0.29859	118663	BTBD16	BTBD16	-0.081434	0.29859	0.380024	17253	12001		top	194
TCTEX1D2	0.02684	0.40662	255758	TCTEX1D2	TCTEX1D2	0.02684	0.40662	0.37978	17252	1271		top	73
ZDHHC12	-0.082796	0.29678	84885	ZDHHC12	ZDHHC12	-0.082796	0.29678	0.379576	17251	11426		top	196
IRF8	-0.053642	0.32336	3394	IRF8	IRF8	-0.053642	0.32336	0.377002	17250	171		top	160
TPP2	-0.0076163	0.36898	7174	TPP2	TPP2	-0.0076163	0.36898	0.376596	17249	14995		top	105
PDLIM3	0.012976	0.38953	27295	PDLIM3	PDLIM3	0.012976	0.38953	0.376554	17248	11195		top	86
C4B_2	0.026324	0.40277	100293534	C4B_2	C4B_2	0.026324	0.40277	0.376446	17247	8306		top	77
SLC36A1	-0.16666	0.20973	206358	SLC36A1	SLC36A1	-0.16666	0.20973	0.37639	17246	9510		top	284
PRDM2	0.0017722	0.37765	7799	PRDM2	PRDM2	0.0017722	0.37765	0.375878	17245	13635		top	97
COAZ	-0.36238	0.013315	100526737	COAZ	COAZ	-0.36238	0.013315	0.375695	17244	16392		top	340
FAM185A	0.021116	0.39585	222234	FAM185A	FAM185A	0.021116	0.39585	0.374734	17243	11996		top	79
SLC22A25	0.0026028	0.37674	387601	SLC22A25	SLC22A25	0.0026028	0.37674	0.374137	17242	11656		top	98
EIF4H	-0.0074438	0.36593	7458	EIF4H	EIF4H	-0.0074438	0.36593	0.373374	17241	316		top	107
CCDC127	-0.03565	0.33669	133957	CCDC127	CCDC127	-0.03565	0.33669	0.37234	17240	11553		top	141
ZNF324	-0.1264	0.24546	25799	ZNF324	ZNF324	-0.1264	0.24546	0.37186	17239	14326		top	259
MTMR9	0.00025581	0.37151	66036	MTMR9	MTMR9	0.00025581	0.37151	0.371254	17238	12196		top	103
MAMDC2	0.08939	0.45766	256691	MAMDC2	MAMDC2	0.08939	0.45766	0.36827	17237	13343		top	42
DDIT3	-0.11829	0.24967	1649	DDIT3	DDIT3	-0.11829	0.24967	0.36796	17236	15059		top	250
DEPTOR	-0.027595	0.34009	64798	DEPTOR	DEPTOR	-0.027595	0.34009	0.367685	17235	12725		top	132
DDX4	0.038299	0.40573	54514	DDX4	DDX4	0.038299	0.40573	0.367431	17234	7205		top	75
GTPBP10	0.011119	0.3782	85865	GTPBP10	GTPBP10	0.011119	0.3782	0.367081	17233	3554		top	96
WLS	0.022468	0.38889	79971	WLS	WLS	0.022468	0.38889	0.366422	17232	16923		top	88
CPEB1	-0.16284	0.20271	64506	CPEB1	CPEB1	-0.16284	0.20271	0.36555	17231	1724		top	287
TM2D1	0.092335	0.45774	83941	TM2D1	TM2D1	0.092335	0.45774	0.365405	17230	3656		top	41
LOC100130357	-0.034004	0.3314	100130357	LOC100130357	LOC100130357	-0.034004	0.3314	0.365404	17229	10072		top	149
MAGED1	-0.017171	0.34733	9500	MAGED1	MAGED1	-0.017171	0.34733	0.364501	17228	16713		top	125
JKAMP	-0.031583	0.33261	51528	JKAMP	JKAMP	-0.031583	0.33261	0.364193	17227	14979		top	148
PTAR1	-0.32704	0.036309	375743	PTAR1	PTAR1	-0.32704	0.036309	0.363349	17226	2118		top	338
CILK1	-0.046661	0.31575	22858	CILK1	CILK1	-0.046661	0.31575	0.362411	17225	7077		top	171
RAD52	-0.060709	0.30127	5893	RAD52	RAD52	-0.060709	0.30127	0.361979	17224	13950		top	192
PWWP2A	-0.023539	0.33817	114825	PWWP2A	PWWP2A	-0.023539	0.33817	0.361709	17223	2851		top	137
USP24	-0.12034	0.24136	23358	USP24	USP24	-0.12034	0.24136	0.3617	17222	5235		top	262
hsa-mir-609	-0.096936	0.26475	693194	hsa-mir-609	hsa-mir-609	-0.096936	0.26475	0.361686	17221	15005		top	233
OARD1	0.094074	0.45465	221443	OARD1	OARD1	0.094074	0.45465	0.360576	17220	11411		top	44
TDP2	0.078237	0.43817	51567	TDP2	TDP2	0.078237	0.43817	0.359933	17219	13712		top	52
LRRC58	-0.026121	0.33354	116064	LRRC58	LRRC58	-0.026121	0.33354	0.359661	17218	12297		top	146
TAF13	0.052266	0.41175	6884	TAF13	TAF13	0.052266	0.41175	0.359484	17217	11289		top	70
CHRFAM7A	-0.12362	0.23534	89832	CHRFAM7A	CHRFAM7A	-0.12362	0.23534	0.35896	17216	2331		top	267
PREY	-0.12043	0.23819	100996939	PREY	PREY	-0.12043	0.23819	0.35862	17215	14727		top	265
C16orf78	-0.011004	0.34751	123970	C16orf78	C16orf78	-0.011004	0.34751	0.358514	17214	651		top	124
PEX6	0.070794	0.42916	5190	PEX6	PEX6	0.070794	0.42916	0.358366	17213	7525		top	59
SMYD5	-0.062554	0.29506	10322	SMYD5	SMYD5	-0.062554	0.29506	0.357614	17212	166		top	199
TTN	-0.096892	0.26011	7273	TTN	TTN	-0.096892	0.26011	0.357002	17211	14339		top	239.5
GCC1	-0.042949	0.31386	79571	GCC1	GCC1	-0.042949	0.31386	0.356809	17210	4657		top	175
MUSTN1	0.0048626	0.36162	389125	MUSTN1	MUSTN1	0.0048626	0.36162	0.356757	17209	15806		top	112
KIF26B	0.0336	0.38989	55083	KIF26B	KIF26B	0.0336	0.38989	0.35629	17208	867		top	85
OR14I1	-0.10934	0.24675	401994	OR14I1	OR14I1	-0.10934	0.24675	0.35609	17207	16801		top	256
RASL11A	-0.046562	0.30952	387496	RASL11A	RASL11A	-0.046562	0.30952	0.356082	17206	4663		top	181
PEX13	-0.15186	0.20418	5194	PEX13	PEX13	-0.15186	0.20418	0.35604	17205	13003		top	286
BTG2	-0.10151	0.25387	7832	BTG2	BTG2	-0.10151	0.25387	0.35538	17204	17353		top	246
WBP4	-0.13118	0.22409	11193	WBP4	WBP4	-0.13118	0.22409	0.35527	17203	17169		top	272
MGA	0.052078	0.40708	23269	MGA	MGA	0.052078	0.40708	0.355002	17202	12434		top	72
DNAH8	-0.16989	0.18479	1769	DNAH8	DNAH8	-0.16989	0.18479	0.35468	17201	3643		top	301
RFK	-0.25018	0.10423	55312	RFK	RFK	-0.25018	0.10423	0.35441	17200	5885		top	324
RBMY1D	-0.028718	0.32558	378949	RBMY1D	RBMY1D	-0.028718	0.32558	0.354298	17199	13715		top	155
NUB1	0.0092321	0.36301	51667	NUB1	NUB1	0.0092321	0.36301	0.353778	17198	16118		top	109
PTP4A1	-0.074439	0.27888	7803	PTP4A1	PTP4A1	-0.074439	0.27888	0.353319	17197	3939		top	216
METTL5	-0.040941	0.31235	29081	METTL5	METTL5	-0.040941	0.31235	0.353291	17196	5695		top	177
NMNAT1	-0.30077	0.05235	64802	NMNAT1	NMNAT1	-0.30077	0.05235	0.35312	17195	11687		top	335
CWH43	0.0096608	0.36268	80157	CWH43	CWH43	0.0096608	0.36268	0.353019	17194	2700		top	110
FAP	-0.032464	0.32052	2191	FAP	FAP	-0.032464	0.32052	0.352984	17193	10826		top	165
ASXL2	-0.085571	0.26675	55252	ASXL2	ASXL2	-0.085571	0.26675	0.352321	17192	3715		top	231
UBIAD1	-0.10445	0.24784	29914	UBIAD1	UBIAD1	-0.10445	0.24784	0.35229	17191	16423		top	255
hsa-mir-1299	-0.4856	-0.1336	100302167	hsa-mir-1299	hsa-mir-1299	-0.4856	-0.1336	0.352	17190	3825		top	342
SMAP1	0.022979	0.37481	60682	SMAP1	SMAP1	0.022979	0.37481	0.351831	17189	5268		top	99
SMIM11A	0.0022823	0.3537	54065	SMIM11A	SMIM11A	0.0022823	0.3537	0.351418	17188	1813		top	118
TRAPPC2	-0.078955	0.27215	6399	TRAPPC2	TRAPPC2	-0.078955	0.27215	0.351105	17187	13789		top	225
RAB9A	0.018687	0.36955	9367	RAB9A	RAB9A	0.018687	0.36955	0.350863	17186	1922		top	104
ZNF358	-0.18054	0.16973	140467	ZNF358	ZNF358	-0.18054	0.16973	0.35027	17185	2278		top	310
OR2AK2	-0.13113	0.21821	391191	OR2AK2	OR2AK2	-0.13113	0.21821	0.34934	17184	11748		top	277
SCAF11	0.088032	0.43714	9169	SCAF11	SCAF11	0.088032	0.43714	0.349108	17183	3747		top	53
MIPOL1	-0.058024	0.29106	145282	MIPOL1	MIPOL1	-0.058024	0.29106	0.349084	17182	8572		top	202
APOL5	0.069745	0.41845	80831	APOL5	APOL5	0.069745	0.41845	0.348705	17181	6580		top	65
KLHL42	-0.13781	0.21064	57542	KLHL42	KLHL42	-0.13781	0.21064	0.34845	17180	15067		top	282
CYP21A2	0.041111	0.38952	1589	CYP21A2	CYP21A2	0.041111	0.38952	0.348409	17179	15415		top	87
DARS1	-0.1557	0.19142	1615	DARS1	DARS1	-0.1557	0.19142	0.34712	17178	7530		top	296
GOLGA6L9	-0.072936	0.27352	440295	GOLGA6L9	GOLGA6L9	-0.072936	0.27352	0.346456	17177	3083		top	223
LSP1	-0.023957	0.32215	4046	LSP1	LSP1	-0.023957	0.32215	0.346107	17176	3285		top	164
RPL35A	-0.27094	0.074731	6165	RPL35A	RPL35A	-0.27094	0.074731	0.345671	17175	357		top	329
ATP13A1	-0.034228	0.3111	57130	ATP13A1	ATP13A1	-0.034228	0.3111	0.345328	17174	7791		top	179
CNOT11	-0.096219	0.24884	55571	CNOT11	CNOT11	-0.096219	0.24884	0.345059	17173	1090		top	254
AKT3	-0.029943	0.31468	10000	AKT3	AKT3	-0.029943	0.31468	0.344623	17172	4117		top	173
PHKG1	-0.019041	0.32485	5260	PHKG1	PHKG1	-0.019041	0.32485	0.343891	17171	6469		top	157
OXSM	-0.12314	0.22008	54995	OXSM	OXSM	-0.12314	0.22008	0.34322	17170	2492		top	276
TMEM106B	-0.0062521	0.3368	54664	TMEM106B	TMEM106B	-0.0062521	0.3368	0.343052	17169	5938		top	140
IER5L	0.12515	0.46705	389792	IER5L	IER5L	0.12515	0.46705	0.3419	17168	13510		top	38
IL3	-0.10552	0.23575	3562	IL3	IL3	-0.10552	0.23575	0.34127	17167	16701		top	266
UBE3D	-0.1094	0.23174	90025	UBE3D	UBE3D	-0.1094	0.23174	0.34114	17166	14818		top	269
ZNF609	-0.04548	0.29504	23060	ZNF609	ZNF609	-0.04548	0.29504	0.34052	17165	7244		top	200
SLFN12L	-0.15972	0.18044	100506736	SLFN12L	SLFN12L	-0.15972	0.18044	0.34016	17164	14685		top	305
PEX19	-0.26723	0.072726	5824	PEX19	PEX19	-0.26723	0.072726	0.339956	17163	4478		top	331
CAMK1	-0.081213	0.25815	8536	CAMK1	CAMK1	-0.081213	0.25815	0.339363	17162	1939		top	243
STK33	0.034393	0.37298	65975	STK33	STK33	0.034393	0.37298	0.338587	17161	12044		top	101
PRPSAP1	-0.12297	0.21484	5635	PRPSAP1	PRPSAP1	-0.12297	0.21484	0.33781	17160	14146		top	278
RANBP3L	-0.14153	0.19567	202151	RANBP3L	RANBP3L	-0.14153	0.19567	0.3372	17159	3110		top	293
FRMD5	-0.04079	0.29617	84978	FRMD5	FRMD5	-0.04079	0.29617	0.33696	17158	12358		top	197
PCDHGC5	-0.21585	0.12107	56097	PCDHGC5	PCDHGC5	-0.21585	0.12107	0.33692	17157	8670		top	322
DUOX1	-0.07394	0.26292	53905	DUOX1	DUOX1	-0.07394	0.26292	0.33686	17156	13886		top	234
CTSW	-0.074141	0.26255	1521	CTSW	CTSW	-0.074141	0.26255	0.336691	17155	6610		top	235
FLRT2	0.002709	0.33893	23768	FLRT2	FLRT2	0.002709	0.33893	0.336221	17154	6162		top	135
ATP8B3	-0.067744	0.26815	148229	ATP8B3	ATP8B3	-0.067744	0.26815	0.335894	17153	3329		top	228
TMOD4	-0.29662	0.039003	29765	TMOD4	TMOD4	-0.29662	0.039003	0.335623	17152	2337		top	336
ADGRB1	-0.11169	0.22379	575	ADGRB1	ADGRB1	-0.11169	0.22379	0.33548	17151	7267		top	273
C1QTNF7	-0.024477	0.31094	114905	C1QTNF7	C1QTNF7	-0.024477	0.31094	0.335417	17150	9066		top	180
DLD	-0.17457	0.16081	1738	DLD	DLD	-0.17457	0.16081	0.33538	17149	16500		top	312
hsa-mir-6509	-0.050437	0.28439	102465254	hsa-mir-6509	hsa-mir-6509	-0.050437	0.28439	0.334827	17148	16865		top	209
AKR1C2	-0.015138	0.31946	1646	AKR1C2	AKR1C2	-0.015138	0.31946	0.334598	17147	16335		top	167
PLAAT1	-0.092339	0.24213	57110	PLAAT1	PLAAT1	-0.092339	0.24213	0.334469	17146	7601		top	261
HARS1	-0.34137	-0.007123	3035	HARS1	HARS1	-0.34137	-0.007123	0.334247	17145	15197		top	341
hsa-mir-6739	-0.27472	0.059432	102466724	hsa-mir-6739	hsa-mir-6739	-0.27472	0.059432	0.334152	17144	12227		top	333
CTAGE1	0.11596	0.44917	64693	CTAGE1	CTAGE1	0.11596	0.44917	0.33321	17143	15407		top	47
KRTAP10-6	-0.013393	0.3198	386674	KRTAP10-6	KRTAP10-6	-0.013393	0.3198	0.333193	17142	11772		top	166
CHIA	0.10248	0.43533	27159	CHIA	CHIA	0.10248	0.43533	0.33285	17141	11461		top	55
HN6	0.0056743	0.33758	100463482	HN6	HN6	0.0056743	0.33758	0.331906	17140	14925		top	138
DHX35	-0.082227	0.24966	60625	DHX35	DHX35	-0.082227	0.24966	0.331887	17139	13294		top	251
VSX2	-0.18162	0.15025	338917	VSX2	VSX2	-0.18162	0.15025	0.33187	17138	11997		top	316
BOK	-0.0718	0.25997	666	BOK	BOK	-0.0718	0.25997	0.33177	17137	1391		top	241
PTPN5	-0.024201	0.30571	84867	PTPN5	PTPN5	-0.024201	0.30571	0.329911	17136	9190		top	185
POU2AF1	0.014886	0.34462	5450	POU2AF1	POU2AF1	0.014886	0.34462	0.329734	17135	1386		top	130
KLHL18	-0.083309	0.24603	23276	KLHL18	KLHL18	-0.083309	0.24603	0.329339	17134	1123		top	258
GDF11	0.021609	0.35051	10220	GDF11	GDF11	0.021609	0.35051	0.328901	17133	8902		top	122
RBM47	-0.09665	0.23182	54502	RBM47	RBM47	-0.09665	0.23182	0.32847	17132	16852		top	268
BORCS6	0.02295	0.3509	54785	BORCS6	BORCS6	0.02295	0.3509	0.32795	17131	5869		top	121
SEBOX	-0.14719	0.18017	645832	SEBOX	SEBOX	-0.14719	0.18017	0.32736	17130	4388		top	306
SIM2	0.0025395	0.32941	6493	SIM2	SIM2	0.0025395	0.32941	0.326871	17129	9872		top	152
RPRD2	-0.25186	0.074181	23248	RPRD2	RPRD2	-0.25186	0.074181	0.326041	17128	7777		top	330
SAMD15	0.0087094	0.33374	161394	SAMD15	SAMD15	0.0087094	0.33374	0.325031	17127	17337		top	145
hsa-mir-6128	0.066916	0.3917	102465135	hsa-mir-6128	hsa-mir-6128	0.066916	0.3917	0.324784	17126	2303		top	83
TNR	-0.22222	0.10204	7143	TNR	TNR	-0.22222	0.10204	0.32426	17125	16679		top	326
MRPL42	-0.13142	0.19249	28977	MRPL42	MRPL42	-0.13142	0.19249	0.32391	17124	7922		top	295
MLYCD	0.13402	0.45746	23417	MLYCD	MLYCD	0.13402	0.45746	0.32344	17123	844		top	43
PLA2G15	-0.13824	0.18497	23659	PLA2G15	PLA2G15	-0.13824	0.18497	0.32321	17122	375		top	300
SLIRP	-0.16566	0.15731	81892	SLIRP	SLIRP	-0.16566	0.15731	0.32297	17121	1146		top	313
CKLF	-0.037507	0.28527	51192	CKLF	CKLF	-0.037507	0.28527	0.322777	17120	15516		top	207
FAM39E	-0.45528	-0.13363	100287171	FAM39E	FAM39E	-0.45528	-0.13363	0.32165	17119	9011		top	343
NDST4	-0.095406	0.22587	64579	NDST4	NDST4	-0.095406	0.22587	0.321276	17118	14822		top	270
TDP1	-0.0091313	0.31176	55775	TDP1	TDP1	-0.0091313	0.31176	0.320891	17117	16209		top	178
CC2D2A	-0.071415	0.2494	57545	CC2D2A	CC2D2A	-0.071415	0.2494	0.320815	17116	15934		top	253
PHF10	0.015847	0.33641	55274	PHF10	PHF10	0.015847	0.33641	0.320563	17115	11185		top	142
hsa-mir-550a-2	0.015195	0.33518	693134	hsa-mir-550a-2	hsa-mir-550a-2	0.015195	0.33518	0.319985	17114	11218		top	143
HCLS1	-0.18299	0.13677	3059	HCLS1	HCLS1	-0.18299	0.13677	0.31976	17113	7506		top	318
PHIP	-0.034838	0.2849	55023	PHIP	PHIP	-0.034838	0.2849	0.319738	17112	2284		top	208
MIER1	-0.011597	0.30807	57708	MIER1	MIER1	-0.011597	0.30807	0.319667	17111	435		top	184
CCDC126	0.010398	0.33	90693	CCDC126	CCDC126	0.010398	0.33	0.319602	17110	11407		top	151
GPR158	0.08368	0.40312	57512	GPR158	GPR158	0.08368	0.40312	0.31944	17109	1036		top	76
TTC39B	0.068836	0.38824	158219	TTC39B	TTC39B	0.068836	0.38824	0.319404	17108	3853		top	89
ERMARD	0.01184	0.33102	55780	ERMARD	ERMARD	0.01184	0.33102	0.31918	17107	13881		top	150
TBRG1	0.0040417	0.32291	84897	TBRG1	TBRG1	0.0040417	0.32291	0.318868	17106	1216		top	162
ASH2L	-0.19015	0.12866	9070	ASH2L	ASH2L	-0.19015	0.12866	0.31881	17105	14452		top	320
TATDN2	0.0053845	0.32411	9797	TATDN2	TATDN2	0.0053845	0.32411	0.318725	17104	5499		top	159
KMT2C	-0.0099816	0.30864	58508	KMT2C	KMT2C	-0.0099816	0.30864	0.318622	17103	2749		top	182
NABP1	-0.019898	0.29822	64859	NABP1	NABP1	-0.019898	0.29822	0.318118	17102	5522		top	195
LCE3D	-0.2967	0.021372	84648	LCE3D	LCE3D	-0.2967	0.021372	0.318072	17101	14881		top	339
TEX14	0.01555	0.33295	56155	TEX14	TEX14	0.01555	0.33295	0.3174	17100	13412		top	147
hsa-mir-6767	-0.13121	0.18581	102465459	hsa-mir-6767	hsa-mir-6767	-0.13121	0.18581	0.31702	17099	3268		top	299
TLR1	-0.012669	0.30432	7096	TLR1	TLR1	-0.012669	0.30432	0.316989	17098	15143		top	189
KCNJ12	-0.026336	0.29065	3768	KCNJ12	KCNJ12	-0.026336	0.29065	0.316986	17097	2619		top	203
EFCAB9	0.066246	0.38307	285588	EFCAB9	EFCAB9	0.066246	0.38307	0.316824	17096	1744		top	92
DTNBP1	0.039309	0.35578	84062	DTNBP1	DTNBP1	0.039309	0.35578	0.316471	17095	6430		top	116
GID8	-0.054439	0.26163	54994	GID8	GID8	-0.054439	0.26163	0.316069	17094	15704		top	236
ARL15	-0.0012222	0.31421	54622	ARL15	ARL15	-0.0012222	0.31421	0.315432	17093	1383		top	174
CHRNA5	-0.010259	0.30513	1138	CHRNA5	CHRNA5	-0.010259	0.30513	0.315389	17092	6935		top	187
GCHFR	-0.064069	0.25085	2644	GCHFR	GCHFR	-0.064069	0.25085	0.314919	17091	2077		top	248
KDM5D	-0.11737	0.19705	8284	KDM5D	KDM5D	-0.11737	0.19705	0.31442	17090	4327		top	292
LYSMD3	0.032639	0.34689	116068	LYSMD3	LYSMD3	0.032639	0.34689	0.314251	17089	7708		top	126
ZXDA	0.032158	0.34541	7789	ZXDA	ZXDA	0.032158	0.34541	0.313252	17088	14325		top	129
GSX2	-0.034453	0.27874	170825	GSX2	GSX2	-0.034453	0.27874	0.313193	17087	12172		top	217
ALOX15	-0.13382	0.17904	246	ALOX15	ALOX15	-0.13382	0.17904	0.31286	17086	1972		top	308
PIAS1	-0.052737	0.26011	8554	PIAS1	PIAS1	-0.052737	0.26011	0.312847	17085	753		top	239.5
GNG11	0.10863	0.4214	2791	GNG11	GNG11	0.10863	0.4214	0.31277	17084	11971		top	62
SPRED1	0.0025307	0.31529	161742	SPRED1	SPRED1	0.0025307	0.31529	0.312759	17083	6014		top	172
STH	-0.14535	0.1666	246744	STH	STH	-0.14535	0.1666	0.31195	17082	11798		top	311
hsa-mir-6748	-0.061151	0.25057	102465448	hsa-mir-6748	hsa-mir-6748	-0.061151	0.25057	0.311721	17081	2420		top	249
TTC14	-0.050322	0.26108	151613	TTC14	TTC14	-0.050322	0.26108	0.311402	17080	9376		top	237
GRIP1	-0.039112	0.27218	23426	GRIP1	GRIP1	-0.039112	0.27218	0.311292	17079	16049		top	224
FAM171B	0.033021	0.34417	165215	FAM171B	FAM171B	0.033021	0.34417	0.311149	17078	3487		top	131
RPL21	-0.47768	-0.1666	6144	RPL21	RPL21	-0.47768	-0.1666	0.31108	17077	500		top	344
hsa-mir-943	-0.11706	0.19367	100126332	hsa-mir-943	hsa-mir-943	-0.11706	0.19367	0.31073	17076	7503		top	294
EGR2	-0.089167	0.22153	1959	EGR2	EGR2	-0.089167	0.22153	0.310697	17075	14640		top	274
ZBTB8OS	0.028038	0.33835	339487	ZBTB8OS	ZBTB8OS	0.028038	0.33835	0.310312	17074	9917		top	136
DUSP21	-0.021015	0.28925	63904	DUSP21	DUSP21	-0.021015	0.28925	0.310265	17073	14584		top	204
TRIP11	-0.1596	0.15064	9321	TRIP11	TRIP11	-0.1596	0.15064	0.31024	17072	12078		top	315
GALNS	-0.050447	0.2595	2588	GALNS	GALNS	-0.050447	0.2595	0.309947	17071	17125		top	242
CHAC1	-0.027529	0.28224	79094	CHAC1	CHAC1	-0.027529	0.28224	0.309769	17070	2878		top	212
OR8B12	-0.058403	0.25132	219858	OR8B12	OR8B12	-0.058403	0.25132	0.309723	17069	7400		top	247
GYS2	-0.10701	0.2026	2998	GYS2	GYS2	-0.10701	0.2026	0.30961	17068	8009		top	289
ARID3B	0.054271	0.36338	10620	ARID3B	ARID3B	0.054271	0.36338	0.309109	17067	4862		top	108
RMDN2	0.083966	0.39301	151393	RMDN2	RMDN2	0.083966	0.39301	0.309044	17066	15914		top	80
TMED10	-0.0964	0.21234	10972	TMED10	TMED10	-0.0964	0.21234	0.30874	17065	11060		top	279
RCHY1	-0.033588	0.27508	25898	RCHY1	RCHY1	-0.033588	0.27508	0.308668	17064	4422		top	221
MBIP	-0.052535	0.25604	51562	MBIP	MBIP	-0.052535	0.25604	0.308575	17063	3665		top	244
C15orf41	-0.068094	0.24025	84529	C15orf41	C15orf41	-0.068094	0.24025	0.308344	17062	9002		top	263
ZNF821	-0.087156	0.22098	55565	ZNF821	ZNF821	-0.087156	0.22098	0.308136	17061	15230		top	275
SMYD1	-0.17223	0.13563	150572	SMYD1	SMYD1	-0.17223	0.13563	0.30786	17060	11650		top	319
HPCA	0.0079815	0.31582	3208	HPCA	HPCA	0.0079815	0.31582	0.307839	17059	6997		top	170
HNRNPF	-0.0053217	0.30234	3185	HNRNPF	HNRNPF	-0.0053217	0.30234	0.307662	17058	17062		top	191
LRP8	-0.095731	0.21183	7804	LRP8	LRP8	-0.095731	0.21183	0.307561	17057	17152		top	280
GPS2	-0.027419	0.27985	2874	GPS2	GPS2	-0.027419	0.27985	0.307269	17056	6869		top	213
TLR5	0.021727	0.32874	7100	TLR5	TLR5	0.021727	0.32874	0.307013	17055	4319		top	153
SPOPL	0.085809	0.39267	339745	SPOPL	SPOPL	0.085809	0.39267	0.306861	17054	17065		top	82
HBQ1	-0.040925	0.26542	3049	HBQ1	HBQ1	-0.040925	0.26542	0.306345	17053	2431		top	232
GJA9	-0.21469	0.090911	81025	GJA9	GJA9	-0.21469	0.090911	0.305601	17052	6786		top	327
CCS	-0.010235	0.29526	9973	CCS	CCS	-0.010235	0.29526	0.305495	17051	10070		top	198
GNPDA1	-0.14877	0.15652	10007	GNPDA1	GNPDA1	-0.14877	0.15652	0.30529	17050	9950		top	314
CLDN19	-0.037206	0.26765	149461	CLDN19	CLDN19	-0.037206	0.26765	0.304856	17049	1527		top	229
CSGALNACT1	0.040702	0.34554	55790	CSGALNACT1	CSGALNACT1	0.040702	0.34554	0.304838	17048	7348		top	128
NCLN	-0.12005	0.18467	56926	NCLN	NCLN	-0.12005	0.18467	0.30472	17047	1753		top	302
WFDC10A	-0.10181	0.20268	140832	WFDC10A	WFDC10A	-0.10181	0.20268	0.30449	17046	12262		top	288
ITPKB	-0.026424	0.27762	3707	ITPKB	ITPKB	-0.026424	0.27762	0.304044	17045	13493		top	218
DCC	-0.092305	0.2117	1630	DCC	DCC	-0.092305	0.2117	0.304005	17044	16232		top	281
FITM2	-0.26568	0.038084	128486	FITM2	FITM2	-0.26568	0.038084	0.303764	17043	11517		top	337
PHYH	0.021913	0.32562	5264	PHYH	PHYH	0.021913	0.32562	0.303707	17042	697		top	154
OTUB2	0.051678	0.35536	78990	OTUB2	OTUB2	0.051678	0.35536	0.303682	17041	15046		top	117
FAM48B1	-0.063959	0.23944	170067	FAM48B1	FAM48B1	-0.063959	0.23944	0.303399	17040	3803		top	264
CD19	-0.0042739	0.2991	930	CD19	CD19	-0.0042739	0.2991	0.303374	17039	7467		top	193
SLC43A1	-0.036064	0.26715	8501	SLC43A1	SLC43A1	-0.036064	0.26715	0.303214	17038	6529		top	230
TAPT1	0.071249	0.37442	202018	TAPT1	TAPT1	0.071249	0.37442	0.303171	17037	4426		top	100
ZNF682	0.00041419	0.30352	91120	ZNF682	ZNF682	0.00041419	0.30352	0.303106	17036	11456		top	190
PDZD2	-0.11924	0.18374	23037	PDZD2	PDZD2	-0.11924	0.18374	0.30298	17035	321		top	303
NBPF1	-0.10113	0.20126	55672	NBPF1	NBPF1	-0.10113	0.20126	0.30239	17034	1711		top	291
SRR	-0.022556	0.27926	63826	SRR	SRR	-0.022556	0.27926	0.301816	17033	11551		top	214
STK40	-0.047254	0.25454	83931	STK40	STK40	-0.047254	0.25454	0.301794	17032	4989		top	245
PEX12	-0.11989	0.18189	5193	PEX12	PEX12	-0.11989	0.18189	0.30178	17031	1984		top	304
RNPEP	-0.12217	0.17945	6051	RNPEP	RNPEP	-0.12217	0.17945	0.30162	17030	10975		top	307
HGD	-0.075862	0.22504	3081	HGD	HGD	-0.075862	0.22504	0.300902	17029	14148		top	271
VGLL2	-0.021744	0.27902	245806	VGLL2	VGLL2	-0.021744	0.27902	0.300764	17028	16488		top	215
TEX35	-0.12197	0.17867	84066	TEX35	TEX35	-0.12197	0.17867	0.30064	17027	831		top	309
ATMIN	-0.014317	0.28624	23300	ATMIN	ATMIN	-0.014317	0.28624	0.300557	17026	8310		top	206
OAZ2	-0.057965	0.24249	4947	OAZ2	OAZ2	-0.057965	0.24249	0.300455	17025	618		top	260
CD59	0.060349	0.36058	966	CD59	CD59	0.060349	0.36058	0.300231	17024	17318		top	114
ARF1	-0.012631	0.28725	375	ARF1	ARF1	-0.012631	0.28725	0.299881	17023	14703		top	205
C21orf62	0.0088021	0.30846	56245	C21orf62	C21orf62	0.0088021	0.30846	0.299658	17022	8327		top	183
RBM15	-0.038259	0.26089	64783	RBM15	RBM15	-0.038259	0.26089	0.299149	17021	3343		top	238
FCGBP	-0.02859	0.27028	8857	FCGBP	FCGBP	-0.02859	0.27028	0.29887	17020	4799		top	226
PIGV	-0.016223	0.28235	55650	PIGV	PIGV	-0.016223	0.28235	0.298573	17019	13437		top	211
LMAN1	0.082065	0.38025	3998	LMAN1	LMAN1	0.082065	0.38025	0.298185	17018	3416		top	95
ZBTB4	-0.0039828	0.29417	57659	ZBTB4	ZBTB4	-0.0039828	0.29417	0.298153	17017	1539		top	201
IGDCC3	-0.088976	0.20881	9543	IGDCC3	IGDCC3	-0.088976	0.20881	0.297786	17016	10406		none	1
RAB33A	-0.085305	0.21234	9363	RAB33A	RAB33A	-0.085305	0.21234	0.297645	17015	12749		none	1
PSMB9	0.046823	0.34441	5698	PSMB9	PSMB9	0.046823	0.34441	0.297587	17014	8192		none	1
GPR18	0.053791	0.35064	2841	GPR18	GPR18	0.053791	0.35064	0.296849	17013	3754		none	1
FCRLA	-0.11767	0.17905	84824	FCRLA	FCRLA	-0.11767	0.17905	0.29672	17012	10993		none	1
GIGYF2	0.054717	0.35131	26058	GIGYF2	GIGYF2	0.054717	0.35131	0.296593	17011	8663		none	1
DCUN1D1	0.10226	0.3976	54165	DCUN1D1	DCUN1D1	0.10226	0.3976	0.29534	17010	4411		none	1
NAP1L1	0.037816	0.33307	4673	NAP1L1	NAP1L1	0.037816	0.33307	0.295254	17009	15977		none	1
DGKA	0.0090709	0.30429	1606	DGKA	DGKA	0.0090709	0.30429	0.295219	17008	3933		none	1
PLK2	-0.11648	0.17844	10769	PLK2	PLK2	-0.11648	0.17844	0.29492	17007	17266		none	1
TYK2	-0.044606	0.24994	7297	TYK2	TYK2	-0.044606	0.24994	0.294546	17006	6272		none	1
PHETA2	0.065891	0.35993	150368	PHETA2	PHETA2	0.065891	0.35993	0.294039	17005	304		none	1
SEMA3C	0.072224	0.36624	10512	SEMA3C	SEMA3C	0.072224	0.36624	0.294016	17004	4691		none	1
RPH3A	-0.037291	0.25658	22895	RPH3A	RPH3A	-0.037291	0.25658	0.293871	17003	2495		none	1
TFAP2D	-0.019649	0.27372	83741	TFAP2D	TFAP2D	-0.019649	0.27372	0.293369	17002	44		none	1
PHOX2B	0.14397	0.43731	8929	PHOX2B	PHOX2B	0.14397	0.43731	0.29334	17001	7001		none	1
KRT222	0.028932	0.32203	125113	KRT222	KRT222	0.028932	0.32203	0.293098	17000	7501		none	1
PSENEN	0.099759	0.3927	55851	PSENEN	PSENEN	0.099759	0.3927	0.292941	16999	8334		none	1
TM9SF3	0.0084106	0.3013	56889	TM9SF3	TM9SF3	0.0084106	0.3013	0.292889	16998	4909		none	1
RNF186	-0.07856	0.21418	54546	RNF186	RNF186	-0.07856	0.21418	0.29274	16997	2404		none	1
SH3YL1	-0.11006	0.18263	26751	SH3YL1	SH3YL1	-0.11006	0.18263	0.29269	16996	10613		none	1
FAN1	0.031392	0.32402	22909	FAN1	FAN1	0.031392	0.32402	0.292628	16995	13953		none	1
BABAM1	-0.12172	0.17089	29086	BABAM1	BABAM1	-0.12172	0.17089	0.29261	16994	3742		none	1
PCDHAC2	-0.050548	0.24197	56134	PCDHAC2	PCDHAC2	-0.050548	0.24197	0.292518	16993	16789		none	1
GAP43	0.1072	0.39958	2596	GAP43	GAP43	0.1072	0.39958	0.29238	16992	9459		none	1
SCN10A	0.032223	0.32442	6336	SCN10A	SCN10A	0.032223	0.32442	0.292197	16991	14283		none	1
CYP3A7	-0.07028	0.22182	100861540	CYP3A7	CYP3A7	-0.07028	0.22182	0.2921	16990	14375		none	1
KLK10	0.015025	0.30671	5655	KLK10	KLK10	0.015025	0.30671	0.291685	16989	11835		none	1
CALN1	-0.063625	0.22789	83698	CALN1	CALN1	-0.063625	0.22789	0.291515	16988	10537		none	1
ATM	0.018158	0.30963	472	ATM	ATM	0.018158	0.30963	0.291472	16987	9547		none	1
LGALS9C	0.026419	0.31764	654346	LGALS9C	LGALS9C	0.026419	0.31764	0.291221	16986	6883		none	1
ANP32A	-0.078591	0.21244	8125	ANP32A	ANP32A	-0.078591	0.21244	0.291031	16985	620		none	1
HRH2	-0.023769	0.26721	3274	HRH2	HRH2	-0.023769	0.26721	0.290979	16984	13885		none	1
THBS1	-0.089443	0.20128	7057	THBS1	THBS1	-0.089443	0.20128	0.290723	16983	8368		none	1
PRAMEF22	0.0061545	0.29647	653606	PRAMEF22	PRAMEF22	0.0061545	0.29647	0.290316	16982	9103		none	1
LPL	-0.11473	0.17552	4023	LPL	LPL	-0.11473	0.17552	0.29025	16981	1673		none	1
ETV3	-0.20913	0.081027	2117	ETV3	ETV3	-0.20913	0.081027	0.290157	16980	13400		none	1
ZNF599	-0.0064065	0.28324	148103	ZNF599	ZNF599	-0.0064065	0.28324	0.289646	16979	14617		none	1
MAN1A1	-0.10721	0.18226	4121	MAN1A1	MAN1A1	-0.10721	0.18226	0.28947	16978	2149		none	1
ABCC9	-0.054027	0.23509	10060	ABCC9	ABCC9	-0.054027	0.23509	0.289117	16977	58		none	1
ETNK1	-0.073242	0.21569	55500	ETNK1	ETNK1	-0.073242	0.21569	0.288932	16976	10896		none	1
NSG1	-0.027653	0.26121	27065	NSG1	NSG1	-0.027653	0.26121	0.288863	16975	17064		none	1
ERI1	-0.075003	0.21385	90459	ERI1	ERI1	-0.075003	0.21385	0.288853	16974	7742		none	1
ZFYVE9	-0.097462	0.19087	9372	ZFYVE9	ZFYVE9	-0.097462	0.19087	0.288332	16973	10494		none	1
ZNF70	-0.16135	0.12694	7621	ZNF70	ZNF70	-0.16135	0.12694	0.28829	16972	4051		none	1
UBXN2B	0.10131	0.38956	137886	UBXN2B	UBXN2B	0.10131	0.38956	0.28825	16971	209		none	1
TRIM4	-0.14109	0.14692	89122	TRIM4	TRIM4	-0.14109	0.14692	0.28801	16970	261		none	1
ZNF638	-0.066088	0.22153	27332	ZNF638	ZNF638	-0.066088	0.22153	0.287618	16969	15487		none	1
TLR4	0.065222	0.35282	7099	TLR4	TLR4	0.065222	0.35282	0.287598	16968	2243		none	1
KCNV2	0.050704	0.33822	169522	KCNV2	KCNV2	0.050704	0.33822	0.287516	16967	3876		none	1
KLHL14	-0.093831	0.19329	57565	KLHL14	KLHL14	-0.093831	0.19329	0.287121	16966	9005		none	1
BORCS7	0.0077407	0.29479	119032	BORCS7	BORCS7	0.0077407	0.29479	0.287049	16965	15326		none	1
HERC2	-0.046445	0.24057	8924	HERC2	HERC2	-0.046445	0.24057	0.287015	16964	15677		none	1
PANX1	0.064131	0.35088	24145	PANX1	PANX1	0.064131	0.35088	0.286749	16963	16502		none	1
CACYBP	-0.19142	0.094494	27101	CACYBP	CACYBP	-0.19142	0.094494	0.285914	16962	15013		none	1
ARRS1	-0.15658	0.12924	54439	ARRS1	ARRS1	-0.15658	0.12924	0.28582	16961	2721		none	1
HTR2A	-0.11933	0.16647	3356	HTR2A	HTR2A	-0.11933	0.16647	0.2858	16960	13082		none	1
OR1N2	-0.038155	0.2476	138882	OR1N2	OR1N2	-0.038155	0.2476	0.285755	16959	10991		none	1
VWC2L	0.033213	0.31863	402117	VWC2L	VWC2L	0.033213	0.31863	0.285417	16958	779		none	1
FAM228A	-0.032123	0.25308	653140	FAM228A	FAM228A	-0.032123	0.25308	0.285203	16957	10437		none	1
SLC6A19	-0.063087	0.22189	340024	SLC6A19	SLC6A19	-0.063087	0.22189	0.284977	16956	14154		none	1
NDUFAF2	0.059052	0.34388	91942	NDUFAF2	NDUFAF2	0.059052	0.34388	0.284828	16955	8862		none	1
ZNF124	-0.01144	0.27336	7678	ZNF124	ZNF124	-0.01144	0.27336	0.2848	16954	16224		none	1
APOBEC4	-0.22933	0.055455	403314	APOBEC4	APOBEC4	-0.22933	0.055455	0.284785	16953	1845		none	1
CGI149	-0.28974	-0.0050438	100526767	CGI149	CGI149	-0.28974	-0.0050438	0.284696	16952	10159		none	1
COMMD3	-0.06274	0.22194	23412	COMMD3	COMMD3	-0.06274	0.22194	0.28468	16951	16982		none	1
STEAP2	-0.013432	0.27104	261729	STEAP2	STEAP2	-0.013432	0.27104	0.284472	16950	6950		none	1
GCLC	-0.21686	0.067304	2729	GCLC	GCLC	-0.21686	0.067304	0.284164	16949	7146		none	1
HMGB3	-0.047305	0.23682	3149	HMGB3	HMGB3	-0.047305	0.23682	0.284125	16948	5738		none	1
OSBPL9	-0.0093995	0.27461	114883	OSBPL9	OSBPL9	-0.0093995	0.27461	0.28401	16947	13065		none	1
FUNDC2	-0.013963	0.26999	65991	FUNDC2	FUNDC2	-0.013963	0.26999	0.283953	16946	15821		none	1
HTR7	0.029528	0.31345	3363	HTR7	HTR7	0.029528	0.31345	0.283922	16945	10593		none	1
CNIH3	-0.018547	0.26535	149111	CNIH3	CNIH3	-0.018547	0.26535	0.283897	16944	5123		none	1
ZDHHC23	-0.057535	0.22635	254887	ZDHHC23	ZDHHC23	-0.057535	0.22635	0.283885	16943	1466		none	1
CD200R1L	-0.021846	0.26153	344807	CD200R1L	CD200R1L	-0.021846	0.26153	0.283376	16942	5737		none	1
SMARCA1	0.037156	0.32018	6594	SMARCA1	SMARCA1	0.037156	0.32018	0.283024	16941	14477		none	1
PKHD1	-0.0049922	0.27792	5314	PKHD1	PKHD1	-0.0049922	0.27792	0.282912	16940	15594		none	1
PIK3CG	-0.03747	0.24503	5294	PIK3CG	PIK3CG	-0.03747	0.24503	0.2825	16939	14016		none	1
DLG2	0.064606	0.34703	1740	DLG2	DLG2	0.064606	0.34703	0.282424	16938	4683		none	1
DENND5B	-0.061088	0.22131	160518	DENND5B	DENND5B	-0.061088	0.22131	0.282398	16937	7208		none	1
DFNA50	-0.060183	0.2221	407053	DFNA50	DFNA50	-0.060183	0.2221	0.282283	16936	6471		none	1
CHD2	0.0093964	0.29131	1106	CHD2	CHD2	0.0093964	0.29131	0.281914	16935	5410		none	1
KCNA7	-0.018524	0.26338	3743	KCNA7	KCNA7	-0.018524	0.26338	0.281904	16934	622		none	1
HILPDA	-0.15041	0.1314	29923	HILPDA	HILPDA	-0.15041	0.1314	0.28181	16933	2531		none	1
OR8K3	0.0057563	0.28734	219473	OR8K3	OR8K3	0.0057563	0.28734	0.281584	16932	2573		none	1
PRPH2	-0.075469	0.20558	5961	PRPH2	PRPH2	-0.075469	0.20558	0.281049	16931	4026		none	1
ATF7IP	0.093002	0.37391	55729	ATF7IP	ATF7IP	0.093002	0.37391	0.280908	16930	14936		none	1
PCGF6	-0.013306	0.26718	84108	PCGF6	PCGF6	-0.013306	0.26718	0.280486	16929	2474		none	1
GABRR2	-0.14649	0.13391	2570	GABRR2	GABRR2	-0.14649	0.13391	0.2804	16928	4617		none	1
PLAA	-0.07054	0.20964	9373	PLAA	PLAA	-0.07054	0.20964	0.28018	16927	4173		none	1
CCNL2	-0.025398	0.25454	81669	CCNL2	CCNL2	-0.025398	0.25454	0.279938	16926	9112		none	1
CATSPERD	0.013651	0.29347	257062	CATSPERD	CATSPERD	0.013651	0.29347	0.279819	16925	12761		none	1
TMOD3	-0.13399	0.14511	29766	TMOD3	TMOD3	-0.13399	0.14511	0.2791	16924	7886		none	1
GCC2	0.015152	0.2942	9648	GCC2	GCC2	0.015152	0.2942	0.279048	16923	15722		none	1
KRT12	0.083129	0.36214	3859	KRT12	KRT12	0.083129	0.36214	0.279011	16922	8085		none	1
MMP11	-0.046308	0.23253	4320	MMP11	MMP11	-0.046308	0.23253	0.278838	16921	15499		none	1
MAJIN	-0.012028	0.26677	283129	MAJIN	MAJIN	-0.012028	0.26677	0.278798	16920	15752		none	1
EFCAB7	-0.010335	0.26821	84455	EFCAB7	EFCAB7	-0.010335	0.26821	0.278545	16919	6184		none	1
AAGAB	-0.1237	0.15451	79719	AAGAB	AAGAB	-0.1237	0.15451	0.27821	16918	4911		none	1
CNTD1	0.13777	0.41578	124817	CNTD1	CNTD1	0.13777	0.41578	0.27801	16917	3068		none	1
PIP	0.0014053	0.27941	5304	PIP	PIP	0.0014053	0.27941	0.278005	16916	9559		none	1
ANGEL2	-0.10452	0.17336	90806	ANGEL2	ANGEL2	-0.10452	0.17336	0.27788	16915	12430		none	1
CACNA2D1	-0.12723	0.15055	781	CACNA2D1	CACNA2D1	-0.12723	0.15055	0.27778	16914	15442		none	1
PRRG3	0.026483	0.30404	79057	PRRG3	PRRG3	0.026483	0.30404	0.277557	16913	13285		none	1
SPP1	0.0048467	0.28222	6696	SPP1	SPP1	0.0048467	0.28222	0.277373	16912	9372		none	1
ZNF708	0.022403	0.29955	7562	ZNF708	ZNF708	0.022403	0.29955	0.277147	16911	5982		none	1
GRHL1	-0.0042975	0.27261	29841	GRHL1	GRHL1	-0.0042975	0.27261	0.276907	16910	14808		none	1
C11orf42	0.051738	0.32849	160298	C11orf42	C11orf42	0.051738	0.32849	0.276752	16909	7653		none	1
DHCR24	-0.084878	0.19187	1718	DHCR24	DHCR24	-0.084878	0.19187	0.276748	16908	9076		none	1
TOR1B	-0.011831	0.26485	27348	TOR1B	TOR1B	-0.011831	0.26485	0.276681	16907	16089		none	1
TBL2	-0.061447	0.21479	26608	TBL2	TBL2	-0.061447	0.21479	0.276237	16906	16025		none	1
DAB1	-0.027357	0.24867	1600	DAB1	DAB1	-0.027357	0.24867	0.276027	16905	10890		none	1
FAM184A	-0.013345	0.26255	79632	FAM184A	FAM184A	-0.013345	0.26255	0.275895	16904	13699		none	1
USP17L10	0.026409	0.30187	100287144	USP17L10	USP17L10	0.026409	0.30187	0.275461	16903	15600		none	1
YTHDF2	0.048917	0.32429	51441	YTHDF2	YTHDF2	0.048917	0.32429	0.275373	16902	2358		none	1
TMEM144	0.0003601	0.27571	55314	TMEM144	TMEM144	0.0003601	0.27571	0.27535	16901	4510		none	1
ST7	-0.062101	0.21316	7982	ST7	ST7	-0.062101	0.21316	0.275261	16900	6815		none	1
DNAJC13	0.036793	0.31201	23317	DNAJC13	DNAJC13	0.036793	0.31201	0.275217	16899	13329		none	1
LRRC7	-0.026693	0.24845	57554	LRRC7	LRRC7	-0.026693	0.24845	0.275143	16898	806		none	1
KLK6	-0.035044	0.23996	5653	KLK6	KLK6	-0.035044	0.23996	0.275004	16897	8201		none	1
TOM1	0.032071	0.30689	10043	TOM1	TOM1	0.032071	0.30689	0.274819	16896	8555		none	1
TACR1	-0.063263	0.21152	6869	TACR1	TACR1	-0.063263	0.21152	0.274783	16895	17002		none	1
RHBDD3	-0.031575	0.24317	25807	RHBDD3	RHBDD3	-0.031575	0.24317	0.274745	16894	2091		none	1
MAS1L	0.022821	0.29721	116511	MAS1L	MAS1L	0.022821	0.29721	0.274389	16893	61		none	1
BRMS1L	0.023648	0.29802	84312	BRMS1L	BRMS1L	0.023648	0.29802	0.274372	16892	13748		none	1
GLP2R	0.016761	0.2911	9340	GLP2R	GLP2R	0.016761	0.2911	0.274339	16891	5725		none	1
TPRG1L	0.15044	0.42463	127262	TPRG1L	TPRG1L	0.15044	0.42463	0.27419	16890	5703		none	1
ZDBF2	0.00069016	0.27474	57683	ZDBF2	ZDBF2	0.00069016	0.27474	0.27405	16889	7855		none	1
CIR1	0.097479	0.37151	9541	CIR1	CIR1	0.097479	0.37151	0.274031	16888	319		none	1
ITGAV	-0.11305	0.16079	3685	ITGAV	ITGAV	-0.11305	0.16079	0.27384	16887	1451		none	1
ACTL9	-0.1217	0.15204	284382	ACTL9	ACTL9	-0.1217	0.15204	0.27374	16886	11508		none	1
TMIGD1	0.1722	0.44592	388364	TMIGD1	TMIGD1	0.1722	0.44592	0.27372	16885	15497		none	1
FBXL8	0.01202	0.28554	55336	FBXL8	FBXL8	0.01202	0.28554	0.27352	16884	9223		none	1
GPR179	-0.0075121	0.26591	440435	GPR179	GPR179	-0.0075121	0.26591	0.273422	16883	859		none	1
AHA1	-0.077144	0.19627	130872	AHA1	AHA1	-0.077144	0.19627	0.273414	16882	3047		none	1
ELOA3D	-0.088747	0.18459	100506888	ELOA3D	ELOA3D	-0.088747	0.18459	0.273337	16881	4954		none	1
CDK5	-0.12012	0.15309	1020	CDK5	CDK5	-0.12012	0.15309	0.27321	16880	5584		none	1
IPMK	-0.48611	-0.21304	253430	IPMK	IPMK	-0.48611	-0.21304	0.27307	16879	1650		none	1
FGF7	0.073055	0.34572	2252	FGF7	FGF7	0.073055	0.34572	0.272665	16878	10999		none	1
RRP8	-0.069187	0.20346	23378	RRP8	RRP8	-0.069187	0.20346	0.272647	16877	661		none	1
hsa-mir-8058	0.031867	0.30436	102465863	hsa-mir-8058	hsa-mir-8058	0.031867	0.30436	0.272493	16876	4181		none	1
GABRE	0.03627	0.30867	2564	GABRE	GABRE	0.03627	0.30867	0.2724	16875	1790		none	1
CBLC	-0.13511	0.13717	23624	CBLC	CBLC	-0.13511	0.13717	0.27228	16874	9656		none	1
DTX2	-0.077299	0.19496	113878	DTX2	DTX2	-0.077299	0.19496	0.272259	16873	2489		none	1
TEX36	-0.095149	0.17709	387718	TEX36	TEX36	-0.095149	0.17709	0.272239	16872	9504		none	1
FGD3	0.014709	0.28693	89846	FGD3	FGD3	0.014709	0.28693	0.272221	16871	5224		none	1
CACNG1	-0.16576	0.10643	786	CACNG1	CACNG1	-0.16576	0.10643	0.27219	16870	14255		none	1
MYBL1	0.035636	0.30774	4603	MYBL1	MYBL1	0.035636	0.30774	0.272104	16869	2873		none	1
SULT1C3	-0.0014447	0.2705	442038	SULT1C3	SULT1C3	-0.0014447	0.2705	0.271945	16868	11177		none	1
UHRF1	-0.22348	0.048345	29128	UHRF1	UHRF1	-0.22348	0.048345	0.271825	16867	5719		none	1
TRMT1L	-0.073687	0.19807	81627	TRMT1L	TRMT1L	-0.073687	0.19807	0.271757	16866	494		none	1
FAF1	-0.058779	0.21239	11124	FAF1	FAF1	-0.058779	0.21239	0.271169	16865	2583		none	1
GPR31	0.030454	0.30157	2853	GPR31	GPR31	0.030454	0.30157	0.271116	16864	13261		none	1
BBS9	0.019143	0.29021	27241	BBS9	BBS9	0.019143	0.29021	0.271067	16863	953		none	1
GFI1	0.027519	0.29837	2672	GFI1	GFI1	0.027519	0.29837	0.270851	16862	8668		none	1
FCER1G	-0.12508	0.14571	2207	FCER1G	FCER1G	-0.12508	0.14571	0.27079	16861	2821		none	1
IFNA10	-0.13903	0.13157	3446	IFNA10	IFNA10	-0.13903	0.13157	0.2706	16860	13269		none	1
RAPGEF6	-0.15697	0.11357	51735	RAPGEF6	RAPGEF6	-0.15697	0.11357	0.27054	16859	3640		none	1
RARRES2	-0.021639	0.24837	5919	RARRES2	RARRES2	-0.021639	0.24837	0.270009	16858	9933		none	1
OSTN	0.047293	0.3172	344901	OSTN	OSTN	0.047293	0.3172	0.269907	16857	15075		none	1
SLC9C2	0.005984	0.27585	284525	SLC9C2	SLC9C2	0.005984	0.27585	0.269866	16856	770		none	1
GHRHR	-0.04763	0.22186	2692	GHRHR	GHRHR	-0.04763	0.22186	0.26949	16855	1332		none	1
UBTD1	-0.020509	0.24898	80019	UBTD1	UBTD1	-0.020509	0.24898	0.269489	16854	10661		none	1
FDX2	-0.27477	-0.0054416	112812	FDX2	FDX2	-0.27477	-0.0054416	0.269328	16853	9274		none	1
NIPAL1	0.099088	0.36821	152519	NIPAL1	NIPAL1	0.099088	0.36821	0.269122	16852	10229		none	1
HBG1	-0.10547	0.1634	3047	HBG1	HBG1	-0.10547	0.1634	0.26887	16851	5980		none	1
RABEP1	-0.035626	0.23317	9135	RABEP1	RABEP1	-0.035626	0.23317	0.268796	16850	12041		none	1
HSTPCR120	-0.094618	0.17417	26492	HSTPCR120	HSTPCR120	-0.094618	0.17417	0.268788	16849	11761		none	1
AUH	0.0023309	0.27111	549	AUH	AUH	0.0023309	0.27111	0.268779	16848	7362		none	1
SV2A	-0.21326	0.055305	9900	SV2A	SV2A	-0.21326	0.055305	0.268565	16847	9137		none	1
SCMH1	0.026051	0.29453	22955	SCMH1	SCMH1	0.026051	0.29453	0.268479	16846	1621		none	1
C5orf22	0.066419	0.33471	55322	C5orf22	C5orf22	0.066419	0.33471	0.268291	16845	5513		none	1
LIAS	-0.062522	0.20566	11019	LIAS	LIAS	-0.062522	0.20566	0.268182	16844	15103		none	1
hsa-mir-423	0.010243	0.27824	494335	hsa-mir-423	hsa-mir-423	0.010243	0.27824	0.267997	16843	12828		none	1
TRIM63	-0.023838	0.24409	84676	TRIM63	TRIM63	-0.023838	0.24409	0.267928	16842	705		none	1
ADCYAP1R1	-0.1296	0.13832	117	ADCYAP1R1	ADCYAP1R1	-0.1296	0.13832	0.26792	16841	8037		none	1
FAM81A	0.061343	0.32913	145773	FAM81A	FAM81A	0.061343	0.32913	0.267787	16840	1130		none	1
RPGRIP1	0.016808	0.28434	57096	RPGRIP1	RPGRIP1	0.016808	0.28434	0.267532	16838.5	1916		none	1
DERL1	0.082578	0.35011	79139	DERL1	DERL1	0.082578	0.35011	0.267532	16838.5	14028		none	1
TMEM266	-0.016326	0.2512	123591	TMEM266	TMEM266	-0.016326	0.2512	0.267526	16837	8143		none	1
RER1	-0.33145	-0.063957	11079	RER1	RER1	-0.33145	-0.063957	0.267493	16836	17165		none	1
DMRT1	0.0010233	0.26846	1761	DMRT1	DMRT1	0.0010233	0.26846	0.267437	16835	16651		none	1
AGO1	-0.11588	0.15141	26523	AGO1	AGO1	-0.11588	0.15141	0.26729	16834	8796		none	1
ZFHX3	0.048594	0.31586	463	ZFHX3	ZFHX3	0.048594	0.31586	0.267266	16833	11006		none	1
DMBX1	0.014163	0.28119	127343	DMBX1	DMBX1	0.014163	0.28119	0.267027	16832	13310		none	1
KCNAB2	0.0039805	0.27096	8514	KCNAB2	KCNAB2	0.0039805	0.27096	0.266979	16831	14582		none	1
ABCD3	0.011808	0.27857	5825	ABCD3	ABCD3	0.011808	0.27857	0.266762	16830	13926		none	1
RNF115	-0.11203	0.15459	27246	RNF115	RNF115	-0.11203	0.15459	0.26662	16829	15931		none	1
ALKBH5	-0.0058224	0.26075	54890	ALKBH5	ALKBH5	-0.0058224	0.26075	0.266572	16828	1073		none	1
SCAMP3	0.014813	0.2812	10067	SCAMP3	SCAMP3	0.014813	0.2812	0.266387	16827	6412		none	1
OR2G3	0.022078	0.28837	81469	OR2G3	OR2G3	0.022078	0.28837	0.266292	16826	15391		none	1
CERT1	-0.10257	0.16365	10087	CERT1	CERT1	-0.10257	0.16365	0.26622	16825	3486		none	1
HDAC5	-0.13083	0.13532	10014	HDAC5	HDAC5	-0.13083	0.13532	0.26615	16824	3472		none	1
NSFL1C	-0.11894	0.14709	55968	NSFL1C	NSFL1C	-0.11894	0.14709	0.26603	16823	1544		none	1
POLR2M	-0.0067101	0.25925	81488	POLR2M	POLR2M	-0.0067101	0.25925	0.26596	16822	5728		none	1
TRAF3IP2	-0.15601	0.10972	10758	TRAF3IP2	TRAF3IP2	-0.15601	0.10972	0.26573	16821	12205		none	1
hsa-mir-7109	-0.02958	0.23614	102465666	hsa-mir-7109	hsa-mir-7109	-0.02958	0.23614	0.26572	16820	13907		none	1
S100PBP	0.049847	0.31553	64766	S100PBP	S100PBP	0.049847	0.31553	0.265683	16819	8969		none	1
PRSS45	-0.11069	0.15497	377047	PRSS45	PRSS45	-0.11069	0.15497	0.26566	16818	8226		none	1
EFCAB13	0.0092238	0.27446	124989	EFCAB13	EFCAB13	0.0092238	0.27446	0.265236	16817	2806		none	1
hsa-mir-650	-0.12327	0.14179	723778	hsa-mir-650	hsa-mir-650	-0.12327	0.14179	0.26506	16816	14761		none	1
INSC	-0.012877	0.25195	387755	INSC	INSC	-0.012877	0.25195	0.264827	16815	2805		none	1
SCN5A	0.014759	0.27954	6331	SCN5A	SCN5A	0.014759	0.27954	0.264781	16814	14377		none	1
CCDC186	-0.018071	0.2466	55088	CCDC186	CCDC186	-0.018071	0.2466	0.264671	16813	2906		none	1
ZNF32	-0.070572	0.19386	7580	ZNF32	ZNF32	-0.070572	0.19386	0.264432	16812	11044		none	1
SYPL1	-0.096401	0.168	6856	SYPL1	SYPL1	-0.096401	0.168	0.264401	16811	7573		none	1
YIPF1	-0.060997	0.20331	54432	YIPF1	YIPF1	-0.060997	0.20331	0.264307	16810	1495		none	1
SPATS1	0.087127	0.35103	221409	SPATS1	SPATS1	0.087127	0.35103	0.263903	16809	14612		none	1
PIP5KL1	-0.0085973	0.2552	138429	PIP5KL1	PIP5KL1	-0.0085973	0.2552	0.263797	16808	16126		none	1
C4orf36	-0.040486	0.22313	132989	C4orf36	C4orf36	-0.040486	0.22313	0.263616	16807	12103		none	1
DHX30	0.060297	0.32364	22907	DHX30	DHX30	0.060297	0.32364	0.263343	16806	2788		none	1
SOAT2	0.012379	0.27571	8435	SOAT2	SOAT2	0.012379	0.27571	0.263331	16805	4435		none	1
WIPF3	-0.0012699	0.26205	644150	WIPF3	WIPF3	-0.0012699	0.26205	0.26332	16804	15738		none	1
KIF27	0.056626	0.31989	55582	KIF27	KIF27	0.056626	0.31989	0.263264	16803	7669		none	1
OR5AN1	0.023935	0.28717	390195	OR5AN1	OR5AN1	0.023935	0.28717	0.263235	16802	12170		none	1
RPE65	0.0075293	0.27063	6121	RPE65	RPE65	0.0075293	0.27063	0.263101	16801	1319		none	1
IRX4	-0.07498	0.1881	50805	IRX4	IRX4	-0.07498	0.1881	0.26308	16800	8932		none	1
TNIP1	0.051723	0.31463	10318	TNIP1	TNIP1	0.051723	0.31463	0.262907	16799	12867		none	1
SLIT3	0.020349	0.2828	6586	SLIT3	SLIT3	0.020349	0.2828	0.262451	16798	13851		none	1
ZNF614	-0.04117	0.22106	80110	ZNF614	ZNF614	-0.04117	0.22106	0.26223	16797	3773		none	1
DCP2	0.15713	0.41878	167227	DCP2	DCP2	0.15713	0.41878	0.26165	16796	3728		none	1
NANOGNB	0.027388	0.28903	360030	NANOGNB	NANOGNB	0.027388	0.28903	0.261642	16795	14824		none	1
TCEAL2	-0.016228	0.24531	140597	TCEAL2	TCEAL2	-0.016228	0.24531	0.261538	16794	6334		none	1
TRIP4	-0.025582	0.23588	9325	TRIP4	TRIP4	-0.025582	0.23588	0.261462	16793	11322		none	1
IQCC	-0.046138	0.21532	55721	IQCC	IQCC	-0.046138	0.21532	0.261458	16792	11665		none	1
HDX	0.088422	0.34981	139324	HDX	HDX	0.088422	0.34981	0.261388	16791	10570		none	1
SLC30A1	-0.072362	0.18892	7779	SLC30A1	SLC30A1	-0.072362	0.18892	0.261282	16790	7104		none	1
CSMD3	-0.022991	0.23821	114788	CSMD3	CSMD3	-0.022991	0.23821	0.261201	16789	6085		none	1
PLAT	-0.021269	0.23971	5327	PLAT	PLAT	-0.021269	0.23971	0.260979	16788	10100		none	1
TSPOAP1	-0.030306	0.23055	9256	TSPOAP1	TSPOAP1	-0.030306	0.23055	0.260856	16787	6001		none	1
INVS	0.020402	0.28111	27130	INVS	INVS	0.020402	0.28111	0.260708	16786	5332		none	1
TMEM273	0.089408	0.35009	170371	TMEM273	TMEM273	0.089408	0.35009	0.260682	16785	2487		none	1
MYO9A	0.13004	0.39066	4649	MYO9A	MYO9A	0.13004	0.39066	0.26062	16784	12184		none	1
RHBDL2	-0.019358	0.24125	54933	RHBDL2	RHBDL2	-0.019358	0.24125	0.260608	16783	905		none	1
BCL7B	0.045124	0.30559	9275	BCL7B	BCL7B	0.045124	0.30559	0.260466	16782	2446		none	1
MAP3K2	-0.05245	0.20801	10746	MAP3K2	MAP3K2	-0.05245	0.20801	0.26046	16781	12489		none	1
MFN1	0.10877	0.36901	55669	MFN1	MFN1	0.10877	0.36901	0.26024	16780	86		none	1
HSPB7	0.051784	0.31194	27129	HSPB7	HSPB7	0.051784	0.31194	0.260156	16779	15462		none	1
GRHL2	0.00060894	0.26072	79977	GRHL2	GRHL2	0.00060894	0.26072	0.260111	16778	8802		none	1
PAPOLB	-0.053363	0.20661	56903	PAPOLB	PAPOLB	-0.053363	0.20661	0.259973	16777	10590		none	1
ARL4C	-0.011721	0.24822	10123	ARL4C	ARL4C	-0.011721	0.24822	0.259941	16776	2219		none	1
LRRC28	-0.092651	0.16705	123355	LRRC28	LRRC28	-0.092651	0.16705	0.259701	16775	15405		none	1
NKX6-1	-0.065334	0.19436	4825	NKX6-1	NKX6-1	-0.065334	0.19436	0.259694	16774	13036		none	1
ANK1	-0.024436	0.23517	286	ANK1	ANK1	-0.024436	0.23517	0.259606	16773	5546		none	1
BEND5	-0.17257	0.086891	79656	BEND5	BEND5	-0.17257	0.086891	0.259461	16772	12106		none	1
KLHL3	-0.10513	0.15404	26249	KLHL3	KLHL3	-0.10513	0.15404	0.25917	16771	16846		none	1
SIDT2	-0.054561	0.20458	51092	SIDT2	SIDT2	-0.054561	0.20458	0.259141	16770	1238		none	1
SIGLEC12	-0.03686	0.22216	89858	SIGLEC12	SIGLEC12	-0.03686	0.22216	0.25902	16769	4760		none	1
GH2	-0.014116	0.24485	2689	GH2	GH2	-0.014116	0.24485	0.258966	16768	12343		none	1
OTUD6A	0.12648	0.38513	139562	OTUD6A	OTUD6A	0.12648	0.38513	0.25865	16767	15761		none	1
OR5AC2	0.12347	0.38211	81050	OR5AC2	OR5AC2	0.12347	0.38211	0.25864	16766	16321		none	1
PURB	0.0086023	0.26698	5814	PURB	PURB	0.0086023	0.26698	0.258378	16765	6119		none	1
TEX11	0.057281	0.31557	56159	TEX11	TEX11	0.057281	0.31557	0.258289	16764	13222		none	1
DAGLB	-0.010151	0.24808	221955	DAGLB	DAGLB	-0.010151	0.24808	0.258231	16763	6620		none	1
SYTL1	-0.09105	0.16706	84958	SYTL1	SYTL1	-0.09105	0.16706	0.25811	16762	14892		none	1
FABP5	-0.17653	0.081551	2171	FABP5	FABP5	-0.17653	0.081551	0.258081	16761	11526		none	1
MAST3	-0.052991	0.20496	23031	MAST3	MAST3	-0.052991	0.20496	0.257951	16760	14838		none	1
DNAJC18	0.051537	0.30943	202052	DNAJC18	DNAJC18	0.051537	0.30943	0.257893	16759	1261		none	1
PIGO	-0.08307	0.17467	84720	PIGO	PIGO	-0.08307	0.17467	0.25774	16758	13074		none	1
IL6ST	-0.03775	0.21979	3572	IL6ST	IL6ST	-0.03775	0.21979	0.25754	16757	4031		none	1
C6orf136	-0.16685	0.090647	221545	C6orf136	C6orf136	-0.16685	0.090647	0.257497	16756	3153		none	1
OR4A5	0.11217	0.36957	81318	OR4A5	OR4A5	0.11217	0.36957	0.2574	16755	3675		none	1
HLA-DOA	-0.024709	0.23245	3111	HLA-DOA	HLA-DOA	-0.024709	0.23245	0.257159	16754	4827		none	1
QDPR	0.080762	0.3379	5860	QDPR	QDPR	0.080762	0.3379	0.257138	16752.5	14560		none	1
FGF16	0.094802	0.35194	8823	FGF16	FGF16	0.094802	0.35194	0.257138	16752.5	3388		none	1
hsa-mir-6071	-0.096771	0.16017	102466516	hsa-mir-6071	hsa-mir-6071	-0.096771	0.16017	0.256941	16751	13916		none	1
MRPS30	-0.45824	-0.2014	10884	MRPS30	MRPS30	-0.45824	-0.2014	0.25684	16750	161		none	1
KCNJ16	-0.015059	0.24164	3773	KCNJ16	KCNJ16	-0.015059	0.24164	0.256699	16749	11979		none	1
SLC6A6	0.028113	0.28473	6533	SLC6A6	SLC6A6	0.028113	0.28473	0.256617	16748	15903		none	1
DBI	0.067349	0.32394	1622	DBI	DBI	0.067349	0.32394	0.256591	16747	10939		none	1
SHCBP1	-0.063054	0.19349	79801	SHCBP1	SHCBP1	-0.063054	0.19349	0.256544	16746	12226		none	1
FHL3	0.04964	0.30601	2275	FHL3	FHL3	0.04964	0.30601	0.25637	16745	3382		none	1
GBE1	0.0099464	0.26588	2632	GBE1	GBE1	0.0099464	0.26588	0.255934	16744	5116		none	1
FANK1	-0.059395	0.19649	92565	FANK1	FANK1	-0.059395	0.19649	0.255885	16743	12407		none	1
hsa-mir-1246	0.068484	0.3241	100302142	hsa-mir-1246	hsa-mir-1246	0.068484	0.3241	0.255616	16742	3119		none	1
C3orf22	-0.0050286	0.25033	152065	C3orf22	C3orf22	-0.0050286	0.25033	0.255359	16741	13859		none	1
ADAM19	0.046899	0.30219	8728	ADAM19	ADAM19	0.046899	0.30219	0.255291	16740	10762		none	1
CD1C	-0.0062427	0.24894	911	CD1C	CD1C	-0.0062427	0.24894	0.255183	16739	1114		none	1
hsa-mir-6729	-0.20369	0.051488	102466982	hsa-mir-6729	hsa-mir-6729	-0.20369	0.051488	0.255178	16738	1537		none	1
SMIM19	-0.0069076	0.24818	114926	SMIM19	SMIM19	-0.0069076	0.24818	0.255088	16737	13260		none	1
MTA2	-0.12329	0.13161	9219	MTA2	MTA2	-0.12329	0.13161	0.2549	16736	10038		none	1
RXYLT1	-0.07172	0.18316	10329	RXYLT1	RXYLT1	-0.07172	0.18316	0.25488	16735	4724		none	1
EML5	-0.0057835	0.24907	161436	EML5	EML5	-0.0057835	0.24907	0.254854	16734	14208		none	1
HMBOX1	-0.061654	0.19319	79618	HMBOX1	HMBOX1	-0.061654	0.19319	0.254844	16733	3431		none	1
RASSF9	-0.072516	0.18232	9182	RASSF9	RASSF9	-0.072516	0.18232	0.254836	16732	12028		none	1
ZFP2	0.064029	0.31872	80108	ZFP2	ZFP2	0.064029	0.31872	0.254691	16731	7829		none	1
NDUFA12	-0.075152	0.17952	55967	NDUFA12	NDUFA12	-0.075152	0.17952	0.254672	16730	659		none	1
RPS6KB1	-0.075155	0.17945	6198	RPS6KB1	RPS6KB1	-0.075155	0.17945	0.254605	16729	16020		none	1
SLC16A6	-0.059149	0.19521	9120	SLC16A6	SLC16A6	-0.059149	0.19521	0.254359	16728	13463		none	1
PNLIPRP3	-0.027376	0.22679	119548	PNLIPRP3	PNLIPRP3	-0.027376	0.22679	0.254166	16727	10237		none	1
MBD6	-0.11428	0.13985	114785	MBD6	MBD6	-0.11428	0.13985	0.25413	16726	10730		none	1
STK17A	0.18904	0.44315	9263	STK17A	STK17A	0.18904	0.44315	0.25411	16725	11638		none	1
TCEAL3	0.087877	0.34188	85012	TCEAL3	TCEAL3	0.087877	0.34188	0.254003	16724	652		none	1
GJD2	-0.10202	0.15191	57369	GJD2	GJD2	-0.10202	0.15191	0.25393	16723	4323		none	1
SLX4IP	0.068066	0.3218	128710	SLX4IP	SLX4IP	0.068066	0.3218	0.253734	16722	6512		none	1
ZNF624	0.015503	0.2692	57547	ZNF624	ZNF624	0.015503	0.2692	0.253697	16721	8579		none	1
GNG10	-0.16236	0.091321	2790	GNG10	GNG10	-0.16236	0.091321	0.253681	16720	15585		none	1
RAB5IF	-0.02133	0.2321	55969	RAB5IF	RAB5IF	-0.02133	0.2321	0.25343	16719	2018		none	1
AGPAT3	-0.050225	0.20319	56894	AGPAT3	AGPAT3	-0.050225	0.20319	0.253415	16718	8664		none	1
FCRL2	-0.095803	0.15742	79368	FCRL2	FCRL2	-0.095803	0.15742	0.253223	16717	17149		none	1
ARHGAP27	0.021563	0.27464	201176	ARHGAP27	ARHGAP27	0.021563	0.27464	0.253077	16716	16360		none	1
INO80C	-0.043776	0.20882	125476	INO80C	INO80C	-0.043776	0.20882	0.252596	16715	17019		none	1
WDFY4	-0.15677	0.095803	57705	WDFY4	WDFY4	-0.15677	0.095803	0.252573	16714	12742		none	1
hsa-mir-6510	-0.23008	0.022131	102466658	hsa-mir-6510	hsa-mir-6510	-0.23008	0.022131	0.252211	16713	15372		none	1
S100G	-0.151	0.10114	795	S100G	S100G	-0.151	0.10114	0.25214	16712	387		none	1
GANC	0.087919	0.33996	2595	GANC	GANC	0.087919	0.33996	0.252041	16711	2803		none	1
RELA	0.074485	0.32652	5970	RELA	RELA	0.074485	0.32652	0.252035	16710	8529		none	1
CMA1	0.052522	0.3045	1215	CMA1	CMA1	0.052522	0.3045	0.251978	16709	12750		none	1
TMEM176B	0.0012721	0.25311	28959	TMEM176B	TMEM176B	0.0012721	0.25311	0.251838	16708	14494		none	1
CDC42EP2	-0.058426	0.19334	10435	CDC42EP2	CDC42EP2	-0.058426	0.19334	0.251766	16707	4708		none	1
SPATS2L	0.041736	0.29329	26010	SPATS2L	SPATS2L	0.041736	0.29329	0.251554	16706	16553		none	1
MTX2	-0.031098	0.22044	10651	MTX2	MTX2	-0.031098	0.22044	0.251538	16705	6060		none	1
ZNF552	-0.10322	0.14827	79818	ZNF552	ZNF552	-0.10322	0.14827	0.25149	16704	15040		none	1
hsa-mir-6727	-0.20386	0.047607	102465435	hsa-mir-6727	hsa-mir-6727	-0.20386	0.047607	0.251467	16703	8897		none	1
E2F7	-0.033577	0.21781	144455	E2F7	E2F7	-0.033577	0.21781	0.251387	16702	16946		none	1
HSPA8	-0.26823	-0.016853	3312	HSPA8	HSPA8	-0.26823	-0.016853	0.251377	16701	8429		none	1
AOX1	0.0092261	0.26039	316	AOX1	AOX1	0.0092261	0.26039	0.251164	16700	2421		none	1
FBXO3	-0.0045915	0.24655	26273	FBXO3	FBXO3	-0.0045915	0.24655	0.251142	16699	11649		none	1
ZNF518B	-0.016956	0.23416	85460	ZNF518B	ZNF518B	-0.016956	0.23416	0.251116	16698	2468		none	1
hsa-mir-574	-0.062094	0.18902	693159	hsa-mir-574	hsa-mir-574	-0.062094	0.18902	0.251114	16697	819		none	1
MSH2	0.043391	0.29443	4436	MSH2	MSH2	0.043391	0.29443	0.251039	16696	4815		none	1
PFN2	-0.1166	0.13397	5217	PFN2	PFN2	-0.1166	0.13397	0.25057	16695	4636		none	1
SLC10A6	-0.010711	0.23982	345274	SLC10A6	SLC10A6	-0.010711	0.23982	0.250531	16694	12992		none	1
POLR3G	0.048687	0.29914	10622	POLR3G	POLR3G	0.048687	0.29914	0.250453	16693	11473		none	1
BRD7	0.065608	0.31597	29117	BRD7	BRD7	0.065608	0.31597	0.250362	16692	13408		none	1
DET1	-0.039842	0.21042	55070	DET1	DET1	-0.039842	0.21042	0.250262	16691	5322		none	1
MCRIP1	0.023849	0.27411	348262	MCRIP1	MCRIP1	0.023849	0.27411	0.250261	16690	11003		none	1
SERPINB7	-0.028172	0.22205	8710	SERPINB7	SERPINB7	-0.028172	0.22205	0.250222	16689	2194		none	1
PCDH10	-0.11164	0.1384	57575	PCDH10	PCDH10	-0.11164	0.1384	0.25004	16688	8162		none	1
CORO1C	-0.068918	0.18111	23603	CORO1C	CORO1C	-0.068918	0.18111	0.250028	16687	412		none	1
ZNF441	-0.031907	0.21773	126068	ZNF441	ZNF441	-0.031907	0.21773	0.249637	16686	16222		none	1
SCAMP2	-0.09067	0.15889	10066	SCAMP2	SCAMP2	-0.09067	0.15889	0.24956	16685	4318		none	1
SPHK1	0.097263	0.34666	8877	SPHK1	SPHK1	0.097263	0.34666	0.249397	16684	1504		none	1
GIPC1	-0.13573	0.11362	10755	GIPC1	GIPC1	-0.13573	0.11362	0.24935	16683	10715		none	1
PDGFB	-0.049244	0.20004	5155	PDGFB	PDGFB	-0.049244	0.20004	0.249284	16682	3696		none	1
EDN3	0.0038029	0.25279	1908	EDN3	EDN3	0.0038029	0.25279	0.248987	16681	14628		none	1
FAM120B	-0.12429	0.12421	84498	FAM120B	FAM120B	-0.12429	0.12421	0.2485	16679.5	13108		none	1
MED15	-0.14044	0.10806	51586	MED15	MED15	-0.14044	0.10806	0.2485	16679.5	6744		none	1
KIF3B	0.013355	0.2617	9371	KIF3B	KIF3B	0.013355	0.2617	0.248345	16678	634		none	1
RIF1	-0.037375	0.21093	55183	RIF1	RIF1	-0.037375	0.21093	0.248305	16677	9399		none	1
UHRF1BP1	-0.093195	0.15489	54887	UHRF1BP1	UHRF1BP1	-0.093195	0.15489	0.248085	16676	2622		none	1
RMND5B	-0.11832	0.12973	64777	RMND5B	RMND5B	-0.11832	0.12973	0.24805	16675	2043		none	1
HDAC7	0.038512	0.28629	51564	HDAC7	HDAC7	0.038512	0.28629	0.247778	16674	17168		none	1
OSBPL10	-0.064667	0.18304	114884	OSBPL10	OSBPL10	-0.064667	0.18304	0.247707	16673	8025		none	1
ZNHIT1	-0.24775	-7.14e-05	10467	ZNHIT1	ZNHIT1	-0.24775	-7.14e-05	0.247679	16672	1780		none	1
PCDHA8	0.058713	0.3063	56140	PCDHA8	PCDHA8	0.058713	0.3063	0.247587	16671	7622		none	1
KIRREL3	-0.019955	0.22755	84623	KIRREL3	KIRREL3	-0.019955	0.22755	0.247505	16670	7053		none	1
TEX19	-0.087369	0.16013	400629	TEX19	TEX19	-0.087369	0.16013	0.247499	16669	5437		none	1
PAPSS1	-0.057576	0.18991	9061	PAPSS1	PAPSS1	-0.057576	0.18991	0.247486	16668	14473		none	1
CLK3	0.02876	0.276	1198	CLK3	CLK3	0.02876	0.276	0.24724	16667	3437		none	1
CXCL2	-0.091111	0.1561	2920	CXCL2	CXCL2	-0.091111	0.1561	0.247211	16666	15422		none	1
SPATA4	-0.045303	0.2018	132851	SPATA4	SPATA4	-0.045303	0.2018	0.247103	16665	14469		none	1
PTPRT	-0.021899	0.22512	11122	PTPRT	PTPRT	-0.021899	0.22512	0.247019	16664	12701		none	1
envMER34	0.043378	0.28976	100288413	envMER34	envMER34	0.043378	0.28976	0.246382	16663	16368		none	1
TULP2	-0.079427	0.16679	7288	TULP2	TULP2	-0.079427	0.16679	0.246217	16662	2741		none	1
PLEKHG4	-0.10342	0.14244	25894	PLEKHG4	PLEKHG4	-0.10342	0.14244	0.24586	16661	14180		none	1
MEX3D	0.053598	0.29936	399664	MEX3D	MEX3D	0.053598	0.29936	0.245762	16660	15342		none	1
LCCS6	-0.10226	0.14341	100128927	LCCS6	LCCS6	-0.10226	0.14341	0.24567	16659	3428		none	1
LYPD4	-0.07305	0.1726	147719	LYPD4	LYPD4	-0.07305	0.1726	0.24565	16658	13771		none	1
STK32B	-0.0042065	0.24143	55351	STK32B	STK32B	-0.0042065	0.24143	0.245637	16657	3860		none	1
C1QL2	0.031968	0.27753	165257	C1QL2	C1QL2	0.031968	0.27753	0.245562	16656	4837		none	1
LMOD2	-0.016561	0.22887	442721	LMOD2	LMOD2	-0.016561	0.22887	0.245431	16655	15503		none	1
AMPD1	-0.14441	0.10085	270	AMPD1	AMPD1	-0.14441	0.10085	0.24526	16654	7913		none	1
SPATA7	-0.080717	0.16443	55812	SPATA7	SPATA7	-0.080717	0.16443	0.245147	16653	6023		none	1
DNMT3B	-0.043346	0.20157	1789	DNMT3B	DNMT3B	-0.043346	0.20157	0.244916	16652	8819		none	1
COMMD9	-0.036261	0.20854	29099	COMMD9	COMMD9	-0.036261	0.20854	0.244801	16651	2967		none	1
ICA1	-0.053998	0.19075	3382	ICA1	ICA1	-0.053998	0.19075	0.244748	16650	7285		none	1
GPR160	0.0080931	0.25284	26996	GPR160	GPR160	0.0080931	0.25284	0.244747	16649	12777		none	1
WASHC3	-0.094172	0.1503	51019	WASHC3	WASHC3	-0.094172	0.1503	0.244472	16648	10272		none	1
VARS1	-0.8279	-0.58354	7407	VARS1	VARS1	-0.8279	-0.58354	0.24436	16647	3019		none	1
PRDM7	-0.067722	0.17661	11105	PRDM7	PRDM7	-0.067722	0.17661	0.244332	16646	17344		none	1
HSD17B3	-0.026708	0.21748	3293	HSD17B3	HSD17B3	-0.026708	0.21748	0.244188	16645	15756		none	1
GIPC2	-0.011872	0.23225	54810	GIPC2	GIPC2	-0.011872	0.23225	0.244122	16644	10979		none	1
VAMP2	-0.12284	0.12128	6844	VAMP2	VAMP2	-0.12284	0.12128	0.24412	16643	15373		none	1
C14orf93	-0.17932	0.064376	60686	C14orf93	C14orf93	-0.17932	0.064376	0.243696	16642	1222		none	1
EFCAB14	0.052137	0.29569	9813	EFCAB14	EFCAB14	0.052137	0.29569	0.243553	16641	7570		none	1
hsa-mir-367	-0.032296	0.21119	442912	hsa-mir-367	hsa-mir-367	-0.032296	0.21119	0.243486	16640	1630		none	1
MAGEC3	0.016116	0.2596	139081	MAGEC3	MAGEC3	0.016116	0.2596	0.243484	16639	4553		none	1
DISC1	-0.078297	0.16514	27185	DISC1	DISC1	-0.078297	0.16514	0.243437	16638	5768		none	1
BEST2	-0.049669	0.19376	54831	BEST2	BEST2	-0.049669	0.19376	0.243429	16637	6745		none	1
UCHL1	-0.056616	0.1865	7345	UCHL1	UCHL1	-0.056616	0.1865	0.243116	16636	13731		none	1
BTN2A2	0.047842	0.29081	10385	BTN2A2	BTN2A2	0.047842	0.29081	0.242968	16635	7955		none	1
TMEM190	-0.07948	0.16347	147744	TMEM190	TMEM190	-0.07948	0.16347	0.24295	16634	5275		none	1
CALCB	0.0229	0.26581	797	CALCB	CALCB	0.0229	0.26581	0.24291	16633	16325		none	1
CCDC88C	0.0070692	0.24996	440193	CCDC88C	CCDC88C	0.0070692	0.24996	0.242891	16632	14893		none	1
hsa-mir-6785	-0.019465	0.2232	102466911	hsa-mir-6785	hsa-mir-6785	-0.019465	0.2232	0.242665	16631	6879		none	1
IDE	-0.08913	0.15351	3416	IDE	IDE	-0.08913	0.15351	0.24264	16630	16445		none	1
C1orf185	0.034726	0.2772	284546	C1orf185	C1orf185	0.034726	0.2772	0.242474	16629	1635		none	1
FGD1	-0.074097	0.16826	2245	FGD1	FGD1	-0.074097	0.16826	0.242357	16628	9691		none	1
hsa-mir-1250	-0.04013	0.20213	100302229	hsa-mir-1250	hsa-mir-1250	-0.04013	0.20213	0.24226	16627	9366		none	1
ECHDC1	-0.0062722	0.23582	55862	ECHDC1	ECHDC1	-0.0062722	0.23582	0.242092	16626	3946		none	1
CPNE8	-0.094162	0.14793	144402	CPNE8	CPNE8	-0.094162	0.14793	0.242092	16625	4754		none	1
ZC3H13	-0.092801	0.1492	23091	ZC3H13	ZC3H13	-0.092801	0.1492	0.242001	16624	4985		none	1
LIMS3L	-0.12411	0.11787	100288695	LIMS3L	LIMS3L	-0.12411	0.11787	0.24198	16623	1519		none	1
SDHAF4	-0.07288	0.169	135154	SDHAF4	SDHAF4	-0.07288	0.169	0.24188	16622	5533		none	1
TTF1	-0.20719	0.034663	7270	TTF1	TTF1	-0.20719	0.034663	0.241853	16621	4482		none	1
KDSR	-0.31323	-0.071415	2531	KDSR	KDSR	-0.31323	-0.071415	0.241815	16620	11174		none	1
HDC	-0.0031624	0.23862	3067	HDC	HDC	-0.0031624	0.23862	0.241782	16619	13448		none	1
hsa-mir-6081	0.019766	0.26141	102466518	hsa-mir-6081	hsa-mir-6081	0.019766	0.26141	0.241644	16618	4129		none	1
NGEF	-0.0042687	0.23708	25791	NGEF	NGEF	-0.0042687	0.23708	0.241349	16617	13404		none	1
OR5D13	-0.098642	0.14254	390142	OR5D13	OR5D13	-0.098642	0.14254	0.241182	16616	10299		none	1
NSUN2	0.069854	0.31093	54888	NSUN2	NSUN2	0.069854	0.31093	0.241076	16615	16028		none	1
hsa-mir-6746	-0.058439	0.1825	102465446	hsa-mir-6746	hsa-mir-6746	-0.058439	0.1825	0.240939	16614	4656		none	1
MCAM	0.036147	0.27701	4162	MCAM	MCAM	0.036147	0.27701	0.240863	16613	1419		none	1
PPFIA1	-0.10197	0.13887	8500	PPFIA1	PPFIA1	-0.10197	0.13887	0.24084	16612	10067		none	1
ZNF510	0.011391	0.25217	22869	ZNF510	ZNF510	0.011391	0.25217	0.240779	16611	12994		none	1
STXBP3	-0.039642	0.20105	6814	STXBP3	STXBP3	-0.039642	0.20105	0.240692	16610	2791		none	1
TPM2	0.062035	0.30272	7169	TPM2	TPM2	0.062035	0.30272	0.240685	16609	12414		none	1
MYT1L	-0.019591	0.22108	23040	MYT1L	MYT1L	-0.019591	0.22108	0.240671	16608	16397		none	1
RAP1B	0.11442	0.35507	5908	RAP1B	RAP1B	0.11442	0.35507	0.24065	16607	10511		none	1
DCAF1	-0.12879	0.11166	9730	DCAF1	DCAF1	-0.12879	0.11166	0.24045	16606	3114		none	1
RFTN2	0.039121	0.27955	130132	RFTN2	RFTN2	0.039121	0.27955	0.240429	16605	7183		none	1
CLEC18B	-0.13008	0.11018	497190	CLEC18B	CLEC18B	-0.13008	0.11018	0.24026	16604	16146		none	1
IFNGR1	-0.095515	0.1446	3459	IFNGR1	IFNGR1	-0.095515	0.1446	0.240115	16603	6760		none	1
HMGN3	-0.010779	0.22927	9324	HMGN3	HMGN3	-0.010779	0.22927	0.240049	16602	1598		none	1
ASRGL1	-0.065682	0.1741	80150	ASRGL1	ASRGL1	-0.065682	0.1741	0.239782	16601	1201		none	1
H4C11	-0.015908	0.22386	8363	H4C11	H4C11	-0.015908	0.22386	0.239768	16600	14335		none	1
CCDC159	-0.049044	0.19061	126075	CCDC159	CCDC159	-0.049044	0.19061	0.239654	16599	1044		none	1
CFAP20DC	-0.0026727	0.23693	200844	CFAP20DC	CFAP20DC	-0.0026727	0.23693	0.239603	16598	6034		none	1
FAM193B	0.083519	0.32289	54540	FAM193B	FAM193B	0.083519	0.32289	0.239371	16597	9079		none	1
FH	-0.15164	0.087684	2271	FH	FH	-0.15164	0.087684	0.239324	16596	15066		none	1
hsa-mir-29	0.061496	0.30071	407021	hsa-mir-29	hsa-mir-29	0.061496	0.30071	0.239214	16595	3406		none	1
C18orf32	-0.058595	0.1804	497661	C18orf32	C18orf32	-0.058595	0.1804	0.238995	16594	3439		none	1
NDUFS7	-0.18627	0.052561	374291	NDUFS7	NDUFS7	-0.18627	0.052561	0.238831	16593	15266		none	1
DNASE1L1	0.030348	0.26917	1774	DNASE1L1	DNASE1L1	0.030348	0.26917	0.238822	16592	6871		none	1
PLN	-0.17885	0.059928	5350	PLN	PLN	-0.17885	0.059928	0.238778	16591	14167		none	1
FER	-0.036152	0.2026	2241	FER	FER	-0.036152	0.2026	0.238752	16590	12000		none	1
ABCC5	-0.14233	0.096328	10057	ABCC5	ABCC5	-0.14233	0.096328	0.238658	16589	15094		none	1
SLC25A40	0.062376	0.301	55972	SLC25A40	SLC25A40	0.062376	0.301	0.238624	16588	10726		none	1
HOXA7	-0.040843	0.19767	3204	HOXA7	HOXA7	-0.040843	0.19767	0.238513	16587	9948		none	1
RAB29	0.0034917	0.24194	8934	RAB29	RAB29	0.0034917	0.24194	0.238448	16586	583		none	1
HESX1	-0.028141	0.21022	8820	HESX1	HESX1	-0.028141	0.21022	0.238361	16585	4783		none	1
CTNNA2	0.091824	0.33005	1496	CTNNA2	CTNNA2	0.091824	0.33005	0.238226	16584	5995		none	1
NDRG2	0.040523	0.27852	57447	NDRG2	NDRG2	0.040523	0.27852	0.237997	16583	9888		none	1
DPP9	-0.010372	0.22755	91039	DPP9	DPP9	-0.010372	0.22755	0.237922	16582	2226		none	1
TXNDC8	-0.061133	0.17663	255220	TXNDC8	TXNDC8	-0.061133	0.17663	0.237763	16581	9263		none	1
KCNAB3	0.055773	0.29346	9196	KCNAB3	KCNAB3	0.055773	0.29346	0.237687	16580	189		none	1
LRRC19	0.03487	0.27235	64922	LRRC19	LRRC19	0.03487	0.27235	0.23748	16579	5922		none	1
ZEB2	0.0034328	0.24082	9839	ZEB2	ZEB2	0.0034328	0.24082	0.237387	16578	3232		none	1
KRT82	-0.057878	0.17948	3888	KRT82	KRT82	-0.057878	0.17948	0.237358	16577	6248		none	1
FAM71D	0.059648	0.29691	161142	FAM71D	FAM71D	0.059648	0.29691	0.237262	16576	12619		none	1
SELPLG	-0.033825	0.20338	6404	SELPLG	SELPLG	-0.033825	0.20338	0.237205	16575	11848		none	1
FMO4	0.031633	0.26875	2329	FMO4	FMO4	0.031633	0.26875	0.237117	16574	1460		none	1
COL25A1	0.0087161	0.24578	84570	COL25A1	COL25A1	0.0087161	0.24578	0.237064	16573	10198		none	1
ZNF675	0.069495	0.30654	171392	ZNF675	ZNF675	0.069495	0.30654	0.237045	16572	247		none	1
TCF12	-0.069674	0.16737	6938	TCF12	TCF12	-0.069674	0.16737	0.237044	16571	7184		none	1
LYAR	0.08443	0.32146	55646	LYAR	LYAR	0.08443	0.32146	0.23703	16570	3583		none	1
RFPL4B	0.1537	0.39061	442247	RFPL4B	RFPL4B	0.1537	0.39061	0.23691	16569	16551		none	1
ZNF891	0.046362	0.28312	101060200	ZNF891	ZNF891	0.046362	0.28312	0.236758	16568	1080		none	1
ZNF692	-0.05012	0.18655	55657	ZNF692	ZNF692	-0.05012	0.18655	0.23667	16567	15569		none	1
GATAD1	-0.083345	0.15321	57798	GATAD1	GATAD1	-0.083345	0.15321	0.236555	16566	296		none	1
SLC25A36	-0.063914	0.17258	55186	SLC25A36	SLC25A36	-0.063914	0.17258	0.236494	16565	6386		none	1
GTF2IRD2B	-0.00022243	0.23568	389524	GTF2IRD2B	GTF2IRD2B	-0.00022243	0.23568	0.235902	16564	13975		none	1
SH2D3C	-0.01477	0.22113	10044	SH2D3C	SH2D3C	-0.01477	0.22113	0.2359	16563	16829		none	1
hsa-mir-6751	-0.087268	0.14863	102465449	hsa-mir-6751	hsa-mir-6751	-0.087268	0.14863	0.235898	16562	12040		none	1
UGP2	0.059314	0.29519	7360	UGP2	UGP2	0.059314	0.29519	0.235876	16561	7284		none	1
STAB2	0.050134	0.28596	55576	STAB2	STAB2	0.050134	0.28596	0.235826	16560	13253		none	1
ACER2	-0.14632	0.089499	340485	ACER2	ACER2	-0.14632	0.089499	0.235819	16559	10513		none	1
RRAGA	-0.1547	0.081086	10670	RRAGA	RRAGA	-0.1547	0.081086	0.235786	16558	10703		none	1
ZFY	0.015518	0.25119	7544	ZFY	ZFY	0.015518	0.25119	0.235672	16557	4659		none	1
NPHP1	0.066193	0.30174	4867	NPHP1	NPHP1	0.066193	0.30174	0.235547	16556	17242		none	1
C8orf48	0.050045	0.28542	157773	C8orf48	C8orf48	0.050045	0.28542	0.235375	16555	12551		none	1
LMBR1L	-0.11433	0.12102	55716	LMBR1L	LMBR1L	-0.11433	0.12102	0.23535	16554	3883		none	1
LAMTOR1	-0.090852	0.14412	55004	LAMTOR1	LAMTOR1	-0.090852	0.14412	0.234972	16553	14192		none	1
MSN	-0.065268	0.16968	4478	MSN	MSN	-0.065268	0.16968	0.234948	16552	7505		none	1
OR7G1	-0.067164	0.16752	125962	OR7G1	OR7G1	-0.067164	0.16752	0.234684	16551	4629		none	1
SLC22A8	-0.04653	0.18809	9376	SLC22A8	SLC22A8	-0.04653	0.18809	0.23462	16550	5192		none	1
CNNM1	-0.041412	0.19311	26507	CNNM1	CNNM1	-0.041412	0.19311	0.234522	16549	11037		none	1
CAMK2N1	0.045515	0.28	55450	CAMK2N1	CAMK2N1	0.045515	0.28	0.234485	16548	15541		none	1
IFNGR2	0.060868	0.2953	3460	IFNGR2	IFNGR2	0.060868	0.2953	0.234432	16547	8128		none	1
PMS1	0.0091283	0.24356	5378	PMS1	PMS1	0.0091283	0.24356	0.234432	16546	16114		none	1
PFKFB2	0.13375	0.36808	5208	PFKFB2	PFKFB2	0.13375	0.36808	0.23433	16545	5053		none	1
SNX30	0.12857	0.36288	401548	SNX30	SNX30	0.12857	0.36288	0.23431	16544	3337		none	1
CD209	0.058412	0.29265	30835	CD209	CD209	0.058412	0.29265	0.234238	16543	3734		none	1
MAP7D1	-0.019903	0.21426	55700	MAP7D1	MAP7D1	-0.019903	0.21426	0.234163	16542	17113		none	1
DLG5	0.074966	0.30909	9231	DLG5	DLG5	0.074966	0.30909	0.234124	16541	5426		none	1
OR51G1	0.027238	0.26135	79324	OR51G1	OR51G1	0.027238	0.26135	0.234112	16540	9626		none	1
CPEB2	0.149	0.38311	132864	CPEB2	CPEB2	0.149	0.38311	0.23411	16539	12140		none	1
JCHAIN	0.029348	0.26344	3512	JCHAIN	JCHAIN	0.029348	0.26344	0.234092	16538	4439		none	1
GET1	-0.049842	0.18422	7485	GET1	GET1	-0.049842	0.18422	0.234062	16537	8623		none	1
RGS4	-0.091295	0.14273	5999	RGS4	RGS4	-0.091295	0.14273	0.234025	16536	9303		none	1
MAP7	0.088585	0.32244	9053	MAP7	MAP7	0.088585	0.32244	0.233855	16535	11959		none	1
MAGEC1	0.028832	0.26262	9947	MAGEC1	MAGEC1	0.028832	0.26262	0.233788	16534	10270		none	1
CMTM6	-0.1441	0.089647	54918	CMTM6	CMTM6	-0.1441	0.089647	0.233747	16533	2508		none	1
TAB1	-0.016206	0.21754	10454	TAB1	TAB1	-0.016206	0.21754	0.233746	16532	1515		none	1
HSD17B4	-0.077823	0.15554	3295	HSD17B4	HSD17B4	-0.077823	0.15554	0.233363	16531	9658		none	1
CMTM7	-0.13366	0.099681	112616	CMTM7	CMTM7	-0.13366	0.099681	0.233341	16530	12589		none	1
RCVRN	-0.018871	0.21447	5957	RCVRN	RCVRN	-0.018871	0.21447	0.233341	16529	9550		none	1
ECHDC2	0.13868	0.37197	55268	ECHDC2	ECHDC2	0.13868	0.37197	0.23329	16528	13309		none	1
CALM2	-0.078186	0.15505	805	CALM2	CALM2	-0.078186	0.15505	0.233236	16527	6791		none	1
GSKIP	-0.022151	0.21091	51527	GSKIP	GSKIP	-0.022151	0.21091	0.233061	16526	12283		none	1
DLL4	0.099434	0.33247	54567	DLL4	DLL4	0.099434	0.33247	0.233036	16525	16697		none	1
OR4C3	-0.17289	0.059865	256144	OR4C3	OR4C3	-0.17289	0.059865	0.232755	16524	1191		none	1
FADS6	-0.064496	0.16825	283985	FADS6	FADS6	-0.064496	0.16825	0.232746	16523	5949		none	1
MEIS2	-0.081661	0.15082	4212	MEIS2	MEIS2	-0.081661	0.15082	0.232481	16522	8593		none	1
NAALADL2	0.041912	0.27432	254827	NAALADL2	NAALADL2	0.041912	0.27432	0.232408	16521	6798		none	1
GRIN3B	-0.014985	0.21737	116444	GRIN3B	GRIN3B	-0.014985	0.21737	0.232355	16520	9316		none	1
CDK18	-0.12436	0.10798	5129	CDK18	CDK18	-0.12436	0.10798	0.23234	16519	3474		none	1
ODF3	-0.032774	0.19931	113746	ODF3	ODF3	-0.032774	0.19931	0.232084	16518	6908		none	1
PCP4	0.082317	0.31435	5121	PCP4	PCP4	0.082317	0.31435	0.232033	16517	1973		none	1
COMMD10	0.095104	0.32708	51397	COMMD10	COMMD10	0.095104	0.32708	0.231976	16516	2152		none	1
DIPK2A	-0.08362	0.14835	205428	DIPK2A	DIPK2A	-0.08362	0.14835	0.23197	16515	2328		none	1
TRIM35	0.091176	0.32312	23087	TRIM35	TRIM35	0.091176	0.32312	0.231944	16514	6537		none	1
BTC	0.046873	0.27857	685	BTC	BTC	0.046873	0.27857	0.231697	16513	424		none	1
PAQR3	0.032948	0.26463	152559	PAQR3	PAQR3	0.032948	0.26463	0.231682	16512	681		none	1
hsa-mir-640	-0.085956	0.14565	693225	hsa-mir-640	hsa-mir-640	-0.085956	0.14565	0.231606	16511	2973		none	1
DACH1	0.068137	0.29973	1602	DACH1	DACH1	0.068137	0.29973	0.231593	16510	15561		none	1
MBD2	-0.13093	0.10061	8932	MBD2	MBD2	-0.13093	0.10061	0.23154	16509	13939		none	1
AASS	0.043497	0.27502	10157	AASS	AASS	0.043497	0.27502	0.231523	16508	2038		none	1
IFIT5	-0.01014	0.22122	24138	IFIT5	IFIT5	-0.01014	0.22122	0.23136	16507	11776		none	1
CCND2	-0.005382	0.22583	894	CCND2	CCND2	-0.005382	0.22583	0.231212	16506	11531		none	1
ZNF566	0.01294	0.24415	84924	ZNF566	ZNF566	0.01294	0.24415	0.23121	16505	3779		none	1
ATP6V1G3	-0.15097	0.080135	127124	ATP6V1G3	ATP6V1G3	-0.15097	0.080135	0.231105	16504	8827		none	1
PLK5	0.017041	0.24802	126520	PLK5	PLK5	0.017041	0.24802	0.230979	16503	4090		none	1
MAP3K14	-0.029916	0.20089	9020	MAP3K14	MAP3K14	-0.029916	0.20089	0.230806	16502	14053		none	1
FMN1	0.00086482	0.23164	342184	FMN1	FMN1	0.00086482	0.23164	0.230775	16501	12467		none	1
KXD1	0.021566	0.25231	79036	KXD1	KXD1	0.021566	0.25231	0.230744	16500	2164		none	1
ZNF626	0.030594	0.26124	199777	ZNF626	ZNF626	0.030594	0.26124	0.230646	16499	10260		none	1
MAPKAPK2	-0.057406	0.17313	9261	MAPKAPK2	MAPKAPK2	-0.057406	0.17313	0.230536	16498	16244		none	1
LGALSL	-0.13289	0.09744	29094	LGALSL	LGALSL	-0.13289	0.09744	0.23033	16497	6243		none	1
UFC1	0.042401	0.27272	51506	UFC1	UFC1	0.042401	0.27272	0.230319	16496	8105		none	1
SH3RF2	-0.12011	0.11001	153769	SH3RF2	SH3RF2	-0.12011	0.11001	0.23012	16495	14875		none	1
ATP1A4	0.12254	0.35261	480	ATP1A4	ATP1A4	0.12254	0.35261	0.23007	16494	14798		none	1
TNFSF9	-0.015704	0.21425	8744	TNFSF9	TNFSF9	-0.015704	0.21425	0.229954	16493	4308		none	1
NUMB	0.096113	0.3259	8650	NUMB	NUMB	0.096113	0.3259	0.229787	16492	4819		none	1
C15orf53	0.095672	0.32537	400359	C15orf53	C15orf53	0.095672	0.32537	0.229698	16491	11250		none	1
PTGER3	0.048395	0.27793	5733	PTGER3	PTGER3	0.048395	0.27793	0.229535	16490	5774		none	1
NEIL1	-0.059571	0.16977	79661	NEIL1	NEIL1	-0.059571	0.16977	0.229341	16489	11973		none	1
KCNK12	0.055274	0.28457	56660	KCNK12	KCNK12	0.055274	0.28457	0.229296	16488	10459		none	1
GRK7	0.017397	0.24663	131890	GRK7	GRK7	0.017397	0.24663	0.229233	16487	5169		none	1
PTPN20	-0.0057221	0.22348	26095	PTPN20	PTPN20	-0.0057221	0.22348	0.229202	16486	14965		none	1
GDF15	0.023995	0.25317	9518	GDF15	GDF15	0.023995	0.25317	0.229175	16485	3762		none	1
RHOH	-0.034765	0.19412	399	RHOH	RHOH	-0.034765	0.19412	0.228885	16484	7242		none	1
SOX30	-0.0050867	0.22363	11063	SOX30	SOX30	-0.0050867	0.22363	0.228717	16483	2473		none	1
SLC5A3	-0.13449	0.09408	6526	SLC5A3	SLC5A3	-0.13449	0.09408	0.22857	16482	7861		none	1
SPINT4	0.026372	0.25483	391253	SPINT4	SPINT4	0.026372	0.25483	0.228458	16481	12921		none	1
SECISBP2	-0.10707	0.12133	79048	SECISBP2	SECISBP2	-0.10707	0.12133	0.2284	16480	14656		none	1
ELFN1	-0.13491	0.093425	392617	ELFN1	ELFN1	-0.13491	0.093425	0.228335	16479	1494		none	1
HMMR	-0.1154	0.11278	3161	HMMR	HMMR	-0.1154	0.11278	0.22818	16478	11397		none	1
ATP9B	0.038593	0.26669	374868	ATP9B	ATP9B	0.038593	0.26669	0.228097	16477	14458		none	1
MFAP3	0.051264	0.27911	4238	MFAP3	MFAP3	0.051264	0.27911	0.227846	16476	5296		none	1
PRMT9	0.018887	0.2467	90826	PRMT9	PRMT9	0.018887	0.2467	0.227813	16475	11436		none	1
CHD6	-0.028659	0.19914	84181	CHD6	CHD6	-0.028659	0.19914	0.227799	16474	9812		none	1
hsa-mir-875	0.048128	0.27592	100126309	hsa-mir-875	hsa-mir-875	0.048128	0.27592	0.227792	16473	4232		none	1
SPINT1	-0.17289	0.054791	6692	SPINT1	SPINT1	-0.17289	0.054791	0.227681	16472	6419		none	1
C12orf49	-0.012809	0.21484	79794	C12orf49	C12orf49	-0.012809	0.21484	0.227649	16471	6215		none	1
RC3H2	-0.18201	0.04552	54542	RC3H2	RC3H2	-0.18201	0.04552	0.22753	16470	16905		none	1
MPP6	-0.027897	0.19954	51678	MPP6	MPP6	-0.027897	0.19954	0.227437	16469	14569		none	1
PPP1R1C	0.084668	0.31201	151242	PPP1R1C	PPP1R1C	0.084668	0.31201	0.227342	16468	3198		none	1
hsa-mir-6777	-0.21627	0.011039	102465466	hsa-mir-6777	hsa-mir-6777	-0.21627	0.011039	0.227309	16467	16964		none	1
GOLGA5	0.027184	0.25435	9950	GOLGA5	GOLGA5	0.027184	0.25435	0.227166	16466	14905		none	1
hsa-mir-921	-0.053024	0.17411	100126349	hsa-mir-921	hsa-mir-921	-0.053024	0.17411	0.227134	16465	6446		none	1
ZNF595	-0.018075	0.20904	152687	ZNF595	ZNF595	-0.018075	0.20904	0.227115	16464	1248		none	1
FAM166C	0.028118	0.25515	339778	FAM166C	FAM166C	0.028118	0.25515	0.227032	16463	556		none	1
POLI	0.04497	0.27195	11201	POLI	POLI	0.04497	0.27195	0.22698	16462	2585		none	1
PRIMPOL	0.0080208	0.23498	201973	PRIMPOL	PRIMPOL	0.0080208	0.23498	0.226959	16461	11030		none	1
PRTG	-0.041124	0.18574	283659	PRTG	PRTG	-0.041124	0.18574	0.226864	16460	6546		none	1
ACTR5	-0.031261	0.19556	79913	ACTR5	ACTR5	-0.031261	0.19556	0.226821	16459	11950		none	1
CRMP1	-0.047446	0.17935	1400	CRMP1	CRMP1	-0.047446	0.17935	0.226796	16458	15476		none	1
KCNMA1	0.012454	0.2392	3778	KCNMA1	KCNMA1	0.012454	0.2392	0.226746	16457	14063		none	1
PGK2	0.10053	0.32721	5232	PGK2	PGK2	0.10053	0.32721	0.22668	16456	7435		none	1
SOCS3	0.033509	0.26015	9021	SOCS3	SOCS3	0.033509	0.26015	0.226641	16455	16035		none	1
ARID4B	0.027888	0.25435	51742	ARID4B	ARID4B	0.027888	0.25435	0.226462	16454	15639		none	1
PDZD8	-0.047585	0.17887	118987	PDZD8	PDZD8	-0.047585	0.17887	0.226455	16453	14013		none	1
DNAJB7	-0.04071	0.18563	150353	DNAJB7	DNAJB7	-0.04071	0.18563	0.22634	16452	5817		none	1
SHTN1	-0.019589	0.20658	57698	SHTN1	SHTN1	-0.019589	0.20658	0.226169	16451	15250		none	1
ALDH3A1	-0.022022	0.20405	218	ALDH3A1	ALDH3A1	-0.022022	0.20405	0.226072	16450	2427		none	1
PDCL3	-0.11157	0.11449	79031	PDCL3	PDCL3	-0.11157	0.11449	0.22606	16449	16741		none	1
GEMIN2	-0.13262	0.093399	8487	GEMIN2	GEMIN2	-0.13262	0.093399	0.226019	16448	6477		none	1
ADAM17	-0.034387	0.19155	6868	ADAM17	ADAM17	-0.034387	0.19155	0.225937	16447	254		none	1
SYCP3	-0.16432	0.06161	50511	SYCP3	SYCP3	-0.16432	0.06161	0.22593	16446	6930		none	1
UPP2	0.074292	0.30022	151531	UPP2	UPP2	0.074292	0.30022	0.225928	16445	10916		none	1
GMFB	-0.073671	0.15212	2764	GMFB	GMFB	-0.073671	0.15212	0.225791	16444	13671		none	1
COQ8B	-0.061743	0.16399	79934	COQ8B	COQ8B	-0.061743	0.16399	0.225733	16443	3236		none	1
MXI1	0.024515	0.25004	4601	MXI1	MXI1	0.024515	0.25004	0.225525	16442	11112		none	1
NUSAP1	-0.037112	0.1884	51203	NUSAP1	NUSAP1	-0.037112	0.1884	0.225512	16441	4303		none	1
GLIPR1	0.13547	0.36096	11010	GLIPR1	GLIPR1	0.13547	0.36096	0.22549	16440	16907		none	1
DLK1	-0.07662	0.14883	8788	DLK1	DLK1	-0.07662	0.14883	0.22545	16439	14320		none	1
DYRK1A	-0.051623	0.17374	1859	DYRK1A	DYRK1A	-0.051623	0.17374	0.225363	16438	8774		none	1
HROB	0.018733	0.24407	78995	HROB	HROB	0.018733	0.24407	0.225337	16437	10020		none	1
LEPROT	-0.010721	0.21461	54741	LEPROT	LEPROT	-0.010721	0.21461	0.225331	16436	7737		none	1
PIK3IP1	0.051306	0.27663	113791	PIK3IP1	PIK3IP1	0.051306	0.27663	0.225324	16435	3147		none	1
TCF3	-0.11312	0.1122	6929	TCF3	TCF3	-0.11312	0.1122	0.22532	16434	13893		none	1
MAP4K5	-0.0056695	0.21965	11183	MAP4K5	MAP4K5	-0.0056695	0.21965	0.22532	16433	8540		none	1
hsa-mir-6506	-0.034231	0.19108	102465252	hsa-mir-6506	hsa-mir-6506	-0.034231	0.19108	0.225311	16432	13846		none	1
LY6G5B	0.052657	0.27794	58496	LY6G5B	LY6G5B	0.052657	0.27794	0.225283	16431	15258		none	1
HBP1	0.047898	0.27289	26959	HBP1	HBP1	0.047898	0.27289	0.224992	16430	12080		none	1
hsa-mir-6787	-0.09326	0.13162	102465472	hsa-mir-6787	hsa-mir-6787	-0.09326	0.13162	0.22488	16429	13641		none	1
C11orf87	-0.094808	0.13005	399947	C11orf87	C11orf87	-0.094808	0.13005	0.224858	16428	2732		none	1
LGALS9B	-0.085021	0.1398	284194	LGALS9B	LGALS9B	-0.085021	0.1398	0.224821	16427	6234		none	1
SASH3	0.018606	0.24337	54440	SASH3	SASH3	0.018606	0.24337	0.224764	16426	11102		none	1
CAPN11	-0.0044245	0.22033	11131	CAPN11	CAPN11	-0.0044245	0.22033	0.224754	16425	8083		none	1
CRIP3	0.11228	0.33701	401262	CRIP3	CRIP3	0.11228	0.33701	0.22473	16424	700		none	1
H4C3	0.0030007	0.22763	8364	H4C3	H4C3	0.0030007	0.22763	0.224629	16423	3420		none	1
USP34	0.011502	0.2361	9736	USP34	USP34	0.011502	0.2361	0.224598	16422	1190		none	1
OR1A2	0.048911	0.2734	26189	OR1A2	OR1A2	0.048911	0.2734	0.224489	16421	1963		none	1
hsa-mir-1257	-0.057378	0.16696	100302168	hsa-mir-1257	hsa-mir-1257	-0.057378	0.16696	0.224338	16420	7824		none	1
GASK1B	-0.034676	0.18951	51313	GASK1B	GASK1B	-0.034676	0.18951	0.224186	16419	1045		none	1
KIAA0586	0.20206	0.42614	9786	KIAA0586	KIAA0586	0.20206	0.42614	0.22408	16418	9213		none	1
EFCAB3	0.12174	0.3458	146779	EFCAB3	EFCAB3	0.12174	0.3458	0.22406	16417	5313		none	1
TRIP10	-0.098234	0.12579	9322	TRIP10	TRIP10	-0.098234	0.12579	0.224024	16416	326		none	1
OR11H4	0.041521	0.26551	390442	OR11H4	OR11H4	0.041521	0.26551	0.223989	16415	1777		none	1
CD1D	0.10497	0.32893	912	CD1D	CD1D	0.10497	0.32893	0.22396	16414	10315		none	1
LECT2	0.061187	0.28514	3950	LECT2	LECT2	0.061187	0.28514	0.223953	16413	3135		none	1
NKRF	0.05741	0.28129	55922	NKRF	NKRF	0.05741	0.28129	0.22388	16412	6442		none	1
UPP1	-0.021049	0.20278	7378	UPP1	UPP1	-0.021049	0.20278	0.223829	16411	10104		none	1
HSD3B1	-0.10288	0.12094	3283	HSD3B1	HSD3B1	-0.10288	0.12094	0.22382	16410	7281		none	1
AK5	0.025285	0.24887	26289	AK5	AK5	0.025285	0.24887	0.223585	16409	7952		none	1
MTCH2	-0.10395	0.11958	23788	MTCH2	MTCH2	-0.10395	0.11958	0.22353	16408	8021		none	1
RPS6KA1	-0.090643	0.13283	6195	RPS6KA1	RPS6KA1	-0.090643	0.13283	0.223473	16407	9857		none	1
CD81	0.040059	0.2634	975	CD81	CD81	0.040059	0.2634	0.223341	16406	2398		none	1
RELT	-0.032574	0.19069	84957	RELT	RELT	-0.032574	0.19069	0.223264	16404.5	4983		none	1
BHMT	0.031716	0.25498	635	BHMT	BHMT	0.031716	0.25498	0.223264	16404.5	1791		none	1
GABRA2	-0.049286	0.17382	2555	GABRA2	GABRA2	-0.049286	0.17382	0.223106	16403	8019		none	1
CST2	-0.057613	0.16549	1470	CST2	CST2	-0.057613	0.16549	0.223103	16402	4091		none	1
TAFA5	0.077618	0.30069	25817	TAFA5	TAFA5	0.077618	0.30069	0.223072	16401	5777		none	1
DUSP12	-0.055196	0.16785	11266	DUSP12	DUSP12	-0.055196	0.16785	0.223046	16400	11424		none	1
ITPK1	-0.39315	-0.17049	3705	ITPK1	ITPK1	-0.39315	-0.17049	0.22266	16399	10732		none	1
DUSP10	-0.073082	0.14933	11221	DUSP10	DUSP10	-0.073082	0.14933	0.222412	16398	14499		none	1
GSR	0.017794	0.24012	2936	GSR	GSR	0.017794	0.24012	0.222326	16397	5853		none	1
KCTD12	-0.0033389	0.21896	115207	KCTD12	KCTD12	-0.0033389	0.21896	0.222299	16396	9573		none	1
FBXO42	-0.074092	0.14771	54455	FBXO42	FBXO42	-0.074092	0.14771	0.221802	16395	7997		none	1
RAX	-0.030897	0.19074	30062	RAX	RAX	-0.030897	0.19074	0.221637	16394	370		none	1
hsa-mir-8054	-0.010299	0.21133	102465860	hsa-mir-8054	hsa-mir-8054	-0.010299	0.21133	0.221629	16393	95		none	1
GLDC	-0.059837	0.16177	2731	GLDC	GLDC	-0.059837	0.16177	0.221607	16392	15204		none	1
PRLR	0.00079719	0.22225	5618	PRLR	PRLR	0.00079719	0.22225	0.221453	16391	3721		none	1
SLC26A3	0.035584	0.25697	1811	SLC26A3	SLC26A3	0.035584	0.25697	0.221386	16390	9187		none	1
SMIM13	-0.12154	0.099829	221710	SMIM13	SMIM13	-0.12154	0.099829	0.221369	16389	6126		none	1
TRABD2B	-0.078445	0.1429	388630	TRABD2B	TRABD2B	-0.078445	0.1429	0.221345	16388	10685		none	1
TUBB4B	-0.12161	0.09954	10383	TUBB4B	TUBB4B	-0.12161	0.09954	0.22115	16387	10787		none	1
CSRP1	-0.0081569	0.21297	1465	CSRP1	CSRP1	-0.0081569	0.21297	0.221127	16386	8684		none	1
NUDT8	-0.12386	0.097241	254552	NUDT8	NUDT8	-0.12386	0.097241	0.221101	16385	8063		none	1
HSD11B1L	-0.10526	0.11581	374875	HSD11B1L	HSD11B1L	-0.10526	0.11581	0.22107	16384	10767		none	1
CYP20A1	-0.060076	0.16068	57404	CYP20A1	CYP20A1	-0.060076	0.16068	0.220756	16383	9712		none	1
EP300	-0.034128	0.18649	2033	EP300	EP300	-0.034128	0.18649	0.220618	16382	6139		none	1
ZMYM6	-0.073562	0.14674	9204	ZMYM6	ZMYM6	-0.073562	0.14674	0.220302	16381	9128		none	1
KCNJ6	0.0068128	0.22696	3763	KCNJ6	KCNJ6	0.0068128	0.22696	0.220147	16380	15305		none	1
PDXK	0.064239	0.28438	8566	PDXK	PDXK	0.064239	0.28438	0.220141	16379	14085		none	1
CAAP1	0.066262	0.28636	79886	CAAP1	CAAP1	0.066262	0.28636	0.220098	16378	4398		none	1
ARRDC5	-0.19117	0.028837	645432	ARRDC5	ARRDC5	-0.19117	0.028837	0.220007	16377	1482		none	1
INSL4	-0.010474	0.20952	3641	INSL4	INSL4	-0.010474	0.20952	0.219994	16376	16572		none	1
THPO	-0.079958	0.13999	7066	THPO	THPO	-0.079958	0.13999	0.219948	16375	5550		none	1
SOX13	-0.037344	0.18259	9580	SOX13	SOX13	-0.037344	0.18259	0.219934	16374	5424		none	1
BTBD18	-0.063178	0.15674	643376	BTBD18	BTBD18	-0.063178	0.15674	0.219918	16373	5398		none	1
SLC12A6	-0.025434	0.19447	9990	SLC12A6	SLC12A6	-0.025434	0.19447	0.219904	16372	12745		none	1
GPALPP1	-0.012056	0.20782	55425	GPALPP1	GPALPP1	-0.012056	0.20782	0.219876	16371	16075		none	1
STAT1	0.10656	0.3264	6772	STAT1	STAT1	0.10656	0.3264	0.21984	16370	6875		none	1
MEF2D	-0.1873	0.032502	4209	MEF2D	MEF2D	-0.1873	0.032502	0.219802	16369	13328		none	1
SCAMP4	0.02893	0.24855	113178	SCAMP4	SCAMP4	0.02893	0.24855	0.21962	16368	2809		none	1
NUDT17	-0.33646	-0.11698	200035	NUDT17	NUDT17	-0.33646	-0.11698	0.21948	16367	1000		none	1
USP4	-0.062997	0.15646	7375	USP4	USP4	-0.062997	0.15646	0.219457	16366	10177		none	1
TPP1	-0.039049	0.18039	1200	TPP1	TPP1	-0.039049	0.18039	0.219439	16365	3103		none	1
ADAMTS17	0.018681	0.23801	170691	ADAMTS17	ADAMTS17	0.018681	0.23801	0.219329	16364	9438		none	1
MMAA	-0.019709	0.19955	166785	MMAA	MMAA	-0.019709	0.19955	0.219259	16363	10350		none	1
C13orf38-SOHLH2	0.032684	0.25194	100526761	C13orf38-SOHLH2	C13orf38-SOHLH2	0.032684	0.25194	0.219256	16362	15837		none	1
TASP1	0.0035611	0.2228	55617	TASP1	TASP1	0.0035611	0.2228	0.219239	16361	3209		none	1
AP1S3	0.057897	0.2771	130340	AP1S3	AP1S3	0.057897	0.2771	0.219203	16360	7694		none	1
BAHD1	0.027235	0.2464	22893	BAHD1	BAHD1	0.027235	0.2464	0.219165	16359	7950		none	1
C4orf47	-0.029361	0.18978	441054	C4orf47	C4orf47	-0.029361	0.18978	0.219141	16358	13047		none	1
hsa-mir-6858	0.098381	0.31752	102465517	hsa-mir-6858	hsa-mir-6858	0.098381	0.31752	0.219139	16357	6022		none	1
SLC19A3	0.035549	0.25461	80704	SLC19A3	SLC19A3	0.035549	0.25461	0.219061	16356	10863		none	1
PCLO	-0.030107	0.18889	27445	PCLO	PCLO	-0.030107	0.18889	0.218997	16355	9319		none	1
MRM3	-0.1783	0.040669	55178	MRM3	MRM3	-0.1783	0.040669	0.218969	16354	3635		none	1
DYNLRB2	0.031902	0.25087	83657	DYNLRB2	DYNLRB2	0.031902	0.25087	0.218968	16353	10368		none	1
hsa-mir-8069	-0.046967	0.17198	102466252	hsa-mir-8069	hsa-mir-8069	-0.046967	0.17198	0.218947	16352	16585		none	1
TBC1D29	-0.057852	0.16105	26083	TBC1D29	TBC1D29	-0.057852	0.16105	0.218902	16351	3322		none	1
ZBTB10	0.065514	0.28441	65986	ZBTB10	ZBTB10	0.065514	0.28441	0.218896	16350	9520		none	1
C12orf40	0.14296	0.36167	283461	C12orf40	C12orf40	0.14296	0.36167	0.21871	16349	14039		none	1
KEAP1	0.0037677	0.22234	9817	KEAP1	KEAP1	0.0037677	0.22234	0.218572	16348	4013		none	1
SLF2	-0.016618	0.2019	55719	SLF2	SLF2	-0.016618	0.2019	0.218518	16347	16182		none	1
ALG12	-0.29913	-0.080704	79087	ALG12	ALG12	-0.29913	-0.080704	0.218426	16346	11334		none	1
SLC25A51	-0.099868	0.11835	92014	SLC25A51	SLC25A51	-0.099868	0.11835	0.218218	16345	16417		none	1
OBI1	0.013477	0.23137	79596	OBI1	OBI1	0.013477	0.23137	0.217893	16344	6649		none	1
ZNF878	-0.0012086	0.21663	729747	ZNF878	ZNF878	-0.0012086	0.21663	0.217839	16343	4372		none	1
OR52E4	0.027242	0.24496	390081	OR52E4	OR52E4	0.027242	0.24496	0.217718	16342	7645		none	1
CERCAM	-0.052355	0.16536	51148	CERCAM	CERCAM	-0.052355	0.16536	0.217715	16341	8687		none	1
SP100	0.077199	0.29488	6672	SP100	SP100	0.077199	0.29488	0.217681	16340	17298		none	1
KLHL9	0.0093272	0.22682	55958	KLHL9	KLHL9	0.0093272	0.22682	0.217493	16339	6787		none	1
FABP12	-0.17131	0.046135	646486	FABP12	FABP12	-0.17131	0.046135	0.217445	16338	9720		none	1
OR5K4	-0.037188	0.1802	403278	OR5K4	OR5K4	-0.037188	0.1802	0.217388	16337	2014		none	1
NANCI	-0.047064	0.17026	253970	NANCI	NANCI	-0.047064	0.17026	0.217324	16336	10502		none	1
PEA15	-0.018162	0.19913	8682	PEA15	PEA15	-0.018162	0.19913	0.217292	16335	4297		none	1
OR5M11	-0.13152	0.08575	219487	OR5M11	OR5M11	-0.13152	0.08575	0.21727	16334	6426		none	1
VPS52	0.056319	0.27355	6293	VPS52	VPS52	0.056319	0.27355	0.217231	16333	12989		none	1
RETNLB	-0.074625	0.1426	84666	RETNLB	RETNLB	-0.074625	0.1426	0.217225	16332	2647		none	1
GLIPR2	0.059679	0.2769	152007	GLIPR2	GLIPR2	0.059679	0.2769	0.217221	16331	11841		none	1
TMC2	-0.14603	0.071167	117532	TMC2	TMC2	-0.14603	0.071167	0.217197	16330	14051		none	1
GZMK	0.018404	0.23555	3003	GZMK	GZMK	0.018404	0.23555	0.217146	16329	8808		none	1
STRN3	0.073401	0.29048	29966	STRN3	STRN3	0.073401	0.29048	0.217079	16328	10623		none	1
CPED1	-0.14171	0.075256	79974	CPED1	CPED1	-0.14171	0.075256	0.216966	16327	15827		none	1
OR2G2	-0.0019436	0.21501	81470	OR2G2	OR2G2	-0.0019436	0.21501	0.216954	16326	14446		none	1
LLPH	-0.021143	0.19581	84298	LLPH	LLPH	-0.021143	0.19581	0.216953	16325	7928		none	1
YJEFN3	-0.0083927	0.20845	374887	YJEFN3	YJEFN3	-0.0083927	0.20845	0.216843	16324	16618		none	1
PIGY	-0.04783	0.16884	84992	PIGY	PIGY	-0.04783	0.16884	0.21667	16323	8232		none	1
CNTF	-0.0099136	0.20668	1270	CNTF	CNTF	-0.0099136	0.20668	0.216594	16322	15504		none	1
SEC22C	-0.071056	0.14549	9117	SEC22C	SEC22C	-0.071056	0.14549	0.216546	16321	4832		none	1
hsa-mir-638	-0.066811	0.1496	693223	hsa-mir-638	hsa-mir-638	-0.066811	0.1496	0.216411	16320	8526		none	1
LYPD6	-0.01342	0.20267	130574	LYPD6	LYPD6	-0.01342	0.20267	0.21609	16319	9923		none	1
MSL2	0.057617	0.27358	55167	MSL2	MSL2	0.057617	0.27358	0.215963	16318	15188		none	1
hsa-mir-1302-4	-0.024856	0.19092	100302130	hsa-mir-1302-4	hsa-mir-1302-4	-0.024856	0.19092	0.215776	16317	12203		none	1
SELP	-0.03851	0.17723	6403	SELP	SELP	-0.03851	0.17723	0.21574	16316	13012		none	1
CCDC85B	-0.064735	0.15086	11007	CCDC85B	CCDC85B	-0.064735	0.15086	0.215595	16315	4135		none	1
KIAA1109	-0.030429	0.18516	84162	KIAA1109	KIAA1109	-0.030429	0.18516	0.215589	16314	4247		none	1
TUT4	0.02658	0.24216	23318	TUT4	TUT4	0.02658	0.24216	0.21558	16313	2134		none	1
CDKN1C	-0.057482	0.15808	1028	CDKN1C	CDKN1C	-0.057482	0.15808	0.215562	16312	9160		none	1
ZNF44	0.0079501	0.22344	51710	ZNF44	ZNF44	0.0079501	0.22344	0.21549	16311	249		none	1
CDH4	-0.10543	0.11003	1002	CDH4	CDH4	-0.10543	0.11003	0.21546	16310	7500		none	1
KCNIP4	-0.050848	0.16455	80333	KCNIP4	KCNIP4	-0.050848	0.16455	0.215398	16309	9670		none	1
BET1L	-0.066632	0.1487	51272	BET1L	BET1L	-0.066632	0.1487	0.215332	16308	14700		none	1
OR5B12	0.0849	0.30022	390191	OR5B12	OR5B12	0.0849	0.30022	0.21532	16307	8914		none	1
hsa-mir-8086	-0.41229	-0.19701	102465880	hsa-mir-8086	hsa-mir-8086	-0.41229	-0.19701	0.21528	16306	6940		none	1
GID4	0.057526	0.2728	79018	GID4	GID4	0.057526	0.2728	0.215274	16305	4920		none	1
TMEM238	0.06198	0.2772	388564	TMEM238	TMEM238	0.06198	0.2772	0.21522	16304	12049		none	1
LRRC17	-0.03403	0.18111	10234	LRRC17	LRRC17	-0.03403	0.18111	0.21514	16303	4246		none	1
DLGAP5	-0.092226	0.12286	9787	DLGAP5	DLGAP5	-0.092226	0.12286	0.215086	16302	1788		none	1
ZNF440	-0.019	0.19607	126070	ZNF440	ZNF440	-0.019	0.19607	0.21507	16301	2930		none	1
ZNF799	-0.10413	0.11091	90576	ZNF799	ZNF799	-0.10413	0.11091	0.21504	16300	9013		none	1
ST3GAL2	0.026672	0.24149	6483	ST3GAL2	ST3GAL2	0.026672	0.24149	0.214818	16299	350		none	1
DEK	-0.037028	0.1777	7913	DEK	DEK	-0.037028	0.1777	0.214728	16298	1312		none	1
PRR16	0.10275	0.31747	51334	PRR16	PRR16	0.10275	0.31747	0.21472	16297	16620		none	1
TMCO3	-0.054184	0.1605	55002	TMCO3	TMCO3	-0.054184	0.1605	0.214684	16296	16883		none	1
TRIM3	-0.031024	0.18359	10612	TRIM3	TRIM3	-0.031024	0.18359	0.214614	16295	9245		none	1
CCDC22	0.031525	0.24602	28952	CCDC22	CCDC22	0.031525	0.24602	0.214495	16294	3601		none	1
CAPS	-0.082817	0.13164	828	CAPS	CAPS	-0.082817	0.13164	0.214457	16293	13121		none	1
ZNF282	0.054232	0.26868	8427	ZNF282	ZNF282	0.054232	0.26868	0.214448	16292	4790		none	1
GDF5	-0.024513	0.18989	8200	GDF5	GDF5	-0.024513	0.18989	0.214403	16291	701		none	1
ZNF548	-0.15144	0.062915	147694	ZNF548	ZNF548	-0.15144	0.062915	0.214355	16290	5025		none	1
hsa-mir-8087	0.12712	0.34146	102465881	hsa-mir-8087	hsa-mir-8087	0.12712	0.34146	0.21434	16289	2512		none	1
EIF2AK3	-0.01081	0.20351	9451	EIF2AK3	EIF2AK3	-0.01081	0.20351	0.21432	16288	649		none	1
NFKB1	0.052169	0.26637	4790	NFKB1	NFKB1	0.052169	0.26637	0.214201	16287	8847		none	1
PAPOLA	0.037075	0.25119	10914	PAPOLA	PAPOLA	0.037075	0.25119	0.214115	16286	17017		none	1
RIT1	-0.2487	-0.03461	6016	RIT1	RIT1	-0.2487	-0.03461	0.21409	16285	14217		none	1
RP9	-0.088252	0.12569	6100	RP9	RP9	-0.088252	0.12569	0.213942	16284	10027		none	1
STAT3	-0.059522	0.15436	6774	STAT3	STAT3	-0.059522	0.15436	0.213882	16283	16284		none	1
CSPG5	-0.044568	0.16926	10675	CSPG5	CSPG5	-0.044568	0.16926	0.213828	16282	13535		none	1
ADIPOR2	-0.096555	0.11727	79602	ADIPOR2	ADIPOR2	-0.096555	0.11727	0.213825	16281	896		none	1
hsa-mir-6503	-0.21528	-0.0016445	102465250	hsa-mir-6503	hsa-mir-6503	-0.21528	-0.0016445	0.213636	16280	3311		none	1
BEST3	0.047476	0.26097	144453	BEST3	BEST3	0.047476	0.26097	0.213494	16279	10392		none	1
OR2T6	-0.1038	0.10969	254879	OR2T6	OR2T6	-0.1038	0.10969	0.21349	16278	13703		none	1
WNT10B	-0.064584	0.14879	7480	WNT10B	WNT10B	-0.064584	0.14879	0.213374	16277	9255		none	1
FTH1P18	0.040468	0.25377	441490	FTH1P18	FTH1P18	0.040468	0.25377	0.213302	16276	3207		none	1
SUB1	0.024066	0.23723	10923	SUB1	SUB1	0.024066	0.23723	0.213164	16275	4346		none	1
A3GALT2	0.021159	0.23429	127550	A3GALT2	A3GALT2	0.021159	0.23429	0.213131	16274	5017		none	1
ARL8B	-0.0038935	0.2092	55207	ARL8B	ARL8B	-0.0038935	0.2092	0.213093	16273	10056		none	1
MRI1	0.054672	0.26763	84245	MRI1	MRI1	0.054672	0.26763	0.212958	16272	8605		none	1
CBY2	0.026764	0.23971	220082	CBY2	CBY2	0.026764	0.23971	0.212946	16271	11695		none	1
ACAD10	0.015763	0.22859	80724	ACAD10	ACAD10	0.015763	0.22859	0.212827	16270	16088		none	1
hsa-mir-7856	-0.094201	0.11838	102465842	hsa-mir-7856	hsa-mir-7856	-0.094201	0.11838	0.212581	16269	5133		none	1
OR10A6	0.1085	0.32108	390093	OR10A6	OR10A6	0.1085	0.32108	0.21258	16268	15525		none	1
RNF7	0.057895	0.27033	9616	RNF7	RNF7	0.057895	0.27033	0.212435	16267	1289		none	1
KIAA2013	-0.10901	0.10336	90231	KIAA2013	KIAA2013	-0.10901	0.10336	0.21237	16266	1536		none	1
MLXIPL	0.033416	0.24578	51085	MLXIPL	MLXIPL	0.033416	0.24578	0.212364	16265	3259		none	1
REV1	-0.10716	0.1052	51455	REV1	REV1	-0.10716	0.1052	0.21236	16264	12313		none	1
SIRPB1	-0.0083043	0.20398	10326	SIRPB1	SIRPB1	-0.0083043	0.20398	0.212284	16263	8097		none	1
MYORG	0.066861	0.27909	57462	MYORG	MYORG	0.066861	0.27909	0.212229	16262	14642		none	1
ANKRD22	-0.038543	0.17353	118932	ANKRD22	ANKRD22	-0.038543	0.17353	0.212073	16261	15611		none	1
ACTRT3	-0.0048056	0.20709	84517	ACTRT3	ACTRT3	-0.0048056	0.20709	0.211896	16260	17259		none	1
INSYN2A	-0.025248	0.18663	642938	INSYN2A	INSYN2A	-0.025248	0.18663	0.211878	16259	6969		none	1
SMIM14	0.045113	0.2569	201895	SMIM14	SMIM14	0.045113	0.2569	0.211787	16258	7874		none	1
hsa-mir-635	0.039649	0.25133	693220	hsa-mir-635	hsa-mir-635	0.039649	0.25133	0.211681	16257	10720		none	1
FGFR4	0.027388	0.23906	2264	FGFR4	FGFR4	0.027388	0.23906	0.211672	16256	3568		none	1
FAM122B	-0.073756	0.13791	159090	FAM122B	FAM122B	-0.073756	0.13791	0.211666	16255	13054		none	1
IL17RD	0.021747	0.23332	54756	IL17RD	IL17RD	0.021747	0.23332	0.211573	16254	685		none	1
GSPT2	-0.034692	0.17681	23708	GSPT2	GSPT2	-0.034692	0.17681	0.211502	16253	9992		none	1
NRXN3	0.03953	0.25103	9369	NRXN3	NRXN3	0.03953	0.25103	0.2115	16252	4362		none	1
hsa-mir-6505	-0.046695	0.16478	102466657	hsa-mir-6505	hsa-mir-6505	-0.046695	0.16478	0.211475	16251	8818		none	1
LRRC6	-0.028094	0.18336	23639	LRRC6	LRRC6	-0.028094	0.18336	0.211454	16250	12824		none	1
TCHP	-0.018956	0.19245	84260	TCHP	TCHP	-0.018956	0.19245	0.211406	16249	14836		none	1
TENM4	0.006859	0.21826	26011	TENM4	TENM4	0.006859	0.21826	0.211401	16248	10374		none	1
TRO	0.057268	0.26851	7216	TRO	TRO	0.057268	0.26851	0.211242	16247	12908		none	1
ANXA9	-0.044521	0.1667	8416	ANXA9	ANXA9	-0.044521	0.1667	0.211221	16246	7316		none	1
ALOXE3	0.084771	0.29587	59344	ALOXE3	ALOXE3	0.084771	0.29587	0.211099	16245	8294		none	1
hsa-mir-1256	-0.061469	0.1496	100302155	hsa-mir-1256	hsa-mir-1256	-0.061469	0.1496	0.211069	16244	10480		none	1
OR1L4	0.020886	0.23186	254973	OR1L4	OR1L4	0.020886	0.23186	0.210974	16243	13732		none	1
TMEM95	0.025762	0.23672	339168	TMEM95	TMEM95	0.025762	0.23672	0.210958	16242	15180		none	1
ZNF639	0.0089904	0.21994	51193	ZNF639	ZNF639	0.0089904	0.21994	0.21095	16241	3720		none	1
NPAS3	-0.051122	0.15969	64067	NPAS3	NPAS3	-0.051122	0.15969	0.210812	16240	1874		none	1
SLC30A9	0.075802	0.2865	10463	SLC30A9	SLC30A9	0.075802	0.2865	0.210698	16239	1338		none	1
TRAF6	0.034844	0.2455	7189	TRAF6	TRAF6	0.034844	0.2455	0.210656	16238	12431		none	1
GRK3	-0.035673	0.17481	157	GRK3	GRK3	-0.035673	0.17481	0.210483	16237	5083		none	1
FBXL16	-0.10415	0.10629	146330	FBXL16	FBXL16	-0.10415	0.10629	0.21044	16236	4894		none	1
SLC4A11	0.055653	0.26609	83959	SLC4A11	SLC4A11	0.055653	0.26609	0.210437	16235	9927		none	1
hsa-mir-548n	-0.058937	0.15149	100302152	hsa-mir-548n	hsa-mir-548n	-0.058937	0.15149	0.210427	16234	13696		none	1
TFEB	0.04022	0.25059	7942	TFEB	TFEB	0.04022	0.25059	0.21037	16233	10938		none	1
ERVFRD-1	-0.012558	0.19762	405754	ERVFRD-1	ERVFRD-1	-0.012558	0.19762	0.210178	16232	14606		none	1
ABHD16A	-0.024364	0.18579	7920	ABHD16A	ABHD16A	-0.024364	0.18579	0.210154	16231	1041		none	1
MFAP4	-0.079968	0.13008	4239	MFAP4	MFAP4	-0.079968	0.13008	0.210048	16230	11995		none	1
RHOXF2B	-0.1405	0.069542	727940	RHOXF2B	RHOXF2B	-0.1405	0.069542	0.210042	16229	3650		none	1
VTN	-0.020678	0.18931	7448	VTN	VTN	-0.020678	0.18931	0.209988	16228	954		none	1
LPIN1	-0.020824	0.18902	23175	LPIN1	LPIN1	-0.020824	0.18902	0.209844	16227	3542		none	1
TBC1D16	-0.074178	0.13556	125058	TBC1D16	TBC1D16	-0.074178	0.13556	0.209738	16226	14352		none	1
DNAAF5	-0.04026	0.16946	54919	DNAAF5	DNAAF5	-0.04026	0.16946	0.20972	16225	15466		none	1
RABGAP1	-0.097499	0.11216	23637	RABGAP1	RABGAP1	-0.097499	0.11216	0.209659	16224	3183		none	1
hsa-mir-365b	-0.12213	0.087448	100126356	hsa-mir-365b	hsa-mir-365b	-0.12213	0.087448	0.209578	16223	15783		none	1
hsa-mir-639	0.035329	0.2449	693224	hsa-mir-639	hsa-mir-639	0.035329	0.2449	0.209571	16222	9312		none	1
CYP3A43	0.042018	0.25154	64816	CYP3A43	CYP3A43	0.042018	0.25154	0.209522	16221	2016		none	1
OXSR1	0.073353	0.28285	9943	OXSR1	OXSR1	0.073353	0.28285	0.209497	16220	12510		none	1
ZNF596	0.024308	0.23368	169270	ZNF596	ZNF596	0.024308	0.23368	0.209372	16219	8261		none	1
OR4C13	-0.0091595	0.20012	283092	OR4C13	OR4C13	-0.0091595	0.20012	0.20928	16218	13059		none	1
TYMP	-0.084141	0.12509	1890	TYMP	TYMP	-0.084141	0.12509	0.209231	16217	3867		none	1
AFAP1	-0.053061	0.15601	60312	AFAP1	AFAP1	-0.053061	0.15601	0.209071	16216	7262		none	1
SAXO2	0.098123	0.30718	283726	SAXO2	SAXO2	0.098123	0.30718	0.209057	16215	250		none	1
GJB2	-0.1185	0.090459	2706	GJB2	GJB2	-0.1185	0.090459	0.208959	16214	3327		none	1
PPHLN1	0.087623	0.29652	51535	PPHLN1	PPHLN1	0.087623	0.29652	0.208897	16213	11311		none	1
COMMD6	0.0076518	0.21649	170622	COMMD6	COMMD6	0.0076518	0.21649	0.208838	16212	10282		none	1
SOWAHB	-0.096285	0.11252	345079	SOWAHB	SOWAHB	-0.096285	0.11252	0.208805	16211	15680		none	1
ZSCAN23	0.11454	0.32333	222696	ZSCAN23	ZSCAN23	0.11454	0.32333	0.20879	16210	710		none	1
USP28	0.073005	0.28179	57646	USP28	USP28	0.073005	0.28179	0.208785	16209	12404		none	1
ACSBG2	-0.048077	0.16062	81616	ACSBG2	ACSBG2	-0.048077	0.16062	0.208697	16208	13872		none	1
HS2ST1	0.042598	0.25127	9653	HS2ST1	HS2ST1	0.042598	0.25127	0.208672	16207	10031		none	1
GREB1	0.11908	0.32755	9687	GREB1	GREB1	0.11908	0.32755	0.20847	16206	8534		none	1
MYO5C	-0.055481	0.15278	55930	MYO5C	MYO5C	-0.055481	0.15278	0.208261	16205	10834		none	1
hsa-mir-6844	-0.038049	0.17021	102466200	hsa-mir-6844	hsa-mir-6844	-0.038049	0.17021	0.208259	16204	9466		none	1
TTC23L	-0.072162	0.13608	153657	TTC23L	TTC23L	-0.072162	0.13608	0.208242	16203	2007		none	1
SMPD1	-0.014102	0.19413	6609	SMPD1	SMPD1	-0.014102	0.19413	0.208232	16202	6789		none	1
PCDHGA8	0.21842	0.42655	9708	PCDHGA8	PCDHGA8	0.21842	0.42655	0.20813	16201	9908		none	1
ITGAM	0.033789	0.24177	3684	ITGAM	ITGAM	0.033789	0.24177	0.207981	16200	1518		none	1
ACBD6	-0.27046	-0.062498	84320	ACBD6	ACBD6	-0.27046	-0.062498	0.207962	16199	15458		none	1
SYT14	-0.10354	0.10442	255928	SYT14	SYT14	-0.10354	0.10442	0.20796	16198	15985		none	1
ITPR2	0.035861	0.24382	3709	ITPR2	ITPR2	0.035861	0.24382	0.207959	16197	3028		none	1
DEGS2	-0.0088626	0.19909	123099	DEGS2	DEGS2	-0.0088626	0.19909	0.207953	16196	10404		none	1
CRISPLD2	-0.16446	0.043478	83716	CRISPLD2	CRISPLD2	-0.16446	0.043478	0.207938	16195	3133		none	1
PRDX5	0.097763	0.30556	25824	PRDX5	PRDX5	0.097763	0.30556	0.207797	16194	14891		none	1
MAP4K3	0.020575	0.22836	8491	MAP4K3	MAP4K3	0.020575	0.22836	0.207785	16193	11032		none	1
hRBaK	-0.017525	0.19019	100533952	hRBaK	hRBaK	-0.017525	0.19019	0.207715	16192	16269		none	1
POLK	-0.048523	0.15913	51426	POLK	POLK	-0.048523	0.15913	0.207653	16191	9435		none	1
SLC12A7	-0.11699	0.090301	10723	SLC12A7	SLC12A7	-0.11699	0.090301	0.207291	16190	5975		none	1
C1GALT1C1	0.058741	0.26601	29071	C1GALT1C1	C1GALT1C1	0.058741	0.26601	0.207269	16189	11557		none	1
BAK1	-0.01726	0.18989	578	BAK1	BAK1	-0.01726	0.18989	0.20715	16188	16599		none	1
ZNF280C	-0.068205	0.1389	55609	ZNF280C	ZNF280C	-0.068205	0.1389	0.207105	16187	4019		none	1
VPS45	-0.094529	0.11253	11311	VPS45	VPS45	-0.094529	0.11253	0.207059	16186	282		none	1
WWC2	-0.067115	0.13991	80014	WWC2	WWC2	-0.067115	0.13991	0.207025	16185	690		none	1
TMEM184A	0.088448	0.29537	202915	TMEM184A	TMEM184A	0.088448	0.29537	0.206922	16184	16449		none	1
GNAI1	-0.012781	0.1941	2770	GNAI1	GNAI1	-0.012781	0.1941	0.206881	16183	13554		none	1
TFAP2E	-0.035005	0.17187	339488	TFAP2E	TFAP2E	-0.035005	0.17187	0.206875	16182	10946		none	1
KIAA1549	-0.014012	0.19285	57670	KIAA1549	KIAA1549	-0.014012	0.19285	0.206862	16181	8422		none	1
FASLG	-0.22407	-0.017227	356	FASLG	FASLG	-0.22407	-0.017227	0.206843	16180	1510		none	1
CLDN17	-0.028692	0.17815	26285	CLDN17	CLDN17	-0.028692	0.17815	0.206842	16179	9204		none	1
SELENOV	-0.074148	0.13263	348303	SELENOV	SELENOV	-0.074148	0.13263	0.206778	16178	1415		none	1
SIRPG	-0.065924	0.1408	55423	SIRPG	SIRPG	-0.065924	0.1408	0.206724	16177	16138		none	1
LTN1	0.069907	0.27662	26046	LTN1	LTN1	0.069907	0.27662	0.206713	16176	11194		none	1
POU1F1	0.054605	0.26116	5449	POU1F1	POU1F1	0.054605	0.26116	0.206555	16175	641		none	1
SERPINA3	0.0954	0.30195	12	SERPINA3	SERPINA3	0.0954	0.30195	0.20655	16174	9972		none	1
PFKFB3	-0.03783	0.16866	5209	PFKFB3	PFKFB3	-0.03783	0.16866	0.20649	16173	11942		none	1
RNASE8	-0.041911	0.16449	122665	RNASE8	RNASE8	-0.041911	0.16449	0.206401	16172	12178		none	1
GMPR2	-0.11692	0.08938	51292	GMPR2	GMPR2	-0.11692	0.08938	0.2063	16171	12415		none	1
L3MBTL2	-0.04309	0.16315	83746	L3MBTL2	L3MBTL2	-0.04309	0.16315	0.20624	16170	9935		none	1
ETS2	-0.0052505	0.20097	2114	ETS2	ETS2	-0.0052505	0.20097	0.206221	16169	1083		none	1
CHL1	0.035631	0.24183	10752	CHL1	CHL1	0.035631	0.24183	0.206199	16168	8665		none	1
hsa-mir-1301	-0.022188	0.18393	100302246	hsa-mir-1301	hsa-mir-1301	-0.022188	0.18393	0.206118	16167	10648		none	1
HEATR4	0.02993	0.23588	399671	HEATR4	HEATR4	0.02993	0.23588	0.20595	16166	12218		none	1
LCNL1	0.012073	0.21798	401562	LCNL1	LCNL1	0.012073	0.21798	0.205907	16165	6839		none	1
SLC35F3	-0.041171	0.16464	148641	SLC35F3	SLC35F3	-0.041171	0.16464	0.205811	16164	9671		none	1
ZNF276	-0.10804	0.097752	92822	ZNF276	ZNF276	-0.10804	0.097752	0.205792	16163	4150		none	1
OR7G2	0.017823	0.22353	390882	OR7G2	OR7G2	0.017823	0.22353	0.205707	16162	5736		none	1
PPM1G	-0.053897	0.15179	5496	PPM1G	PPM1G	-0.053897	0.15179	0.205687	16161	7532		none	1
TMEM203	0.0031903	0.20869	94107	TMEM203	TMEM203	0.0031903	0.20869	0.2055	16160	12819		none	1
FKBP14	0.012957	0.21845	55033	FKBP14	FKBP14	0.012957	0.21845	0.205493	16159	3764		none	1
CNNM2	-0.050232	0.15498	54805	CNNM2	CNNM2	-0.050232	0.15498	0.205212	16158	16384		none	1
API5	-0.14561	0.059598	8539	API5	API5	-0.14561	0.059598	0.205208	16157	2385		none	1
CDKN1B	-0.0025066	0.20263	1027	CDKN1B	CDKN1B	-0.0025066	0.20263	0.205137	16156	11082		none	1
IGFL3	0.0071581	0.21227	388555	IGFL3	IGFL3	0.0071581	0.21227	0.205112	16155	17210		none	1
CCNI	0.0021661	0.20727	10983	CCNI	CCNI	0.0021661	0.20727	0.205104	16154	12305		none	1
OR6C70	0.087958	0.29301	390327	OR6C70	OR6C70	0.087958	0.29301	0.205052	16153	6476		none	1
ACE	-0.045877	0.15913	1636	ACE	ACE	-0.045877	0.15913	0.205007	16152	121		none	1
NNMT	-0.013602	0.19139	4837	NNMT	NNMT	-0.013602	0.19139	0.204992	16151	15769		none	1
ASGR1	0.020629	0.22559	432	ASGR1	ASGR1	0.020629	0.22559	0.204961	16150	10066		none	1
KREMEN1	0.0087292	0.21367	83999	KREMEN1	KREMEN1	0.0087292	0.21367	0.204941	16149	10178		none	1
MTMR7	-0.042194	0.16257	9108	MTMR7	MTMR7	-0.042194	0.16257	0.204764	16148	16418		none	1
CRACD	0.036595	0.24135	57482	CRACD	CRACD	0.036595	0.24135	0.204755	16147	9942		none	1
SLC10A5	-0.02529	0.17945	347051	SLC10A5	SLC10A5	-0.02529	0.17945	0.20474	16146	4732		none	1
EGR4	-0.0030469	0.20169	1961	EGR4	EGR4	-0.0030469	0.20169	0.204737	16145	16007		none	1
SMR3A	-0.059648	0.14496	26952	SMR3A	SMR3A	-0.059648	0.14496	0.204608	16144	9178		none	1
PLEKHH2	0.057409	0.2619	130271	PLEKHH2	PLEKHH2	0.057409	0.2619	0.204491	16143	12855		none	1
IFT20	0.0047119	0.20914	90410	IFT20	IFT20	0.0047119	0.20914	0.204428	16142	4206		none	1
OR6P1	-0.10859	0.095751	128366	OR6P1	OR6P1	-0.10859	0.095751	0.204341	16141	4141		none	1
CD4	-0.081208	0.12308	920	CD4	CD4	-0.081208	0.12308	0.204288	16140	3520		none	1
G0S2	-0.044507	0.15976	50486	G0S2	G0S2	-0.044507	0.15976	0.204267	16139	14815		none	1
GPC2	0.051728	0.25599	221914	GPC2	GPC2	0.051728	0.25599	0.204262	16138	11282		none	1
CLDN16	0.080369	0.2846	10686	CLDN16	CLDN16	0.080369	0.2846	0.204231	16137	5387		none	1
CEP128	-0.087998	0.11618	145508	CEP128	CEP128	-0.087998	0.11618	0.204178	16136	10061		none	1
OTOS	0.069848	0.27398	150677	OTOS	OTOS	0.069848	0.27398	0.204132	16135	10098		none	1
PPM1E	-0.15033	0.05379	22843	PPM1E	PPM1E	-0.15033	0.05379	0.20412	16134	15509		none	1
OR1J2	0.00099022	0.20508	26740	OR1J2	OR1J2	0.00099022	0.20508	0.20409	16133	801		none	1
GPR1	0.013976	0.21775	2825	GPR1	GPR1	0.013976	0.21775	0.203774	16132	16463		none	1
TCF20	-0.018006	0.18566	6942	TCF20	TCF20	-0.018006	0.18566	0.203666	16131	11450		none	1
GSTA4	0.0076982	0.21132	2941	GSTA4	GSTA4	0.0076982	0.21132	0.203622	16130	1988		none	1
BCL6B	0.02947	0.23308	255877	BCL6B	BCL6B	0.02947	0.23308	0.20361	16129	14350		none	1
MYH8	0.037647	0.24107	4626	MYH8	MYH8	0.037647	0.24107	0.203423	16128	13674		none	1
HYI	-0.080843	0.12255	81888	HYI	HYI	-0.080843	0.12255	0.203393	16127	13646		none	1
LHX4	-0.10509	0.098193	89884	LHX4	LHX4	-0.10509	0.098193	0.203283	16126	14274		none	1
COX6B1	-0.17731	0.025964	1340	COX6B1	COX6B1	-0.17731	0.025964	0.203274	16125	13409		none	1
CCNI2	0.060271	0.26352	645121	CCNI2	CCNI2	0.060271	0.26352	0.203249	16124	6207		none	1
SERPINA11	-0.016613	0.1866	256394	SERPINA11	SERPINA11	-0.016613	0.1866	0.203213	16123	9749		none	1
RAP2C	0.029333	0.23239	57826	RAP2C	RAP2C	0.029333	0.23239	0.203057	16122	10700		none	1
MBD3L5	0.1219	0.32495	284428	MBD3L5	MBD3L5	0.1219	0.32495	0.20305	16121	11602		none	1
hsa-mir-6778	-0.032927	0.17011	102466733	hsa-mir-6778	hsa-mir-6778	-0.032927	0.17011	0.203037	16120	12390		none	1
CLEC6A	0.15264	0.35559	93978	CLEC6A	CLEC6A	0.15264	0.35559	0.20295	16119	4728		none	1
CAMTA1	0.018243	0.22117	23261	CAMTA1	CAMTA1	0.018243	0.22117	0.202927	16118	2074		none	1
TCP10L	-0.019579	0.18327	140290	TCP10L	TCP10L	-0.019579	0.18327	0.202849	16117	5953		none	1
EMID1	0.069084	0.27193	129080	EMID1	EMID1	0.069084	0.27193	0.202846	16116	2306		none	1
PHF2	-0.076533	0.1262	5253	PHF2	PHF2	-0.076533	0.1262	0.202733	16115	100		none	1
ZNF577	0.019353	0.22194	84765	ZNF577	ZNF577	0.019353	0.22194	0.202587	16114	4963		none	1
IRAK1BP1	0.062611	0.26511	134728	IRAK1BP1	IRAK1BP1	0.062611	0.26511	0.202499	16113	10174		none	1
CYP2C18	-0.023301	0.17919	1562	CYP2C18	CYP2C18	-0.023301	0.17919	0.202491	16112	5462		none	1
LUC7L2	-0.043271	0.1592	51631	LUC7L2	LUC7L2	-0.043271	0.1592	0.202471	16111	13075		none	1
MRPL30	-0.10708	0.095377	51263	MRPL30	MRPL30	-0.10708	0.095377	0.202457	16110	2868		none	1
ZNF705B	0.013213	0.21565	100132396	ZNF705B	ZNF705B	0.013213	0.21565	0.202437	16109	10434		none	1
ACOT6	-0.030638	0.17173	641372	ACOT6	ACOT6	-0.030638	0.17173	0.202368	16108	7925		none	1
CPXM1	0.038812	0.24112	56265	CPXM1	CPXM1	0.038812	0.24112	0.202308	16107	13884		none	1
TMEM155	-0.024949	0.17734	132332	TMEM155	TMEM155	-0.024949	0.17734	0.202289	16106	16169		none	1
MANSC4	0.052725	0.2549	100287284	MANSC4	MANSC4	0.052725	0.2549	0.202175	16105	6819		none	1
TXNIP	-0.034204	0.16797	10628	TXNIP	TXNIP	-0.034204	0.16797	0.202174	16104	7934		none	1
PCDHGB4	-0.018263	0.18389	8641	PCDHGB4	PCDHGB4	-0.018263	0.18389	0.202153	16103	536		none	1
hsa-mir-759	0.001796	0.20384	100313778	hsa-mir-759	hsa-mir-759	0.001796	0.20384	0.202044	16102	12216		none	1
PDE4DIP	-0.32454	-0.12259	9659	PDE4DIP	PDE4DIP	-0.32454	-0.12259	0.20195	16101	7942		none	1
FOLR2	-0.16372	0.038114	2350	FOLR2	FOLR2	-0.16372	0.038114	0.201834	16100	534		none	1
COMMD8	-0.0049245	0.19686	54951	COMMD8	COMMD8	-0.0049245	0.19686	0.201785	16099	1241		none	1
GRHPR	0.0055121	0.20729	9380	GRHPR	GRHPR	0.0055121	0.20729	0.201778	16098	3732		none	1
MAP4K4	-0.065546	0.13613	9448	MAP4K4	MAP4K4	-0.065546	0.13613	0.201676	16097	2089		none	1
hsa-mir-6076	-0.070856	0.1307	102464828	hsa-mir-6076	hsa-mir-6076	-0.070856	0.1307	0.201556	16096	15582		none	1
GPATCH1	-0.069501	0.13194	55094	GPATCH1	GPATCH1	-0.069501	0.13194	0.201441	16095	17016		none	1
DNASE2	-0.096481	0.1048	1777	DNASE2	DNASE2	-0.096481	0.1048	0.201281	16094	5059		none	1
ANGPTL3	-0.14877	0.052365	27329	ANGPTL3	ANGPTL3	-0.14877	0.052365	0.201135	16093	7896		none	1
CP	0.066807	0.26789	1356	CP	CP	0.066807	0.26789	0.201083	16092	13432		none	1
TTC21B	-0.091395	0.10964	79809	TTC21B	TTC21B	-0.091395	0.10964	0.201035	16091	774		none	1
ZDHHC17	0.0036194	0.20462	23390	ZDHHC17	ZDHHC17	0.0036194	0.20462	0.201001	16090	13706		none	1
CD3G	0.076911	0.27785	445347	CD3G	CD3G	0.076911	0.27785	0.200939	16089	4202		none	1
hsa-mir-1302-6	-0.041422	0.15941	100302140	hsa-mir-1302-6	hsa-mir-1302-6	-0.041422	0.15941	0.200832	16088	3346		none	1
OR4Q3	-0.12102	0.079809	441669	OR4Q3	OR4Q3	-0.12102	0.079809	0.200829	16087	4948		none	1
LOC650293	0.0077229	0.20846	650293	LOC650293	LOC650293	0.0077229	0.20846	0.200737	16086	7865		none	1
LATS2	-0.025054	0.17557	26524	LATS2	LATS2	-0.025054	0.17557	0.200624	16085	15116		none	1
OCM	0.03533	0.23593	654231	OCM	OCM	0.03533	0.23593	0.2006	16084	11022		none	1
BAIAP2L2	-0.052126	0.14834	80115	BAIAP2L2	BAIAP2L2	-0.052126	0.14834	0.200466	16083	805		none	1
OR10A2	0.026631	0.22701	341276	OR10A2	OR10A2	0.026631	0.22701	0.200379	16082	13989		none	1
NALCN	0.0019492	0.20232	259232	NALCN	NALCN	0.0019492	0.20232	0.200371	16081	7471		none	1
MAB21L4	-0.036137	0.16415	79919	MAB21L4	MAB21L4	-0.036137	0.16415	0.200287	16080	642		none	1
EVI5	0.10734	0.30762	7813	EVI5	EVI5	0.10734	0.30762	0.20028	16079	437		none	1
ENSA	0.0045672	0.20482	2029	ENSA	ENSA	0.0045672	0.20482	0.200253	16078	9952		none	1
hsa-mir-1297	0.22288	0.42304	100302187	hsa-mir-1297	hsa-mir-1297	0.22288	0.42304	0.20016	16077	725		none	1
PCDHGB3	0.15519	0.35528	56102	PCDHGB3	PCDHGB3	0.15519	0.35528	0.20009	16076	14492		none	1
hsa-mir-1227	0.0119	0.21197	100302283	hsa-mir-1227	hsa-mir-1227	0.0119	0.21197	0.20007	16075	7364		none	1
DUSP14	0.040548	0.24053	11072	DUSP14	DUSP14	0.040548	0.24053	0.199982	16074	268		none	1
SNTG1	-0.033678	0.16629	54212	SNTG1	SNTG1	-0.033678	0.16629	0.199968	16073	3363		none	1
CASK	-0.008029	0.19186	8573	CASK	CASK	-0.008029	0.19186	0.199889	16072	5941		none	1
SYT15	0.005986	0.20585	83849	SYT15	SYT15	0.005986	0.20585	0.199864	16071	298		none	1
GPR17	-0.071633	0.12821	2840	GPR17	GPR17	-0.071633	0.12821	0.199843	16070	14967		none	1
CNTN5	-0.0074078	0.19238	53942	CNTN5	CNTN5	-0.0074078	0.19238	0.199788	16069	14890		none	1
VANGL1	-0.025824	0.17394	81839	VANGL1	VANGL1	-0.025824	0.17394	0.199764	16068	14182		none	1
LMX1A	-0.12528	0.074423	4009	LMX1A	LMX1A	-0.12528	0.074423	0.199703	16067	3174		none	1
LEMD2	-0.015369	0.18431	221496	LEMD2	LEMD2	-0.015369	0.18431	0.199679	16066	14441		none	1
SMARCC2	0.01082	0.21042	6601	SMARCC2	SMARCC2	0.01082	0.21042	0.1996	16065	2869		none	1
LFNG	-0.097501	0.10209	3955	LFNG	LFNG	-0.097501	0.10209	0.199591	16064	8423		none	1
GLG1	0.030177	0.22962	2734	GLG1	GLG1	0.030177	0.22962	0.199443	16063	16574		none	1
TBPL1	-0.042861	0.15654	9519	TBPL1	TBPL1	-0.042861	0.15654	0.199401	16062	3663		none	1
DNAJC15	0.044876	0.24424	29103	DNAJC15	DNAJC15	0.044876	0.24424	0.199364	16061	14491		none	1
hsa-mir-6779	-0.023504	0.17575	102465467	hsa-mir-6779	hsa-mir-6779	-0.023504	0.17575	0.199254	16060	10695		none	1
hsa-mir-6780a	-0.11263	0.086543	102466195	hsa-mir-6780a	hsa-mir-6780a	-0.11263	0.086543	0.199173	16059	552		none	1
MAP1B	-0.14781	0.051206	4131	MAP1B	MAP1B	-0.14781	0.051206	0.199016	16058	1158		none	1
FAM204A	-0.1845	0.014487	63877	FAM204A	FAM204A	-0.1845	0.014487	0.198987	16057	8107		none	1
PROK2	-0.07471	0.12422	60675	PROK2	PROK2	-0.07471	0.12422	0.19893	16056	16968		none	1
RIOK3	0.10089	0.29966	8780	RIOK3	RIOK3	0.10089	0.29966	0.19877	16055	10832		none	1
H2BW1	-0.018549	0.1802	158983	H2BW1	H2BW1	-0.018549	0.1802	0.198749	16054	7655		none	1
hsa-mir-620	0.078696	0.27741	693205	hsa-mir-620	hsa-mir-620	0.078696	0.27741	0.198714	16053	9359		none	1
ADGRG2	0.099947	0.29863	10149	ADGRG2	ADGRG2	0.099947	0.29863	0.198683	16052	12759		none	1
ZNF333	0.017272	0.21595	84449	ZNF333	ZNF333	0.017272	0.21595	0.198678	16051	3740		none	1
FLRT1	0.066563	0.26524	23769	FLRT1	FLRT1	0.066563	0.26524	0.198677	16050	1637		none	1
ACSS3	0.066688	0.26526	79611	ACSS3	ACSS3	0.066688	0.26526	0.198572	16049	1295		none	1
RETREG1	0.079435	0.27794	54463	RETREG1	RETREG1	0.079435	0.27794	0.198505	16048	16210		none	1
ESM1	0.076787	0.27523	11082	ESM1	ESM1	0.076787	0.27523	0.198443	16047	4919		none	1
VPS16	-0.14626	0.052118	64601	VPS16	VPS16	-0.14626	0.052118	0.198378	16046	7351		none	1
TBC1D5	-0.066271	0.13204	9779	TBC1D5	TBC1D5	-0.066271	0.13204	0.198311	16045	1260		none	1
BLOC1S1	-0.052145	0.14605	2647	BLOC1S1	BLOC1S1	-0.052145	0.14605	0.198195	16044	13546		none	1
S100A7	0.034722	0.2329	6278	S100A7	S100A7	0.034722	0.2329	0.198178	16043	2651		none	1
KCTD4	-0.024908	0.17319	386618	KCTD4	KCTD4	-0.024908	0.17319	0.198098	16042	12617		none	1
SEMA4D	0.16551	0.36357	10507	SEMA4D	SEMA4D	0.16551	0.36357	0.19806	16041	1323		none	1
RAD23B	-0.040182	0.15783	5887	RAD23B	RAD23B	-0.040182	0.15783	0.198012	16040	7620		none	1
AGO3	0.017382	0.21515	192669	AGO3	AGO3	0.017382	0.21515	0.197768	16039	4900		none	1
GLYATL2	0.093906	0.29164	219970	GLYATL2	GLYATL2	0.093906	0.29164	0.197734	16038	13804		none	1
ATP5PF	-0.088366	0.10933	522	ATP5PF	ATP5PF	-0.088366	0.10933	0.197696	16037	7341		none	1
KMT2D	-0.02078	0.17691	8085	KMT2D	KMT2D	-0.02078	0.17691	0.19769	16036	8893		none	1
PPCS	0.036316	0.23396	79717	PPCS	PPCS	0.036316	0.23396	0.197644	16035	9382		none	1
HSD3B2	-0.044637	0.153	3284	HSD3B2	HSD3B2	-0.044637	0.153	0.197637	16034	9546		none	1
OR2L13	-0.01281	0.18478	284521	OR2L13	OR2L13	-0.01281	0.18478	0.19759	16033	9562		none	1
KIAA0513	-0.038375	0.15918	9764	KIAA0513	KIAA0513	-0.038375	0.15918	0.197555	16032	14919		none	1
RLBP1	-0.057027	0.14052	6017	RLBP1	RLBP1	-0.057027	0.14052	0.197547	16031	5271		none	1
NTPCR	0.045179	0.24272	84284	NTPCR	NTPCR	0.045179	0.24272	0.197541	16030	8411		none	1
CLK1	0.034248	0.23165	1195	CLK1	CLK1	0.034248	0.23165	0.197402	16029	7839		none	1
GOLM1	0.056751	0.25413	51280	GOLM1	GOLM1	0.056751	0.25413	0.197379	16028	5287		none	1
PTGES2	-0.014363	0.18299	80142	PTGES2	PTGES2	-0.014363	0.18299	0.197353	16027	16931		none	1
CEACAM4	-0.07962	0.11766	1089	CEACAM4	CEACAM4	-0.07962	0.11766	0.19728	16026	11675		none	1
EOLA1	0.08551	0.28264	91966	EOLA1	EOLA1	0.08551	0.28264	0.19713	16025	10853		none	1
AK4	0.005007	0.2021	205	AK4	AK4	0.005007	0.2021	0.197093	16024	15467		none	1
NPS	0.080189	0.27722	594857	NPS	NPS	0.080189	0.27722	0.197031	16023	1986		none	1
SMKR1	0.054355	0.25135	100287482	SMKR1	SMKR1	0.054355	0.25135	0.196995	16022	5012		none	1
ACVR1C	0.034531	0.2315	130399	ACVR1C	ACVR1C	0.034531	0.2315	0.196969	16021	16198		none	1
BMP3	0.082571	0.27946	651	BMP3	BMP3	0.082571	0.27946	0.196889	16020	11132		none	1
OR11H12	-0.19908	-0.0022433	440153	OR11H12	OR11H12	-0.19908	-0.0022433	0.196837	16019	11206		none	1
NOVA1	0.0031745	0.2	4857	NOVA1	NOVA1	0.0031745	0.2	0.196825	16018	3014		none	1
PKP4	0.010323	0.20713	8502	PKP4	PKP4	0.010323	0.20713	0.196807	16017	438		none	1
CISD1	-0.082775	0.11403	55847	CISD1	CISD1	-0.082775	0.11403	0.196805	16016	16327		none	1
ZNF792	-0.073244	0.1235	126375	ZNF792	ZNF792	-0.073244	0.1235	0.196744	16015	11319		none	1
LUZP2	0.029608	0.22615	338645	LUZP2	LUZP2	0.029608	0.22615	0.196542	16014	14805		none	1
IFITM10	-0.020811	0.17564	402778	IFITM10	IFITM10	-0.020811	0.17564	0.196451	16013	16255		none	1
SEL1L3	0.018306	0.21471	23231	SEL1L3	SEL1L3	0.018306	0.21471	0.196404	16012	10582		none	1
ZBTB22	-0.12151	0.074501	9278	ZBTB22	ZBTB22	-0.12151	0.074501	0.196011	16011	716		none	1
MPZ	0.0012217	0.19716	4359	MPZ	MPZ	0.0012217	0.19716	0.195938	16010	9768		none	1
PYGO1	0.032012	0.22788	26108	PYGO1	PYGO1	0.032012	0.22788	0.195868	16009	14644		none	1
hsa-mir-6125	-0.12036	0.075475	102465133	hsa-mir-6125	hsa-mir-6125	-0.12036	0.075475	0.195835	16008	3879		none	1
TEKT4	0.016197	0.21203	150483	TEKT4	TEKT4	0.016197	0.21203	0.195833	16007	7638		none	1
LGALS16	0.033747	0.22946	148003	LGALS16	LGALS16	0.033747	0.22946	0.195713	16006	16778		none	1
SCGB2A2	0.010129	0.20581	4250	SCGB2A2	SCGB2A2	0.010129	0.20581	0.195681	16005	16735		none	1
LDLRAD3	0.039684	0.23532	143458	LDLRAD3	LDLRAD3	0.039684	0.23532	0.195636	16004	14989		none	1
INO80D	-0.015202	0.18043	54891	INO80D	INO80D	-0.015202	0.18043	0.195632	16003	3927		none	1
DHRS13	-0.091057	0.10456	147015	DHRS13	DHRS13	-0.091057	0.10456	0.195617	16002	15355		none	1
FSD2	0.059509	0.25501	123722	FSD2	FSD2	0.059509	0.25501	0.195501	16001	16468		none	1
C8orf31	-0.080293	0.1149	286122	C8orf31	C8orf31	-0.080293	0.1149	0.195193	16000	11972		none	1
PJVK	0.045528	0.24071	494513	PJVK	PJVK	0.045528	0.24071	0.195182	15999	12540		none	1
NFXL1	0.08107	0.27617	152518	NFXL1	NFXL1	0.08107	0.27617	0.1951	15998	16854		none	1
EPHX1	-0.042301	0.15275	2052	EPHX1	EPHX1	-0.042301	0.15275	0.195051	15997	10269		none	1
MAP3K13	-0.09734	0.097476	9175	MAP3K13	MAP3K13	-0.09734	0.097476	0.194816	15996	473		none	1
OCEL1	0.016595	0.21141	79629	OCEL1	OCEL1	0.016595	0.21141	0.194815	15995	2894		none	1
C16orf92	-0.083029	0.11176	146378	C16orf92	C16orf92	-0.083029	0.11176	0.194789	15994	2813		none	1
POLR1D	-0.082686	0.1121	51082	POLR1D	POLR1D	-0.082686	0.1121	0.194786	15993	6890		none	1
SPIN3	-0.053875	0.14082	169981	SPIN3	SPIN3	-0.053875	0.14082	0.194695	15992	6063		none	1
hsa-mir-4436b-1	-0.26775	-0.073289	100616123	hsa-mir-4436b-1	hsa-mir-4436b-1	-0.26775	-0.073289	0.194461	15991	16650		none	1
KHK	-0.062038	0.13242	3795	KHK	KHK	-0.062038	0.13242	0.194458	15990	9434		none	1
ZNF486	0.0019514	0.19634	90649	ZNF486	ZNF486	0.0019514	0.19634	0.194389	15989	17031		none	1
ZFYVE26	0.031075	0.22538	23503	ZFYVE26	ZFYVE26	0.031075	0.22538	0.194305	15988	14801		none	1
C5orf49	0.0065639	0.20064	134121	C5orf49	C5orf49	0.0065639	0.20064	0.194076	15987	17013		none	1
LTBR	-0.10641	0.087612	4055	LTBR	LTBR	-0.10641	0.087612	0.194022	15986	6715		none	1
TMEM128	-0.054215	0.13978	85013	TMEM128	TMEM128	-0.054215	0.13978	0.193995	15985	9657		none	1
USP17L1	-0.070862	0.12313	401447	USP17L1	USP17L1	-0.070862	0.12313	0.193992	15984	15340		none	1
FBXL2	0.011763	0.20575	25827	FBXL2	FBXL2	0.011763	0.20575	0.193987	15983	3549		none	1
NT5C2	0.05658	0.25056	22978	NT5C2	NT5C2	0.05658	0.25056	0.19398	15982	9898		none	1
INPP5J	0.025728	0.21964	27124	INPP5J	INPP5J	0.025728	0.21964	0.193912	15981	12478		none	1
ODR4	0.094958	0.28881	54953	ODR4	ODR4	0.094958	0.28881	0.193852	15980	433		none	1
ESYT2	-0.032113	0.16172	57488	ESYT2	ESYT2	-0.032113	0.16172	0.193833	15979	1438		none	1
FKBP6	-0.030075	0.16369	8468	FKBP6	FKBP6	-0.030075	0.16369	0.193765	15978	5790		none	1
CYP24A1	-0.05802	0.13569	1591	CYP24A1	CYP24A1	-0.05802	0.13569	0.19371	15977	1296		none	1
IFT52	-0.12475	0.068952	51098	IFT52	IFT52	-0.12475	0.068952	0.193702	15976	5397		none	1
KNCN	0.14886	0.34255	148930	KNCN	KNCN	0.14886	0.34255	0.19369	15975	2912		none	1
SETMAR	0.038352	0.23201	6419	SETMAR	SETMAR	0.038352	0.23201	0.193658	15974	1824		none	1
ANKRD13B	0.017092	0.21063	124930	ANKRD13B	ANKRD13B	0.017092	0.21063	0.193538	15973	7236		none	1
SLC3A1	0.095754	0.2892	6519	SLC3A1	SLC3A1	0.095754	0.2892	0.193446	15972	2371		none	1
POTEI	0.088968	0.2824	653269	POTEI	POTEI	0.088968	0.2824	0.193432	15971	7995		none	1
SETDB2	-0.011564	0.18181	83852	SETDB2	SETDB2	-0.011564	0.18181	0.193374	15970	4131		none	1
SLC10A7	0.11653	0.30983	84068	SLC10A7	SLC10A7	0.11653	0.30983	0.1933	15969	2927		none	1
BPIFB3	0.032833	0.22609	359710	BPIFB3	BPIFB3	0.032833	0.22609	0.193257	15968	16555		none	1
MARK1	-0.024413	0.16882	4139	MARK1	MARK1	-0.024413	0.16882	0.193233	15967	11520		none	1
hsa-mir-1270	-0.02517	0.168	100302179	hsa-mir-1270	hsa-mir-1270	-0.02517	0.168	0.19317	15966	2300		none	1
USP17L11	-0.097915	0.095162	100287178	USP17L11	USP17L11	-0.097915	0.095162	0.193077	15965	11232		none	1
hsa-mir-421	-0.0039488	0.18911	693122	hsa-mir-421	hsa-mir-421	-0.0039488	0.18911	0.193059	15964	4795		none	1
SLC1A4	0.018079	0.2111	6509	SLC1A4	SLC1A4	0.018079	0.2111	0.193021	15963	10064		none	1
LRG1	0.01138	0.20433	116844	LRG1	LRG1	0.01138	0.20433	0.19295	15962	8702		none	1
KRT1	-0.015355	0.17758	3848	KRT1	KRT1	-0.015355	0.17758	0.192935	15961	5741		none	1
ZNF134	-0.02674	0.16612	7693	ZNF134	ZNF134	-0.02674	0.16612	0.19286	15960	5572		none	1
H2BW2	0.016109	0.20896	286436	H2BW2	H2BW2	0.016109	0.20896	0.192851	15959	5280		none	1
ALDH16A1	0.030265	0.22306	126133	ALDH16A1	ALDH16A1	0.030265	0.22306	0.192795	15958	2673		none	1
CIART	0.025111	0.21777	148523	CIART	CIART	0.025111	0.21777	0.192659	15957	7211		none	1
SPINK8	-0.028204	0.16441	646424	SPINK8	SPINK8	-0.028204	0.16441	0.192614	15956	2599		none	1
hsa-mir-7850	0.026483	0.21908	102465838	hsa-mir-7850	hsa-mir-7850	0.026483	0.21908	0.192597	15955	6071		none	1
PARP1	-0.053463	0.13909	142	PARP1	PARP1	-0.053463	0.13909	0.192553	15954	5506		none	1
HTR1D	-0.036457	0.15604	3352	HTR1D	HTR1D	-0.036457	0.15604	0.192497	15953	3499		none	1
BHLHB9	-0.039187	0.15327	80823	BHLHB9	BHLHB9	-0.039187	0.15327	0.192457	15952	13896		none	1
TYROBP	-0.096436	0.09595	7305	TYROBP	TYROBP	-0.096436	0.09595	0.192386	15951	2886		none	1
C12orf57	0.011369	0.20369	113246	C12orf57	C12orf57	0.011369	0.20369	0.192321	15950	2730		none	1
RAB40B	-0.034795	0.15733	10966	RAB40B	RAB40B	-0.034795	0.15733	0.192125	15949	2332		none	1
FAM114A1	0.1328	0.32491	92689	FAM114A1	FAM114A1	0.1328	0.32491	0.19211	15948	15519		none	1
OR6C1	0.062002	0.25407	390321	OR6C1	OR6C1	0.062002	0.25407	0.192068	15947	2563		none	1
PFKL	-0.12982	0.062212	5211	PFKL	PFKL	-0.12982	0.062212	0.192032	15946	1792		none	1
CCDC140	0.003417	0.1954	151278	CCDC140	CCDC140	0.003417	0.1954	0.191983	15945	13480		none	1
CCRL2	-0.11534	0.076558	9034	CCRL2	CCRL2	-0.11534	0.076558	0.191898	15944	5780		none	1
SLAIN2	0.09843	0.29028	57606	SLAIN2	SLAIN2	0.09843	0.29028	0.19185	15943	3578		none	1
ZMAT1	-0.043808	0.14796	84460	ZMAT1	ZMAT1	-0.043808	0.14796	0.191768	15942	3622		none	1
TAF11	-0.10941	0.082286	6882	TAF11	TAF11	-0.10941	0.082286	0.191696	15941	17172		none	1
FAM83D	-0.059849	0.13158	81610	FAM83D	FAM83D	-0.059849	0.13158	0.191429	15940	10071		none	1
BMP5	-0.058189	0.13321	653	BMP5	BMP5	-0.058189	0.13321	0.191399	15939	14072		none	1
SV2C	0.0036211	0.19495	22987	SV2C	SV2C	0.0036211	0.19495	0.191329	15938	2085		none	1
CPLX1	-0.1511	0.040215	10815	CPLX1	CPLX1	-0.1511	0.040215	0.191315	15937	13610		none	1
ZNF680	0.12416	0.31539	340252	ZNF680	ZNF680	0.12416	0.31539	0.19123	15936	6737		none	1
VCL	0.072912	0.2641	7414	VCL	VCL	0.072912	0.2641	0.191188	15935	10679		none	1
SELENOS	-0.10251	0.088629	55829	SELENOS	SELENOS	-0.10251	0.088629	0.191139	15934	17267		none	1
PNLIPRP2	-0.0069162	0.18421	5408	PNLIPRP2	PNLIPRP2	-0.0069162	0.18421	0.191126	15933	5143		none	1
ANKRD62	0.066522	0.25762	342850	ANKRD62	ANKRD62	0.066522	0.25762	0.191098	15932	16437		none	1
GH1	0.063911	0.25499	2688	GH1	GH1	0.063911	0.25499	0.191079	15931	16746		none	1
MTUS2	0.047929	0.23897	23281	MTUS2	MTUS2	0.047929	0.23897	0.191041	15930	11359		none	1
C20orf202	-0.17451	0.016529	400831	C20orf202	C20orf202	-0.17451	0.016529	0.191039	15929	13259		none	1
IL2RA	0.15022	0.34125	3559	IL2RA	IL2RA	0.15022	0.34125	0.19103	15928	13485		none	1
SPEF2	-0.028314	0.1627	79925	SPEF2	SPEF2	-0.028314	0.1627	0.191014	15927	15482		none	1
KCNQ5	-0.061993	0.12902	56479	KCNQ5	KCNQ5	-0.061993	0.12902	0.191013	15926	7274		none	1
MYO3B	0.045169	0.23616	140469	MYO3B	MYO3B	0.045169	0.23616	0.190991	15925	3432		none	1
SIX5	0.025434	0.21641	147912	SIX5	SIX5	0.025434	0.21641	0.190976	15924	10330		none	1
ABCA5	0.026576	0.21749	23461	ABCA5	ABCA5	0.026576	0.21749	0.190914	15923	330		none	1
LDLR	-0.035536	0.15535	3949	LDLR	LDLR	-0.035536	0.15535	0.190886	15922	15365		none	1
SIX2	-0.12361	0.067189	10736	SIX2	SIX2	-0.12361	0.067189	0.190799	15921	8801		none	1
CD36	0.0085996	0.19939	948	CD36	CD36	0.0085996	0.19939	0.19079	15920	15051		none	1
KIAA1522	-0.14198	0.048707	57648	KIAA1522	KIAA1522	-0.14198	0.048707	0.190687	15919	1942		none	1
TMEM107	0.041516	0.23213	84314	TMEM107	TMEM107	0.041516	0.23213	0.190614	15918	1015		none	1
GPT	-0.1169	0.073665	2875	GPT	GPT	-0.1169	0.073665	0.190565	15917	845		none	1
PASK	0.0088514	0.19939	23178	PASK	PASK	0.0088514	0.19939	0.190539	15916	3544		none	1
CCNO	-0.00096628	0.18947	10309	CCNO	CCNO	-0.00096628	0.18947	0.190436	15915	14933		none	1
LIPJ	-0.028865	0.16157	142910	LIPJ	LIPJ	-0.028865	0.16157	0.190435	15914	5831		none	1
PPM1H	-0.065428	0.12491	57460	PPM1H	PPM1H	-0.065428	0.12491	0.190338	15913	10626		none	1
WFIKKN2	-0.038764	0.15156	124857	WFIKKN2	WFIKKN2	-0.038764	0.15156	0.190324	15912	14088		none	1
ELL3	0.055479	0.24573	80237	ELL3	ELL3	0.055479	0.24573	0.190251	15911	1465		none	1
NEUROD2	0.011985	0.20217	4761	NEUROD2	NEUROD2	0.011985	0.20217	0.190185	15910	7785		none	1
SPIN4	0.049573	0.23975	139886	SPIN4	SPIN4	0.049573	0.23975	0.190177	15909	17027		none	1
CCDC110	0.056029	0.24617	256309	CCDC110	CCDC110	0.056029	0.24617	0.190141	15908	11009		none	1
KIAA0232	0.010664	0.20066	9778	KIAA0232	KIAA0232	0.010664	0.20066	0.189996	15907	12865		none	1
STOX2	-0.0050812	0.18491	56977	STOX2	STOX2	-0.0050812	0.18491	0.189991	15906	17067		none	1
BMP2K	-0.068524	0.12142	55589	BMP2K	BMP2K	-0.068524	0.12142	0.189944	15905	16081		none	1
AHNAK	-0.019338	0.17056	79026	AHNAK	AHNAK	-0.019338	0.17056	0.189898	15904	17358		none	1
IDH2	0.011667	0.20151	3418	IDH2	IDH2	0.011667	0.20151	0.189843	15903	5802		none	1
PTGR1	0.064489	0.25433	22949	PTGR1	PTGR1	0.064489	0.25433	0.189841	15902	10485		none	1
OSMR	0.021817	0.21165	9180	OSMR	OSMR	0.021817	0.21165	0.189833	15901	2249		none	1
SEPTIN8	-0.084948	0.10482	23176	SEPTIN8	SEPTIN8	-0.084948	0.10482	0.189768	15899.5	13095		none	1
MTMR1	-0.035168	0.1546	8776	MTMR1	MTMR1	-0.035168	0.1546	0.189768	15899.5	15253		none	1
EXPH5	-0.048275	0.1414	23086	EXPH5	EXPH5	-0.048275	0.1414	0.189675	15898	8349		none	1
KLRF1	0.0077862	0.19729	51348	KLRF1	KLRF1	0.0077862	0.19729	0.189504	15897	8866		none	1
hsa-mir-626	0.11062	0.3001	693211	hsa-mir-626	hsa-mir-626	0.11062	0.3001	0.18948	15896	9640		none	1
LIG3	-0.02929	0.16018	3980	LIG3	LIG3	-0.02929	0.16018	0.18947	15895	14407		none	1
RREB1	0.097764	0.28706	6239	RREB1	RREB1	0.097764	0.28706	0.189296	15894	2138		none	1
AAK1	-0.016838	0.17245	22848	AAK1	AAK1	-0.016838	0.17245	0.189288	15893	108		none	1
TRAPPC6A	0.050302	0.23948	79090	TRAPPC6A	TRAPPC6A	0.050302	0.23948	0.189178	15892	13173		none	1
MAPK12	-0.010669	0.17835	6300	MAPK12	MAPK12	-0.010669	0.17835	0.189019	15891	6995		none	1
CLCN4	-0.0098552	0.17914	1183	CLCN4	CLCN4	-0.0098552	0.17914	0.188995	15890	11067		none	1
SSR2	-0.0082478	0.18073	6746	SSR2	SSR2	-0.0082478	0.18073	0.188978	15889	14572		none	1
PPDPFL	-0.032565	0.1564	492307	PPDPFL	PPDPFL	-0.032565	0.1564	0.188965	15888	8514		none	1
ZNF383	0.032022	0.22095	163087	ZNF383	ZNF383	0.032022	0.22095	0.188928	15887	15454		none	1
CRISPLD1	-0.00022339	0.18868	83690	CRISPLD1	CRISPLD1	-0.00022339	0.18868	0.188903	15886	11120		none	1
FGF2	0.015841	0.20473	2247	FGF2	FGF2	0.015841	0.20473	0.188889	15885	4299		none	1
ATG14	-0.11753	0.07132	22863	ATG14	ATG14	-0.11753	0.07132	0.18885	15884	15043		none	1
MASP1	-0.039671	0.14915	5648	MASP1	MASP1	-0.039671	0.14915	0.188821	15883	12097		none	1
hsa-mir-326	-0.10396	0.084808	442900	hsa-mir-326	hsa-mir-326	-0.10396	0.084808	0.188768	15882	930		none	1
C5orf38	-0.048251	0.14047	153571	C5orf38	C5orf38	-0.048251	0.14047	0.188721	15881	11058		none	1
S100A7A	-0.069759	0.11896	338324	S100A7A	S100A7A	-0.069759	0.11896	0.188719	15880	6970		none	1
SLC35B4	-0.088586	0.10009	84912	SLC35B4	SLC35B4	-0.088586	0.10009	0.188676	15879	16149		none	1
ACR	0.041238	0.22988	49	ACR	ACR	0.041238	0.22988	0.188642	15878	10688		none	1
MYO5B	-0.026855	0.16178	4645	MYO5B	MYO5B	-0.026855	0.16178	0.188635	15877	5764		none	1
TRIM16L	-0.064584	0.12402	147166	TRIM16L	TRIM16L	-0.064584	0.12402	0.188604	15876	4195		none	1
CCDC93	0.061925	0.25038	54520	CCDC93	CCDC93	0.061925	0.25038	0.188455	15875	14752		none	1
GBA2	0.023445	0.21185	57704	GBA2	GBA2	0.023445	0.21185	0.188405	15874	8694		none	1
HTRA4	-0.063454	0.12491	203100	HTRA4	HTRA4	-0.063454	0.12491	0.188364	15873	1556		none	1
AARS1	-0.43977	-0.25148	16	AARS1	AARS1	-0.43977	-0.25148	0.18829	15872	9490		none	1
RPGRIP1L	0.075007	0.26328	23322	RPGRIP1L	RPGRIP1L	0.075007	0.26328	0.188273	15871	14964		none	1
ACSL6	-0.012024	0.17617	23305	ACSL6	ACSL6	-0.012024	0.17617	0.188194	15870	11346		none	1
NOTCH4	-0.018876	0.16927	4855	NOTCH4	NOTCH4	-0.018876	0.16927	0.188146	15869	8891		none	1
SPACA9	-0.0021196	0.18599	11092	SPACA9	SPACA9	-0.0021196	0.18599	0.18811	15868	14991		none	1
DMGDH	-0.044413	0.14369	29958	DMGDH	DMGDH	-0.044413	0.14369	0.188103	15867	15273		none	1
TRPM1	-0.024801	0.16329	4308	TRPM1	TRPM1	-0.024801	0.16329	0.188091	15866	4643		none	1
GCLM	0.033191	0.22114	2730	GCLM	GCLM	0.033191	0.22114	0.187949	15865	8536		none	1
FETUB	-0.053273	0.13464	26998	FETUB	FETUB	-0.053273	0.13464	0.187913	15864	2822		none	1
XKRY	0.071302	0.25916	9082	XKRY	XKRY	0.071302	0.25916	0.187858	15863	9276		none	1
CCDC144NL	-0.029593	0.15807	339184	CCDC144NL	CCDC144NL	-0.029593	0.15807	0.187663	15862	16185		none	1
hsa-mir-15a	0.073665	0.2613	406948	hsa-mir-15a	hsa-mir-15a	0.073665	0.2613	0.187635	15861	2550		none	1
PHACTR4	0.085881	0.27351	65979	PHACTR4	PHACTR4	0.085881	0.27351	0.187629	15860	13615		none	1
ACTG1	0.0066408	0.19424	71	ACTG1	ACTG1	0.0066408	0.19424	0.187599	15859	1817		none	1
DIPK1A	-0.01462	0.17292	388650	DIPK1A	DIPK1A	-0.01462	0.17292	0.18754	15858	5640		none	1
OR4D10	-0.064337	0.1232	390197	OR4D10	OR4D10	-0.064337	0.1232	0.187537	15857	9471		none	1
MS4A5	0.10947	0.29697	64232	MS4A5	MS4A5	0.10947	0.29697	0.1875	15856	9753		none	1
CFAP44	0.06442	0.2519	55779	CFAP44	CFAP44	0.06442	0.2519	0.18748	15855	76		none	1
PIGS	-0.12932	0.058152	94005	PIGS	PIGS	-0.12932	0.058152	0.187472	15854	10487		none	1
USP17L24	-0.075815	0.11158	728369	USP17L24	USP17L24	-0.075815	0.11158	0.187395	15853	4559		none	1
CC2D1B	-0.037605	0.14973	200014	CC2D1B	CC2D1B	-0.037605	0.14973	0.187335	15852	7064		none	1
C4BPB	0.0034291	0.19076	725	C4BPB	C4BPB	0.0034291	0.19076	0.187331	15851	15928		none	1
GP5	0.0033833	0.19063	2814	GP5	GP5	0.0033833	0.19063	0.187247	15850	7334		none	1
PUS7L	-0.050717	0.13649	83448	PUS7L	PUS7L	-0.050717	0.13649	0.187207	15849	1129		none	1
PDE6G	-0.037495	0.14971	5148	PDE6G	PDE6G	-0.037495	0.14971	0.187205	15848	9998		none	1
cPLA2-beta	-0.041496	0.14565	100137049	cPLA2-beta	cPLA2-beta	-0.041496	0.14565	0.187146	15847	15297		none	1
CCM2	-0.09739	0.089725	83605	CCM2	CCM2	-0.09739	0.089725	0.187115	15846	17216		none	1
MRRF	-0.04596	0.14115	92399	MRRF	MRRF	-0.04596	0.14115	0.18711	15845	6843		none	1
TDO2	0.11053	0.2976	6999	TDO2	TDO2	0.11053	0.2976	0.18707	15844	13654		none	1
FOXJ2	0.072846	0.25987	55810	FOXJ2	FOXJ2	0.072846	0.25987	0.187024	15843	14650		none	1
FOXB2	0.010317	0.19725	442425	FOXB2	FOXB2	0.010317	0.19725	0.186933	15842	9895		none	1
MMP15	0.087455	0.27434	4324	MMP15	MMP15	0.087455	0.27434	0.186885	15841	13521		none	1
MCCC2	-0.01528	0.1716	64087	MCCC2	MCCC2	-0.01528	0.1716	0.18688	15840	13280		none	1
APBA2	0.0084457	0.19527	321	APBA2	APBA2	0.0084457	0.19527	0.186824	15839	302		none	1
DENND11	-0.014936	0.17171	57189	DENND11	DENND11	-0.014936	0.17171	0.186646	15838	8743		none	1
NOXA1	-0.0027352	0.1839	10811	NOXA1	NOXA1	-0.0027352	0.1839	0.186635	15837	16888		none	1
RFX8	-0.058402	0.12821	731220	RFX8	RFX8	-0.058402	0.12821	0.186612	15836	12735		none	1
BMP10	-0.034755	0.15178	27302	BMP10	BMP10	-0.034755	0.15178	0.186535	15835	3712		none	1
GSTT2	-0.071303	0.11512	2953	GSTT2	GSTT2	-0.071303	0.11512	0.186423	15834	4255		none	1
OR8H3	0.042242	0.22859	390152	OR8H3	OR8H3	0.042242	0.22859	0.186348	15833	11007		none	1
EPHA7	-0.010286	0.17604	2045	EPHA7	EPHA7	-0.010286	0.17604	0.186326	15832	6962		none	1
EZR	0.028569	0.21486	7430	EZR	EZR	0.028569	0.21486	0.186291	15831	3593		none	1
PHLPP2	-0.074575	0.11169	23035	PHLPP2	PHLPP2	-0.074575	0.11169	0.186265	15830	5540		none	1
PPP1R18	-0.012554	0.17354	170954	PPP1R18	PPP1R18	-0.012554	0.17354	0.186094	15829	8206		none	1
GPR155	-0.052756	0.13332	151556	GPR155	GPR155	-0.052756	0.13332	0.186076	15828	7336		none	1
GAS6	-0.046	0.13989	2621	GAS6	GAS6	-0.046	0.13989	0.18589	15827	8233		none	1
FBXW9	0.033215	0.21902	84261	FBXW9	FBXW9	0.033215	0.21902	0.185805	15826	13577		none	1
EVI2B	0.093413	0.27901	2124	EVI2B	EVI2B	0.093413	0.27901	0.185597	15825	9964		none	1
RAMP2	-0.029151	0.15639	10266	RAMP2	RAMP2	-0.029151	0.15639	0.185541	15824	10192		none	1
NAV2	0.033364	0.2189	89797	NAV2	NAV2	0.033364	0.2189	0.185536	15822.5	3955		none	1
GSTA5	0.037044	0.22258	221357	GSTA5	GSTA5	0.037044	0.22258	0.185536	15822.5	1953		none	1
BBS4	0.068462	0.25379	585	BBS4	BBS4	0.068462	0.25379	0.185328	15821	14912		none	1
CREBZF	0.040906	0.2262	58487	CREBZF	CREBZF	0.040906	0.2262	0.185294	15820	2547		none	1
STAU1	-0.080089	0.10506	6780	STAU1	STAU1	-0.080089	0.10506	0.185149	15819	13553		none	1
CAV1	0.027705	0.21285	857	CAV1	CAV1	0.027705	0.21285	0.185145	15818	3759		none	1
LRRC34	0.050622	0.23572	151827	LRRC34	LRRC34	0.050622	0.23572	0.185098	15817	1267		none	1
FUT2	-0.068952	0.11612	2524	FUT2	FUT2	-0.068952	0.11612	0.185072	15816	6761		none	1
SDR42E1	0.014455	0.1995	93517	SDR42E1	SDR42E1	0.014455	0.1995	0.185045	15815	15699		none	1
OR2B2	0.055339	0.24034	81697	OR2B2	OR2B2	0.055339	0.24034	0.185001	15814	11661		none	1
PLPBP	-0.12609	0.058864	11212	PLPBP	PLPBP	-0.12609	0.058864	0.184954	15813	14165		none	1
CPE	0.064046	0.24895	1363	CPE	CPE	0.064046	0.24895	0.184904	15812	6132		none	1
CSNK1E	-0.011911	0.17296	1454	CSNK1E	CSNK1E	-0.011911	0.17296	0.184871	15811	3727		none	1
CATSPER1	-0.087156	0.097643	117144	CATSPER1	CATSPER1	-0.087156	0.097643	0.184799	15810	10378		none	1
hsa-mir-664	0.068004	0.25278	100302234	hsa-mir-664	hsa-mir-664	0.068004	0.25278	0.184776	15809	746		none	1
PTPN7	-0.06811	0.11655	5778	PTPN7	PTPN7	-0.06811	0.11655	0.18466	15808	1399		none	1
TMEM185B	0.037521	0.22215	79134	TMEM185B	TMEM185B	0.037521	0.22215	0.184629	15807	10001		none	1
ASB6	-0.06682	0.1178	140459	ASB6	ASB6	-0.06682	0.1178	0.18462	15806	10252		none	1
UBE2E1	0.059331	0.24391	7324	UBE2E1	UBE2E1	0.059331	0.24391	0.184579	15805	3646		none	1
SLC39A3	-0.026366	0.15797	29985	SLC39A3	SLC39A3	-0.026366	0.15797	0.184336	15804	1100		none	1
hsa-mir-1253	0.063235	0.24749	100302208	hsa-mir-1253	hsa-mir-1253	0.063235	0.24749	0.184255	15803	12303		none	1
TACC1	0.062472	0.24669	6867	TACC1	TACC1	0.062472	0.24669	0.184218	15802	16054		none	1
RHCG	0.045722	0.22993	51458	RHCG	RHCG	0.045722	0.22993	0.184208	15801	17135		none	1
APH1A	0.069396	0.25349	51107	APH1A	APH1A	0.069396	0.25349	0.184094	15800	9880		none	1
CD300LF	0.01635	0.20042	146722	CD300LF	CD300LF	0.01635	0.20042	0.18407	15799	4641		none	1
FAM122C	-0.0023412	0.18172	159091	FAM122C	FAM122C	-0.0023412	0.18172	0.184061	15798	7672		none	1
HAAO	-0.087272	0.096698	23498	HAAO	HAAO	-0.087272	0.096698	0.18397	15797	8253		none	1
MYL12B	-0.032603	0.15135	103910	MYL12B	MYL12B	-0.032603	0.15135	0.183953	15796	16217		none	1
TMEFF2	0.027396	0.21128	23671	TMEFF2	TMEFF2	0.027396	0.21128	0.183884	15795	10926		none	1
DEFB131A	-0.078242	0.10559	644414	DEFB131A	DEFB131A	-0.078242	0.10559	0.183832	15794	11154		none	1
MYADML2	-0.12967	0.054153	255275	MYADML2	MYADML2	-0.12967	0.054153	0.183823	15793	8583		none	1
ZSCAN20	0.011317	0.19509	7579	ZSCAN20	ZSCAN20	0.011317	0.19509	0.183773	15792	12088		none	1
RAB12	-0.011558	0.17214	201475	RAB12	RAB12	-0.011558	0.17214	0.183698	15791	638		none	1
LRRC74A	0.015063	0.19875	145497	LRRC74A	LRRC74A	0.015063	0.19875	0.183687	15790	12927		none	1
CTSD	0.03163	0.21525	1509	CTSD	CTSD	0.03163	0.21525	0.18362	15789	68		none	1
OXR1	-0.15442	0.029188	55074	OXR1	OXR1	-0.15442	0.029188	0.183608	15788	679		none	1
CCDC15	-0.052301	0.1313	80071	CCDC15	CCDC15	-0.052301	0.1313	0.183601	15787	15479		none	1
ENVV2	0.022342	0.20592	100271846	ENVV2	ENVV2	0.022342	0.20592	0.183578	15786	14722		none	1
ACSL1	-0.022641	0.1609	2180	ACSL1	ACSL1	-0.022641	0.1609	0.183541	15785	8435		none	1
FAM20A	0.045955	0.22946	54757	FAM20A	FAM20A	0.045955	0.22946	0.183505	15784	7691		none	1
IL10RB	0.065995	0.2494	3588	IL10RB	IL10RB	0.065995	0.2494	0.183405	15782.5	2434		none	1
PMM1	0.019725	0.20313	5372	PMM1	PMM1	0.019725	0.20313	0.183405	15782.5	8977		none	1
CHRNB2	-0.06324	0.1201	1141	CHRNB2	CHRNB2	-0.06324	0.1201	0.18334	15781	12624		none	1
FBXO4	-0.10383	0.079308	26272	FBXO4	FBXO4	-0.10383	0.079308	0.183138	15780	3694		none	1
C17orf97	0.046646	0.22975	400566	C17orf97	C17orf97	0.046646	0.22975	0.183104	15779	12256		none	1
HAUS2	-0.01087	0.17212	55142	HAUS2	HAUS2	-0.01087	0.17212	0.18299	15778	12817		none	1
MYEOV	-0.071913	0.11095	26579	MYEOV	MYEOV	-0.071913	0.11095	0.182863	15776.5	14916		none	1
IQGAP2	-0.10162	0.081243	10788	IQGAP2	IQGAP2	-0.10162	0.081243	0.182863	15776.5	10949		none	1
VAT1L	-0.088242	0.094596	57687	VAT1L	VAT1L	-0.088242	0.094596	0.182838	15775	8735		none	1
METTL11B	-0.15427	0.028536	149281	METTL11B	METTL11B	-0.15427	0.028536	0.182806	15774	13387		none	1
TMEM164	0.047708	0.23043	84187	TMEM164	TMEM164	0.047708	0.23043	0.182722	15773	9383		none	1
ERG28	-0.045066	0.13755	11161	ERG28	ERG28	-0.045066	0.13755	0.182616	15772	5903		none	1
BFSP1	-0.10169	0.080821	631	BFSP1	BFSP1	-0.10169	0.080821	0.182511	15771	3540		none	1
ZNF14	0.10036	0.28287	7561	ZNF14	ZNF14	0.10036	0.28287	0.18251	15770	16545		none	1
FRG2C	0.013822	0.19619	100288801	FRG2C	FRG2C	0.013822	0.19619	0.182368	15769	13566		none	1
ADK	-0.059693	0.12246	132	ADK	ADK	-0.059693	0.12246	0.182153	15768	7376		none	1
SLC4A7	0.0012008	0.18327	9497	SLC4A7	SLC4A7	0.0012008	0.18327	0.182069	15767	13000		none	1
NFYA	-0.20078	-0.018793	4800	NFYA	NFYA	-0.20078	-0.018793	0.181987	15766	13107		none	1
hsa-mir-6849	-0.32608	-0.14416	102466749	hsa-mir-6849	hsa-mir-6849	-0.32608	-0.14416	0.18192	15765	17173		none	1
LNPEP	-0.032679	0.1492	4012	LNPEP	LNPEP	-0.032679	0.1492	0.181879	15764	458		none	1
DBN1	-0.036716	0.14515	1627	DBN1	DBN1	-0.036716	0.14515	0.181866	15763	13231		none	1
PCDH20	-0.046737	0.13512	64881	PCDH20	PCDH20	-0.046737	0.13512	0.181857	15762	911		none	1
OTC	0.13397	0.31579	5009	OTC	OTC	0.13397	0.31579	0.18182	15761	6204		none	1
RNF182	-0.0329	0.14891	221687	RNF182	RNF182	-0.0329	0.14891	0.18181	15760	8222		none	1
ARHGEF19	0.07566	0.25744	128272	ARHGEF19	ARHGEF19	0.07566	0.25744	0.18178	15759	13927		none	1
LATS1	0.055886	0.23763	9113	LATS1	LATS1	0.055886	0.23763	0.181744	15758	8683		none	1
POM121-2	-0.11673	0.064999	100101267	POM121-2	POM121-2	-0.11673	0.064999	0.181729	15757	2329		none	1
RBMS1	-0.091155	0.090534	5937	RBMS1	RBMS1	-0.091155	0.090534	0.181689	15756	5408		none	1
GOLGA6L6	-0.15873	0.022945	727832	GOLGA6L6	GOLGA6L6	-0.15873	0.022945	0.181675	15755	9890		none	1
TMEM60	-0.028477	0.15313	85025	TMEM60	TMEM60	-0.028477	0.15313	0.181607	15754	7835		none	1
KLHDC2	-0.10929	0.072305	23588	KLHDC2	KLHDC2	-0.10929	0.072305	0.181595	15753	2276		none	1
GNG13	-0.038998	0.14258	51764	GNG13	GNG13	-0.038998	0.14258	0.181578	15752	3924		none	1
GNAT1	-0.045962	0.1356	2779	GNAT1	GNAT1	-0.045962	0.1356	0.181562	15751	1078		none	1
ARHGAP28	0.021882	0.20343	79822	ARHGAP28	ARHGAP28	0.021882	0.20343	0.181548	15750	4010		none	1
HAS3	0.02874	0.21026	3038	HAS3	HAS3	0.02874	0.21026	0.18152	15749	13614		none	1
SH3RF3	-0.019428	0.16203	344558	SH3RF3	SH3RF3	-0.019428	0.16203	0.181458	15748	289		none	1
GZMA	-0.12368	0.057732	3001	GZMA	GZMA	-0.12368	0.057732	0.181412	15747	3111		none	1
FOXP2	0.015222	0.19662	93986	FOXP2	FOXP2	0.015222	0.19662	0.181398	15746	7772		none	1
NR0B2	-0.084998	0.096282	8431	NR0B2	NR0B2	-0.084998	0.096282	0.18128	15745	8081		none	1
FADS3	-0.085486	0.095791	3995	FADS3	FADS3	-0.085486	0.095791	0.181277	15744	15331		none	1
OR4C16	-0.018655	0.16261	219428	OR4C16	OR4C16	-0.018655	0.16261	0.181265	15743	16223		none	1
KRTAP15-1	0.060531	0.24179	254950	KRTAP15-1	KRTAP15-1	0.060531	0.24179	0.181259	15742	1051		none	1
DHTKD1	-0.039822	0.14142	55526	DHTKD1	DHTKD1	-0.039822	0.14142	0.181242	15741	6568		none	1
DUSP16	-0.020743	0.16044	80824	DUSP16	DUSP16	-0.020743	0.16044	0.181183	15740	2223		none	1
MBD3L2	-0.16023	0.020878	125997	MBD3L2	MBD3L2	-0.16023	0.020878	0.181108	15739	3940		none	1
MAF	-0.041665	0.13936	4094	MAF	MAF	-0.041665	0.13936	0.181025	15738	12744		none	1
METTL18	0.01316	0.19407	92342	METTL18	METTL18	0.01316	0.19407	0.18091	15737	12729		none	1
SPNS1	0.028938	0.20982	83985	SPNS1	SPNS1	0.028938	0.20982	0.180882	15736	5204		none	1
ANKRD18B	0.0016404	0.18252	441459	ANKRD18B	ANKRD18B	0.0016404	0.18252	0.18088	15735	3292		none	1
hsa-mir-8060	-0.064385	0.11648	102465864	hsa-mir-8060	hsa-mir-8060	-0.064385	0.11648	0.180865	15734	14507		none	1
NRCAM	-0.0076409	0.17319	4897	NRCAM	NRCAM	-0.0076409	0.17319	0.180831	15733	4871		none	1
hsa-mir-6791	-0.095601	0.085215	102465474	hsa-mir-6791	hsa-mir-6791	-0.095601	0.085215	0.180816	15732	1921		none	1
TMEM243	-0.075644	0.10514	79161	TMEM243	TMEM243	-0.075644	0.10514	0.180784	15731	3706		none	1
DUS1L	-0.049469	0.13131	64118	DUS1L	DUS1L	-0.049469	0.13131	0.180779	15730	3524		none	1
ITGA9	0.011897	0.19267	3680	ITGA9	ITGA9	0.011897	0.19267	0.180773	15729	11528		none	1
TAOK1	0.058412	0.23914	57551	TAOK1	TAOK1	0.058412	0.23914	0.180728	15728	2816		none	1
KCTD16	0.043451	0.22407	57528	KCTD16	KCTD16	0.043451	0.22407	0.180619	15727	10981		none	1
BSG	-0.093805	0.086736	682	BSG	BSG	-0.093805	0.086736	0.180541	15726	36		none	1
CMTM1	-0.01758	0.16295	113540	CMTM1	CMTM1	-0.01758	0.16295	0.18053	15725	17226		none	1
IRS1	-0.27783	-0.097357	3667	IRS1	IRS1	-0.27783	-0.097357	0.180473	15724	13508		none	1
CAMK4	0.17237	0.35261	814	CAMK4	CAMK4	0.17237	0.35261	0.18024	15723	3256		none	1
SCN8A	-0.023859	0.15631	6334	SCN8A	SCN8A	-0.023859	0.15631	0.180169	15722	3877		none	1
IL17C	-0.085615	0.09453	27189	IL17C	IL17C	-0.085615	0.09453	0.180145	15721	15350		none	1
UGT2A3	0.037697	0.21777	79799	UGT2A3	UGT2A3	0.037697	0.21777	0.180073	15720	14203		none	1
PLXDC1	-0.18706	-0.0070118	57125	PLXDC1	PLXDC1	-0.18706	-0.0070118	0.180048	15719	14279		none	1
FBXW2	-0.032256	0.14768	26190	FBXW2	FBXW2	-0.032256	0.14768	0.179936	15718	6648		none	1
GATA2	-0.047907	0.13192	2624	GATA2	GATA2	-0.047907	0.13192	0.179827	15717	3562		none	1
ATP11C	0.12139	0.30112	286410	ATP11C	ATP11C	0.12139	0.30112	0.17973	15716	1801		none	1
NPHP3	-0.10625	0.073456	27031	NPHP3	NPHP3	-0.10625	0.073456	0.179706	15715	13210		none	1
hsa-mir-676	0.049775	0.2294	100500887	hsa-mir-676	hsa-mir-676	0.049775	0.2294	0.179625	15714	5645		none	1
METTL25	0.017896	0.19752	84190	METTL25	METTL25	0.017896	0.19752	0.179624	15713	6655		none	1
PATJ	-0.03187	0.14771	10207	PATJ	PATJ	-0.03187	0.14771	0.17958	15712	17333		none	1
GYG1	-0.012644	0.16687	2992	GYG1	GYG1	-0.012644	0.16687	0.179514	15711	15219		none	1
RUFY1	-0.042483	0.13697	80230	RUFY1	RUFY1	-0.042483	0.13697	0.179453	15710	3534		none	1
DYNAP	-0.014425	0.165	284254	DYNAP	DYNAP	-0.014425	0.165	0.179425	15709	8537		none	1
CBLN4	0.10892	0.28828	140689	CBLN4	CBLN4	0.10892	0.28828	0.17936	15708	12520		none	1
S100A10	-0.042751	0.13656	6281	S100A10	S100A10	-0.042751	0.13656	0.179311	15707	17129		none	1
hsa-mir-539	-0.15355	0.025745	664612	hsa-mir-539	hsa-mir-539	-0.15355	0.025745	0.179295	15706	16378		none	1
NDEL1	-0.073996	0.10527	81565	NDEL1	NDEL1	-0.073996	0.10527	0.179266	15705	10989		none	1
HAPLN3	0.090918	0.27008	145864	HAPLN3	HAPLN3	0.090918	0.27008	0.179162	15704	2763		none	1
MUTYH	0.095658	0.27477	4595	MUTYH	MUTYH	0.095658	0.27477	0.179112	15703	11934		none	1
HERC4	0.072241	0.25134	26091	HERC4	HERC4	0.072241	0.25134	0.179099	15702	16148		none	1
GPX1	-0.042826	0.13616	2876	GPX1	GPX1	-0.042826	0.13616	0.178986	15701	2457		none	1
ARL13A	0.063226	0.24221	392509	ARL13A	ARL13A	0.063226	0.24221	0.178984	15700	4768		none	1
hsa-mir-21	-0.089842	0.089135	406991	hsa-mir-21	hsa-mir-21	-0.089842	0.089135	0.178977	15699	2712		none	1
ATAT1	-0.15638	0.022582	79969	ATAT1	ATAT1	-0.15638	0.022582	0.178962	15698	7509		none	1
C1orf50	0.0069484	0.1859	79078	C1orf50	C1orf50	0.0069484	0.1859	0.178952	15697	3790		none	1
TGM5	0.011482	0.19042	9333	TGM5	TGM5	0.011482	0.19042	0.178938	15696	11894		none	1
CRELD2	0.022602	0.2015	79174	CRELD2	CRELD2	0.022602	0.2015	0.178898	15695	8762		none	1
KIF13A	-0.064462	0.11441	63971	KIF13A	KIF13A	-0.064462	0.11441	0.178872	15694	2961		none	1
UBE2S	-0.034934	0.1439	27338	UBE2S	UBE2S	-0.034934	0.1439	0.178834	15693	7768		none	1
hsa-mir-514a-1	-0.012238	0.16656	574516	hsa-mir-514a-1	hsa-mir-514a-1	-0.012238	0.16656	0.178798	15692	10062		none	1
EFCAB5	-0.13566	0.043014	374786	EFCAB5	EFCAB5	-0.13566	0.043014	0.178674	15691	8163		none	1
ETS1	-0.0028055	0.17585	2113	ETS1	ETS1	-0.0028055	0.17585	0.178655	15690	14501		none	1
GP1BB	-0.054967	0.1236	2812	GP1BB	GP1BB	-0.054967	0.1236	0.178567	15689	6278		none	1
WEE2	0.0095571	0.18805	494551	WEE2	WEE2	0.0095571	0.18805	0.178493	15688	6406		none	1
KCNE3	-0.010911	0.16754	10008	KCNE3	KCNE3	-0.010911	0.16754	0.178451	15687	13591		none	1
GPR68	0.0004524	0.1789	8111	GPR68	GPR68	0.0004524	0.1789	0.178448	15686	12950		none	1
ABHD12B	-0.049507	0.12873	145447	ABHD12B	ABHD12B	-0.049507	0.12873	0.178237	15685	6735		none	1
COL23A1	0.057727	0.23576	91522	COL23A1	COL23A1	0.057727	0.23576	0.178033	15684	6734		none	1
DSTN	-0.17284	0.0051533	11034	DSTN	DSTN	-0.17284	0.0051533	0.177993	15683	3031		none	1
FTSJ1	0.0084386	0.18642	24140	FTSJ1	FTSJ1	0.0084386	0.18642	0.177981	15682	14055		none	1
ZIK1	0.015134	0.19291	284307	ZIK1	ZIK1	0.015134	0.19291	0.177776	15681	4771		none	1
GPCPD1	0.027227	0.20495	56261	GPCPD1	GPCPD1	0.027227	0.20495	0.177723	15680	3287		none	1
NPAS2	0.062444	0.2401	4862	NPAS2	NPAS2	0.062444	0.2401	0.177656	15679	4903		none	1
ELK1	0.016017	0.19367	2002	ELK1	ELK1	0.016017	0.19367	0.177653	15678	12707		none	1
DCUN1D3	0.17085	0.3485	123879	DCUN1D3	DCUN1D3	0.17085	0.3485	0.17765	15677	13897		none	1
GOLGA6C	-0.14659	0.031029	653641	GOLGA6C	GOLGA6C	-0.14659	0.031029	0.177619	15676	5428		none	1
RCAN1	0.055842	0.23342	1827	RCAN1	RCAN1	0.055842	0.23342	0.177578	15675	881		none	1
ADI1	0.0033646	0.18089	55256	ADI1	ADI1	0.0033646	0.18089	0.177525	15674	16178		none	1
CNRIP1	-0.013285	0.16423	25927	CNRIP1	CNRIP1	-0.013285	0.16423	0.177515	15673	15840		none	1
C8orf44	-0.1416	0.035856	56260	C8orf44	C8orf44	-0.1416	0.035856	0.177456	15672	17071		none	1
SHISA4	-0.28519	-0.10776	149345	SHISA4	SHISA4	-0.28519	-0.10776	0.17743	15671	1522		none	1
ATPAF2	0.029244	0.20662	91647	ATPAF2	ATPAF2	0.029244	0.20662	0.177376	15670	15065		none	1
BRSK2	0.0026657	0.17998	9024	BRSK2	BRSK2	0.0026657	0.17998	0.177314	15669	2775		none	1
CIDEC	0.0078121	0.18507	63924	CIDEC	CIDEC	0.0078121	0.18507	0.177258	15668	8560		none	1
EAF2	0.12893	0.30616	55840	EAF2	EAF2	0.12893	0.30616	0.17723	15667	9329		none	1
AUNIP	-0.075718	0.10151	79000	AUNIP	AUNIP	-0.075718	0.10151	0.177228	15666	96		none	1
DUSP4	-0.056384	0.12078	1846	DUSP4	DUSP4	-0.056384	0.12078	0.177164	15665	10966		none	1
RIPPLY1	0.026752	0.20391	92129	RIPPLY1	RIPPLY1	0.026752	0.20391	0.177158	15664	937		none	1
ITGA5	-0.037855	0.13913	3678	ITGA5	ITGA5	-0.037855	0.13913	0.176985	15663	8001		none	1
FOXN4	0.085136	0.26209	121643	FOXN4	FOXN4	0.085136	0.26209	0.176954	15662	14698		none	1
KRTAP6-3	0.078562	0.25545	337968	KRTAP6-3	KRTAP6-3	0.078562	0.25545	0.176888	15661	11234		none	1
TUBG2	-0.092757	0.084124	27175	TUBG2	TUBG2	-0.092757	0.084124	0.176881	15660	1900		none	1
UBL7	-0.11359	0.063285	84993	UBL7	UBL7	-0.11359	0.063285	0.176875	15659	8696		none	1
KIF19	-0.0058603	0.17099	124602	KIF19	KIF19	-0.0058603	0.17099	0.17685	15658	4758		none	1
ZNF239	0.0019463	0.17865	8187	ZNF239	ZNF239	0.0019463	0.17865	0.176704	15657	13588		none	1
H1-6	-0.087369	0.089332	3010	H1-6	H1-6	-0.087369	0.089332	0.176701	15656	5480		none	1
POPDC3	-0.031847	0.1448	64208	POPDC3	POPDC3	-0.031847	0.1448	0.176647	15655	13632		none	1
KRT76	-0.017498	0.15913	51350	KRT76	KRT76	-0.017498	0.15913	0.176628	15654	335		none	1
S100A8	-0.055843	0.12071	6279	S100A8	S100A8	-0.055843	0.12071	0.176553	15653	15500		none	1
hsa-mir-6817	-0.031835	0.14471	102466198	hsa-mir-6817	hsa-mir-6817	-0.031835	0.14471	0.176545	15652	12018		none	1
NCR3	-0.10686	0.069676	259197	NCR3	NCR3	-0.10686	0.069676	0.176536	15651	1168		none	1
CYB5R2	-0.090115	0.086393	51700	CYB5R2	CYB5R2	-0.090115	0.086393	0.176508	15650	16307		none	1
DIPK2B	0.016773	0.19321	79742	DIPK2B	DIPK2B	0.016773	0.19321	0.176437	15649	5507		none	1
PHGR1	-0.072117	0.10416	644844	PHGR1	PHGR1	-0.072117	0.10416	0.176277	15648	7889		none	1
LPCAT3	0.00074352	0.17698	10162	LPCAT3	LPCAT3	0.00074352	0.17698	0.176236	15647	12175		none	1
CRYGC	-0.03608	0.14008	1420	CRYGC	CRYGC	-0.03608	0.14008	0.17616	15646	9602		none	1
HIC2	-0.13674	0.039302	23119	HIC2	HIC2	-0.13674	0.039302	0.176042	15645	11771		none	1
EPN3	-0.061727	0.11429	55040	EPN3	EPN3	-0.061727	0.11429	0.176017	15644	8295		none	1
COL9A3	-0.11363	0.062374	1299	COL9A3	COL9A3	-0.11363	0.062374	0.176004	15643	14278		none	1
ADA	0.033747	0.20973	100	ADA	ADA	0.033747	0.20973	0.175983	15642	605		none	1
TP53TG5	-0.037558	0.1384	27296	TP53TG5	TP53TG5	-0.037558	0.1384	0.175958	15641	11442		none	1
TRMT10B	-0.06819	0.10776	158234	TRMT10B	TRMT10B	-0.06819	0.10776	0.17595	15640	4473		none	1
LDB2	0.036866	0.2128	9079	LDB2	LDB2	0.036866	0.2128	0.175934	15639	2884		none	1
WWC1	-0.058724	0.11714	23286	WWC1	WWC1	-0.058724	0.11714	0.175864	15638	2364		none	1
BANK1	0.05572	0.23156	55024	BANK1	BANK1	0.05572	0.23156	0.17584	15637	6670		none	1
NR4A1	0.03326	0.20904	3164	NR4A1	NR4A1	0.03326	0.20904	0.17578	15636	13016		none	1
DENND1C	0.00098372	0.17676	79958	DENND1C	DENND1C	0.00098372	0.17676	0.175776	15635	2872		none	1
FAM3B	-0.01671	0.15902	54097	FAM3B	FAM3B	-0.01671	0.15902	0.17573	15634	5617		none	1
TIMP4	0.068616	0.24432	7079	TIMP4	TIMP4	0.068616	0.24432	0.175704	15633	2861		none	1
CSK	-0.026447	0.14908	1445	CSK	CSK	-0.026447	0.14908	0.175527	15632	1086		none	1
hsa-mir-548f-5	-0.0071124	0.1684	100302239	hsa-mir-548f-5	hsa-mir-548f-5	-0.0071124	0.1684	0.175512	15631	5676		none	1
ZNF844	-0.093916	0.08159	284391	ZNF844	ZNF844	-0.093916	0.08159	0.175506	15630	6280		none	1
CDKN2C	0.0049038	0.18035	1031	CDKN2C	CDKN2C	0.0049038	0.18035	0.175446	15629	4250		none	1
RNF112	0.045053	0.22047	7732	RNF112	RNF112	0.045053	0.22047	0.175417	15628	12019		none	1
CRYAA	0.0097743	0.18515	102724652	CRYAA	CRYAA	0.0097743	0.18515	0.175376	15627	4477		none	1
BRAF	-0.043425	0.13195	673	BRAF	BRAF	-0.043425	0.13195	0.175375	15626	13863		none	1
NOX1	0.045832	0.22116	27035	NOX1	NOX1	0.045832	0.22116	0.175328	15625	8856		none	1
TRIM48	-0.16971	0.0055816	79097	TRIM48	TRIM48	-0.16971	0.0055816	0.175292	15624	16187		none	1
ADORA3	-0.040385	0.13482	140	ADORA3	ADORA3	-0.040385	0.13482	0.175205	15623	15446		none	1
ERN2	-0.085064	0.090077	10595	ERN2	ERN2	-0.085064	0.090077	0.175141	15622	9219		none	1
S100A1	-0.053621	0.12146	6271	S100A1	S100A1	-0.053621	0.12146	0.175081	15621	15686		none	1
RILPL2	-0.035322	0.13972	196383	RILPL2	RILPL2	-0.035322	0.13972	0.175042	15620	16262		none	1
RALYL	-0.0031619	0.17186	138046	RALYL	RALYL	-0.0031619	0.17186	0.175022	15619	16155		none	1
CCKAR	0.1658	0.34082	886	CCKAR	CCKAR	0.1658	0.34082	0.17502	15618	11694		none	1
GSS	0.065395	0.24035	2937	GSS	GSS	0.065395	0.24035	0.174955	15617	13053		none	1
KRBA1	0.024203	0.19915	84626	KRBA1	KRBA1	0.024203	0.19915	0.174947	15616	10242		none	1
ABHD10	0.071084	0.24599	55347	ABHD10	ABHD10	0.071084	0.24599	0.174906	15615	16705		none	1
CNN3	-0.0049357	0.16997	1266	CNN3	CNN3	-0.0049357	0.16997	0.174906	15614	16817		none	1
TG	0.03063	0.20549	7038	TG	TG	0.03063	0.20549	0.17486	15613	14992		none	1
NCOA6	0.038933	0.21378	23054	NCOA6	NCOA6	0.038933	0.21378	0.174847	15612	3231		none	1
LIN28A	-0.040783	0.13393	79727	LIN28A	LIN28A	-0.040783	0.13393	0.174713	15611	7695		none	1
ICAM2	0.03009	0.20477	3384	ICAM2	ICAM2	0.03009	0.20477	0.17468	15610	10247		none	1
PLAU	0.0071471	0.1818	5328	PLAU	PLAU	0.0071471	0.1818	0.174653	15609	12514		none	1
ZNF593	-0.085515	0.089081	51042	ZNF593	ZNF593	-0.085515	0.089081	0.174596	15608	15935		none	1
CCDC150	-0.04601	0.12857	284992	CCDC150	CCDC150	-0.04601	0.12857	0.17458	15607	6726		none	1
TRDN	-0.012283	0.16225	10345	TRDN	TRDN	-0.012283	0.16225	0.174533	15606	4253		none	1
TIMP2	0.0084995	0.18294	7077	TIMP2	TIMP2	0.0084995	0.18294	0.17444	15605	1444		none	1
CLDN5	0.1205	0.2949	7122	CLDN5	CLDN5	0.1205	0.2949	0.1744	15604	11754		none	1
CHP2	0.1476	0.32196	63928	CHP2	CHP2	0.1476	0.32196	0.17436	15603	5461		none	1
DCHS2	0.010426	0.18478	54798	DCHS2	DCHS2	0.010426	0.18478	0.174354	15602	9457		none	1
TTLL5	-0.028017	0.1463	23093	TTLL5	TTLL5	-0.028017	0.1463	0.174317	15601	13755		none	1
PKN2	0.038494	0.21278	5586	PKN2	PKN2	0.038494	0.21278	0.174286	15600	9278		none	1
DNAJB3	0.018085	0.19235	414061	DNAJB3	DNAJB3	0.018085	0.19235	0.174265	15599	5320		none	1
LRRC27	0.072309	0.24657	80313	LRRC27	LRRC27	0.072309	0.24657	0.174261	15598	11415		none	1
KLRC3	0.16242	0.33663	3823	KLRC3	KLRC3	0.16242	0.33663	0.17421	15597	2299		none	1
MSRB3	0.019838	0.19401	253827	MSRB3	MSRB3	0.019838	0.19401	0.174172	15596	1889		none	1
TNFRSF21	-0.10231	0.071807	27242	TNFRSF21	TNFRSF21	-0.10231	0.071807	0.174117	15595	11380		none	1
HRG	-0.026823	0.14727	3273	HRG	HRG	-0.026823	0.14727	0.174093	15594	13598		none	1
GPR142	-0.15944	0.01462	350383	GPR142	GPR142	-0.15944	0.01462	0.17406	15593	2596		none	1
C6orf201	-0.00046965	0.17357	404220	C6orf201	C6orf201	-0.00046965	0.17357	0.17404	15592	2024		none	1
BARHL1	0.02806	0.20207	56751	BARHL1	BARHL1	0.02806	0.20207	0.17401	15591	15712		none	1
SUGCT	0.064082	0.23809	79783	SUGCT	SUGCT	0.064082	0.23809	0.174008	15590	441		none	1
IRF4	-0.15836	0.01564	3662	IRF4	IRF4	-0.15836	0.01564	0.174	15589	8020		none	1
STBD1	0.10156	0.27551	8987	STBD1	STBD1	0.10156	0.27551	0.17395	15588	267		none	1
LPIN2	0.047331	0.22114	9663	LPIN2	LPIN2	0.047331	0.22114	0.173809	15587	16064		none	1
NT5C	0.03165	0.20545	30833	NT5C	NT5C	0.03165	0.20545	0.1738	15586	7154		none	1
CETN1	-0.060673	0.1131	1068	CETN1	CETN1	-0.060673	0.1131	0.173773	15585	3009		none	1
CCR4	0.050272	0.22397	1233	CCR4	CCR4	0.050272	0.22397	0.173698	15584	16726		none	1
SPANXN3	0.14614	0.31975	139067	SPANXN3	SPANXN3	0.14614	0.31975	0.17361	15583	10298		none	1
DDX28	-0.060787	0.11282	55794	DDX28	DDX28	-0.060787	0.11282	0.173607	15582	5654		none	1
GCNT7	-0.029532	0.144	140687	GCNT7	GCNT7	-0.029532	0.144	0.173532	15581	9678		none	1
ZNF208	-0.092421	0.081069	7757	ZNF208	ZNF208	-0.092421	0.081069	0.17349	15580	14488		none	1
EHBP1L1	-0.05425	0.11923	254102	EHBP1L1	EHBP1L1	-0.05425	0.11923	0.17348	15579	16140		none	1
CLEC19A	-0.010274	0.16315	728276	CLEC19A	CLEC19A	-0.010274	0.16315	0.173424	15578	17332		none	1
PCDHGA5	0.025981	0.19929	56110	PCDHGA5	PCDHGA5	0.025981	0.19929	0.173309	15577	14860		none	1
hsa-mir-6864	0.036316	0.20962	102465521	hsa-mir-6864	hsa-mir-6864	0.036316	0.20962	0.173304	15576	14456		none	1
AADACL2	0.020387	0.19368	344752	AADACL2	AADACL2	0.020387	0.19368	0.173293	15575	7849		none	1
EMSY	-0.070994	0.10229	56946	EMSY	EMSY	-0.070994	0.10229	0.173284	15574	5947		none	1
DYTN	-0.14451	0.028757	391475	DYTN	DYTN	-0.14451	0.028757	0.173267	15573	9563		none	1
ARL6IP6	-0.10613	0.067066	151188	ARL6IP6	ARL6IP6	-0.10613	0.067066	0.173196	15572	4743		none	1
SETD3	0.053874	0.22702	84193	SETD3	SETD3	0.053874	0.22702	0.173146	15571	1511		none	1
ANKMY2	0.020902	0.19404	57037	ANKMY2	ANKMY2	0.020902	0.19404	0.173138	15570	16188		none	1
SNURF	0.018876	0.19198	8926	SNURF	SNURF	0.018876	0.19198	0.173104	15569	5567		none	1
RAB8A	-0.069092	0.10398	4218	RAB8A	RAB8A	-0.069092	0.10398	0.173072	15568	6056		none	1
KLK9	-0.0020532	0.171	284366	KLK9	KLK9	-0.0020532	0.171	0.173053	15567	2714		none	1
CLVS2	-0.032138	0.14091	134829	CLVS2	CLVS2	-0.032138	0.14091	0.173048	15566	5528		none	1
ZBTB26	-0.020848	0.15208	57684	ZBTB26	ZBTB26	-0.020848	0.15208	0.172928	15565	10620		none	1
ALKBH8	0.030444	0.2032	91801	ALKBH8	ALKBH8	0.030444	0.2032	0.172756	15564	12537		none	1
CDR2	-0.10293	0.069825	1039	CDR2	CDR2	-0.10293	0.069825	0.172755	15563	12583		none	1
CYSLTR2	0.12125	0.29392	57105	CYSLTR2	CYSLTR2	0.12125	0.29392	0.17267	15562	8820		none	1
TTC12	-0.0016611	0.17092	54970	TTC12	TTC12	-0.0016611	0.17092	0.172581	15561	5648		none	1
LRRTM4	0.0056135	0.1781	80059	LRRTM4	LRRTM4	0.0056135	0.1781	0.172486	15560	10186		none	1
FGD5	0.078973	0.25142	152273	FGD5	FGD5	0.078973	0.25142	0.172447	15559	1611		none	1
ARMC1	0.015684	0.18808	55156	ARMC1	ARMC1	0.015684	0.18808	0.172396	15558	16538		none	1
Oat6	-0.049932	0.12242	440044	Oat6	Oat6	-0.049932	0.12242	0.172352	15557	2317		none	1
ANXA1	-0.085135	0.087197	301	ANXA1	ANXA1	-0.085135	0.087197	0.172332	15556	15443		none	1
PITPNM1	0.022749	0.19508	9600	PITPNM1	PITPNM1	0.022749	0.19508	0.172331	15555	5655		none	1
IDS	-0.033276	0.13897	3423	IDS	IDS	-0.033276	0.13897	0.172246	15554	655		none	1
DTX1	0.0068543	0.17901	1840	DTX1	DTX1	0.0068543	0.17901	0.172156	15553	9959		none	1
ANKRD46	0.12169	0.29375	157567	ANKRD46	ANKRD46	0.12169	0.29375	0.17206	15552	16491		none	1
SUPT3H	0.048395	0.22045	8464	SUPT3H	SUPT3H	0.048395	0.22045	0.172055	15551	2125		none	1
RAB1A	-0.12264	0.049403	5861	RAB1A	RAB1A	-0.12264	0.049403	0.172043	15550	7596		none	1
DPT	-0.060823	0.1111	1805	DPT	DPT	-0.060823	0.1111	0.171923	15549	4461		none	1
KIF24	-0.088224	0.083693	347240	KIF24	KIF24	-0.088224	0.083693	0.171917	15548	540		none	1
GCNT4	-0.0085327	0.16331	51301	GCNT4	GCNT4	-0.0085327	0.16331	0.171843	15547	1250		none	1
IVNS1ABP	-0.075108	0.096621	10625	IVNS1ABP	IVNS1ABP	-0.075108	0.096621	0.171729	15546	11684		none	1
NFATC3	-0.042864	0.12885	4775	NFATC3	NFATC3	-0.042864	0.12885	0.171714	15545	9332		none	1
WAS	-0.056795	0.11488	7454	WAS	WAS	-0.056795	0.11488	0.171675	15544	14070		none	1
YOD1	-0.09784	0.07376	55432	YOD1	YOD1	-0.09784	0.07376	0.1716	15543	1625		none	1
TXNDC17	-0.017933	0.15351	84817	TXNDC17	TXNDC17	-0.017933	0.15351	0.171443	15542	13672		none	1
B3GNT2	-0.044018	0.12739	10678	B3GNT2	B3GNT2	-0.044018	0.12739	0.171408	15541	7663		none	1
FCGR2A	-0.18197	-0.010608	2212	FCGR2A	FCGR2A	-0.18197	-0.010608	0.171362	15540	2117		none	1
TEPP	0.036398	0.20773	374739	TEPP	TEPP	0.036398	0.20773	0.171332	15539	11165		none	1
ZHX1	-0.010683	0.16059	11244	ZHX1	ZHX1	-0.010683	0.16059	0.171273	15538	6205		none	1
NEUROD4	0.035018	0.20624	58158	NEUROD4	NEUROD4	0.035018	0.20624	0.171222	15537	10108		none	1
ZNF747	-0.017773	0.15338	65988	ZNF747	ZNF747	-0.017773	0.15338	0.171153	15536	11701		none	1
FANCI	-0.10103	0.070084	55215	FANCI	FANCI	-0.10103	0.070084	0.171114	15535	2316		none	1
SULT1E1	0.034938	0.20597	6783	SULT1E1	SULT1E1	0.034938	0.20597	0.171032	15534	12794		none	1
DPY30	-0.10633	0.064638	84661	DPY30	DPY30	-0.10633	0.064638	0.170968	15533	110		none	1
KLF3	0.07113	0.24197	51274	KLF3	KLF3	0.07113	0.24197	0.17084	15532	7948		none	1
ZNRF3	-0.0043456	0.16638	84133	ZNRF3	ZNRF3	-0.0043456	0.16638	0.170726	15531	16430		none	1
CEP295	-0.10385	0.066843	85459	CEP295	CEP295	-0.10385	0.066843	0.170693	15530	3247		none	1
ERI3	0.05828	0.22895	79033	ERI3	ERI3	0.05828	0.22895	0.17067	15529	148		none	1
STMN3	-0.071058	0.099547	50861	STMN3	STMN3	-0.071058	0.099547	0.170605	15528	15072		none	1
EDC3	0.095067	0.26562	80153	EDC3	EDC3	0.095067	0.26562	0.170553	15527	11419		none	1
SLC17A5	0.023201	0.19375	26503	SLC17A5	SLC17A5	0.023201	0.19375	0.170549	15526	15155		none	1
TAS2R38	0.035919	0.20646	5726	TAS2R38	TAS2R38	0.035919	0.20646	0.170541	15525	5974		none	1
EPS15	-0.017864	0.15257	2060	EPS15	EPS15	-0.017864	0.15257	0.170434	15524	8345		none	1
ZNF804A	0.17467	0.34505	91752	ZNF804A	ZNF804A	0.17467	0.34505	0.17038	15523	7697		none	1
CCDC151	-0.081392	0.088979	115948	CCDC151	CCDC151	-0.081392	0.088979	0.170371	15522	3185		none	1
VN1R1	-0.08181	0.088519	57191	VN1R1	VN1R1	-0.08181	0.088519	0.170329	15521	1374		none	1
FYCO1	-0.18917	-0.018893	79443	FYCO1	FYCO1	-0.18917	-0.018893	0.170277	15520	13417		none	1
TIGD4	-0.0657	0.10456	201798	TIGD4	TIGD4	-0.0657	0.10456	0.17026	15519	15347		none	1
EVPL	-0.032316	0.13792	2125	EVPL	EVPL	-0.032316	0.13792	0.170236	15518	4283		none	1
MGAT2	-0.091027	0.079106	4247	MGAT2	MGAT2	-0.091027	0.079106	0.170133	15517	8080		none	1
TNXB	-0.077456	0.09258	7148	TNXB	TNXB	-0.077456	0.09258	0.170036	15516	1652		none	1
ABCA3	0.018509	0.18845	21	ABCA3	ABCA3	0.018509	0.18845	0.169941	15515	14489		none	1
AGL	0.050753	0.22066	178	AGL	AGL	0.050753	0.22066	0.169907	15514	16597		none	1
hsa-mir-624	0.011015	0.18083	693209	hsa-mir-624	hsa-mir-624	0.011015	0.18083	0.169815	15513	2114		none	1
NFATC1	-0.011421	0.15834	4772	NFATC1	NFATC1	-0.011421	0.15834	0.169761	15512	15844		none	1
TXNDC11	0.055048	0.22478	51061	TXNDC11	TXNDC11	0.055048	0.22478	0.169732	15511	1198		none	1
SIT1	0.093127	0.26285	27240	SIT1	SIT1	0.093127	0.26285	0.169723	15510	16235		none	1
ZNF808	0.12767	0.29733	388558	ZNF808	ZNF808	0.12767	0.29733	0.16966	15509	9106		none	1
TENT5A	0.028388	0.19803	55603	TENT5A	TENT5A	0.028388	0.19803	0.169642	15508	12561		none	1
CRYZL1	-0.10303	0.066605	9946	CRYZL1	CRYZL1	-0.10303	0.066605	0.169635	15507	7377		none	1
CERS3	0.0053587	0.17497	204219	CERS3	CERS3	0.0053587	0.17497	0.169611	15506	12519		none	1
CCDC91	-0.14082	0.028779	55297	CCDC91	CCDC91	-0.14082	0.028779	0.169599	15505	2746		none	1
FRRS1L	-0.052278	0.11727	23732	FRRS1L	FRRS1L	-0.052278	0.11727	0.169548	15504	15990		none	1
NT5DC1	-0.074879	0.094661	221294	NT5DC1	NT5DC1	-0.074879	0.094661	0.16954	15503	15668		none	1
PSG11	0.026784	0.19632	5680	PSG11	PSG11	0.026784	0.19632	0.169536	15502	3471		none	1
MCRIP2	-0.097167	0.072274	84331	MCRIP2	MCRIP2	-0.097167	0.072274	0.169441	15501	14342		none	1
GIMAP8	0.12116	0.29051	155038	GIMAP8	GIMAP8	0.12116	0.29051	0.16935	15500	14607		none	1
UQCRHL	-0.049263	0.12006	440567	UQCRHL	UQCRHL	-0.049263	0.12006	0.169323	15499	5278		none	1
NHLRC4	0.032458	0.20176	283948	NHLRC4	NHLRC4	0.032458	0.20176	0.169302	15498	14012		none	1
KRT23	-0.022422	0.14679	25984	KRT23	KRT23	-0.022422	0.14679	0.169212	15497	15873		none	1
ATP10A	-0.061895	0.10729	57194	ATP10A	ATP10A	-0.061895	0.10729	0.169185	15496	530		none	1
KRTAP13-3	0.13164	0.30061	337960	KRTAP13-3	KRTAP13-3	0.13164	0.30061	0.16897	15495	3868		none	1
MAPK13	-0.14227	0.026613	5603	MAPK13	MAPK13	-0.14227	0.026613	0.168883	15494	3144		none	1
PRPSAP2	0.060447	0.22921	5636	PRPSAP2	PRPSAP2	0.060447	0.22921	0.168763	15493	8652		none	1
XPNPEP3	0.061645	0.23037	63929	XPNPEP3	XPNPEP3	0.061645	0.23037	0.168725	15492	3857		none	1
hsa-mir-6868	0.0013916	0.17007	102466753	hsa-mir-6868	hsa-mir-6868	0.0013916	0.17007	0.168678	15491	1365		none	1
TSPAN3	-0.09795	0.070718	10099	TSPAN3	TSPAN3	-0.09795	0.070718	0.168668	15490	14716		none	1
VPS9D1	-0.036357	0.13226	9605	VPS9D1	VPS9D1	-0.036357	0.13226	0.168617	15489	1199		none	1
GABRA3	-0.02332	0.14528	2556	GABRA3	GABRA3	-0.02332	0.14528	0.1686	15488	4401		none	1
OPCML	-0.027383	0.14121	4978	OPCML	OPCML	-0.027383	0.14121	0.168593	15487	11396		none	1
KIF12	0.032953	0.20152	113220	KIF12	KIF12	0.032953	0.20152	0.168567	15486	7923		none	1
NF2	-0.011695	0.15686	4771	NF2	NF2	-0.011695	0.15686	0.168555	15485	6479		none	1
PPP2R2A	0.0269	0.19541	5520	PPP2R2A	PPP2R2A	0.0269	0.19541	0.16851	15484	15434		none	1
SLC30A2	-0.12618	0.042328	7780	SLC30A2	SLC30A2	-0.12618	0.042328	0.168508	15483	256		none	1
RHOJ	-0.016476	0.15196	57381	RHOJ	RHOJ	-0.016476	0.15196	0.168436	15482	7605		none	1
OR12D3	0.01324	0.18162	81797	OR12D3	OR12D3	0.01324	0.18162	0.16838	15481	4835		none	1
FAM71A	-0.032181	0.13614	149647	FAM71A	FAM71A	-0.032181	0.13614	0.168321	15480	3063		none	1
MAPRE3	-0.07326	0.095038	22924	MAPRE3	MAPRE3	-0.07326	0.095038	0.168298	15479	15705		none	1
GOLM2	-5.85e-05	0.16817	113201	GOLM2	GOLM2	-5.85e-05	0.16817	0.168229	15478	8074		none	1
WASHC4	0.010333	0.17854	23325	WASHC4	WASHC4	0.010333	0.17854	0.168207	15477	6505		none	1
INIP	-0.13279	0.035388	58493	INIP	INIP	-0.13279	0.035388	0.168178	15476	15157		none	1
hsa-mir-646	-0.15802	0.010118	693231	hsa-mir-646	hsa-mir-646	-0.15802	0.010118	0.168138	15475	2339		none	1
ASXL3	0.11837	0.28644	80816	ASXL3	ASXL3	0.11837	0.28644	0.16807	15474	16309		none	1
EYA2	0.025168	0.19322	2139	EYA2	EYA2	0.025168	0.19322	0.168052	15473	1820		none	1
PTDSS1	-0.011	0.15705	9791	PTDSS1	PTDSS1	-0.011	0.15705	0.16805	15472	4239		none	1
ZNF485	-0.0058728	0.16216	220992	ZNF485	ZNF485	-0.0058728	0.16216	0.168033	15471	12362		none	1
RWDD2B	0.092264	0.26024	10069	RWDD2B	RWDD2B	0.092264	0.26024	0.167976	15470	5109		none	1
HSD11B2	0.053236	0.2212	3291	HSD11B2	HSD11B2	0.053236	0.2212	0.167964	15469	8156		none	1
KIF1B	0.016124	0.18407	23095	KIF1B	KIF1B	0.016124	0.18407	0.167946	15468	11376		none	1
ITGA11	0.090654	0.25858	22801	ITGA11	ITGA11	0.090654	0.25858	0.167926	15467	9531		none	1
MOB2	0.0044714	0.17234	81532	MOB2	MOB2	0.0044714	0.17234	0.167869	15466	7030		none	1
PEX5L	0.03933	0.20715	51555	PEX5L	PEX5L	0.03933	0.20715	0.16782	15465	5994		none	1
ZNF90	-0.022092	0.1457	7643	ZNF90	ZNF90	-0.022092	0.1457	0.167792	15464	3485		none	1
SLC37A1	-0.12371	0.044036	54020	SLC37A1	SLC37A1	-0.12371	0.044036	0.167746	15463	1677		none	1
WNT8A	-0.023607	0.14408	7478	WNT8A	WNT8A	-0.023607	0.14408	0.167687	15462	15063		none	1
C3orf33	0.076569	0.24424	285315	C3orf33	C3orf33	0.076569	0.24424	0.167671	15461	10657		none	1
RBBP7	-0.015032	0.15263	5931	RBBP7	RBBP7	-0.015032	0.15263	0.167662	15460	5239		none	1
KBTBD4	-0.051303	0.11627	55709	KBTBD4	KBTBD4	-0.051303	0.11627	0.167573	15459	1330		none	1
SEC23B	-0.15288	0.0146	10483	SEC23B	SEC23B	-0.15288	0.0146	0.16748	15458	4393		none	1
SALL2	-0.03449	0.13293	6297	SALL2	SALL2	-0.03449	0.13293	0.16742	15457	9747		none	1
KITLG	0.029037	0.19645	4254	KITLG	KITLG	0.029037	0.19645	0.167413	15456	16576		none	1
ZNF625	0.0006376	0.16793	90589	ZNF625	ZNF625	0.0006376	0.16793	0.167292	15455	4095		none	1
MICU1	0.053567	0.22085	10367	MICU1	MICU1	0.053567	0.22085	0.167283	15454	3572		none	1
STYX	0.10898	0.27623	6815	STYX	STYX	0.10898	0.27623	0.16725	15453	10803		none	1
PTF1A	0.031698	0.19894	256297	PTF1A	PTF1A	0.031698	0.19894	0.167242	15452	6567		none	1
IL1RAP	0.037029	0.20425	3556	IL1RAP	IL1RAP	0.037029	0.20425	0.167221	15451	9505		none	1
DIP2B	0.0878	0.25502	57609	DIP2B	DIP2B	0.0878	0.25502	0.16722	15450	7175		none	1
FAM76A	0.040681	0.20786	199870	FAM76A	FAM76A	0.040681	0.20786	0.167179	15449	13621		none	1
ZSWIM6	-0.030491	0.13659	57688	ZSWIM6	ZSWIM6	-0.030491	0.13659	0.167081	15448	11743		none	1
SLC16A5	-0.0066456	0.16038	9121	SLC16A5	SLC16A5	-0.0066456	0.16038	0.167026	15447	8314		none	1
BLCAP	0.023396	0.19036	10904	BLCAP	BLCAP	0.023396	0.19036	0.166964	15446	14531		none	1
TMEM99	-0.052082	0.11479	147184	TMEM99	TMEM99	-0.052082	0.11479	0.166872	15445	8656		none	1
hsa-mir-583	0.086821	0.25367	693168	hsa-mir-583	hsa-mir-583	0.086821	0.25367	0.166849	15444	1106		none	1
USP42	-0.039582	0.12721	84132	USP42	USP42	-0.039582	0.12721	0.166792	15443	9371		none	1
hsa-mir-548az	-0.13659	0.030178	102466162	hsa-mir-548az	hsa-mir-548az	-0.13659	0.030178	0.166768	15442	4662		none	1
CD86	-0.0085333	0.15823	942	CD86	CD86	-0.0085333	0.15823	0.166763	15441	11830		none	1
TNNI1	0.026861	0.1936	7135	TNNI1	TNNI1	0.026861	0.1936	0.166739	15440	14425		none	1
FAM180A	-0.0013383	0.1654	389558	FAM180A	FAM180A	-0.0013383	0.1654	0.166738	15439	14084		none	1
CAPNS2	0.0082363	0.17496	84290	CAPNS2	CAPNS2	0.0082363	0.17496	0.166724	15438	1786		none	1
DUSP7	-0.12204	0.04468	1849	DUSP7	DUSP7	-0.12204	0.04468	0.16672	15437	9458		none	1
SNX9	0.063765	0.23048	51429	SNX9	SNX9	0.063765	0.23048	0.166715	15436	11417		none	1
CSNK1A1L	-0.029313	0.13739	122011	CSNK1A1L	CSNK1A1L	-0.029313	0.13739	0.166703	15435	16499		none	1
B3GNT3	0.065401	0.23201	10331	B3GNT3	B3GNT3	0.065401	0.23201	0.166609	15434	10807		none	1
LCE3C	-0.055841	0.11074	353144	LCE3C	LCE3C	-0.055841	0.11074	0.166581	15433	2111		none	1
LARS1	-0.29111	-0.12455	51520	LARS1	LARS1	-0.29111	-0.12455	0.16656	15432	13204		none	1
RBM3	-0.076223	0.090271	5935	RBM3	RBM3	-0.076223	0.090271	0.166494	15431	16333		none	1
HEATR3	-0.31557	-0.14909	55027	HEATR3	HEATR3	-0.31557	-0.14909	0.16648	15430	10190		none	1
H2BC9	-0.10255	0.06383	8345	H2BC9	H2BC9	-0.10255	0.06383	0.16638	15429	5667		none	1
GALM	-0.044886	0.12145	130589	GALM	GALM	-0.044886	0.12145	0.166336	15428	4490		none	1
ARHGEF37	0.029577	0.19589	389337	ARHGEF37	ARHGEF37	0.029577	0.19589	0.166313	15427	5829		none	1
UHRF1BP1L	0.020292	0.1866	23074	UHRF1BP1L	UHRF1BP1L	0.020292	0.1866	0.166308	15426	14043		none	1
ADORA2A	0.0044686	0.17077	135	ADORA2A	ADORA2A	0.0044686	0.17077	0.166301	15425	2044		none	1
DDA1	0.12871	0.29501	79016	DDA1	DDA1	0.12871	0.29501	0.1663	15424	3793		none	1
ERICH3	-0.11463	0.051621	127254	ERICH3	ERICH3	-0.11463	0.051621	0.166251	15423	9493		none	1
NARS2	-0.098076	0.068162	79731	NARS2	NARS2	-0.098076	0.068162	0.166238	15422	216		none	1
CAMK2D	-0.0079139	0.15832	817	CAMK2D	CAMK2D	-0.0079139	0.15832	0.166234	15421	4270		none	1
YBEY	-0.081802	0.084365	54059	YBEY	YBEY	-0.081802	0.084365	0.166167	15420	16522		none	1
CRYGA	0.045184	0.21134	1418	CRYGA	CRYGA	0.045184	0.21134	0.166156	15419	5020		none	1
FAM220A	-0.02638	0.13975	84792	FAM220A	FAM220A	-0.02638	0.13975	0.16613	15418	12290		none	1
CHRNG	0.013153	0.17924	1146	CHRNG	CHRNG	0.013153	0.17924	0.166087	15417	16013		none	1
ADAR	-0.040404	0.1256	103	ADAR	ADAR	-0.040404	0.1256	0.166004	15416	7545		none	1
NDUFAF4	0.074687	0.24064	29078	NDUFAF4	NDUFAF4	0.074687	0.24064	0.165953	15415	5874		none	1
GLOD5	0.0098437	0.17572	392465	GLOD5	GLOD5	0.0098437	0.17572	0.165876	15414	2674		none	1
SS18	-0.011573	0.15427	6760	SS18	SS18	-0.011573	0.15427	0.165843	15413	12344		none	1
C6orf89	-0.059767	0.10604	221477	C6orf89	C6orf89	-0.059767	0.10604	0.165807	15412	10428		none	1
ZNF664	0.032987	0.19876	144348	ZNF664	ZNF664	0.032987	0.19876	0.165773	15411	15957		none	1
MR1	-0.047312	0.11837	3140	MR1	MR1	-0.047312	0.11837	0.165682	15410	12581		none	1
CLCC1	0.017342	0.18302	23155	CLCC1	CLCC1	0.017342	0.18302	0.165678	15409	178		none	1
hsa-mir-1289-1	0.034216	0.19985	100302125	hsa-mir-1289-1	hsa-mir-1289-1	0.034216	0.19985	0.165634	15408	8350		none	1
NPR3	-0.00086561	0.16476	4883	NPR3	NPR3	-0.00086561	0.16476	0.165626	15407	9636		none	1
PKIG	-0.011755	0.15387	11142	PKIG	PKIG	-0.011755	0.15387	0.165625	15406	7271		none	1
LCLAT1	-0.058561	0.10704	253558	LCLAT1	LCLAT1	-0.058561	0.10704	0.165601	15405	13319		none	1
GLRB	0.10247	0.26806	2743	GLRB	GLRB	0.10247	0.26806	0.16559	15404	7912		none	1
KAP25.1	0.063793	0.22933	100131902	KAP25.1	KAP25.1	0.063793	0.22933	0.165537	15403	9487		none	1
RPS6KA3	-0.0033029	0.16217	6197	RPS6KA3	RPS6KA3	-0.0033029	0.16217	0.165473	15402	4644		none	1
H2BU1	0.033545	0.19901	128312	H2BU1	H2BU1	0.033545	0.19901	0.165465	15401	8522		none	1
RRAGC	0.025883	0.19133	64121	RRAGC	RRAGC	0.025883	0.19133	0.165447	15400	11886		none	1
PZP	0.13081	0.29618	5858	PZP	PZP	0.13081	0.29618	0.16537	15399	16040		none	1
DBF4B	0.049403	0.21475	80174	DBF4B	DBF4B	0.049403	0.21475	0.165347	15398	3989		none	1
hsa-mir-7-2	0.008069	0.17341	407044	hsa-mir-7-2	hsa-mir-7-2	0.008069	0.17341	0.165341	15397	11716		none	1
PGRMC2	-0.067275	0.098056	10424	PGRMC2	PGRMC2	-0.067275	0.098056	0.165331	15396	14646		none	1
AXIN2	0.048272	0.21356	8313	AXIN2	AXIN2	0.048272	0.21356	0.165288	15394.5	10008		none	1
TGFB2	-0.055868	0.10942	7042	TGFB2	TGFB2	-0.055868	0.10942	0.165288	15394.5	17127		none	1
PIH1D2	-0.10124	0.06403	120379	PIH1D2	PIH1D2	-0.10124	0.06403	0.16527	15393	17072		none	1
SULT2A1	-0.046685	0.11854	6822	SULT2A1	SULT2A1	-0.046685	0.11854	0.165225	15392	15998		none	1
PTK6	-0.10448	0.060738	5753	PTK6	PTK6	-0.10448	0.060738	0.165218	15391	4525		none	1
MSL1	-0.058356	0.10677	339287	MSL1	MSL1	-0.058356	0.10677	0.165126	15390	12292		none	1
SLC9A8	0.061505	0.22657	23315	SLC9A8	SLC9A8	0.061505	0.22657	0.165065	15389	8558		none	1
LRRC18	0.077108	0.24216	474354	LRRC18	LRRC18	0.077108	0.24216	0.165052	15388	6635		none	1
GCK	0.09655	0.2615	2645	GCK	GCK	0.09655	0.2615	0.16495	15387	13637		none	1
STS	0.013436	0.17838	412	STS	STS	0.013436	0.17838	0.164944	15386	5072		none	1
LINC00510	0.032311	0.19721	642587	LINC00510	LINC00510	0.032311	0.19721	0.164899	15385	17324		none	1
TNKS	-0.0061749	0.15869	8658	TNKS	TNKS	-0.0061749	0.15869	0.164865	15384	5749		none	1
TMEM192	-0.048935	0.11591	201931	TMEM192	TMEM192	-0.048935	0.11591	0.164845	15383	1403		none	1
PRMT8	0.052141	0.21697	56341	PRMT8	PRMT8	0.052141	0.21697	0.164829	15382	16815		none	1
TRIM16	0.054475	0.2193	10626	TRIM16	TRIM16	0.054475	0.2193	0.164825	15381	646		none	1
MMP9	-0.097179	0.067598	4318	MMP9	MMP9	-0.097179	0.067598	0.164777	15380	3959		none	1
C1orf35	-0.037326	0.12744	79169	C1orf35	C1orf35	-0.037326	0.12744	0.164766	15379	11815		none	1
KCNB1	-0.012184	0.15255	3745	KCNB1	KCNB1	-0.012184	0.15255	0.164734	15378	12317		none	1
FNDC9	0.020862	0.18556	408263	FNDC9	FNDC9	0.020862	0.18556	0.164698	15377	11251		none	1
ABITRAM	0.072869	0.23748	54942	ABITRAM	ABITRAM	0.072869	0.23748	0.164611	15376	12166		none	1
LTBP2	-0.077132	0.087472	4053	LTBP2	LTBP2	-0.077132	0.087472	0.164604	15375	12947		none	1
hsa-mir-8073	0.040598	0.2052	102465872	hsa-mir-8073	hsa-mir-8073	0.040598	0.2052	0.164602	15374	4225		none	1
IL18RAP	0.084375	0.24888	8807	IL18RAP	IL18RAP	0.084375	0.24888	0.164505	15373	10660		none	1
MEF2B	-0.0534	0.1111	100271849	MEF2B	MEF2B	-0.0534	0.1111	0.1645	15372	14382		none	1
GPRIN2	-0.23066	-0.066186	9721	GPRIN2	GPRIN2	-0.23066	-0.066186	0.164474	15371	5918		none	1
CIRBP	-0.17962	-0.015185	1153	CIRBP	CIRBP	-0.17962	-0.015185	0.164435	15370	2814		none	1
CDKL3	-0.045891	0.11853	51265	CDKL3	CDKL3	-0.045891	0.11853	0.164421	15369	3507		none	1
MRGPRG	-0.082743	0.081673	386746	MRGPRG	MRGPRG	-0.082743	0.081673	0.164416	15368	1927		none	1
hsa-mir-339	-0.0083665	0.15589	442907	hsa-mir-339	hsa-mir-339	-0.0083665	0.15589	0.164256	15367	12265		none	1
ZFP28	0.093925	0.25816	140612	ZFP28	ZFP28	0.093925	0.25816	0.164235	15366	13873		none	1
DHRS11	-0.0097218	0.15449	79154	DHRS11	DHRS11	-0.0097218	0.15449	0.164212	15365	6858		none	1
CYB5R3	0.074649	0.23886	1727	CYB5R3	CYB5R3	0.074649	0.23886	0.164211	15364	11784		none	1
PIF1	-0.0841	0.080102	80119	PIF1	PIF1	-0.0841	0.080102	0.164202	15363	4067		none	1
DCAF6	-0.019857	0.14429	55827	DCAF6	DCAF6	-0.019857	0.14429	0.164147	15362	11290		none	1
[truncated: 15,361 more rows]
