# Supplementary material for: Epigenetic regulation of CD38/CD48 by KDM6A mediates NK cell response in multiple myeloma
Source: Nat Commun. 2024 Feb 14;15:1367. doi: 10.1038/s41467-024-45561-z (PMC10866908; doi:10.1038/s41467-024-45561-z)
Supplement: Supplementary file 7 — Supplementary Data 4 [file 41467_2024_45561_MOESM7_ESM.xlsx]

## Sheet: control.vs.KO#1.annotated.di
seqnames	start	end	width	strand	Conc	Conc_Group_2	Conc_Group_1	Fold	p.value	FDR	annotation	geneStart	geneEnd	geneLength	geneStrand	geneId	transcriptId	distanceToTSS	gene_symbol	gene_name	gene_biotype	description
chr12	12817519	12818051	533	*	6.55	2.25	7.51	-5.26	1.07e-15	6.49e-12	Promoter (2-3kb)	12820277	12823259	2983	1	ENSG00000213782	ENST00000542832	-2226	DDX47	DDX47	protein_coding	DEAD-box helicase 47 [Source:HGNC Symbol;Acc:HGNC:18682]
chr1	10107977	10108633	657	*	6.98	2.83	7.94	-5.11	1.41e-18	2.4e-14	Promoter (<=1kb)	10107331	10132480	25150	1	ENSG00000130939	ENST00000475795	646	UBE4B	UBE4B	protein_coding	ubiquitination factor E4B [Source:HGNC Symbol;Acc:HGNC:12500]
chr20	19934845	19935361	517	*	5.78	1.82	6.73	-4.91	8.89e-13	2.19e-09	Promoter (<=1kb)	19935125	20002457	67333	1	ENSG00000132669	ENST00000484638	0	RIN2	RIN2	protein_coding	Ras and Rab interactor 2 [Source:HGNC Symbol;Acc:HGNC:18750]
chr3	183920989	183921472	484	*	5.59	1.67	6.54	-4.87	4.42e-12	8.18e-09	3' UTR	183895900	183910936	15037	2	ENSG00000233441	ENST00000454440	-10053	CYP2AB1P	CYP2AB1P	transcribed_unitary_pseudogene	cytochrome P450 family 2 subfamily AB member 1, pseudogene [Source:HGNC Symbol;Acc:HGNC:39975]
chr15	85618979	85619369	391	*	5.74	2.11	6.68	-4.58	3.78e-12	7.54e-09	Promoter (<=1kb)	85619696	85727414	107719	1	ENSG00000170776	ENST00000560676	-327	AKAP13	AKAP13	protein_coding	A-kinase anchoring protein 13 [Source:HGNC Symbol;Acc:HGNC:371]
chr2	144183798	144184086	289	*	6.03	2.47	6.97	-4.5	1.05e-11	1.66e-08	Intron (ENST00000392869/ENSG00000121964, intron 3 of 10)	144127924	144178936	51013	2	ENSG00000121964	ENST00000482601	-4862	GTDC1	GTDC1	protein_coding	glycosyltransferase like domain containing 1 [Source:HGNC Symbol;Acc:HGNC:20887]
chr7	754264	754667	404	*	5.56	2.11	6.49	-4.38	5.3e-11	6.17e-08	Exon (ENST00000297440/ENSG00000164818, exon 5 of 13)	763907	772975	9069	1	ENSG00000164818	ENST00000491496	-9240	DNAAF5	DNAAF5	protein_coding	dynein axonemal assembly factor 5 [Source:HGNC Symbol;Acc:HGNC:26013]
chrX	102623748	102624708	961	*	7.71	4.28	8.64	-4.36	2.84e-16	2.16e-12	Intron (ENST00000602463/ENSG00000271147, intron 3 of 5)	102615473	102615820	348	2	ENSG00000227211	ENST00000446931	-7928	NA	AL035551.1	processed_pseudogene	histone 3, H3 (HIST3H3) pseudogene
chr7	6232310	6233184	875	*	6.23	2.82	7.16	-4.34	1.05e-13	3.67e-10	Intron (ENST00000350796/ENSG00000008256, intron 1 of 12)	6212638	6212740	103	2	ENSG00000202273	ENST00000365403	-19570	NA	RF00019	misc_RNA	NA
chr10	116609400	116610054	655	*	7.26	3.93	8.18	-4.25	2.32e-18	3.1e-14	Distal Intergenic	116620953	116645143	24191	1	ENSG00000266200	ENST00000579578	-10899	PNLIPRP2	PNLIPRP2	polymorphic_pseudogene	pancreatic lipase related protein 2 (gene/pseudogene) [Source:HGNC Symbol;Acc:HGNC:9157]
chr22	17980480	17981048	569	*	6.14	2.81	7.07	-4.25	6.66e-13	1.85e-09	Promoter (<=1kb)	17980868	17980961	94	2	ENSG00000207780	ENST00000385046	0	MIR648	MIR648	miRNA	microRNA 648 [Source:HGNC Symbol;Acc:HGNC:32904]
chr9	83538336	83539139	804	*	7.07	3.82	7.99	-4.17	3.25e-15	1.55e-11	Promoter (<=1kb)	83242990	83538546	295557	2	ENSG00000172159	ENST00000376438	0	FRMD3	FRMD3	protein_coding	FERM domain containing 3 [Source:HGNC Symbol;Acc:HGNC:24125]
chr6	162222391	162222759	369	*	4.98	1.8	5.9	-4.1	2.54e-09	1.73e-06	Intron (ENST00000366898/ENSG00000185345, intron 3 of 11)	162262461	162262768	308	2	ENSG00000185345	ENST00000615065	40009	PRKN	PRKN	protein_coding	parkin RBR E3 ubiquitin protein ligase [Source:HGNC Symbol;Acc:HGNC:8607]
chr2	239344667	239345406	740	*	7.07	3.9	7.99	-4.09	1.07e-15	6.49e-12	Intron (ENST00000345617/ENSG00000068024, intron 2 of 26)	239351724	239351804	81	2	ENSG00000264292	ENST00000584559	6398	MIR2467	MIR2467	miRNA	microRNA 2467 [Source:HGNC Symbol;Acc:HGNC:41881]
chr8	94698645	94699363	719	*	7.43	4.29	8.34	-4.05	8.58e-18	9.53e-14	Intron (ENST00000423620/ENSG00000104413, intron 14 of 14)	94705654	94707466	1813	1	ENSG00000104413	ENST00000523347	-6291	ESRP1	ESRP1	protein_coding	epithelial splicing regulatory protein 1 [Source:HGNC Symbol;Acc:HGNC:25966]
chr15	72108790	72109540	751	*	7.26	4.19	8.18	-3.98	8.34e-13	2.19e-09	Intron (ENST00000356056/ENSG00000066933, intron 1 of 41)	72114258	72140962	26705	1	ENSG00000166192	ENST00000542035	-4718	SENP8	SENP8	protein_coding	SUMO peptidase family member, NEDD8 specific [Source:HGNC Symbol;Acc:HGNC:22992]
chr13	48542380	48543205	826	*	5.97	2.98	6.87	-3.9	3.74e-11	4.53e-08	Intron (ENST00000643064/ENSG00000139687, intron 1 of 1)	48488970	48533256	44287	2	ENSG00000136161	ENST00000544904	-9124	RCBTB2	RCBTB2	protein_coding	RCC1 and BTB domain containing protein 2 [Source:HGNC Symbol;Acc:HGNC:1914]
chr17	40602826	40603239	414	*	5.21	2.25	6.12	-3.87	1.02e-09	7.89e-07	Distal Intergenic	40597113	40598585	1473	2	ENSG00000279775	ENST00000624090	-4241	NA	AC004585.2	TEC	TEC
chr4	17438190	17438742	553	*	6.39	3.45	7.29	-3.85	3.67e-11	4.53e-08	Distal Intergenic	17427696	17428274	579	2	ENSG00000215278	ENST00000485777	-9916	RPS7P6	RPS7P6	processed_pseudogene	ribosomal protein S7 pseudogene 6 [Source:HGNC Symbol;Acc:HGNC:36334]
chrX	83818815	83819783	969	*	7.44	4.52	8.34	-3.82	3.01e-13	9.12e-10	Distal Intergenic	83861126	83886699	25574	1	ENSG00000183035	ENST00000621735	-41343	CYLC1	CYLC1	protein_coding	cylicin 1 [Source:HGNC Symbol;Acc:HGNC:2582]
chr7	42585864	42586565	702	*	5.63	2.74	6.53	-3.79	3.48e-09	2.27e-06	Distal Intergenic	42661726	42706447	44722	2	ENSG00000238284	ENST00000455947	119882	LINC01448	LINC01448	lincRNA	long intergenic non-protein coding RNA 1448 [Source:HGNC Symbol;Acc:HGNC:50790]
chr4	304901	305621	721	*	5.82	2.98	6.71	-3.73	8.13e-11	8.47e-08	Promoter (<=1kb)	270675	305321	34647	2	ENSG00000186777	ENST00000419098	0	ZNF732	ZNF732	protein_coding	zinc finger protein 732 [Source:HGNC Symbol;Acc:HGNC:37138]
chr6	66961703	66962705	1003	*	8.03	5.2	8.93	-3.73	1.06e-10	1.05e-07	Distal Intergenic	66728843	66728904	62	2	ENSG00000238949	ENST00000459469	-232799	RNU7-66P	RNU7-66P	snRNA	RNA, U7 small nuclear 66 pseudogene [Source:HGNC Symbol;Acc:HGNC:34162]
chr1	229934862	229935588	727	*	5.94	3.11	6.83	-3.73	1.8e-10	1.62e-07	Distal Intergenic	229875550	229885752	10203	2	ENSG00000227043	ENST00000435973	-49110	LINC01682	LINC01682	lincRNA	long intergenic non-protein coding RNA 1682 [Source:HGNC Symbol;Acc:HGNC:52470]
chr9	129069243	129069906	664	*	7.18	4.36	8.08	-3.72	1.12e-13	3.72e-10	Promoter (<=1kb)	129069259	129072071	2813	1	ENSG00000148343	ENST00000483458	0	MIGA2	MIGA2	protein_coding	mitoguardin 2 [Source:HGNC Symbol;Acc:HGNC:23621]
chrX	13647483	13648082	600	*	6.42	3.64	7.31	-3.67	1.38e-11	2.05e-08	Distal Intergenic	13653189	13664828	11640	1	ENSG00000176896	ENST00000490617	-5107	TCEANC	TCEANC	protein_coding	transcription elongation factor A N-terminal and central domain containing [Source:HGNC Symbol;Acc:HGNC:28277]
chrX	21089292	21089800	509	*	5.59	2.81	6.48	-3.67	1.08e-09	8.19e-07	Intron (ENST00000636317/ENSG00000283380, intron 2 of 8)	20769718	21082964	313247	2	ENSG00000283380	ENST00000636678	-6328	NA	AL807742.1	processed_transcript	novel transcript
chr2	96485908	96486464	557	*	7.04	4.34	7.93	-3.59	2.04e-12	4.74e-09	Distal Intergenic	96497646	96505345	7700	2	ENSG00000163121	ENST00000310865	18881	NEURL3	NEURL3	protein_coding	neuralized E3 ubiquitin protein ligase 3 [Source:HGNC Symbol;Acc:HGNC:25162]
chr6	20835695	20836115	421	*	5.04	2.33	5.92	-3.59	1.96e-08	9.91e-06	Intron (ENST00000274695/ENSG00000145996, intron 8 of 15)	20756103	20800694	44592	2	ENSG00000233848	ENST00000421167	-35001	NA	AL513188.1	antisense	novel transcript
chr20	9918374	9918766	393	*	5.57	2.89	6.45	-3.56	2.46e-09	1.69e-06	Distal Intergenic	9986088	10007116	21029	1	ENSG00000243961	ENST00000449270	-67322	PARAL1	PARAL1	lincRNA	PPARG activating RBM14 associated lncRNA 1 [Source:HGNC Symbol;Acc:HGNC:53772]
chr7	129311091	129312067	977	*	6.92	4.26	7.8	-3.53	8.91e-12	1.45e-08	Intron (ENST00000325006/ENSG00000158467, intron 1 of 16)	129351503	129397269	45767	1	ENSG00000158467	ENST00000461161	-39436	AHCYL2	AHCYL2	protein_coding	adenosylhomocysteinase like 2 [Source:HGNC Symbol;Acc:HGNC:22204]
chr7	29178033	29178561	529	*	5.73	3.1	6.61	-3.5	1.46e-09	1.06e-06	Intron (ENST00000644824/ENSG00000285162, intron 5 of 16)	29191582	29194109	2528	2	ENSG00000285081	ENST00000642619	15548	NA	AC004593.2	sense_intronic	Novel transcript, sense intronic to CPVL
chr13	101265822	101266219	398	*	5.52	2.9	6.4	-3.5	5.33e-09	3.17e-06	Intron (ENST00000251127/ENSG00000102452, intron 10 of 43)	101116440	101143221	26782	2	ENSG00000102452	ENST00000467264	-122601	NALCN	NALCN	protein_coding	sodium leak channel, non-selective [Source:HGNC Symbol;Acc:HGNC:19082]
chr5	98933464	98933862	399	*	7.52	4.91	8.4	-3.49	2.37e-13	7.51e-10	Promoter (2-3kb)	98936638	98936747	110	2	ENSG00000200351	ENST00000363481	2885	NA	RF00019	misc_RNA	NA
chr1	47984185	47984839	655	*	6.88	4.27	7.76	-3.49	3.08e-12	6.41e-09	Intron (ENST00000606738/ENSG00000269113, intron 2 of 6)	47775238	47994212	218975	2	ENSG00000269113	ENST00000435576	9373	TRABD2B	TRABD2B	protein_coding	TraB domain containing 2B [Source:HGNC Symbol;Acc:HGNC:44200]
chr13	44593832	44594404	573	*	5.63	3.02	6.51	-3.49	3.47e-08	1.6e-05	Promoter (<=1kb)	44594858	44596082	1225	1	ENSG00000230793	ENST00000412207	-454	SMARCE1P5	SMARCE1P5	processed_pseudogene	SWI/SNF related, matrix associated, actin dependent regulator of chromatin, subfamily e, member 1 pseudogene 5 [Source:HGNC Symbol;Acc:HGNC:39734]
chr6	148494704	148495308	605	*	5.5	2.9	6.38	-3.47	2.17e-09	1.51e-06	Intron (ENST00000367467/ENSG00000111961, intron 8 of 19)	148508474	148519884	11411	1	ENSG00000111961	ENST00000637729	-13166	SASH1	SASH1	protein_coding	SAM and SH3 domain containing 1 [Source:HGNC Symbol;Acc:HGNC:19182]
chr2	84510979	84511419	441	*	5.67	3.12	6.54	-3.43	8.77e-09	4.92e-06	Distal Intergenic	84516455	84584854	68400	1	ENSG00000115423	ENST00000476689	-5036	DNAH6	DNAH6	protein_coding	dynein axonemal heavy chain 6 [Source:HGNC Symbol;Acc:HGNC:2951]
chr2	157566260	157566906	647	*	5.03	2.47	5.9	-3.43	2.39e-08	1.16e-05	Intron (ENST00000243349/ENSG00000123612, intron 2 of 8)	157533742	157597560	63819	2	ENSG00000123612	ENST00000409680	30654	ACVR1C	ACVR1C	protein_coding	activin A receptor type 1C [Source:HGNC Symbol;Acc:HGNC:18123]
chr21	15673587	15674004	418	*	4.79	2.23	5.66	-3.43	6.83e-08	2.76e-05	Distal Intergenic	15694300	15696581	2282	2	ENSG00000226298	ENST00000454157	22577	RAD23BP3	RAD23BP3	processed_pseudogene	RAD23 homolog B pseudogene 3 [Source:HGNC Symbol;Acc:HGNC:9814]
chr10	110651475	110652117	643	*	7.1	4.55	7.97	-3.42	2.95e-10	2.53e-07	Intron (ENST00000369519/ENSG00000203867, intron 1 of 13)	110644397	110839469	195073	1	ENSG00000203867	ENST00000369519	7078	RBM20	RBM20	protein_coding	RNA binding motif protein 20 [Source:HGNC Symbol;Acc:HGNC:27424]
chr8	142816048	142816681	634	*	6.51	3.96	7.38	-3.42	1.62e-09	1.14e-06	Distal Intergenic	142797624	142806142	8519	2	ENSG00000283686	ENST00000637396	-9906	NA	AC083841.4	unprocessed_pseudogene	lymphocyte antigen 6 complex, locus K (LY6K) pseudogene
chr2	165114157	165114871	715	*	6	3.45	6.87	-3.42	3.83e-09	2.45e-06	Intron (ENST00000628085/ENSG00000236283, intron 3 of 3)	165095511	165097614	2104	2	ENSG00000153253	ENST00000471697	-16543	SCN3A	SCN3A	protein_coding	sodium voltage-gated channel alpha subunit 3 [Source:HGNC Symbol;Acc:HGNC:10590]
chr12	117166090	117166465	376	*	6.85	4.32	7.72	-3.41	2.55e-11	3.4e-08	Promoter (<=1kb)	117155054	117167046	11993	2	ENSG00000135108	ENST00000548840	581	FBXO21	FBXO21	protein_coding	F-box protein 21 [Source:HGNC Symbol;Acc:HGNC:13592]
chr5	174724012	174724947	936	*	6.77	4.23	7.64	-3.41	3.22e-11	4.05e-08	Promoter (<=1kb)	174724533	174730893	6361	1	ENSG00000120149	ENST00000239243	0	MSX2	MSX2	protein_coding	msh homeobox 2 [Source:HGNC Symbol;Acc:HGNC:7392]
chr7	149017847	149018547	701	*	6.83	4.3	7.7	-3.4	1.83e-11	2.59e-08	Intron (ENST00000286091/ENSG00000155660, intron 3 of 9)	149019121	149028468	9348	2	ENSG00000155660	ENST00000413966	9921	PDIA4	PDIA4	protein_coding	protein disulfide isomerase family A member 4 [Source:HGNC Symbol;Acc:HGNC:30167]
chrX	89080785	89081541	757	*	6.87	4.35	7.74	-3.39	4.05e-12	7.72e-09	Distal Intergenic	88982215	88982353	139	2	ENSG00000270745	ENST00000603124	-98432	NA	AL731768.1	processed_pseudogene	riboflavin kinase (RFK) pseudogene
chr6	163585866	163586490	625	*	6.23	3.72	7.1	-3.38	4.35e-08	1.93e-05	Promoter (1-2kb)	163586583	163588165	1583	2	ENSG00000228692	ENST00000446476	1675	NA	AL445307.1	lincRNA	novel transcript
chr3	5578208	5578990	783	*	7.01	4.52	7.88	-3.35	5.37e-11	6.17e-08	Distal Intergenic	5255535	5256761	1227	2	ENSG00000230944	ENST00000443087	-321447	NA	AC026202.1	lincRNA	novel transcript
chr4	99841257	99841644	388	*	5.92	3.46	6.78	-3.32	8.71e-09	4.92e-06	Promoter (2-3kb)	99844138	99844696	559	1	ENSG00000279913	ENST00000624114	-2494	NA	AP001962.1	TEC	TEC
chr18	2832314	2833357	1044	*	6.71	4.26	7.57	-3.31	8.06e-11	8.47e-08	Promoter (<=1kb)	2688564	2832923	144360	2	ENSG00000266049	ENST00000583546	0	NA	AP001011.1	antisense	novel transcript, antisense to SMCHD1
chr5	139638215	139638682	468	*	7.01	4.59	7.87	-3.29	2.64e-11	3.46e-08	Distal Intergenic	139644460	139645002	543	2	ENSG00000272255	ENST00000606683	6320	NA	AC113361.1	lincRNA	novel transcript
chr2	186540935	186541482	548	*	6.63	4.2	7.49	-3.29	1.73e-10	1.62e-07	Distal Intergenic	186506713	186509114	2402	1	ENSG00000065548	ENST00000445547	34222	ZC3H15	ZC3H15	protein_coding	zinc finger CCCH-type containing 15 [Source:HGNC Symbol;Acc:HGNC:29528]
chr9	27107156	27107796	641	*	6.56	4.13	7.41	-3.28	5.14e-10	4.28e-07	Promoter (1-2kb)	27109141	27229687	120547	1	ENSG00000120156	ENST00000519097	-1345	TEK	TEK	protein_coding	TEK receptor tyrosine kinase [Source:HGNC Symbol;Acc:HGNC:11724]
chr2	28409008	28409706	699	*	7.5	5.1	8.35	-3.25	1.55e-11	2.25e-08	Intron (ENST00000379619/ENSG00000075426, intron 3 of 3)	28396815	28397110	296	1	ENSG00000270640	ENST00000604052	12193	NA	AC104695.3	sense_intronic	novel transcript, sense intronic to FOSL2
chr7	143088234	143089155	922	*	6.46	4.07	7.32	-3.25	2.96e-10	2.53e-07	Distal Intergenic	143062330	143063585	1256	2	ENSG00000179420	ENST00000490285	-24649	OR6W1P	OR6W1P	transcribed_unprocessed_pseudogene	olfactory receptor family 6 subfamily W member 1 pseudogene [Source:HGNC Symbol;Acc:HGNC:15091]
chr1	103326767	103327630	864	*	7.44	5.05	8.29	-3.24	7.53e-11	8.23e-08	Distal Intergenic	103414879	103425465	10587	1	ENSG00000230759	ENST00000414923	-87249	NA	AC095032.2	lincRNA	novel transcript
chr1	115056316	115056792	477	*	6.92	4.55	7.78	-3.23	7.55e-10	6.13e-07	Promoter (1-2kb)	115050445	115058425	7981	2	ENSG00000134198	ENST00000491992	1633	TSPAN2	TSPAN2	protein_coding	tetraspanin 2 [Source:HGNC Symbol;Acc:HGNC:20659]
chr10	128053978	128054700	723	*	8.18	5.82	9.04	-3.22	2.09e-11	2.84e-08	Intron (ENST00000254667/ENSG00000132334, intron 6 of 20)	128047631	128085855	38225	1	ENSG00000132334	ENST00000479896	6347	PTPRE	PTPRE	protein_coding	protein tyrosine phosphatase, receptor type E [Source:HGNC Symbol;Acc:HGNC:9669]
chr17	15361227	15362207	981	*	7.37	5.03	8.22	-3.19	1.33e-11	2.02e-08	Distal Intergenic	15365323	15365877	555	1	ENSG00000279567	ENST00000623654	-3116	NA	AC005703.5	TEC	TEC
chrX	119482377	119483152	776	*	6.84	4.51	7.69	-3.18	2.34e-10	2.08e-07	Distal Intergenic	119470262	119471081	820	1	ENSG00000005022	ENST00000463551	12115	SLC25A5	SLC25A5	protein_coding	solute carrier family 25 member 5 [Source:HGNC Symbol;Acc:HGNC:10991]
chr7	90211512	90212176	665	*	6.37	4.05	7.22	-3.18	8.78e-10	6.97e-07	Promoter (<=1kb)	90211686	90237631	25946	1	ENSG00000157214	ENST00000287908	0	STEAP2	STEAP2	protein_coding	STEAP2 metalloreductase [Source:HGNC Symbol;Acc:HGNC:17885]
chr9	68961524	68961954	431	*	5.37	3.04	6.22	-3.18	1.59e-07	5.59e-05	Intron (ENST00000541509/ENSG00000107242, intron 13 of 13)	68935873	68935979	107	2	ENSG00000207000	ENST00000384273	-25545	RNU6-820P	RNU6-820P	snRNA	RNA, U6 small nuclear 820, pseudogene [Source:HGNC Symbol;Acc:HGNC:47783]
chr1	12063074	12064047	974	*	6.5	4.19	7.35	-3.16	5.66e-09	3.34e-06	Promoter (<=1kb)	12063377	12144205	80829	1	ENSG00000120949	ENST00000417814	0	TNFRSF8	TNFRSF8	protein_coding	TNF receptor superfamily member 8 [Source:HGNC Symbol;Acc:HGNC:11923]
chr19	33762113	33762665	553	*	5.34	3.03	6.19	-3.16	4.86e-08	2.09e-05	Intron (ENST00000591231/ENSG00000124302, intron 3 of 4)	33795933	33806958	11026	1	ENSG00000153885	ENST00000587658	-33268	KCTD15	KCTD15	protein_coding	potassium channel tetramerization domain containing 15 [Source:HGNC Symbol;Acc:HGNC:23297]
chr7	107791088	107791354	267	*	5.41	3.1	6.26	-3.16	1.01e-07	3.7e-05	3' UTR	107782830	107787522	4693	2	ENSG00000091138	ENST00000468551	-3566	SLC26A3	SLC26A3	protein_coding	solute carrier family 26 member 3 [Source:HGNC Symbol;Acc:HGNC:3018]
chrX	16836119	16836878	760	*	7.73	5.43	8.58	-3.15	2.19e-12	4.77e-09	Promoter (2-3kb)	16839837	16844519	4683	1	ENSG00000086712	ENST00000485153	-2959	TXLNG	TXLNG	protein_coding	taxilin gamma [Source:HGNC Symbol;Acc:HGNC:18578]
chr16	87895486	87896269	784	*	6.55	4.25	7.4	-3.15	3.78e-08	1.73e-05	Promoter (1-2kb)	87892938	87893685	748	2	ENSG00000260603	ENST00000562644	-1801	NA	AC133539.1	sense_intronic	novel transcript
chr3	36768696	36769120	425	*	5.75	3.44	6.59	-3.15	1.44e-07	5.15e-05	Promoter (<=1kb)	36767117	36768799	1683	2	ENSG00000230067	ENST00000388967	0	HSPD1P6	HSPD1P6	transcribed_processed_pseudogene	heat shock protein family D (Hsp60) member 1 pseudogene 6 [Source:HGNC Symbol;Acc:HGNC:5267]
chrX	72169033	72169420	388	*	4.68	2.37	5.52	-3.15	1.68e-06	0.000396	Distal Intergenic	72159845	72160346	502	1	ENSG00000225471	ENST00000432517	9188	NA	BX119917.1	transcribed_processed_pseudogene	tumor protein, translationally-controlled 1 (TPT1) pseudogene
chr12	25811187	25811984	798	*	6.66	4.37	7.5	-3.14	1.7e-08	9.08e-06	Promoter (2-3kb)	25782706	25814171	31466	2	ENSG00000256686	ENST00000536949	2187	NA	AC019209.3	lincRNA	novel transcript
chr10	93379541	93380077	537	*	6.43	4.13	7.27	-3.14	6.64e-08	2.71e-05	Promoter (<=1kb)	93306429	93379987	73559	2	ENSG00000138119	ENST00000463743	0	MYOF	MYOF	protein_coding	myoferlin [Source:HGNC Symbol;Acc:HGNC:3656]
chr10	63055832	63056282	451	*	5.45	3.16	6.3	-3.14	9.58e-07	0.000254	Distal Intergenic	63110139	63110246	108	1	ENSG00000199446	ENST00000362576	-53857	RNU6-543P	RNU6-543P	snRNA	RNA, U6 small nuclear 543, pseudogene [Source:HGNC Symbol;Acc:HGNC:47506]
chrX	106802528	106803319	792	*	6.07	3.79	6.91	-3.13	4.41e-09	2.77e-06	Promoter (<=1kb)	106802680	106876145	73466	1	ENSG00000133138	ENST00000357242	0	TBC1D8B	TBC1D8B	protein_coding	TBC1 domain family member 8B [Source:HGNC Symbol;Acc:HGNC:24715]
chr14	64826503	64827255	753	*	7.84	5.56	8.69	-3.12	1.78e-08	9.27e-06	Intron (ENST00000556626/ENSG00000070182, intron 1 of 35)	64746284	64823148	76865	2	ENSG00000070182	ENST00000389722	-3355	SPTB	SPTB	protein_coding	spectrin beta, erythrocytic [Source:HGNC Symbol;Acc:HGNC:11274]
chr6	149820551	149820958	408	*	6.56	4.29	7.4	-3.11	1.53e-09	1.1e-06	3' UTR	149797317	149826294	28978	2	ENSG00000285889	ENST00000628047	5336	NA	AL355312.4	processed_transcript	novel transcript
chr3	32401564	32402034	471	*	5.03	2.76	5.87	-3.11	1.73e-06	0.000406	Intron (ENST00000334983/ENSG00000153551, intron 1 of 4)	32392039	32454819	62781	1	ENSG00000153551	ENST00000465248	9525	CMTM7	CMTM7	protein_coding	CKLF like MARVEL transmembrane domain containing 7 [Source:HGNC Symbol;Acc:HGNC:19178]
chr1	78967001	78967402	402	*	5.54	3.28	6.38	-3.1	1.26e-07	4.54e-05	Intron (ENST00000370742/ENSG00000162618, intron 2 of 14)	78891154	79006654	115501	2	ENSG00000162618	ENST00000640664	39252	ADGRL4	ADGRL4	protein_coding	adhesion G protein-coupled receptor L4 [Source:HGNC Symbol;Acc:HGNC:20822]
chr3	16511700	16512505	806	*	7.57	5.33	8.41	-3.08	9.62e-11	9.72e-08	Promoter (<=1kb)	16378095	16512904	134810	2	ENSG00000131378	ENST00000449415	399	RFTN1	RFTN1	protein_coding	raftlin, lipid raft linker 1 [Source:HGNC Symbol;Acc:HGNC:30278]
chr6	132588627	132589119	493	*	5.98	3.74	6.82	-3.08	1.41e-08	7.56e-06	Promoter (<=1kb)	132588673	132589686	1014	2	ENSG00000135569	ENST00000258034	567	TAAR5	TAAR5	protein_coding	trace amine associated receptor 5 [Source:HGNC Symbol;Acc:HGNC:30236]
chr8	24942929	24943423	495	*	5.89	3.64	6.73	-3.08	6.82e-08	2.76e-05	Distal Intergenic	24953796	24953867	72	2	ENSG00000283327	ENST00000637129	10444	MIR6841	MIR6841	miRNA	microRNA 6841 [Source:HGNC Symbol;Acc:HGNC:50070]
chr13	106122304	106122754	451	*	4.99	2.74	5.82	-3.08	5.76e-07	0.000166	Distal Intergenic	106155372	106155490	119	2	ENSG00000222682	ENST00000410750	32736	RNA5SP38	RNA5SP38	rRNA_pseudogene	RNA, 5S ribosomal pseudogene 38 [Source:HGNC Symbol;Acc:HGNC:42614]
chr2	228181902	228182340	439	*	5.26	3.02	6.1	-3.08	1.33e-06	0.00033	Promoter (<=1kb)	227979950	228181645	201696	2	ENSG00000153820	ENST00000392056	-257	SPHKAP	SPHKAP	protein_coding	SPHK1 interactor, AKAP domain containing [Source:HGNC Symbol;Acc:HGNC:30619]
chr16	30400297	30400797	501	*	5.7	3.47	6.54	-3.07	7.48e-08	2.98e-05	Distal Intergenic	30382752	30395991	13240	2	ENSG00000180096	ENST00000570039	-4306	2022-09-01	2022-09-01	protein_coding	septin 1 [Source:HGNC Symbol;Acc:HGNC:2879]
chr5	141334414	141334863	450	*	5.71	3.49	6.55	-3.06	2.93e-06	0.000636	3' UTR	141330685	141512981	182297	1	ENSG00000204956	ENST00000517417	3729	PCDHGA1	PCDHGA1	protein_coding	protocadherin gamma subfamily A, 1 [Source:HGNC Symbol;Acc:HGNC:8696]
chr1	113940167	113941269	1103	*	7.09	4.88	7.92	-3.05	8.69e-10	6.97e-07	5' UTR	113930728	113940702	9975	1	ENSG00000163349	ENST00000503968	9439	HIPK1	HIPK1	protein_coding	homeodomain interacting protein kinase 1 [Source:HGNC Symbol;Acc:HGNC:19006]
chr1	245085624	245086292	669	*	6.44	4.23	7.27	-3.05	6.36e-09	3.69e-06	Promoter (2-3kb)	245083456	245086961	3506	1	ENSG00000203666	ENST00000427529	2168	EFCAB2	EFCAB2	protein_coding	EF-hand calcium binding domain 2 [Source:HGNC Symbol;Acc:HGNC:28166]
chr18	2164859	2165230	372	*	5.49	3.28	6.32	-3.04	3e-07	9.54e-05	Intron (ENST00000584867/ENSG00000263745, intron 2 of 5)	2034520	2111736	77217	2	ENSG00000263745	ENST00000582086	-53123	NA	AP005230.1	lincRNA	novel transcript
chr7	69899363	69899756	394	*	5.02	2.81	5.85	-3.04	6.12e-07	0.000173	5' UTR	69824571	70290554	465984	1	ENSG00000158321	ENST00000643587	74792	AUTS2	AUTS2	protein_coding	AUTS2, activator of transcription and developmental regulator [Source:HGNC Symbol;Acc:HGNC:14262]
chr2	51779247	51780047	801	*	6.3	4.1	7.13	-3.03	1.16e-08	6.41e-06	Intron (ENST00000440698/ENSG00000231918, intron 6 of 10)	51775258	51775402	145	2	ENSG00000223710	ENST00000443337	-3845	CRYGGP	CRYGGP	unprocessed_pseudogene	crystallin gamma G, pseudogene [Source:HGNC Symbol;Acc:HGNC:2414]
chr21	18630550	18630911	362	*	5.93	3.73	6.76	-3.03	9.72e-08	3.64e-05	Intron (ENST00000416002/ENSG00000230233, intron 1 of 2)	18614431	18650360	35930	1	ENSG00000230233	ENST00000416002	16119	NA	AF240627.1	lincRNA	novel transcript
chr7	129101686	129102585	900	*	5.5	3.3	6.34	-3.03	1.13e-07	4.08e-05	Distal Intergenic	129096027	129096735	709	2	ENSG00000241573	ENST00000491624	-4951	NA	AC011005.3	processed_pseudogene	zinc finger pseudogene
chr7	16922825	16923395	571	*	5.15	2.96	5.99	-3.03	2.72e-06	0.000601	Intron (ENST00000645559/ENSG00000106546, intron 1 of 1)	16916359	17204765	288407	1	ENSG00000106546	ENST00000645559	6466	AHR	AHR	protein_coding	aryl hydrocarbon receptor [Source:HGNC Symbol;Acc:HGNC:348]
chr15	31404781	31405796	1016	*	6.89	4.7	7.72	-3.02	6.3e-10	5.19e-07	Intron (ENST00000558921/ENSG00000169926, intron 1 of 1)	31393575	31435665	42091	1	ENSG00000169926	ENST00000558225	11206	KLF13	KLF13	protein_coding	Kruppel like factor 13 [Source:HGNC Symbol;Acc:HGNC:13672]
chr10	103677907	103678717	811	*	7.21	5.03	8.04	-3.01	6.38e-11	7.2e-08	Intron (ENST00000369774/ENSG00000107957, intron 6 of 14)	103673158	103673265	108	1	ENSG00000222503	ENST00000410571	4749	NA	RF00019	misc_RNA	NA
chr13	44088790	44089759	970	*	7.05	4.88	7.88	-2.99	1e-07	3.7e-05	Distal Intergenic	44110451	44240517	130067	1	ENSG00000227258	ENST00000618753	-20692	SMIM2-AS1	SMIM2-AS1	antisense	SMIM2 antisense RNA 1 [Source:HGNC Symbol;Acc:HGNC:42674]
chr2	69985595	69986130	536	*	5.99	3.85	6.82	-2.96	6.38e-08	2.64e-05	Intron (ENST00000435880/ENSG00000179818, intron 9 of 10)	69963282	69976677	13396	2	ENSG00000179818	ENST00000625439	-8918	PCBP1-AS1	PCBP1-AS1	processed_transcript	PCBP1 antisense RNA 1 [Source:HGNC Symbol;Acc:HGNC:42948]
chr5	171926251	171926834	584	*	6.59	4.48	7.42	-2.94	1.97e-08	9.91e-06	Intron (ENST00000296933/ENSG00000072803, intron 1 of 12)	171876402	171908859	32458	2	ENSG00000072803	ENST00000522891	-17392	FBXW11	FBXW11	protein_coding	F-box and WD repeat domain containing 11 [Source:HGNC Symbol;Acc:HGNC:13607]
chr10	102815916	102816633	718	*	6.76	4.65	7.58	-2.93	1.96e-08	9.91e-06	3' UTR	102803929	102804031	103	1	ENSG00000252994	ENST00000517185	11987	RNU6-1231P	RNU6-1231P	snRNA	RNA, U6 small nuclear 1231, pseudogene [Source:HGNC Symbol;Acc:HGNC:48194]
chr5	80218564	80219146	583	*	6.11	4.01	6.93	-2.92	1.4e-08	7.56e-06	Intron (ENST00000509193/ENSG00000164300, intron 1 of 12)	80177315	80255198	77884	2	ENSG00000164300	ENST00000513907	36052	SERINC5	SERINC5	protein_coding	serine incorporator 5 [Source:HGNC Symbol;Acc:HGNC:18825]
chr2	42132890	42133412	523	*	5.84	3.74	6.66	-2.92	5.01e-08	2.14e-05	Distal Intergenic	42169350	42332548	163199	1	ENSG00000143924	ENST00000318522	-35938	EML4	EML4	protein_coding	echinoderm microtubule associated protein like 4 [Source:HGNC Symbol;Acc:HGNC:1316]
chr6	20550087	20550908	822	*	5.79	3.7	6.61	-2.91	2.38e-07	7.93e-05	Intron (ENST00000274695/ENSG00000145996, intron 4 of 15)	20546341	21232404	686064	1	ENSG00000145996	ENST00000378610	3746	CDKAL1	CDKAL1	protein_coding	CDK5 regulatory subunit associated protein 1 like 1 [Source:HGNC Symbol;Acc:HGNC:21050]
chr9	98168958	98169660	703	*	7.66	5.58	8.48	-2.89	2.77e-10	2.43e-07	Intron (ENST00000343933/ENSG00000106789, intron 1 of 11)	98120975	98172884	51910	2	ENSG00000106789	ENST00000343933	3224	CORO2A	CORO2A	protein_coding	coronin 2A [Source:HGNC Symbol;Acc:HGNC:2255]
chr2	152573131	152573576	446	*	7.3	5.22	8.11	-2.89	2.77e-08	1.34e-05	Intron (ENST00000288670/ENSG00000157827, intron 6 of 25)	152578621	152607653	29033	1	ENSG00000157827	ENST00000492942	-5045	FMNL2	FMNL2	protein_coding	formin like 2 [Source:HGNC Symbol;Acc:HGNC:18267]
chr4	87017779	87018257	479	*	5.81	3.73	6.62	-2.89	6.23e-08	2.61e-05	Intron (ENST00000504956/ENSG00000172493, intron 2 of 2)	87007396	87135701	128306	1	ENSG00000172493	ENST00000544085	10383	AFF1	AFF1	protein_coding	AF4/FMR2 family member 1 [Source:HGNC Symbol;Acc:HGNC:7135]
chr3	4393900	4394738	839	*	6.6	4.53	7.42	-2.89	8.29e-08	3.25e-05	Intron (ENST00000448413/ENSG00000144455, intron 7 of 12)	4414580	4414960	381	2	ENSG00000234325	ENST00000431226	20222	MRPS10P2	MRPS10P2	processed_pseudogene	mitochondrial ribosomal protein S10 pseudogene 2 [Source:HGNC Symbol;Acc:HGNC:29727]
chr4	56362851	56363508	658	*	6.24	4.16	7.05	-2.89	3.54e-07	0.00011	Intron (ENST00000451613/ENSG00000157426, intron 5 of 11)	56356135	56356932	798	1	ENSG00000242083	ENST00000470544	6716	RPL7AP31	RPL7AP31	processed_pseudogene	ribosomal protein L7a pseudogene 31 [Source:HGNC Symbol;Acc:HGNC:36857]
chrX	69961407	69961954	548	*	5.88	3.8	6.7	-2.89	4.72e-07	0.00014	Intron (ENST00000374552/ENSG00000158813, intron 2 of 7)	69957024	70039469	82446	1	ENSG00000158813	ENST00000616899	4383	EDA	EDA	protein_coding	ectodysplasin A [Source:HGNC Symbol;Acc:HGNC:3157]
chrX	66163709	66164198	490	*	5.03	2.96	5.85	-2.89	7.67e-07	0.000207	Promoter (<=1kb)	66164267	66267386	103120	1	ENSG00000089472	ENST00000336279	-69	HEPH	HEPH	protein_coding	hephaestin [Source:HGNC Symbol;Acc:HGNC:4866]
chr9	71783021	71783697	677	*	7.04	4.98	7.85	-2.88	3.01e-07	9.54e-05	Intron (ENST00000545719/ENSG00000135048, intron 2 of 2)	71683366	71768884	85519	2	ENSG00000135048	ENST00000377044	-14137	CEMIP2	CEMIP2	protein_coding	cell migration inducing hyaluronidase 2 [Source:HGNC Symbol;Acc:HGNC:11869]
chr9	25665075	25665603	529	*	6.08	4.03	6.89	-2.86	1.78e-06	0.000418	Distal Intergenic	25676389	25678440	2052	2	ENSG00000198680	ENST00000358022	12837	TUSC1	TUSC1	protein_coding	tumor suppressor candidate 1 [Source:HGNC Symbol;Acc:HGNC:31010]
chr9	96777838	96778573	736	*	5.71	3.67	6.53	-2.86	2.49e-06	0.000559	Promoter (<=1kb)	96755865	96778046	22182	2	ENSG00000081386	ENST00000223428	0	ZNF510	ZNF510	protein_coding	zinc finger protein 510 [Source:HGNC Symbol;Acc:HGNC:29161]
chr2	216308440	216308823	384	*	5.92	3.87	6.73	-2.86	1.15e-05	0.00194	Intron (ENST00000452736/ENSG00000233581, intron 1 of 2)	216303325	216321737	18413	1	ENSG00000233581	ENST00000452736	5115	NA	AC069155.1	antisense	novel transcript
chr11	104163498	104164518	1021	*	7.81	5.77	8.62	-2.85	2.78e-11	3.56e-08	Promoter (<=1kb)	103907186	104164107	256922	2	ENSG00000170962	ENST00000393158	0	PDGFD	PDGFD	protein_coding	platelet derived growth factor D [Source:HGNC Symbol;Acc:HGNC:30620]
chrX	87140700	87141379	680	*	5.67	3.64	6.49	-2.85	5.96e-07	0.00017	Downstream (2-3kb)	87143854	87144748	895	2	ENSG00000271457	ENST00000603497	3369	NA	AL590229.1	processed_pseudogene	general transcription factor IIE, polypeptide 2, beta 34kDa (GTF2E2) pseudogene
chr8	124727427	124728803	1377	*	6.93	4.9	7.74	-2.84	1.99e-08	9.91e-06	Promoter (<=1kb)	124550790	124728018	177229	2	ENSG00000170873	ENST00000378017	0	MTSS1	MTSS1	protein_coding	MTSS1, I-BAR domain containing [Source:HGNC Symbol;Acc:HGNC:20443]
chr5	86041477	86042370	894	*	6.4	4.37	7.21	-2.84	4.09e-08	1.85e-05	Distal Intergenic	86087526	86087847	322	1	ENSG00000250359	ENST00000512479	-45156	PTP4A1P4	PTP4A1P4	processed_pseudogene	protein tyrosine phosphatase type IVA, member 1 pseudogene 4 [Source:HGNC Symbol;Acc:HGNC:41931]
chr10	1434302	1434791	490	*	5.43	3.4	6.25	-2.84	4.5e-07	0.000134	Intron (ENST00000381312/ENSG00000185736, intron 1 of 9)	1361001	1361637	637	2	ENSG00000233052	ENST00000432987	-72665	NA	AL513304.1	sense_intronic	novel transcript
chr7	141991946	141992679	734	*	5.9	3.87	6.71	-2.84	9.69e-07	0.000254	Intron (ENST00000465654/ENSG00000257335, intron 2 of 5)	141995838	142106747	110910	1	ENSG00000257335	ENST00000549489	-3159	MGAM	MGAM	protein_coding	maltase-glucoamylase [Source:HGNC Symbol;Acc:HGNC:7043]
chr2	118104119	118104998	880	*	6.91	4.89	7.72	-2.83	4.79e-09	2.96e-06	Promoter (1-2kb)	118102538	118107142	4605	1	ENSG00000125629	ENST00000488995	1581	INSIG2	INSIG2	protein_coding	insulin induced gene 2 [Source:HGNC Symbol;Acc:HGNC:20452]
chr11	61498829	61499908	1080	*	7.45	5.43	8.26	-2.83	6.56e-08	2.7e-05	Promoter (2-3kb)	61496440	61500076	3637	1	ENSG00000255931	ENST00000534856	2389	NA	AP003108.1	lincRNA	novel transcript
chr4	110372959	110373816	858	*	6.75	4.74	7.56	-2.82	1.27e-08	6.96e-06	Intron (ENST00000510961/ENSG00000138792, intron 1 of 4)	110365733	110506258	140526	1	ENSG00000138792	ENST00000510961	7226	ENPEP	ENPEP	protein_coding	glutamyl aminopeptidase [Source:HGNC Symbol;Acc:HGNC:3355]
chr2	17538740	17539281	542	*	5.41	3.41	6.22	-2.81	7.49e-07	0.000204	Promoter (<=1kb)	17539126	17655528	116403	1	ENSG00000163032	ENST00000404666	0	VSNL1	VSNL1	protein_coding	visinin like 1 [Source:HGNC Symbol;Acc:HGNC:12722]
chr19	2681507	2681952	446	*	5.48	3.48	6.29	-2.81	1.79e-05	0.00279	Promoter (1-2kb)	2514993	2683691	168699	2	ENSG00000176533	ENST00000587867	1739	GNG7	GNG7	protein_coding	G protein subunit gamma 7 [Source:HGNC Symbol;Acc:HGNC:4410]
chr2	55793400	55794171	772	*	6.04	4.05	6.85	-2.8	1.01e-06	0.000262	Distal Intergenic	55634265	55693910	59646	2	ENSG00000138035	ENST00000447944	-99490	PNPT1	PNPT1	protein_coding	polyribonucleotide nucleotidyltransferase 1 [Source:HGNC Symbol;Acc:HGNC:23166]
chr11	121767424	121767865	442	*	6.12	4.13	6.92	-2.79	1.01e-07	3.7e-05	Distal Intergenic	121628836	121632240	3405	1	ENSG00000137642	ENST00000530365	138588	SORL1	SORL1	protein_coding	sortilin related receptor 1 [Source:HGNC Symbol;Acc:HGNC:11185]
chr2	157229704	157230020	317	*	5.26	3.28	6.07	-2.79	2.57e-06	0.000573	Distal Intergenic	157210847	157211539	693	2	ENSG00000213194	ENST00000434574	-18165	CDK7P1	CDK7P1	processed_pseudogene	cyclin dependent kinase 7 pseudogene 1 [Source:HGNC Symbol;Acc:HGNC:18614]
chr14	100408298	100408769	472	*	6.4	4.43	7.2	-2.78	5.51e-08	2.34e-05	Promoter (1-2kb)	100406905	100407613	709	1	ENSG00000258620	ENST00000556411	1393	NA	AL135838.1	sense_intronic	novel transcript, intronic to WDR25
chr1	10510784	10511432	649	*	6.75	4.77	7.55	-2.78	2.55e-07	8.32e-05	Intron (ENST00000472851/ENSG00000142655, intron 2 of 3)	10535888	10536289	402	1	ENSG00000142655	ENST00000492696	-24456	PEX14	PEX14	protein_coding	peroxisomal biogenesis factor 14 [Source:HGNC Symbol;Acc:HGNC:8856]
chrX	74535293	74536630	1338	*	7.01	5.06	7.82	-2.76	3.74e-09	2.42e-06	Distal Intergenic	74521120	74532608	11489	1	ENSG00000147100	ENST00000590447	14173	SLC16A2	SLC16A2	protein_coding	solute carrier family 16 member 2 [Source:HGNC Symbol;Acc:HGNC:10923]
chr9	1979804	1980719	916	*	7.36	5.4	8.16	-2.76	3.03e-08	1.43e-05	Promoter (<=1kb)	1980290	2029051	48762	1	ENSG00000080503	ENST00000637383	0	SMARCA2	SMARCA2	protein_coding	SWI/SNF related, matrix associated, actin dependent regulator of chromatin, subfamily a, member 2 [Source:HGNC Symbol;Acc:HGNC:11098]
chr4	113435875	113436614	740	*	5.41	3.45	6.21	-2.76	7.51e-07	0.000204	Distal Intergenic	113420323	113420486	164	1	ENSG00000206820	ENST00000384093	15552	RNU1-138P	RNU1-138P	snRNA	RNA, U1 small nuclear 138, pseudogene [Source:HGNC Symbol;Acc:HGNC:48480]
chr3	164360493	164361532	1040	*	6.21	4.25	7.02	-2.76	1.2e-06	0.000306	Distal Intergenic	164171471	164171556	86	2	ENSG00000221251	ENST00000408324	-188937	MIR1263	MIR1263	miRNA	microRNA 1263 [Source:HGNC Symbol;Acc:HGNC:35329]
chr3	50600826	50601635	810	*	6.4	4.45	7.2	-2.75	7.09e-08	2.85e-05	Promoter (<=1kb)	50599879	50601148	1270	2	ENSG00000280382	ENST00000624711	0	NA	AC096920.1	lincRNA	novel transcript
chr13	52187259	52187785	527	*	5.55	3.6	6.35	-2.75	6.78e-07	0.000188	Intron (ENST00000416599/ENSG00000243406, intron 2 of 8)	52175639	52194378	18740	2	ENSG00000243406	ENST00000423686	6593	MRPS31P5	MRPS31P5	transcribed_unprocessed_pseudogene	mitochondrial ribosomal protein S31 pseudogene 5 [Source:HGNC Symbol;Acc:HGNC:39253]
chr4	174314770	174315202	433	*	7.1	5.15	7.9	-2.75	1.52e-05	0.00244	Intron (ENST00000503780/ENSG00000164118, intron 9 of 11)	174308800	174316686	7887	1	ENSG00000164118	ENST00000508483	5970	CEP44	CEP44	protein_coding	centrosomal protein 44 [Source:HGNC Symbol;Acc:HGNC:29356]
chr2	68214213	68215048	836	*	6.81	4.87	7.61	-2.74	3.25e-08	1.52e-05	Intron (ENST00000406334/ENSG00000273398, intron 3 of 14)	68179833	68180532	700	1	ENSG00000273275	ENST00000609955	34380	NA	AC017083.2	antisense	novel transcript
chr22	42890839	42891310	472	*	4.98	3.04	5.78	-2.74	1.07e-06	0.000276	Exon (ENST00000337959/ENSG00000100266, exon 4 of 10)	42835412	42876207	40796	2	ENSG00000100266	ENST00000507586	-14632	PACSIN2	PACSIN2	protein_coding	protein kinase C and casein kinase substrate in neurons 2 [Source:HGNC Symbol;Acc:HGNC:8571]
chr8	49274772	49275461	690	*	6.86	4.92	7.66	-2.73	4.94e-07	0.000144	Distal Intergenic	49330210	49330547	338	1	ENSG00000199640	ENST00000362770	-54749	RN7SKP294	RN7SKP294	misc_RNA	RNA, 7SK small nuclear pseudogene 294 [Source:HGNC Symbol;Acc:HGNC:46018]
chr22	30305633	30306271	639	*	6.66	4.72	7.46	-2.73	5.52e-07	0.00016	Promoter (<=1kb)	30294089	30305631	11543	2	ENSG00000099992	ENST00000393906	-2	TBC1D10A	TBC1D10A	protein_coding	TBC1 domain family member 10A [Source:HGNC Symbol;Acc:HGNC:23609]
chr10	22927785	22928565	781	*	5.72	3.79	6.52	-2.73	1.36e-06	0.000337	Promoter (<=1kb)	22928024	23037587	109564	1	ENSG00000165309	ENST00000298032	0	ARMC3	ARMC3	protein_coding	armadillo repeat containing 3 [Source:HGNC Symbol;Acc:HGNC:30964]
chrX	24343306	24344167	862	*	5.77	3.84	6.57	-2.73	6.68e-06	0.00123	Distal Intergenic	24362761	24365378	2618	1	ENSG00000223731	ENST00000436466	-18594	SUPT20HL1	SUPT20HL1	processed_pseudogene	SUPT20H like 1 [Source:HGNC Symbol;Acc:HGNC:30773]
chr18	57784461	57784858	398	*	6.42	4.5	7.21	-2.72	3.81e-07	0.000116	Intron (ENST00000283684/ENSG00000081923, intron 1 of 27)	57646443	57801988	155546	2	ENSG00000081923	ENST00000642462	17130	ATP8B1	ATP8B1	protein_coding	ATPase phospholipid transporting 8B1 [Source:HGNC Symbol;Acc:HGNC:3706]
chr2	170950240	170950794	555	*	5.52	3.61	6.32	-2.72	1.25e-06	0.000315	Promoter (<=1kb)	170950032	170951614	1583	1	ENSG00000115806	ENST00000488928	208	GORASP2	GORASP2	protein_coding	golgi reassembly stacking protein 2 [Source:HGNC Symbol;Acc:HGNC:17500]
chr8	93078411	93079009	599	*	5.38	3.46	6.18	-2.72	2.72e-06	0.000601	Distal Intergenic	93029751	93029839	89	1	ENSG00000277063	ENST00000614105	48660	MIR8084	MIR8084	miRNA	microRNA 8084 [Source:HGNC Symbol;Acc:HGNC:50075]
chr4	182369291	182369839	549	*	5.44	3.52	6.23	-2.72	3.23e-06	0.00069	Intron (ENST00000511685/ENSG00000218336, intron 3 of 27)	182448999	182628875	179877	1	ENSG00000218336	ENST00000510504	-79160	TENM3	TENM3	protein_coding	teneurin transmembrane protein 3 [Source:HGNC Symbol;Acc:HGNC:29944]
chr3	149468680	149469223	544	*	6.36	4.44	7.16	-2.72	1.34e-05	0.00222	Distal Intergenic	149464839	149465201	363	2	ENSG00000239408	ENST00000490852	-3479	NA	AC108751.1	processed_pseudogene	pseudogene similar to part of chromosome 10 open reading frame 88 C10orf88
chr5	5651852	5652644	793	*	7.13	5.21	7.92	-2.71	1.13e-08	6.27e-06	Distal Intergenic	5422742	5437836	15095	1	ENSG00000164151	ENST00000505464	229110	ICE1	ICE1	protein_coding	interactor of little elongation complex ELL subunit 1 [Source:HGNC Symbol;Acc:HGNC:29154]
chr16	56211339	56211938	600	*	6.18	4.26	6.98	-2.71	9.09e-08	3.48e-05	Intron (ENST00000262493/ENSG00000087258, intron 2 of 8)	56226379	56334775	108397	1	ENSG00000087258	ENST00000563440	-14441	GNAO1	GNAO1	protein_coding	G protein subunit alpha o1 [Source:HGNC Symbol;Acc:HGNC:4389]
chr5	14286844	14287615	772	*	7.05	5.14	7.84	-2.71	2.31e-07	7.73e-05	Exon (ENST00000505971/ENSG00000038382, exon 4 of 4)	14290977	14297513	6537	1	ENSG00000038382	ENST00000504606	-3362	TRIO	TRIO	protein_coding	trio Rho guanine nucleotide exchange factor [Source:HGNC Symbol;Acc:HGNC:12303]
chr2	200021495	200022206	712	*	5.2	3.29	5.99	-2.71	1.01e-06	0.000262	Distal Intergenic	199959266	199963836	4571	1	ENSG00000162972	ENST00000469156	62229	MAIP1	MAIP1	protein_coding	matrix AAA peptidase interacting protein 1 [Source:HGNC Symbol;Acc:HGNC:26198]
chr1	215137909	215138435	527	*	4.72	2.81	5.52	-2.71	2.69e-06	0.000597	Intron (ENST00000486921/ENSG00000082482, intron 2 of 6)	215083517	215169265	85749	1	ENSG00000082482	ENST00000457122	54392	KCNK2	KCNK2	protein_coding	potassium two pore domain channel subfamily K member 2 [Source:HGNC Symbol;Acc:HGNC:6277]
chr16	83595440	83596145	706	*	7.15	5.23	7.94	-2.71	4.91e-06	0.000955	Intron (ENST00000567109/ENSG00000140945, intron 7 of 13)	83654820	83670881	16062	1	ENSG00000140945	ENST00000562307	-58675	CDH13	CDH13	protein_coding	cadherin 13 [Source:HGNC Symbol;Acc:HGNC:1753]
chr4	139665559	139666231	673	*	5.46	3.56	6.25	-2.7	6.48e-07	0.000182	Promoter (<=1kb)	139665768	139704253	38486	1	ENSG00000085871	ENST00000265498	0	MGST2	MGST2	protein_coding	microsomal glutathione S-transferase 2 [Source:HGNC Symbol;Acc:HGNC:7063]
chrX	134588376	134588987	612	*	7.02	5.12	7.82	-2.7	8.56e-07	0.000229	Intron (ENST00000359237/ENSG00000170965, intron 2 of 2)	134599457	134606254	6798	1	ENSG00000235813	ENST00000440614	-10470	NA	AL672032.1	lincRNA	novel transcript
chr5	142935582	142936170	589	*	5.51	3.6	6.3	-2.7	1.13e-06	0.000289	Intron (ENST00000274498/ENSG00000145819, intron 11 of 22)	142946569	142947105	537	2	ENSG00000285366	ENST00000644562	10935	NA	AC008533.1	TEC	TEC
chr5	101288806	101289162	357	*	5.07	3.17	5.86	-2.7	6.17e-06	0.00116	Distal Intergenic	101581830	101582128	299	1	ENSG00000277506	ENST00000577858	-292668	RN7SL802P	RN7SL802P	misc_RNA	RNA, 7SL, cytoplasmic 802, pseudogene [Source:HGNC Symbol;Acc:HGNC:46818]
chr10	17049150	17049443	294	*	4.93	3.02	5.72	-2.7	1.07e-05	0.00183	Intron (ENST00000377833/ENSG00000107611, intron 22 of 66)	16965640	16984195	18556	2	ENSG00000107611	ENST00000438254	-64955	CUBN	CUBN	protein_coding	cubilin [Source:HGNC Symbol;Acc:HGNC:2548]
chr21	39676020	39677001	982	*	7.62	5.72	8.41	-2.69	5.26e-09	3.16e-06	Intron (ENST00000416555/ENSG00000225330, intron 1 of 2)	39657882	39662888	5007	1	ENSG00000183778	ENST00000398714	18138	B3GALT5	B3GALT5	protein_coding	beta-1,3-galactosyltransferase 5 [Source:HGNC Symbol;Acc:HGNC:920]
chr14	38209001	38209870	870	*	6.16	4.26	6.95	-2.69	2.65e-07	8.63e-05	Promoter (1-2kb)	38207999	38213067	5069	1	ENSG00000139874	ENST00000267377	1002	SSTR1	SSTR1	protein_coding	somatostatin receptor 1 [Source:HGNC Symbol;Acc:HGNC:11330]
chr2	227084666	227085405	740	*	5.95	4.05	6.74	-2.69	4.26e-07	0.000128	Intron (ENST00000396625/ENSG00000081052, intron 22 of 47)	227002711	227164236	161526	2	ENSG00000081052	ENST00000396625	78831	COL4A4	COL4A4	protein_coding	collagen type IV alpha 4 chain [Source:HGNC Symbol;Acc:HGNC:2206]
chr4	36332471	36333050	580	*	6.25	4.36	7.05	-2.69	1.47e-06	0.000356	Promoter (<=1kb)	36332741	36345756	13016	1	ENSG00000197057	ENST00000503528	0	DTHD1	DTHD1	protein_coding	death domain containing 1 [Source:HGNC Symbol;Acc:HGNC:37261]
chr2	135510726	135511381	656	*	5.93	4.03	6.72	-2.69	1.52e-06	0.000366	Promoter (<=1kb)	135510546	135511943	1398	2	ENSG00000235651	ENST00000413279	562	NA	AC064850.1	processed_pseudogene	GTPase activating protein (SH3 domain) binding protein 1 (G3BP1) pseudogene
chr4	71186369	71187250	882	*	6.18	4.3	6.97	-2.67	6.5e-07	0.000182	Promoter (<=1kb)	71186757	71569717	382961	1	ENSG00000080493	ENST00000264485	0	SLC4A4	SLC4A4	protein_coding	solute carrier family 4 member 4 [Source:HGNC Symbol;Acc:HGNC:11030]
chr21	28562715	28563401	687	*	5.23	3.35	6.02	-2.67	9.61e-07	0.000254	Intron (ENST00000433310/ENSG00000232855, intron 3 of 4)	28539318	28540355	1038	1	ENSG00000226935	ENST00000455939	23397	LINC00161	LINC00161	lincRNA	long intergenic non-protein coding RNA 161 [Source:HGNC Symbol;Acc:HGNC:17138]
chr3	177251664	177252184	521	*	6.35	4.48	7.14	-2.67	3.28e-06	0.000699	Distal Intergenic	177051536	177228000	176465	2	ENSG00000177565	ENST00000635794	-23664	TBL1XR1	TBL1XR1	protein_coding	transducin beta like 1 X-linked receptor 1 [Source:HGNC Symbol;Acc:HGNC:29529]
chr6	20790007	20791167	1161	*	6.36	4.49	7.15	-2.66	2.89e-07	9.32e-05	Intron (ENST00000274695/ENSG00000145996, intron 8 of 15)	20756103	20800694	44592	2	ENSG00000233848	ENST00000421167	9527	NA	AL513188.1	antisense	novel transcript
chr1	113191430	113192489	1060	*	8	6.14	8.79	-2.65	8.78e-09	4.92e-06	Distal Intergenic	113198825	113199258	434	1	ENSG00000236887	ENST00000412567	-6336	NA	AL357055.2	processed_pseudogene	ribosomal protein S15 (RPS15) pseudogene
chr17	33580275	33580774	500	*	5.35	3.49	6.14	-2.65	4.82e-06	0.00095	Promoter (<=1kb)	33580076	33624122	44047	1	ENSG00000265125	ENST00000579975	199	NA	AC011824.2	antisense	novel transcript, antisense ASIC2
chr13	85650896	85651844	949	*	6.54	4.68	7.32	-2.65	6.24e-06	0.00117	Distal Intergenic	85693937	85783203	89267	2	ENSG00000285834	ENST00000647840	131359	NA	AL356413.1	lincRNA	novel transcript
chr7	98200378	98200767	390	*	6.6	4.75	7.39	-2.64	9.31e-08	3.53e-05	Intron (ENST00000297293/ENSG00000164715, intron 11 of 13)	98211427	98212979	1553	1	ENSG00000180535	ENST00000609256	-10660	BHLHA15	BHLHA15	protein_coding	basic helix-loop-helix family member a15 [Source:HGNC Symbol;Acc:HGNC:22265]
chr18	31658459	31659472	1014	*	8.26	6.4	9.05	-2.64	4.02e-07	0.000122	Promoter (<=1kb)	31622247	31658464	36218	2	ENSG00000118276	ENST00000578114	0	B4GALT6	B4GALT6	protein_coding	beta-1,4-galactosyltransferase 6 [Source:HGNC Symbol;Acc:HGNC:929]
chr6	11851500	11852457	958	*	5.86	4.01	6.65	-2.64	6.95e-07	0.000192	Distal Intergenic	11861626	11862970	1345	2	ENSG00000215124	ENST00000299540	10513	AMD1P4	AMD1P4	processed_pseudogene	adenosylmethionine decarboxylase 1 pseudogene 4 [Source:HGNC Symbol;Acc:HGNC:51609]
chr4	8475167	8476083	917	*	6.56	4.71	7.34	-2.63	6.26e-08	2.61e-05	Promoter (1-2kb)	8473516	8493531	20016	1	ENSG00000155275	ENST00000511366	1651	TRMT44	TRMT44	protein_coding	tRNA methyltransferase 44 homolog [Source:HGNC Symbol;Acc:HGNC:26653]
chr3	121063527	121064599	1073	*	7.24	5.39	8.02	-2.62	9.64e-07	0.000254	Intron (ENST00000273666/ENSG00000145087, intron 5 of 27)	121049640	121049715	76	1	ENSG00000264477	ENST00000584864	13887	MIR5682	MIR5682	miRNA	microRNA 5682 [Source:HGNC Symbol;Acc:HGNC:43477]
chr2	54073787	54074327	541	*	6.05	4.21	6.83	-2.62	1.55e-06	0.00037	Intron (ENST00000458030/ENSG00000170634, intron 4 of 4)	54079974	54080280	307	2	ENSG00000241114	ENST00000455473	5953	NA	AC008280.2	processed_pseudogene	ribosomal protein S26 (RPS26) pseudogene
chr6	29201945	29202442	498	*	6.05	4.22	6.83	-2.62	2.06e-05	0.00313	Distal Intergenic	29212886	29216933	4048	1	ENSG00000230598	ENST00000642091	-10444	NA	AL645937.3	transcribed_unprocessed_pseudogene	olfactory receptor, family 2, subfamily H, member 4 pseudogene
chr10	108005586	108006116	531	*	5.92	4.09	6.71	-2.62	4.74e-05	0.00613	Intron (ENST00000630847/ENSG00000229981, intron 2 of 5)	108040383	108040699	317	2	ENSG00000229981	ENST00000622852	34583	LINC01435	LINC01435	lincRNA	long intergenic non-protein coding RNA 1435 [Source:HGNC Symbol;Acc:HGNC:50753]
chr14	88605333	88606000	668	*	6.14	4.32	6.92	-2.6	2.49e-07	8.23e-05	Promoter (1-2kb)	88607284	88611872	4589	1	ENSG00000100722	ENST00000555792	-1284	ZC3H14	ZC3H14	protein_coding	zinc finger CCCH-type containing 14 [Source:HGNC Symbol;Acc:HGNC:20509]
chr4	81421413	81421866	454	*	6.08	4.27	6.86	-2.6	8.32e-07	0.000224	Distal Intergenic	81452029	81457602	5574	2	ENSG00000138670	ENST00000514889	35736	RASGEF1B	RASGEF1B	protein_coding	RasGEF domain family member 1B [Source:HGNC Symbol;Acc:HGNC:24881]
chrX	124342074	124342861	788	*	6.1	4.29	6.88	-2.59	8.66e-07	0.000231	Intron (ENST00000469481/ENSG00000101972, intron 2 of 3)	124346344	124373155	26812	1	ENSG00000183918	ENST00000371139	-3483	SH2D1A	SH2D1A	protein_coding	SH2 domain containing 1A [Source:HGNC Symbol;Acc:HGNC:10820]
chr6	28871553	28872361	809	*	5.84	4.03	6.62	-2.59	2.04e-06	0.00047	Distal Intergenic	28863290	28864630	1341	2	ENSG00000225595	ENST00000606624	-6923	LINC01623	LINC01623	lincRNA	long intergenic non-protein coding RNA 1623 [Source:HGNC Symbol;Acc:HGNC:52050]
chr10	115956186	115957755	1570	*	6.55	4.75	7.33	-2.58	2.47e-07	8.19e-05	Distal Intergenic	115909351	115944959	35609	1	ENSG00000107518	ENST00000449616	46835	ATRNL1	ATRNL1	protein_coding	attractin like 1 [Source:HGNC Symbol;Acc:HGNC:29063]
chr2	232300390	232301360	971	*	6.6	4.79	7.38	-2.58	2.87e-06	0.000629	Intron (ENST00000273009/ENSG00000144535, intron 13 of 13)	232328508	232336976	8469	1	ENSG00000144535	ENST00000429283	-27148	DIS3L2	DIS3L2	protein_coding	DIS3 like 3'-5' exoribonuclease 2 [Source:HGNC Symbol;Acc:HGNC:28648]
chr3	177246950	177247631	682	*	6.03	4.23	6.81	-2.58	3.9e-06	0.0008	Distal Intergenic	177051536	177228000	176465	2	ENSG00000177565	ENST00000635794	-18950	TBL1XR1	TBL1XR1	protein_coding	transducin beta like 1 X-linked receptor 1 [Source:HGNC Symbol;Acc:HGNC:29529]
chr2	41194161	41194673	513	*	5.67	3.87	6.44	-2.58	5.14e-06	0.000993	Distal Intergenic	41156598	41157555	958	1	ENSG00000237442	ENST00000452488	37563	HNRNPA1P57	HNRNPA1P57	transcribed_processed_pseudogene	heterogeneous nuclear ribonucleoprotein A1 pseudogene 57 [Source:HGNC Symbol;Acc:HGNC:48787]
chr3	165521103	165521727	625	*	5.19	3.39	5.96	-2.58	2.49e-05	0.00361	Intron (ENST00000470138/ENSG00000244128, intron 3 of 3)	165548838	165655423	106586	1	ENSG00000244128	ENST00000496693	-27111	LINC01322	LINC01322	lincRNA	long intergenic non-protein coding RNA 1322 [Source:HGNC Symbol;Acc:HGNC:50528]
chr3	56291231	56292343	1113	*	7.89	6.09	8.66	-2.57	1.82e-07	6.28e-05	Intron (ENST00000288221/ENSG00000187672, intron 3 of 17)	56185104	56185222	119	1	ENSG00000200238	ENST00000363368	106127	RNA5SP133	RNA5SP133	rRNA_pseudogene	RNA, 5S ribosomal pseudogene 133 [Source:HGNC Symbol;Acc:HGNC:43033]
chr2	58066765	58067218	454	*	5.44	3.64	6.21	-2.57	2.15e-06	0.000492	Intron (ENST00000648897/ENSG00000028116, intron 7 of 18)	58046875	58084927	38053	1	ENSG00000028116	ENST00000428021	19890	VRK2	VRK2	protein_coding	VRK serine/threonine kinase 2 [Source:HGNC Symbol;Acc:HGNC:12719]
chr13	44735615	44736409	795	*	4.84	3.05	5.61	-2.57	4.74e-06	0.000938	Distal Intergenic	44684487	44715393	30907	2	ENSG00000276527	ENST00000611081	-20222	NA	AL356515.1	lincRNA	novel transcript
chr17	68356414	68357129	716	*	6.93	5.16	7.7	-2.55	1.76e-07	6.15e-05	Exon (ENST00000448504/ENSG00000141337, exon 6 of 12)	68347145	68359786	12642	1	ENSG00000141337	ENST00000581032	9269	ARSG	ARSG	protein_coding	arylsulfatase G [Source:HGNC Symbol;Acc:HGNC:24102]
chr9	79583943	79584446	504	*	6.04	4.27	6.82	-2.55	6.01e-07	0.000171	Intron (ENST00000376552/ENSG00000106829, intron 4 of 19)	79580227	79649724	69498	1	ENSG00000106829	ENST00000483597	3716	TLE4	TLE4	protein_coding	transducin like enhancer of split 4 [Source:HGNC Symbol;Acc:HGNC:11840]
chr6	11224293	11224935	643	*	6.81	5.03	7.59	-2.55	1.5e-06	0.000363	Intron (ENST00000500636/ENSG00000247925, intron 3 of 4)	11198308	11232658	34351	2	ENSG00000111859	ENST00000379433	7723	NEDD9	NEDD9	protein_coding	neural precursor cell expressed, developmentally down-regulated 9 [Source:HGNC Symbol;Acc:HGNC:7733]
chr1	235074357	235075438	1082	*	8.03	6.26	8.8	-2.54	1.61e-09	1.14e-06	Promoter (<=1kb)	235065479	235074220	8742	2	ENSG00000280587	ENST00000628622	-137	LINC01348	LINC01348	lincRNA	long intergenic non-protein coding RNA 1348 [Source:HGNC Symbol;Acc:HGNC:50567]
chr18	57567681	57568551	871	*	6.53	4.76	7.3	-2.54	4.8e-07	0.000141	Exon (ENST00000585747/ENSG00000066926, exon 5 of 5)	57551175	57559215	8041	2	ENSG00000066926	ENST00000591977	-8466	FECH	FECH	protein_coding	ferrochelatase [Source:HGNC Symbol;Acc:HGNC:3647]
chr4	84644002	84644650	649	*	6.83	5.06	7.6	-2.54	3.34e-06	0.000706	Intron (ENST00000295887/ENSG00000163624, intron 11 of 12)	84672291	84682948	10658	2	ENSG00000163625	ENST00000425179	38298	WDFY3	WDFY3	protein_coding	WD repeat and FYVE domain containing 3 [Source:HGNC Symbol;Acc:HGNC:20751]
chr2	84782058	84782514	457	*	6.21	4.44	6.98	-2.54	4.61e-06	0.000915	Intron (ENST00000389394/ENSG00000115423, intron 65 of 76)	84777259	84778223	965	2	ENSG00000235847	ENST00000398295	-3835	LDHAP7	LDHAP7	processed_pseudogene	lactate dehydrogenase A pseudogene 7 [Source:HGNC Symbol;Acc:HGNC:23144]
chr3	30630817	30631817	1001	*	6.46	4.69	7.23	-2.54	6.25e-06	0.00117	Intron (ENST00000295754/ENSG00000163513, intron 1 of 6)	30626423	30626797	375	2	ENSG00000224618	ENST00000411661	-4020	NA	AC096921.1	processed_pseudogene	ectodermal-neural cortex (ENC1) pseudogene
chr19	12156241	12156970	730	*	5.68	3.91	6.45	-2.54	8.29e-06	0.00147	Promoter (<=1kb)	12132117	12156731	24615	2	ENSG00000213297	ENST00000430024	0	ZNF625-ZNF20	ZNF625-ZNF20	protein_coding	ZNF625-ZNF20 readthrough (NMD candidate) [Source:HGNC Symbol;Acc:HGNC:48368]
chr5	151150370	151151090	721	*	6.74	4.98	7.51	-2.53	2.87e-07	9.28e-05	Promoter (<=1kb)	151137309	151151479	14171	2	ENSG00000197043	ENST00000523164	389	ANXA6	ANXA6	protein_coding	annexin A6 [Source:HGNC Symbol;Acc:HGNC:544]
chr1	59477264	59477891	628	*	6.45	4.68	7.22	-2.53	1.99e-06	0.00046	Intron (ENST00000634606/ENSG00000172456, intron 5 of 16)	59512316	59660423	148108	1	ENSG00000172456	ENST00000485720	-34425	FGGY	FGGY	protein_coding	FGGY carbohydrate kinase domain containing [Source:HGNC Symbol;Acc:HGNC:25610]
chr16	9660857	9661459	603	*	5	3.24	5.76	-2.53	4.39e-06	0.000887	Distal Intergenic	9666885	9676843	9959	2	ENSG00000260362	ENST00000561538	15384	NA	AC007218.1	lincRNA	novel transcript
chr14	73233496	73234086	591	*	6.3	4.55	7.07	-2.52	1.25e-06	0.000315	Distal Intergenic	73237497	73274637	37141	1	ENSG00000100767	ENST00000644200	-3411	PAPLN	PAPLN	protein_coding	papilin, proteoglycan like sulfated glycoprotein [Source:HGNC Symbol;Acc:HGNC:19262]
chr1	210292444	210292850	407	*	5.99	4.24	6.76	-2.52	1.39e-06	0.000342	Distal Intergenic	210303684	210304540	857	1	ENSG00000233455	ENST00000451327	-10834	NA	AL035414.1	processed_pseudogene	ribonuclease H1 (RNASEH1) pseudogene
chr10	108014299	108015374	1076	*	7.34	5.59	8.11	-2.52	1.52e-06	0.000366	Intron (ENST00000630847/ENSG00000229981, intron 2 of 5)	108040383	108040699	317	2	ENSG00000229981	ENST00000622852	25325	LINC01435	LINC01435	lincRNA	long intergenic non-protein coding RNA 1435 [Source:HGNC Symbol;Acc:HGNC:50753]
chr9	129989014	129989504	491	*	6.43	4.68	7.19	-2.51	1.41e-06	0.000347	Intron (ENST00000446176/ENSG00000187239, intron 2 of 16)	129895268	129994867	99600	2	ENSG00000187239	ENST00000449089	5363	FNBP1	FNBP1	protein_coding	formin binding protein 1 [Source:HGNC Symbol;Acc:HGNC:17069]
chr2	239318965	239319737	773	*	5.92	4.18	6.69	-2.51	2.42e-06	0.000546	Intron (ENST00000345617/ENSG00000068024, intron 2 of 26)	239176453	239309212	132760	2	ENSG00000068024	ENST00000446876	-9753	HDAC4	HDAC4	protein_coding	histone deacetylase 4 [Source:HGNC Symbol;Acc:HGNC:14063]
chr17	65628150	65628732	583	*	6.32	4.58	7.09	-2.51	0.000104	0.0113	Intron (ENST00000577662/ENSG00000266076, intron 3 of 6)	65636614	65641025	4412	2	ENSG00000154240	ENST00000585168	12293	CEP112	CEP112	protein_coding	centrosomal protein 112 [Source:HGNC Symbol;Acc:HGNC:28514]
chr9	35611223	35611800	578	*	5.23	3.5	6	-2.5	1.37e-05	0.00225	Intron (ENST00000396757/ENSG00000137101, intron 8 of 9)	35608094	35608159	66	1	ENSG00000263892	ENST00000578933	3129	MIR4667	MIR4667	miRNA	microRNA 4667 [Source:HGNC Symbol;Acc:HGNC:41723]
chr6	47301991	47302845	855	*	6.75	5.02	7.51	-2.49	2.26e-07	7.62e-05	Intron (ENST00000296861/ENSG00000146072, intron 1 of 5)	47231532	47309905	78374	2	ENSG00000146072	ENST00000296861	7060	TNFRSF21	TNFRSF21	protein_coding	TNF receptor superfamily member 21 [Source:HGNC Symbol;Acc:HGNC:13469]
chr10	113792562	113793301	740	*	5.55	3.82	6.31	-2.49	5.76e-06	0.00109	Distal Intergenic	113777993	113778054	62	2	ENSG00000283656	ENST00000636551	-14508	MIR4483	MIR4483	miRNA	microRNA 4483 [Source:HGNC Symbol;Acc:HGNC:41761]
chr9	71802009	71802388	380	*	5.28	3.55	6.04	-2.49	7.26e-06	0.00132	Promoter (1-2kb)	71804283	71804826	544	1	ENSG00000271166	ENST00000603750	-1895	NA	AL671309.1	processed_pseudogene	glucosamine-6-phosphate deaminase 2 (GNPDA2) pseudogene
chr4	168836607	168836923	317	*	7.05	5.32	7.81	-2.49	1.23e-05	0.00207	Intron (ENST00000261509/ENSG00000129116, intron 10 of 20)	168828919	168832937	4019	2	ENSG00000249609	ENST00000508985	-3670	NA	AC080188.1	antisense	novel transcript
chr17	14321548	14321822	275	*	4.47	2.75	5.24	-2.49	1.99e-05	0.00305	Intron (ENST00000466596/ENSG00000125430, intron 1 of 2)	14327335	14329474	2140	1	ENSG00000266378	ENST00000584683	-5513	NA	AC005224.3	lincRNA	novel transcript
chr15	61522323	61523120	798	*	6.98	5.26	7.74	-2.48	3.47e-07	0.000109	Intron (ENST00000559783/ENSG00000259616, intron 2 of 4)	61598514	61605241	6728	1	ENSG00000259530	ENST00000561182	-75394	NA	AC104574.1	lincRNA	NA
chr2	25453208	25453717	510	*	5.33	3.61	6.09	-2.48	5.42e-06	0.00104	Intron (ENST00000496972/ENSG00000138101, intron 10 of 17)	25383683	25428016	44334	2	ENSG00000138101	ENST00000489949	-25192	DTNB	DTNB	protein_coding	dystrobrevin beta [Source:HGNC Symbol;Acc:HGNC:3058]
chr1	232313655	232314311	657	*	6.52	4.81	7.28	-2.47	5.23e-06	0.00101	Distal Intergenic	232399142	232402766	3625	2	ENSG00000116991	ENST00000494056	88455	SIPA1L2	SIPA1L2	protein_coding	signal induced proliferation associated 1 like 2 [Source:HGNC Symbol;Acc:HGNC:23800]
chr1	245045385	245045901	517	*	7.31	5.6	8.07	-2.46	4.84e-08	2.09e-05	Promoter (1-2kb)	245043928	245044032	105	1	ENSG00000251754	ENST00000515945	1457	RNU6-999P	RNU6-999P	snRNA	RNA, U6 small nuclear 999, pseudogene [Source:HGNC Symbol;Acc:HGNC:47962]
chr1	108041644	108042182	539	*	5.83	4.14	6.59	-2.45	2.12e-06	0.000487	Promoter (1-2kb)	108040263	108074519	34257	1	ENSG00000226822	ENST00000419428	1381	NA	AL390036.1	lincRNA	novel transcript
chr4	28047228	28048061	834	*	6.17	4.48	6.93	-2.45	2.4e-06	0.000544	Distal Intergenic	27967723	27985063	17341	2	ENSG00000251410	ENST00000509666	-62165	NA	AC007106.1	lincRNA	novel transcript
chr2	217105706	217106139	434	*	5.72	4.03	6.48	-2.45	2.14e-05	0.00322	Distal Intergenic	216995906	216996490	585	1	ENSG00000259855	ENST00000564299	109800	NA	AC007749.1	lincRNA	novel transcript
chr2	70596416	70597081	666	*	5.71	4.01	6.46	-2.45	2.21e-05	0.00331	Distal Intergenic	70514859	70554193	39335	2	ENSG00000163235	ENST00000474101	-42223	TGFA	TGFA	protein_coding	transforming growth factor alpha [Source:HGNC Symbol;Acc:HGNC:11765]
chr9	125521721	125522129	409	*	5.3	3.61	6.06	-2.45	2.29e-05	0.00341	3' UTR	125512902	125513207	306	2	ENSG00000243845	ENST00000488416	-8514	RN7SL30P	RN7SL30P	misc_RNA	RNA, 7SL, cytoplasmic 30, pseudogene [Source:HGNC Symbol;Acc:HGNC:46046]
chr6	152036537	152037048	512	*	5.94	4.24	6.69	-2.45	0.000108	0.0115	Intron (ENST00000440973/ENSG00000091831, intron 7 of 9)	152112759	152118397	5639	1	ENSG00000284615	ENST00000641922	-75711	NA	AL078582.1	sense_intronic	novel transcript, sense intronic to ESR1
chr2	233919713	233920586	874	*	6.61	4.92	7.37	-2.44	1.68e-05	0.00265	Promoter (2-3kb)	233917405	234017329	99925	1	ENSG00000144481	ENST00000444298	2308	TRPM8	TRPM8	protein_coding	transient receptor potential cation channel subfamily M member 8 [Source:HGNC Symbol;Acc:HGNC:17961]
chr3	23590883	23591535	653	*	5.56	3.88	6.32	-2.44	3.29e-05	0.00458	3' UTR	23613661	23613759	99	2	ENSG00000252562	ENST00000516753	22224	RNU6-922P	RNU6-922P	snRNA	RNA, U6 small nuclear 922, pseudogene [Source:HGNC Symbol;Acc:HGNC:47885]
chr6	76896706	76897214	509	*	5.78	4.1	6.54	-2.44	7.05e-05	0.00838	Distal Intergenic	76774983	76775860	878	1	ENSG00000271945	ENST00000607287	121723	NA	AL590426.2	lincRNA	novel transcript
chr3	126466867	126467386	520	*	6.13	4.45	6.88	-2.43	1.88e-06	0.000439	Intron (ENST00000389709/ENSG00000070476, intron 4 of 9)	126437619	126474987	37369	2	ENSG00000070476	ENST00000515545	7601	ZXDC	ZXDC	protein_coding	ZXD family zinc finger C [Source:HGNC Symbol;Acc:HGNC:28160]
chr1	200030895	200031238	344	*	5.99	4.31	6.75	-2.43	3.22e-06	0.00069	Intron (ENST00000367362/ENSG00000116833, intron 1 of 7)	200027883	200039769	11887	1	ENSG00000116833	ENST00000447034	3012	NR5A2	NR5A2	protein_coding	nuclear receptor subfamily 5 group A member 2 [Source:HGNC Symbol;Acc:HGNC:7984]
chr22	40336098	40336877	780	*	6.21	4.53	6.96	-2.43	5.33e-06	0.00102	Distal Intergenic	40346500	40361313	14814	1	ENSG00000239900	ENST00000623632	-9623	ADSL	ADSL	protein_coding	adenylosuccinate lyase [Source:HGNC Symbol;Acc:HGNC:291]
chr10	83917616	83918129	514	*	4.7	3.03	5.45	-2.43	6.3e-05	0.00769	Distal Intergenic	83911654	83912922	1269	2	ENSG00000233258	ENST00000432108	-4694	NA	AL390786.1	lincRNA	novel transcript
chr5	143131681	143132394	714	*	6.4	4.73	7.15	-2.42	4.9e-06	0.000955	Promoter (1-2kb)	143133985	143147516	13532	1	ENSG00000145819	ENST00000489924	-1591	ARHGAP26	ARHGAP26	protein_coding	Rho GTPase activating protein 26 [Source:HGNC Symbol;Acc:HGNC:17073]
chr12	102693778	102694870	1093	*	5.9	4.23	6.65	-2.42	7.75e-06	0.00139	Distal Intergenic	102809280	102824399	15120	2	ENSG00000258169	ENST00000547179	129529	LINC00485	LINC00485	lincRNA	long intergenic non-protein coding RNA 485 [Source:HGNC Symbol;Acc:HGNC:27476]
chr3	103544112	103544530	419	*	5.12	3.45	5.87	-2.42	7.76e-06	0.00139	Distal Intergenic	103538635	103540487	1853	2	ENSG00000240107	ENST00000478559	-3625	NA	AC046144.1	processed_pseudogene	synovial sarcoma, X breakpoint 2 interacting protein (SSX2IP) pseudogene
chr5	60210799	60211300	502	*	6.09	4.42	6.84	-2.42	9.11e-06	0.00159	Intron (ENST00000502484/ENSG00000113448, intron 1 of 16)	59986398	60262559	276162	2	ENSG00000113448	ENST00000509368	51259	PDE4D	PDE4D	protein_coding	phosphodiesterase 4D [Source:HGNC Symbol;Acc:HGNC:8783]
chr9	105522662	105523438	777	*	6.26	4.59	7.01	-2.42	9.33e-06	0.00162	Promoter (2-3kb)	105520128	105526359	6232	1	ENSG00000229419	ENST00000443361	2534	RALGAPA1P1	RALGAPA1P1	processed_pseudogene	Ral GTPase activating protein catalytic alpha subunit 1 pseudogene 1 [Source:HGNC Symbol;Acc:HGNC:23203]
chr12	2980674	2981397	724	*	5.9	4.23	6.65	-2.42	1.14e-05	0.00193	Intron (ENST00000358409/ENSG00000197905, intron 2 of 11)	2959944	3020759	60816	1	ENSG00000197905	ENST00000443986	20730	TEAD4	TEAD4	protein_coding	TEA domain transcription factor 4 [Source:HGNC Symbol;Acc:HGNC:11717]
chr14	20657654	20658021	368	*	5.73	4.07	6.49	-2.42	1.26e-05	0.0021	Distal Intergenic	20640696	20641691	996	2	ENSG00000181803	ENST00000320704	-15963	OR6S1	OR6S1	protein_coding	olfactory receptor family 6 subfamily S member 1 [Source:HGNC Symbol;Acc:HGNC:15363]
chr8	71804537	71805020	484	*	4.89	3.23	5.65	-2.42	1.78e-05	0.00278	Distal Intergenic	71815494	71815625	132	2	ENSG00000200191	ENST00000363321	10605	NA	RF00096	snoRNA	NA
chr6	56393776	56394881	1106	*	7.12	5.47	7.87	-2.41	9.96e-08	3.7e-05	Promoter (<=1kb)	56056590	56394094	337505	2	ENSG00000124749	ENST00000370819	0	COL21A1	COL21A1	protein_coding	collagen type XXI alpha 1 chain [Source:HGNC Symbol;Acc:HGNC:17025]
chr3	179852103	179853671	1569	*	8.12	6.47	8.87	-2.41	1.83e-07	6.28e-05	Intron (ENST00000392649/ENSG00000114757, intron 5 of 11)	179875376	179881609	6234	1	ENSG00000243799	ENST00000466064	-21705	PEX5L-AS1	PEX5L-AS1	antisense	PEX5L antisense RNA 1 [Source:HGNC Symbol;Acc:HGNC:41251]
chr14	92897965	92898787	823	*	6.89	5.22	7.64	-2.41	2.35e-06	0.000534	Distal Intergenic	92891617	92893026	1410	1	ENSG00000258742	ENST00000553485	6348	NA	AL117192.1	lincRNA	NA
chr1	236524394	236525038	645	*	6.01	4.36	6.76	-2.41	2.96e-06	0.00064	Promoter (<=1kb)	236524581	236548796	24216	1	ENSG00000116977	ENST00000526634	0	LGALS8	LGALS8	protein_coding	galectin 8 [Source:HGNC Symbol;Acc:HGNC:6569]
chr4	128832431	128833005	575	*	6.36	4.7	7.11	-2.41	6.83e-06	0.00125	Promoter (<=1kb)	128831433	128849040	17608	1	ENSG00000077684	ENST00000508997	998	JADE1	JADE1	protein_coding	jade family PHD finger 1 [Source:HGNC Symbol;Acc:HGNC:30027]
chr5	153543119	153543745	627	*	5.85	4.19	6.6	-2.41	9.02e-06	0.00158	Intron (ENST00000481559/ENSG00000155511, intron 2 of 10)	153573228	153655865	82638	1	ENSG00000155511	ENST00000520966	-29483	GRIA1	GRIA1	protein_coding	glutamate ionotropic receptor AMPA type subunit 1 [Source:HGNC Symbol;Acc:HGNC:4571]
chr3	66863381	66864575	1195	*	5.85	4.19	6.6	-2.41	4.5e-05	0.00586	Distal Intergenic	66794041	66796921	2881	1	ENSG00000285738	ENST00000648920	69340	NA	AC098969.1	lincRNA	NA
chr2	160033629	160034134	506	*	5.65	3.99	6.4	-2.41	7.6e-05	0.00884	Intron (ENST00000283243/ENSG00000153246, intron 3 of 29)	159932006	160062610	130605	2	ENSG00000153246	ENST00000283243	28476	PLA2R1	PLA2R1	protein_coding	phospholipase A2 receptor 1 [Source:HGNC Symbol;Acc:HGNC:9042]
chr5	15431924	15432698	775	*	7.8	6.14	8.55	-2.4	1.72e-08	9.09e-06	Distal Intergenic	15450701	15451811	1111	1	ENSG00000248699	ENST00000502306	-18003	NA	AC114964.1	processed_pseudogene	actin, gamma 1 (ACTG1) pseudogene
chr2	149160551	149161752	1202	*	6.79	5.14	7.54	-2.4	3.74e-07	0.000115	Exon (ENST00000409642/ENSG00000150556, exon 3 of 7)	149142036	149215262	73227	1	ENSG00000150556	ENST00000498249	18515	LYPD6B	LYPD6B	protein_coding	LY6/PLAUR domain containing 6B [Source:HGNC Symbol;Acc:HGNC:27018]
chr6	149031885	149033235	1351	*	8.5	6.86	9.25	-2.39	4.1e-08	1.85e-05	Promoter (<=1kb)	149027700	149032573	4874	2	ENSG00000236591	ENST00000433442	0	NA	AL357992.1	antisense	novel transcript
chr22	36162084	36163131	1048	*	6.78	5.14	7.53	-2.39	7.42e-07	0.000204	Promoter (1-2kb)	36140330	36160929	20600	2	ENSG00000128284	ENST00000432700	-1155	APOL3	APOL3	protein_coding	apolipoprotein L3 [Source:HGNC Symbol;Acc:HGNC:14868]
chr3	197427943	197428593	651	*	6.54	4.9	7.29	-2.39	3.19e-06	0.000685	Distal Intergenic	197450327	197456654	6328	2	ENSG00000229912	ENST00000445908	28061	NA	AC128709.1	lincRNA	novel transcript
chr5	147658491	147659129	639	*	6.89	5.25	7.64	-2.39	8.04e-06	0.00144	Promoter (2-3kb)	147648376	147661446	13071	2	ENSG00000176049	ENST00000507343	2317	JAKMIP2	JAKMIP2	protein_coding	janus kinase and microtubule interacting protein 2 [Source:HGNC Symbol;Acc:HGNC:29067]
chr7	146928355	146929203	849	*	5.87	4.23	6.62	-2.39	1.64e-05	0.0026	Intron (ENST00000361727/ENSG00000174469, intron 3 of 23)	146915847	147122907	207061	1	ENSG00000174469	ENST00000637555	12508	CNTNAP2	CNTNAP2	protein_coding	contactin associated protein like 2 [Source:HGNC Symbol;Acc:HGNC:13830]
chr1	192592293	192592939	647	*	5.19	3.55	5.94	-2.39	2.62e-05	0.00376	Intron (ENST00000642855/ENSG00000285280, intron 3 of 7)	192575775	192579941	4167	1	ENSG00000090104	ENST00000498352	16518	RGS1	RGS1	protein_coding	regulator of G protein signaling 1 [Source:HGNC Symbol;Acc:HGNC:9991]
chr15	33987909	33988736	828	*	6.74	5.1	7.49	-2.39	4.26e-05	0.00561	Promoter (1-2kb)	33990686	33992048	1363	1	ENSG00000259505	ENST00000561352	-1950	NA	AC009268.1	processed_pseudogene	Sjogren syndrome antigen B (autoantigen La) (SSB) pseudogene
chr4	168816545	168817038	494	*	6.49	4.84	7.24	-2.39	5.43e-05	0.00684	Intron (ENST00000261509/ENSG00000129116, intron 10 of 20)	168832005	168913969	81965	1	ENSG00000129116	ENST00000393726	-14967	PALLD	PALLD	protein_coding	palladin, cytoskeletal associated protein [Source:HGNC Symbol;Acc:HGNC:17068]
chr6	110568197	110568961	765	*	7.7	6.08	8.44	-2.37	1.24e-06	0.000315	Distal Intergenic	110562175	110562615	441	2	ENSG00000219559	ENST00000405355	-5582	NA	AL512430.3	processed_pseudogene	ribosomal protein S19 (RPS19) pseudogene
chr19	20999726	21000314	589	*	6.94	5.31	7.68	-2.37	1.45e-06	0.000354	Distal Intergenic	21020620	21060050	39431	1	ENSG00000118620	ENST00000261560	-20306	ZNF430	ZNF430	protein_coding	zinc finger protein 430 [Source:HGNC Symbol;Acc:HGNC:20808]
chr7	88700749	88701263	515	*	5.23	3.61	5.97	-2.37	1.1e-05	0.00187	Distal Intergenic	88710631	88756725	46095	1	ENSG00000233420	ENST00000444032	-9368	NA	AC002127.2	lincRNA	novel transcript
chr7	39149978	39150442	465	*	5.23	3.61	5.97	-2.37	1.12e-05	0.00189	Intron (ENST00000403058/ENSG00000106536, intron 3 of 10)	39085861	39132666	46806	1	ENSG00000106536	ENST00000464276	64117	POU6F2	POU6F2	protein_coding	POU class 6 homeobox 2 [Source:HGNC Symbol;Acc:HGNC:21694]
chr5	38941708	38942340	633	*	6.71	5.09	7.46	-2.36	7.21e-07	0.000199	Promoter (<=1kb)	38942224	38943247	1024	2	ENSG00000164327	ENST00000505927	907	RICTOR	RICTOR	protein_coding	RPTOR independent companion of MTOR complex 2 [Source:HGNC Symbol;Acc:HGNC:28611]
chr6	142878324	142878964	641	*	5.79	4.17	6.53	-2.36	4.6e-06	0.000915	Intron (ENST00000367603/ENSG00000010818, intron 1 of 9)	142779543	142837047	57505	2	ENSG00000010818	ENST00000474532	-41277	HIVEP2	HIVEP2	protein_coding	human immunodeficiency virus type I enhancer binding protein 2 [Source:HGNC Symbol;Acc:HGNC:4921]
chr7	135831484	135832125	642	*	6.47	4.85	7.21	-2.36	7.27e-06	0.00132	Distal Intergenic	135729599	135748846	19248	2	ENSG00000189320	ENST00000338588	-82638	FAM180A	FAM180A	protein_coding	family with sequence similarity 180 member A [Source:HGNC Symbol;Acc:HGNC:33773]
chr5	77718933	77719456	524	*	6.05	4.43	6.79	-2.36	8.01e-06	0.00144	Intron (ENST00000380377/ENSG00000171530, intron 1 of 3)	77691241	77715317	24077	2	ENSG00000171530	ENST00000517679	-3616	TBCA	TBCA	protein_coding	tubulin folding cofactor A [Source:HGNC Symbol;Acc:HGNC:11579]
chr5	76908036	76908468	433	*	5.61	4	6.36	-2.36	2.39e-05	0.00351	Intron (ENST00000317593/ENSG00000171643, intron 4 of 4)	76875301	76921026	45726	1	ENSG00000171643	ENST00000613039	32735	S100Z	S100Z	protein_coding	S100 calcium binding protein Z [Source:HGNC Symbol;Acc:HGNC:30367]
chr7	106405752	106406085	334	*	4.78	3.16	5.52	-2.36	4.43e-05	0.00582	Intron (ENST00000490856/ENSG00000243797, intron 4 of 4)	106315225	106315743	519	1	ENSG00000243438	ENST00000486594	90527	LARP1BP2	LARP1BP2	processed_pseudogene	La ribonucleoprotein domain family member 1B pseudogene 2 [Source:HGNC Symbol;Acc:HGNC:44084]
chr10	106830630	106831010	381	*	5.11	3.5	5.85	-2.35	1.56e-05	0.00249	Intron (ENST00000263054/ENSG00000108018, intron 2 of 25)	106573671	106956583	382913	2	ENSG00000108018	ENST00000612154	125573	SORCS1	SORCS1	protein_coding	sortilin related VPS10 domain containing receptor 1 [Source:HGNC Symbol;Acc:HGNC:16697]
chrX	19755634	19756168	535	*	6.13	4.52	6.87	-2.35	2.28e-05	0.00341	Intron (ENST00000397821/ENSG00000147010, intron 2 of 17)	19645417	19747703	102287	2	ENSG00000147010	ENST00000432234	-7931	SH3KBP1	SH3KBP1	protein_coding	SH3 domain containing kinase binding protein 1 [Source:HGNC Symbol;Acc:HGNC:13867]
chr3	65937110	65937627	518	*	6.46	4.85	7.2	-2.35	3.17e-05	0.00442	Intron (ENST00000330909/ENSG00000151276, intron 1 of 24)	65872815	65954558	81744	2	ENSG00000272610	ENST00000460754	16931	MAGI1-IT1	MAGI1-IT1	sense_intronic	MAGI1 intronic transcript 1 [Source:HGNC Symbol;Acc:HGNC:42436]
chr16	35525915	35526783	869	*	6.69	5.09	7.43	-2.34	2.92e-06	0.000635	Promoter (2-3kb)	35528367	35529318	952	2	ENSG00000282946	ENST00000565840	2535	NA	AC018558.5	processed_pseudogene	double homeobox 4 (DUX4) pseudogene
chr9	27142247	27143769	1523	*	7.92	6.32	8.66	-2.34	4.57e-06	0.000913	Intron (ENST00000519097/ENSG00000120156, intron 1 of 20)	27109453	27202885	93433	1	ENSG00000120156	ENST00000519080	32794	TEK	TEK	protein_coding	TEK receptor tyrosine kinase [Source:HGNC Symbol;Acc:HGNC:11724]
chr1	87193995	87194457	463	*	5.34	3.74	6.08	-2.34	1.26e-05	0.0021	Distal Intergenic	87212669	87251331	38663	1	ENSG00000284240	ENST00000640491	-18212	NA	AC099062.1	lincRNA	uncharacterized LOC101927844 [Source:NCBI gene;Acc:101927844]
chr7	94923270	94923842	573	*	6.15	4.55	6.89	-2.34	2.31e-05	0.00343	Intron (ENST00000433360/ENSG00000158528, intron 2 of 19)	94910083	95290364	380282	1	ENSG00000158528	ENST00000289495	13187	PPP1R9A	PPP1R9A	protein_coding	protein phosphatase 1 regulatory subunit 9A [Source:HGNC Symbol;Acc:HGNC:14946]
chr5	159337576	159338344	769	*	7.38	5.79	8.11	-2.33	9.08e-08	3.48e-05	Intron (ENST00000515337/ENSG00000249738, intron 2 of 4)	159331939	159416624	84686	1	ENSG00000249738	ENST00000641150	5637	NA	AC008691.1	antisense	NA
chr3	49587568	49587867	300	*	6.52	4.93	7.26	-2.33	4.39e-06	0.000887	Intron (ENST00000296452/ENSG00000164061, intron 1 of 11)	49554489	49671545	117057	1	ENSG00000164061	ENST00000296452	33079	BSN	BSN	protein_coding	bassoon presynaptic cytomatrix protein [Source:HGNC Symbol;Acc:HGNC:1117]
chr6	155524013	155524646	634	*	6.81	5.21	7.54	-2.33	4.42e-06	0.000888	Distal Intergenic	155395370	155455903	60534	2	ENSG00000074771	ENST00000159060	-68110	NOX3	NOX3	protein_coding	NADPH oxidase 3 [Source:HGNC Symbol;Acc:HGNC:7890]
chr4	165873398	165873972	575	*	5.92	4.32	6.66	-2.33	5.58e-06	0.00107	Promoter (<=1kb)	165873686	165992884	119199	1	ENSG00000038295	ENST00000504560	0	TLL1	TLL1	protein_coding	tolloid like 1 [Source:HGNC Symbol;Acc:HGNC:11843]
chr3	98927812	98928775	964	*	5.93	4.35	6.67	-2.33	8.25e-06	0.00147	Intron (ENST00000474798/ENSG00000239462, intron 2 of 3)	98908459	98908564	106	1	ENSG00000207331	ENST00000384601	19353	RNU6-1263P	RNU6-1263P	snRNA	RNA, U6 small nuclear 1263, pseudogene [Source:HGNC Symbol;Acc:HGNC:48226]
chr1	183989166	183989548	383	*	6.4	4.81	7.14	-2.33	1.37e-05	0.00225	Intron (ENST00000649786/ENSG00000198756, intron 1 of 11)	183937965	183964500	26536	2	ENSG00000198756	ENST00000367520	-24666	COLGALT2	COLGALT2	protein_coding	collagen beta(1-O)galactosyltransferase 2 [Source:HGNC Symbol;Acc:HGNC:16790]
chr7	75699889	75700545	657	*	5.57	3.98	6.3	-2.33	2.09e-05	0.00316	Intron (ENST00000336926/ENSG00000127946, intron 1 of 30)	75654413	75738935	84523	2	ENSG00000127946	ENST00000485723	38390	HIP1	HIP1	protein_coding	huntingtin interacting protein 1 [Source:HGNC Symbol;Acc:HGNC:4913]
chr2	20538892	20539437	546	*	7.11	5.53	7.85	-2.32	3.56e-06	0.000744	Distal Intergenic	20529467	20529976	510	2	ENSG00000279307	ENST00000624084	-8916	NA	AC012065.5	processed_pseudogene	NADH dehydrogenase (ubiquinone) complex I, assembly factor 2 (NDUFAF2) pseudogene
chr4	174334645	174335059	415	*	5.84	4.26	6.58	-2.32	1.16e-05	0.00195	Distal Intergenic	174308800	174316686	7887	1	ENSG00000164118	ENST00000508483	25845	CEP44	CEP44	protein_coding	centrosomal protein 44 [Source:HGNC Symbol;Acc:HGNC:29356]
chr9	14636407	14636910	504	*	4.88	3.3	5.61	-2.32	2.39e-05	0.00351	Intron (ENST00000380916/ENSG00000175893, intron 8 of 9)	14593577	14594200	624	1	ENSG00000229029	ENST00000442667	42830	CDCA4P1	CDCA4P1	processed_pseudogene	cell division cycle associated 4 pseudogene 1 [Source:HGNC Symbol;Acc:HGNC:49770]
chr9	122370468	122371385	918	*	6.25	4.67	6.99	-2.31	3.29e-06	0.000699	Promoter (<=1kb)	122370530	122392388	21859	1	ENSG00000095303	ENST00000643810	0	PTGS1	PTGS1	protein_coding	prostaglandin-endoperoxide synthase 1 [Source:HGNC Symbol;Acc:HGNC:9604]
chr8	40330489	40331266	778	*	6.59	5.02	7.33	-2.31	4.33e-06	0.00088	Intron (ENST00000522486/ENSG00000253802, intron 1 of 1)	40333173	40343363	10191	2	ENSG00000253802	ENST00000521030	12097	SIRLNT	SIRLNT	lincRNA	SIRT1 regulating lncRNA tumor promoter [Source:HGNC Symbol;Acc:HGNC:53902]
chr1	8764018	8765058	1041	*	6.44	4.87	7.18	-2.31	8.97e-06	0.00157	Intron (ENST00000337907/ENSG00000142599, intron 2 of 23)	8464970	8753838	288869	2	ENSG00000142599	ENST00000480342	-10180	RERE	RERE	protein_coding	arginine-glutamic acid dipeptide repeats [Source:HGNC Symbol;Acc:HGNC:9965]
chrX	131305889	131306399	511	*	5.54	3.96	6.27	-2.31	1.39e-05	0.00227	Intron (ENST00000370904/ENSG00000147255, intron 6 of 26)	131273511	131289429	15919	2	ENSG00000147255	ENST00000370903	-16460	IGSF1	IGSF1	protein_coding	immunoglobulin superfamily member 1 [Source:HGNC Symbol;Acc:HGNC:5948]
chr1	85494437	85495053	617	*	5.61	4.03	6.34	-2.31	1.48e-05	0.0024	Promoter (1-2kb)	85482281	85496281	14001	2	ENSG00000282057	ENST00000488557	1228	NA	AC092807.3	lincRNA	novel transcript
chr9	19116313	19116881	569	*	6.11	4.53	6.84	-2.31	1.94e-05	0.00298	Promoter (1-2kb)	19108375	19118446	10072	2	ENSG00000147872	ENST00000464326	1565	PLIN2	PLIN2	protein_coding	perilipin 2 [Source:HGNC Symbol;Acc:HGNC:248]
chrX	140829625	140830190	566	*	6.06	4.49	6.8	-2.31	8.13e-05	0.00929	Distal Intergenic	140783578	140784366	789	2	ENSG00000184258	ENST00000370532	-45259	CDR1	CDR1	protein_coding	cerebellar degeneration related protein 1 [Source:HGNC Symbol;Acc:HGNC:1798]
chr5	149172271	149172788	518	*	7.14	5.57	7.88	-2.3	5.81e-06	0.0011	Intron (ENST00000326685/ENSG00000173210, intron 2 of 20)	149183549	149200620	17072	1	ENSG00000173210	ENST00000515796	-10761	ABLIM3	ABLIM3	protein_coding	actin binding LIM protein family member 3 [Source:HGNC Symbol;Acc:HGNC:29132]
chr6	146399500	146400447	948	*	6.95	5.38	7.68	-2.3	2.01e-05	0.00306	Exon (ENST00000492807/ENSG00000152822, exon 8 of 10)	146364931	146365494	564	2	ENSG00000216811	ENST00000405812	-34006	NA	AL035698.1	processed_pseudogene	phosphoribosyl pyrophosphate synthetase (PRPS1, PRPS2) pseudogene
chr4	131006507	131007036	530	*	5.86	4.29	6.59	-2.3	3.48e-05	0.00483	Distal Intergenic	131112748	131113255	508	1	ENSG00000250213	ENST00000505641	-105712	NA	AC025554.1	processed_pseudogene	COX17 cytochrome c oxidase assembly homolog (S. cerevisiae) (COX17) pseudogene
chr15	88393728	88394374	647	*	6.1	4.53	6.83	-2.3	0.000479	0.0341	Distal Intergenic	88459478	88464813	5336	2	ENSG00000259494	ENST00000559538	70439	MRPL46	MRPL46	protein_coding	mitochondrial ribosomal protein L46 [Source:HGNC Symbol;Acc:HGNC:1192]
chr3	114504957	114505476	520	*	5.92	4.36	6.65	-2.3	0.000507	0.0357	Intron (ENST00000628886/ENSG00000242290, intron 2 of 2)	114387275	114500391	113117	2	ENSG00000181722	ENST00000486152	-4566	ZBTB20	ZBTB20	protein_coding	zinc finger and BTB domain containing 20 [Source:HGNC Symbol;Acc:HGNC:13503]
chr7	73715660	73716141	482	*	8.01	6.46	8.74	-2.28	1.84e-07	6.29e-05	Intron (ENST00000222812/ENSG00000106089, intron 1 of 9)	73702845	73719626	16782	2	ENSG00000106089	ENST00000470878	3485	STX1A	STX1A	protein_coding	syntaxin 1A [Source:HGNC Symbol;Acc:HGNC:11433]
chr5	6704393	6705065	673	*	7.08	5.53	7.81	-2.28	2.54e-06	0.000567	Promoter (1-2kb)	6705150	6706272	1123	2	ENSG00000248677	ENST00000514788	1207	LINC02102	LINC02102	lincRNA	long intergenic non-protein coding RNA 2102 [Source:HGNC Symbol;Acc:HGNC:52957]
chr3	110494832	110495797	966	*	6.62	5.07	7.35	-2.28	4.89e-06	0.000955	Distal Intergenic	110527482	110529582	2101	2	ENSG00000240895	ENST00000474711	33785	NA	AC117430.1	lincRNA	novel transcript
chr12	128043012	128043717	706	*	6.9	5.35	7.63	-2.28	1.59e-05	0.00253	Distal Intergenic	128023788	128027166	3379	2	ENSG00000256643	ENST00000543651	-15846	LINC02441	LINC02441	lincRNA	long intergenic non-protein coding RNA 2441 [Source:HGNC Symbol;Acc:HGNC:53373]
chr10	35674697	35675113	417	*	5.29	3.74	6.02	-2.28	2.15e-05	0.00323	Distal Intergenic	35697300	35698037	738	1	ENSG00000226646	ENST00000425095	-22187	RPL7P37	RPL7P37	processed_pseudogene	ribosomal protein L7 pseudogene 37 [Source:HGNC Symbol;Acc:HGNC:36656]
chr16	79826971	79827695	725	*	5.06	3.5	5.79	-2.28	2.48e-05	0.00361	Promoter (<=1kb)	79798050	79827150	29101	2	ENSG00000261082	ENST00000567966	0	LINC01228	LINC01228	lincRNA	long intergenic non-protein coding RNA 1228 [Source:HGNC Symbol;Acc:HGNC:49681]
chr6	82151040	82151473	434	*	4.97	3.42	5.7	-2.28	6.03e-05	0.00745	Distal Intergenic	82170236	82173578	3343	2	ENSG00000005700	ENST00000508381	22105	IBTK	IBTK	protein_coding	inhibitor of Bruton tyrosine kinase [Source:HGNC Symbol;Acc:HGNC:17853]
chr4	53608220	53609028	809	*	6.47	4.92	7.2	-2.28	9.07e-05	0.0102	Intron (ENST00000507166/ENSG00000282278, intron 12 of 23)	53573984	53617501	43518	2	ENSG00000072201	ENST00000504299	8473	LNX1	LNX1	protein_coding	ligand of numb-protein X 1 [Source:HGNC Symbol;Acc:HGNC:6657]
chr2	197130159	197131129	971	*	7.98	6.44	8.71	-2.27	1.66e-06	0.000395	Intron (ENST00000647377/ENSG00000065413, intron 4 of 27)	196967017	197122733	155717	2	ENSG00000065413	ENST00000424317	-7426	ANKRD44	ANKRD44	protein_coding	ankyrin repeat domain 44 [Source:HGNC Symbol;Acc:HGNC:25259]
chr2	20371360	20372006	647	*	5.62	4.08	6.35	-2.27	1.95e-05	0.00299	Distal Intergenic	20386386	20396588	10203	1	ENSG00000232800	ENST00000424028	-14380	SLC7A15P	SLC7A15P	unitary_pseudogene	solute carrier family 7 member 15, pseudogene [Source:HGNC Symbol;Acc:HGNC:32724]
chr12	103469789	103470248	460	*	4.95	3.41	5.68	-2.27	3.84e-05	0.0052	Intron (ENST00000547347/ENSG00000179088, intron 2 of 10)	103396493	103456275	59783	2	ENSG00000179088	ENST00000552372	-13514	C12orf42	C12orf42	protein_coding	chromosome 12 open reading frame 42 [Source:HGNC Symbol;Acc:HGNC:24729]
chr16	23848665	23849326	662	*	5.17	3.64	5.9	-2.27	8.03e-05	0.00923	Intron (ENST00000646168/ENSG00000166501, intron 2 of 16)	23837223	24113065	275843	1	ENSG00000166501	ENST00000498739	11442	PRKCB	PRKCB	protein_coding	protein kinase C beta [Source:HGNC Symbol;Acc:HGNC:9395]
chr7	137080736	137081302	567	*	5.57	4.04	6.3	-2.26	1.28e-05	0.00212	Intron (ENST00000586239/ENSG00000234352, intron 1 of 4)	137164043	137164612	570	1	ENSG00000224469	ENST00000454750	-82741	NA	AC009517.1	processed_pseudogene	ribosomal protein L18 (RPL18) pseudogene
chr15	73258653	73259065	413	*	6.12	4.59	6.85	-2.26	2.32e-05	0.00343	Promoter (2-3kb)	73255334	73256109	776	2	ENSG00000259528	ENST00000560337	-2544	NA	AC068397.1	antisense	novel transcript, antisense to NEO1
chr5	114957440	114957811	372	*	6.37	4.83	7.09	-2.26	4.51e-05	0.00586	Distal Intergenic	115031273	115031894	622	2	ENSG00000251132	ENST00000509718	74083	NA	AC094104.2	lincRNA	novel transcript
chr1	217892704	217893231	528	*	6.73	5.2	7.46	-2.25	4.91e-06	0.000955	Promoter (<=1kb)	217892900	217920804	27905	1	ENSG00000231814	ENST00000431637	0	LINC00210	LINC00210	lincRNA	long intergenic non-protein coding RNA 210 [Source:HGNC Symbol;Acc:HGNC:37458]
chr8	61756446	61756725	280	*	5.02	3.5	5.75	-2.25	7.47e-05	0.00876	Downstream (2-3kb)	61759094	61765969	6876	2	ENSG00000251127	ENST00000505627	9244	NA	AC091173.1	lincRNA	novel transcript
chr12	101891513	101892032	520	*	6.56	5.04	7.28	-2.24	5.14e-06	0.000993	Intron (ENST00000258534/ENSG00000136048, intron 1 of 6)	101897894	101901552	3659	1	ENSG00000136048	ENST00000614926	-5862	DRAM1	DRAM1	protein_coding	DNA damage regulated autophagy modulator 1 [Source:HGNC Symbol;Acc:HGNC:25645]
chr16	22938040	22939150	1111	*	6.44	4.92	7.16	-2.24	6.34e-06	0.00118	Distal Intergenic	23020337	23023611	3275	1	ENSG00000261090	ENST00000567395	-81187	NA	AC127459.2	lincRNA	novel transcript
chr11	43399760	43400566	807	*	6.45	4.93	7.17	-2.24	8.4e-06	0.00149	Promoter (1-2kb)	43398033	43401622	3590	1	ENSG00000052841	ENST00000525029	1727	TTC17	TTC17	protein_coding	tetratricopeptide repeat domain 17 [Source:HGNC Symbol;Acc:HGNC:25596]
chr7	30550955	30551432	478	*	6.93	5.42	7.66	-2.24	1.9e-05	0.00294	Promoter (<=1kb)	30547166	30550781	3616	2	ENSG00000196295	ENST00000440438	-174	GARS-DT	GARS-DT	processed_transcript	GARS divergent transcript [Source:HGNC Symbol;Acc:HGNC:48951]
chr3	185528415	185528907	493	*	5.62	4.11	6.34	-2.24	2.08e-05	0.00316	Intron (ENST00000296252/ENSG00000163898, intron 3 of 9)	185519144	185533660	14517	2	ENSG00000163898	ENST00000452897	4753	LIPH	LIPH	protein_coding	lipase H [Source:HGNC Symbol;Acc:HGNC:18483]
chr16	25371362	25372045	684	*	5.72	4.2	6.44	-2.24	2.68e-05	0.00383	Distal Intergenic	25419814	25424169	4356	2	ENSG00000261636	ENST00000568036	52124	LINC02191	LINC02191	lincRNA	long intergenic non-protein coding RNA 2191 [Source:HGNC Symbol;Acc:HGNC:53053]
chr14	71452648	71453346	699	*	5.55	4.03	6.28	-2.24	4.51e-05	0.00586	Intron (ENST00000553453/ENSG00000197555, intron 3 of 5)	71448689	71448958	270	1	ENSG00000242330	ENST00000460552	3959	RN7SL683P	RN7SL683P	misc_RNA	RNA, 7SL, cytoplasmic 683, pseudogene [Source:HGNC Symbol;Acc:HGNC:46699]
chr11	25453321	25454006	686	*	6.66	5.14	7.39	-2.24	5.97e-05	0.00738	Distal Intergenic	25588475	25588795	321	2	ENSG00000240298	ENST00000473882	134789	RPL36AP40	RPL36AP40	processed_pseudogene	ribosomal protein L36a pseudogene 40 [Source:HGNC Symbol;Acc:HGNC:36300]
chr5	143553943	143554730	788	*	7.02	5.5	7.74	-2.24	0.00016	0.0158	Distal Intergenic	143559219	143562548	3330	1	ENSG00000251205	ENST00000514942	-4489	NA	AC016598.2	lincRNA	novel transcript
chrX	128057136	128057492	357	*	6.43	4.92	7.16	-2.24	0.000369	0.0288	Distal Intergenic	128050962	128052398	1437	2	ENSG00000123165	ENST00000371124	-4738	ACTRT1	ACTRT1	protein_coding	actin related protein T1 [Source:HGNC Symbol;Acc:HGNC:24027]
chr2	199396	199851	456	*	7.35	5.84	8.07	-2.23	1.27e-06	0.000318	Promoter (1-2kb)	197569	202605	5037	1	ENSG00000227061	ENST00000437798	1827	NA	AC079779.1	antisense	novel transcript
chr11	74534886	74535923	1038	*	6.45	4.94	7.17	-2.23	1.39e-05	0.00227	Intron (ENST00000528481/ENSG00000077514, intron 1 of 5)	74497188	74498084	897	1	ENSG00000254837	ENST00000612462	37698	NA	AP001372.2	bidirectional_promoter_lncRNA	uncharacterized LOC100287896 [Source:NCBI gene;Acc:100287896]
chr7	87426124	87426468	345	*	5.75	4.24	6.47	-2.23	2.42e-05	0.00353	Intron (ENST00000649586/ENSG00000005471, intron 16 of 27)	87423575	87431500	7926	2	ENSG00000005471	ENST00000469770	5032	ABCB4	ABCB4	protein_coding	ATP binding cassette subfamily B member 4 [Source:HGNC Symbol;Acc:HGNC:45]
chr3	190101240	190102134	895	*	5.92	4.41	6.64	-2.23	2.92e-05	0.00412	Intron (ENST00000319332/ENSG00000090530, intron 1 of 14)	189988907	190116648	127742	2	ENSG00000090530	ENST00000444866	14514	P3H2	P3H2	protein_coding	prolyl 3-hydroxylase 2 [Source:HGNC Symbol;Acc:HGNC:19317]
chr4	5947855	5948731	877	*	5.88	4.37	6.6	-2.23	5.19e-05	0.00657	Intron (ENST00000639345/ENSG00000181215, intron 7 of 7)	5923275	5923328	54	2	ENSG00000263631	ENST00000580913	-24527	MIR378D1	MIR378D1	miRNA	microRNA 378d-1 [Source:HGNC Symbol;Acc:HGNC:41550]
chr13	19910447	19911172	726	*	7.33	5.82	8.06	-2.23	6.42e-05	0.00778	Distal Intergenic	19863858	19865048	1191	1	ENSG00000275964	ENST00000620617	46589	NA	AL355001.2	lincRNA	novel transcript
chr1	208541441	208541937	497	*	6	4.5	6.72	-2.23	7.04e-05	0.00838	Distal Intergenic	208607100	208612192	5093	2	ENSG00000261453	ENST00000568112	70255	LINC01735	LINC01735	lincRNA	long intergenic non-protein coding RNA 1735 [Source:HGNC Symbol;Acc:HGNC:52523]
chr5	95027228	95027755	528	*	5.5	3.99	6.22	-2.23	7.2e-05	0.00851	Intron (ENST00000515393/ENSG00000175471, intron 1 of 22)	94912858	95017487	104630	2	ENSG00000175471	ENST00000507214	-9741	MCTP1	MCTP1	protein_coding	multiple C2 and transmembrane domain containing 1 [Source:HGNC Symbol;Acc:HGNC:26183]
chr14	97579023	97579347	325	*	5	3.49	5.73	-2.23	8.52e-05	0.00963	Intron (ENST00000554862/ENSG00000246084, intron 4 of 4)	97633344	97686627	53284	2	ENSG00000197176	ENST00000556163	107280	LINC02291	LINC02291	lincRNA	long intergenic non-protein coding RNA 2291 [Source:HGNC Symbol;Acc:HGNC:53207]
chr5	103340775	103341425	651	*	6.15	4.63	6.87	-2.23	0.000182	0.0172	Distal Intergenic	103408941	103412511	3571	2	ENSG00000250567	ENST00000507948	71086	NA	AC010406.1	lincRNA	novel transcript
chr11	131892844	131893587	744	*	6.89	5.39	7.61	-2.22	1.32e-06	0.000329	Intron (ENST00000374791/ENSG00000182667, intron 1 of 7)	131877680	131897108	19429	2	ENSG00000238117	ENST00000419440	3521	NA	AP000844.2	antisense	novel transcript
chr9	89065717	89066293	577	*	5.95	4.45	6.67	-2.22	1.73e-05	0.00272	Intron (ENST00000375835/ENSG00000148082, intron 5 of 11)	89037366	89042137	4772	2	ENSG00000148082	ENST00000375831	-23580	SHC3	SHC3	protein_coding	SHC adaptor protein 3 [Source:HGNC Symbol;Acc:HGNC:18181]
chr18	63788572	63788928	357	*	7.81	6.31	8.53	-2.22	1.74e-05	0.00272	Intron (ENST00000425392/ENSG00000166396, intron 2 of 4)	63777977	63796313	18337	1	ENSG00000166396	ENST00000431370	10595	SERPINB7	SERPINB7	protein_coding	serpin family B member 7 [Source:HGNC Symbol;Acc:HGNC:13902]
chr2	140964325	140964594	270	*	4.39	2.89	5.11	-2.22	0.000127	0.0132	Intron (ENST00000389484/ENSG00000168702, intron 18 of 90)	140992543	140992659	117	1	ENSG00000201892	ENST00000365022	-27949	NA	RF00019	misc_RNA	NA
chr6	170126631	170127097	467	*	5.48	3.98	6.2	-2.22	0.000743	0.0467	Distal Intergenic	170162517	170163027	511	1	ENSG00000232197	ENST00000429305	-35420	NA	AL596442.1	antisense	novel transcript
chr15	75723571	75724390	820	*	7	5.51	7.71	-2.21	1.81e-06	0.000424	Promoter (<=1kb)	75723977	75727688	3712	1	ENSG00000182950	ENST00000332145	0	ODF3L1	ODF3L1	protein_coding	outer dense fiber of sperm tails 3 like 1 [Source:HGNC Symbol;Acc:HGNC:28735]
chr1	35505971	35507525	1555	*	7.28	5.78	7.99	-2.21	9.09e-06	0.00159	Promoter (<=1kb)	35460308	35506867	46560	2	ENSG00000142687	ENST00000431916	0	KIAA0319L	KIAA0319L	protein_coding	KIAA0319 like [Source:HGNC Symbol;Acc:HGNC:30071]
chr2	214737088	214737608	521	*	6.07	4.58	6.79	-2.21	1.02e-05	0.00175	Intron (ENST00000260947/ENSG00000138376, intron 9 of 10)	214728424	214731145	2722	2	ENSG00000138376	ENST00000471590	-5943	BARD1	BARD1	protein_coding	BRCA1 associated RING domain 1 [Source:HGNC Symbol;Acc:HGNC:952]
chr22	44710310	44710968	659	*	6.01	4.51	6.73	-2.21	1.81e-05	0.00281	Intron (ENST00000611394/ENSG00000186654, intron 2 of 8)	44702520	44737215	34696	1	ENSG00000186654	ENST00000477331	7790	PRR5	PRR5	protein_coding	proline rich 5 [Source:HGNC Symbol;Acc:HGNC:31682]
chr2	46747305	46747722	418	*	5.42	3.93	6.14	-2.21	8.09e-05	0.00926	Intron (ENST00000650611/ENSG00000222005, intron 1 of 7)	46759747	46780244	20498	1	ENSG00000171150	ENST00000650009	-12025	SOCS5	SOCS5	protein_coding	suppressor of cytokine signaling 5 [Source:HGNC Symbol;Acc:HGNC:16852]
chrX	38970033	38971204	1172	*	6.64	5.15	7.36	-2.21	0.000196	0.0183	Distal Intergenic	39081180	39081285	106	2	ENSG00000207122	ENST00000384394	110081	RNU6-591P	RNU6-591P	snRNA	RNA, U6 small nuclear 591, pseudogene [Source:HGNC Symbol;Acc:HGNC:47554]
chr3	126187616	126188451	836	*	6.12	4.63	6.84	-2.21	0.000334	0.0267	Intron (ENST00000500232/ENSG00000246022, intron 1 of 1)	126155499	126181526	26028	2	ENSG00000144908	ENST00000490367	-6090	ALDH1L1	ALDH1L1	protein_coding	aldehyde dehydrogenase 1 family member L1 [Source:HGNC Symbol;Acc:HGNC:3978]
chr8	127209967	127210825	859	*	5.34	3.86	6.06	-2.2	2.59e-05	0.00373	Promoter (<=1kb)	127180362	127209635	29274	2	ENSG00000254166	ENST00000641418	-332	CASC19	CASC19	processed_transcript	cancer susceptibility 19 [Source:HGNC Symbol;Acc:HGNC:49476]
chr13	44745197	44745719	523	*	6.12	4.64	6.83	-2.2	0.000115	0.0122	Distal Intergenic	44684487	44715393	30907	2	ENSG00000276527	ENST00000611081	-29804	NA	AL356515.1	lincRNA	novel transcript
chr10	112722573	112722962	390	*	6.19	4.7	6.9	-2.2	0.000123	0.0129	Intron (ENST00000432306/ENSG00000151532, intron 7 of 7)	112671812	112677819	6008	2	ENSG00000233340	ENST00000443652	-44754	NA	AL139120.1	antisense	novel transcript
chr2	203802555	203803036	482	*	7.34	5.87	8.06	-2.19	3.66e-06	0.000761	Distal Intergenic	203782037	203782143	107	1	ENSG00000206970	ENST00000384243	20518	RNU6-474P	RNU6-474P	snRNA	RNA, U6 small nuclear 474, pseudogene [Source:HGNC Symbol;Acc:HGNC:47437]
chr13	48708983	48709569	587	*	5.68	4.21	6.4	-2.19	2.34e-05	0.00347	Promoter (2-3kb)	48706555	48711226	4672	1	ENSG00000152207	ENST00000282018	2428	CYSLTR2	CYSLTR2	protein_coding	cysteinyl leukotriene receptor 2 [Source:HGNC Symbol;Acc:HGNC:18274]
chr21	19853539	19854552	1014	*	7.11	5.64	7.82	-2.19	2.39e-05	0.00351	Distal Intergenic	19893279	19899755	6477	2	ENSG00000233480	ENST00000443479	45203	LINC01683	LINC01683	lincRNA	long intergenic non-protein coding RNA 1683 [Source:HGNC Symbol;Acc:HGNC:52471]
chr2	58514196	58514743	548	*	6.52	5.05	7.23	-2.19	3.48e-05	0.00483	Intron (ENST00000422723/ENSG00000233723, intron 2 of 5)	58520753	59061653	540901	1	ENSG00000233723	ENST00000427421	-6010	LINC01122	LINC01122	lincRNA	long intergenic non-protein coding RNA 1122 [Source:HGNC Symbol;Acc:HGNC:49267]
chr4	84041388	84041812	425	*	5.2	3.72	5.92	-2.19	0.000169	0.0163	Intron (ENST00000513489/ENSG00000250546, intron 2 of 5)	84147733	84149288	1556	2	ENSG00000250546	ENST00000510016	107476	NA	AC079160.1	processed_transcript	NA
chr6	133114841	133115268	428	*	5.94	4.47	6.66	-2.19	0.000371	0.0289	Distal Intergenic	133088128	133106198	18071	1	ENSG00000231023	ENST00000434443	26713	LINC00326	LINC00326	lincRNA	long intergenic non-protein coding RNA 326 [Source:HGNC Symbol;Acc:HGNC:41926]
chr14	69716326	69717089	764	*	7.65	6.18	8.37	-2.18	1.96e-06	0.000455	Distal Intergenic	69726900	69772004	45105	1	ENSG00000100650	ENST00000553521	-9811	SRSF5	SRSF5	protein_coding	serine and arginine rich splicing factor 5 [Source:HGNC Symbol;Acc:HGNC:10787]
chr11	58621700	58622247	548	*	5.67	4.2	6.39	-2.18	2.42e-05	0.00353	Promoter (<=1kb)	58622673	58625733	3061	1	ENSG00000242689	ENST00000361987	-426	CNTF	CNTF	protein_coding	ciliary neurotrophic factor [Source:HGNC Symbol;Acc:HGNC:2169]
chr7	39160947	39161882	936	*	6.43	4.96	7.14	-2.18	3.05e-05	0.00428	Intron (ENST00000403058/ENSG00000106536, intron 3 of 10)	39085861	39132666	46806	1	ENSG00000106536	ENST00000464276	75086	POU6F2	POU6F2	protein_coding	POU class 6 homeobox 2 [Source:HGNC Symbol;Acc:HGNC:21694]
chr18	8982048	8983109	1062	*	6.22	4.75	6.93	-2.18	3.8e-05	0.00516	Distal Intergenic	9020029	9020764	736	1	ENSG00000242058	ENST00000460237	-36920	RPS4XP19	RPS4XP19	processed_pseudogene	ribosomal protein S4X pseudogene 19 [Source:HGNC Symbol;Acc:HGNC:36872]
chr5	126438319	126438643	325	*	5.81	4.34	6.52	-2.18	6.17e-05	0.00756	Intron (ENST00000513040/ENSG00000155324, intron 1 of 13)	126423472	126493326	69855	1	ENSG00000155324	ENST00000513978	14847	GRAMD2B	GRAMD2B	protein_coding	GRAM domain containing 2B [Source:HGNC Symbol;Acc:HGNC:24911]
chr3	8368539	8368925	387	*	5.39	3.92	6.1	-2.18	0.000213	0.0195	Promoter (2-3kb)	8364707	8366392	1686	2	ENSG00000231401	ENST00000435368	-2147	NA	AC023481.1	lincRNA	novel transcript
chr11	31697092	31697654	563	*	6.1	4.63	6.81	-2.18	0.000433	0.0317	Intron (ENST00000640961/ENSG00000109911, intron 9 of 9)	31650181	31783759	133579	1	ENSG00000109911	ENST00000638317	46911	ELP4	ELP4	protein_coding	elongator acetyltransferase complex subunit 4 [Source:HGNC Symbol;Acc:HGNC:1171]
chr13	23321339	23322184	846	*	6.16	4.69	6.87	-2.17	1.43e-05	0.00232	Intron (ENST00000218867/ENSG00000102683, intron 7 of 7)	23353736	23354890	1155	2	ENSG00000151835	ENST00000476776	32706	SACS	SACS	protein_coding	sacsin molecular chaperone [Source:HGNC Symbol;Acc:HGNC:10519]
chr4	61372628	61373201	574	*	5.59	4.13	6.3	-2.17	0.000106	0.0115	Intron (ENST00000512091/ENSG00000150471, intron 1 of 25)	61420246	61428221	7976	2	ENSG00000205682	ENST00000381217	55020	NA	AC020741.1	lincRNA	novel transcript
chr8	117998397	117998998	602	*	6.27	4.82	6.97	-2.16	2.12e-05	0.0032	Intron (ENST00000378204/ENSG00000182197, intron 1 of 10)	117822465	118110414	287950	2	ENSG00000182197	ENST00000436216	111416	EXT1	EXT1	protein_coding	exostosin glycosyltransferase 1 [Source:HGNC Symbol;Acc:HGNC:3512]
chr5	5757841	5758218	378	*	6.27	4.81	6.98	-2.16	2.23e-05	0.00333	Distal Intergenic	6019029	6022283	3255	2	ENSG00000261037	ENST00000564741	264065	NA	AC010266.2	lincRNA	novel transcript
chr8	20040622	20041346	725	*	7.08	5.63	7.79	-2.16	2.63e-05	0.00377	Distal Intergenic	20079114	20124857	45744	1	ENSG00000253775	ENST00000519197	-37768	NA	AC100802.1	lincRNA	novel transcript
chr1	65393311	65393912	602	*	7.81	6.36	8.52	-2.16	6.34e-05	0.00772	Intron (ENST00000263441/ENSG00000116675, intron 13 of 19)	65384086	65388403	4318	1	ENSG00000116675	ENST00000498720	9225	DNAJC6	DNAJC6	protein_coding	DnaJ heat shock protein family (Hsp40) member C6 [Source:HGNC Symbol;Acc:HGNC:15469]
chr12	125228593	125229127	535	*	5.73	4.28	6.44	-2.16	6.92e-05	0.00833	Intron (ENST00000418253/ENSG00000139364, intron 1 of 1)	125186836	125349978	163143	1	ENSG00000139364	ENST00000418253	41757	TMEM132B	TMEM132B	protein_coding	transmembrane protein 132B [Source:HGNC Symbol;Acc:HGNC:29397]
chr15	99550042	99550413	372	*	5.28	3.82	5.99	-2.16	6.98e-05	0.00838	Promoter (1-2kb)	99551382	99552117	736	2	ENSG00000241562	ENST00000471472	1704	RPL7P5	RPL7P5	processed_pseudogene	ribosomal protein L7 pseudogene 5 [Source:HGNC Symbol;Acc:HGNC:28886]
chr6	87677645	87677973	329	*	4.8	3.35	5.51	-2.16	8.01e-05	0.00923	Exon (ENST00000257787/ENSG00000135334, exon 3 of 5)	87700510	87701525	1016	2	ENSG00000135334	ENST00000420494	23552	AKIRIN2	AKIRIN2	protein_coding	akirin 2 [Source:HGNC Symbol;Acc:HGNC:21407]
chr12	97168947	97169580	634	*	5.84	4.39	6.55	-2.16	0.00028	0.0236	Intron (ENST00000552238/ENSG00000258131, intron 1 of 1)	97150081	97154627	4547	2	ENSG00000279190	ENST00000624902	-14320	NA	AC007656.2	TEC	novel transcript
chr20	16542580	16543243	664	*	5.76	4.31	6.47	-2.16	0.000319	0.0258	Intron (ENST00000354981/ENSG00000089177, intron 1 of 25)	16272104	16573433	301330	2	ENSG00000089177	ENST00000354981	30190	KIF16B	KIF16B	protein_coding	kinesin family member 16B [Source:HGNC Symbol;Acc:HGNC:15869]
chr8	116062866	116063574	709	*	6.47	5.02	7.18	-2.16	0.000569	0.0382	Intron (ENST00000505156/ENSG00000249917, intron 7 of 13)	116022686	116022779	94	2	ENSG00000199450	ENST00000362580	-40087	RNA5SP276	RNA5SP276	rRNA_pseudogene	RNA, 5S ribosomal pseudogene 276 [Source:HGNC Symbol;Acc:HGNC:43176]
chr2	19357464	19358635	1172	*	8.06	6.62	8.76	-2.15	3.62e-07	0.000112	Promoter (<=1kb)	19357706	19358623	918	2	ENSG00000143867	ENST00000498844	0	OSR1	OSR1	protein_coding	odd-skipped related transciption factor 1 [Source:HGNC Symbol;Acc:HGNC:8111]
chrX	46704787	46705393	607	*	6.49	5.05	7.2	-2.15	3.85e-05	0.0052	Intron (ENST00000616978/ENSG00000065923, intron 1 of 16)	46684765	46685707	943	2	ENSG00000226048	ENST00000421881	-19080	YBX1P8	YBX1P8	processed_pseudogene	Y-box binding protein 1 pseudogene 8 [Source:HGNC Symbol;Acc:HGNC:42429]
chrX	41275759	41276368	610	*	6.05	4.61	6.76	-2.15	3.91e-05	0.00526	Promoter (<=1kb)	41275739	41276778	1040	1	ENSG00000223714	ENST00000452501	20	LINC02601	LINC02601	lincRNA	long intergenic non-protein coding RNA 2601 [Source:HGNC Symbol;Acc:HGNC:53966]
chr2	152200611	152201277	667	*	6.46	5.01	7.17	-2.15	4.03e-05	0.00541	Distal Intergenic	152116801	152175992	59192	2	ENSG00000115145	ENST00000263904	-24619	STAM2	STAM2	protein_coding	signal transducing adaptor molecule 2 [Source:HGNC Symbol;Acc:HGNC:11358]
chr8	102096193	102096680	488	*	6.08	4.64	6.79	-2.15	4.15e-05	0.00551	Intron (ENST00000311028/ENSG00000104490, intron 1 of 6)	101719315	102123950	404636	2	ENSG00000104490	ENST00000517531	27270	NCALD	NCALD	protein_coding	neurocalcin delta [Source:HGNC Symbol;Acc:HGNC:7655]
chr2	213004217	213004974	758	*	6.11	4.67	6.82	-2.15	4.46e-05	0.00583	3' UTR	213006039	213015278	9240	2	ENSG00000030419	ENST00000484040	10304	IKZF2	IKZF2	protein_coding	IKAROS family zinc finger 2 [Source:HGNC Symbol;Acc:HGNC:13177]
chr18	68574312	68574953	642	*	6.87	5.42	7.57	-2.15	5.61e-05	0.00702	Distal Intergenic	68527970	68528123	154	1	ENSG00000264697	ENST00000583846	46342	NA	AC067819.1	processed_pseudogene	metallothionein 1E (MT1E) pseudogene
chr1	69551514	69552313	800	*	5.89	4.44	6.59	-2.15	7.46e-05	0.00876	Distal Intergenic	69568398	70123488	555091	1	ENSG00000033122	ENST00000310961	-16085	LRRC7	LRRC7	protein_coding	leucine rich repeat containing 7 [Source:HGNC Symbol;Acc:HGNC:18531]
chr2	133270624	133271043	420	*	5.91	4.47	6.62	-2.15	9.04e-05	0.0101	Intron (ENST00000432414/ENSG00000226953, intron 4 of 4)	133266242	133269041	2800	1	ENSG00000226953	ENST00000606428	4382	NCKAP5-AS2	NCKAP5-AS2	antisense	NCKAP5 antisense RNA 2 [Source:HGNC Symbol;Acc:HGNC:54065]
chr4	187473646	187474677	1032	*	7.5	6.06	8.21	-2.15	0.00015	0.0151	Distal Intergenic	187441677	187444298	2622	2	ENSG00000251643	ENST00000505334	-29348	NA	AC093763.2	processed_pseudogene	COP9 constitutive photomorphogenic homolog subunit 3 (Arabidopsis) (COPS3) pseudogene
chrX	20418357	20419359	1003	*	6.14	4.7	6.85	-2.15	0.000181	0.0172	Distal Intergenic	20443326	20492349	49024	1	ENSG00000283400	ENST00000636971	-23967	NA	AL807740.1	lincRNA	novel transcript
chr7	37656855	37657955	1101	*	7.69	6.26	8.4	-2.14	4.72e-05	0.00611	Distal Intergenic	37683796	37833788	149993	1	ENSG00000187037	ENST00000461610	-25841	GPR141	GPR141	protein_coding	G protein-coupled receptor 141 [Source:HGNC Symbol;Acc:HGNC:19997]
chr2	55896761	55897186	426	*	5.21	3.78	5.92	-2.14	4.84e-05	0.00623	Intron (ENST00000394555/ENSG00000115380, intron 4 of 10)	55866907	55917780	50874	2	ENSG00000115380	ENST00000634374	20594	EFEMP1	EFEMP1	protein_coding	EGF containing fibulin extracellular matrix protein 1 [Source:HGNC Symbol;Acc:HGNC:3218]
chr2	182020481	182020953	473	*	5.08	3.64	5.78	-2.14	7.49e-05	0.00876	Intron (ENST00000495820/ENSG00000150722, intron 2 of 4)	182030883	182117511	86629	1	ENSG00000150722	ENST00000479855	-9930	PPP1R1C	PPP1R1C	protein_coding	protein phosphatase 1 regulatory inhibitor subunit 1C [Source:HGNC Symbol;Acc:HGNC:14940]
chr2	143452999	143453358	360	*	6.15	4.72	6.86	-2.14	0.000465	0.0334	Intron (ENST00000295095/ENSG00000075884, intron 8 of 13)	143435314	143487479	52166	1	ENSG00000075884	ENST00000548929	17685	ARHGAP15	ARHGAP15	protein_coding	Rho GTPase activating protein 15 [Source:HGNC Symbol;Acc:HGNC:21030]
chr12	94239845	94240590	746	*	7.25	5.83	7.96	-2.13	1.66e-06	0.000395	Exon (ENST00000258526/ENSG00000136040, exon 11 of 31)	94248362	94256285	7924	1	ENSG00000136040	ENST00000549810	-7772	PLXNC1	PLXNC1	protein_coding	plexin C1 [Source:HGNC Symbol;Acc:HGNC:9106]
chr17	5943866	5944713	848	*	6.91	5.48	7.62	-2.13	8.9e-06	0.00156	Intron (ENST00000573619/ENSG00000285471, intron 3 of 4)	6057807	6080649	22843	1	ENSG00000179314	ENST00000572764	-113094	WSCD1	WSCD1	protein_coding	WSC domain containing 1 [Source:HGNC Symbol;Acc:HGNC:29060]
chr16	88790204	88791024	821	*	6.1	4.67	6.8	-2.13	1.81e-05	0.00281	Distal Intergenic	88715338	88785220	69883	2	ENSG00000103335	ENST00000301015	-4984	PIEZO1	PIEZO1	protein_coding	piezo type mechanosensitive ion channel component 1 [Source:HGNC Symbol;Acc:HGNC:28993]
chr10	107994976	107995441	466	*	5.72	4.28	6.42	-2.13	4.82e-05	0.00621	Intron (ENST00000630847/ENSG00000229981, intron 2 of 5)	108040383	108040699	317	2	ENSG00000229981	ENST00000622852	45258	LINC01435	LINC01435	lincRNA	long intergenic non-protein coding RNA 1435 [Source:HGNC Symbol;Acc:HGNC:50753]
chr4	84932165	84932999	835	*	5.82	4.4	6.53	-2.13	5.64e-05	0.00704	5' UTR	84965682	85006040	40359	1	ENSG00000180769	ENST00000624443	-32683	WDFY3-AS2	WDFY3-AS2	processed_transcript	WDFY3 antisense RNA 2 [Source:HGNC Symbol;Acc:HGNC:21603]
chr18	54183489	54183875	387	*	5.12	3.69	5.82	-2.13	6.14e-05	0.00754	Intron (ENST00000256429/ENSG00000134046, intron 3 of 6)	54159758	54205021	45264	2	ENSG00000134046	ENST00000578272	21146	MBD2	MBD2	protein_coding	methyl-CpG binding domain protein 2 [Source:HGNC Symbol;Acc:HGNC:6917]
chr2	62258023	62258524	502	*	5.36	3.93	6.06	-2.13	7.86e-05	0.00908	Distal Intergenic	62262387	62262671	285	2	ENSG00000239958	ENST00000468230	4147	RN7SL51P	RN7SL51P	misc_RNA	RNA, 7SL, cytoplasmic 51, pseudogene [Source:HGNC Symbol;Acc:HGNC:46067]
chr3	69104208	69105046	839	*	5.77	4.34	6.47	-2.13	8.61e-05	0.00971	3' UTR	69106872	69122566	15695	2	ENSG00000163380	ENST00000420581	17520	LMOD3	LMOD3	protein_coding	leiomodin 3 [Source:HGNC Symbol;Acc:HGNC:6649]
chr16	83533134	83533571	438	*	5.84	4.42	6.55	-2.13	0.000179	0.017	Intron (ENST00000567109/ENSG00000140945, intron 7 of 13)	83508346	83508408	63	1	ENSG00000263785	ENST00000580839	24788	MIR3182	MIR3182	miRNA	microRNA 3182 [Source:HGNC Symbol;Acc:HGNC:38317]
chr2	228956999	228957518	520	*	5.71	4.28	6.41	-2.13	0.000187	0.0176	Intron (ENST00000482518/ENSG00000153823, intron 2 of 2)	229003886	229004400	515	1	ENSG00000226297	ENST00000445757	-46368	NA	AC007677.1	processed_pseudogene	ribosomal protein L17 (RPL17) pseudogene
chr3	65935602	65936036	435	*	5.92	4.5	6.62	-2.13	0.000191	0.0179	Intron (ENST00000330909/ENSG00000151276, intron 1 of 24)	65872815	65954558	81744	2	ENSG00000272610	ENST00000460754	18522	MAGI1-IT1	MAGI1-IT1	sense_intronic	MAGI1 intronic transcript 1 [Source:HGNC Symbol;Acc:HGNC:42436]
chr12	97385094	97385600	507	*	5.73	4.31	6.44	-2.13	0.000227	0.0204	Distal Intergenic	97430884	97565035	134152	1	ENSG00000255794	ENST00000640149	-45284	RMST	RMST	processed_transcript	rhabdomyosarcoma 2 associated transcript [Source:HGNC Symbol;Acc:HGNC:29893]
chr3	6587256	6587634	379	*	5.48	4.06	6.19	-2.13	0.000261	0.0224	Intron (ENST00000433639/ENSG00000189229, intron 1 of 4)	6631689	6644894	13206	2	ENSG00000226258	ENST00000455623	57260	GRM7-AS3	GRM7-AS3	lincRNA	GRM7 antisense RNA 3 [Source:HGNC Symbol;Acc:HGNC:42444]
chr1	164641249	164641799	551	*	7.32	5.89	8.02	-2.12	3.84e-06	0.000793	Promoter (1-2kb)	164639565	164639671	107	1	ENSG00000207082	ENST00000384354	1684	RNU6-171P	RNU6-171P	snRNA	RNA, U6 small nuclear 171, pseudogene [Source:HGNC Symbol;Acc:HGNC:47134]
chr2	137826324	137827256	933	*	7.14	5.72	7.84	-2.12	3.66e-05	0.00499	Distal Intergenic	137715332	137715440	109	1	ENSG00000222394	ENST00000410462	110992	NA	RF00019	misc_RNA	NA
chr20	42125161	42125923	763	*	6.74	5.33	7.44	-2.12	4.04e-05	0.00541	Intron (ENST00000356100/ENSG00000196090, intron 19 of 30)	42014034	42015478	1445	2	ENSG00000228959	ENST00000412348	-109683	NA	AL049812.3	lincRNA	novel transcript
chr2	19933158	19933984	827	*	6.55	5.13	7.25	-2.12	5.44e-05	0.00684	3' UTR	19948172	19951921	3750	2	ENSG00000118965	ENST00000494964	17937	WDR35	WDR35	protein_coding	WD repeat domain 35 [Source:HGNC Symbol;Acc:HGNC:29250]
chr12	31317462	31318107	646	*	5.28	3.86	5.98	-2.12	7.74e-05	0.00895	Intron (ENST00000539409/ENSG00000139146, intron 1 of 2)	31311617	31312029	413	1	ENSG00000256176	ENST00000538551	5845	NA	AC024940.3	processed_pseudogene	solute carrier family 25, member 13 (citrin) (SLC25A13) pseudogene
chr2	171652180	171652848	669	*	6.96	5.54	7.66	-2.12	0.000373	0.0291	Distal Intergenic	171687409	171726081	38673	1	ENSG00000077380	ENST00000452242	-34561	DYNC1I2	DYNC1I2	protein_coding	dynein cytoplasmic 1 intermediate chain 2 [Source:HGNC Symbol;Acc:HGNC:2964]
chr7	22409441	22410373	933	*	6.18	4.77	6.88	-2.11	4.45e-05	0.00582	Distal Intergenic	22192177	22357144	164968	2	ENSG00000136237	ENST00000405243	-52297	RAPGEF5	RAPGEF5	protein_coding	Rap guanine nucleotide exchange factor 5 [Source:HGNC Symbol;Acc:HGNC:16862]
chr11	77127065	77127541	477	*	6.18	4.77	6.88	-2.11	4.88e-05	0.00627	Promoter (<=1kb)	77128264	77215241	86978	1	ENSG00000137474	ENST00000409709	-723	MYO7A	MYO7A	protein_coding	myosin VIIA [Source:HGNC Symbol;Acc:HGNC:7606]
chr2	194327334	194328191	858	*	5.73	4.32	6.42	-2.11	4.99e-05	0.00638	Distal Intergenic	194344269	194386506	42238	1	ENSG00000225539	ENST00000438505	-16078	LINC01821	LINC01821	lincRNA	long intergenic non-protein coding RNA 1821 [Source:HGNC Symbol;Acc:HGNC:52626]
chr5	122089581	122090003	423	*	5.09	3.69	5.79	-2.11	9.64e-05	0.0107	Distal Intergenic	122069961	122078360	8400	2	ENSG00000113083	ENST00000639739	-11221	LOX	LOX	protein_coding	lysyl oxidase [Source:HGNC Symbol;Acc:HGNC:6664]
chr11	30991062	30992641	1580	*	7.64	6.23	8.34	-2.11	0.000114	0.0121	Promoter (<=1kb)	30864942	30992684	127743	2	ENSG00000170959	ENST00000483396	43	DCDC1	DCDC1	protein_coding	doublecortin domain containing 1 [Source:HGNC Symbol;Acc:HGNC:20625]
chr8	79844053	79844525	473	*	5.7	4.29	6.4	-2.11	0.000173	0.0166	Intron (ENST00000502766/ENSG00000249328, intron 2 of 5)	79769372	79871737	102366	2	ENSG00000249328	ENST00000502766	27212	NA	AC036214.1	lincRNA	NA
chr10	57891007	57891837	831	*	5.98	4.56	6.68	-2.11	0.000203	0.0187	Distal Intergenic	57955295	57957178	1884	1	ENSG00000223841	ENST00000435086	-63458	NA	AC006484.1	processed_pseudogene	novel pseudogene (KIAA0733)
chr4	42641820	42642602	783	*	7.12	5.71	7.82	-2.11	0.000332	0.0266	Intron (ENST00000381668/ENSG00000124406, intron 1 of 36)	42408377	42657093	248717	2	ENSG00000124406	ENST00000264449	14491	ATP8A1	ATP8A1	protein_coding	ATPase phospholipid transporting 8A1 [Source:HGNC Symbol;Acc:HGNC:13531]
chr5	135386962	135387539	578	*	5.67	4.26	6.37	-2.1	3.65e-05	0.00498	Promoter (1-2kb)	135359722	135389059	29338	2	ENSG00000113648	ENST00000513210	1520	H2AFY	H2AFY	protein_coding	H2A histone family member Y [Source:HGNC Symbol;Acc:HGNC:4740]
chr10	71343299	71343889	591	*	6.16	4.75	6.85	-2.1	5.09e-05	0.00649	Intron (ENST00000642647/ENSG00000198246, intron 2 of 5)	71351688	71362519	10832	1	ENSG00000198246	ENST00000469204	-7799	SLC29A3	SLC29A3	protein_coding	solute carrier family 29 member 3 [Source:HGNC Symbol;Acc:HGNC:23096]
chr19	20424278	20425101	824	*	6.07	4.66	6.76	-2.1	5.85e-05	0.00728	Promoter (<=1kb)	20340269	20424969	84701	2	ENSG00000231205	ENST00000542380	0	ZNF826P	ZNF826P	transcribed_unprocessed_pseudogene	zinc finger protein 826, pseudogene [Source:HGNC Symbol;Acc:HGNC:33875]
chr3	142850249	142850598	350	*	5.3	3.9	6	-2.1	0.000108	0.0115	Promoter (1-2kb)	142820967	142848344	27378	2	ENSG00000163710	ENST00000480473	-1905	PCOLCE2	PCOLCE2	protein_coding	procollagen C-endopeptidase enhancer 2 [Source:HGNC Symbol;Acc:HGNC:8739]
chr2	168193050	168193591	542	*	5.98	4.57	6.68	-2.1	0.000117	0.0123	Intron (ENST00000355999/ENSG00000198648, intron 1 of 17)	168231921	168232220	300	2	ENSG00000238259	ENST00000458411	38629	NA	AC067940.1	processed_pseudogene	PHD finger protein 5A (PHF5A) pseudogene
chr2	5176725	5177229	505	*	5.71	4.31	6.41	-2.1	0.000153	0.0153	Distal Intergenic	5313740	5314134	395	2	ENSG00000228585	ENST00000436316	136905	NA	AC073143.1	processed_pseudogene	muscle RAS oncogene homolog (MRAS) pseudogene
chr12	5129597	5130449	853	*	6.49	5.09	7.19	-2.1	0.000252	0.0219	Distal Intergenic	5088002	5092742	4741	1	ENSG00000285523	ENST00000648143	41595	NA	AC005906.3	lincRNA	novel transcript
chr4	145299149	145300011	863	*	6.91	5.51	7.61	-2.1	0.000595	0.0396	Distal Intergenic	145269810	145270558	749	2	ENSG00000240992	ENST00000487908	-28591	RPS23P4	RPS23P4	processed_pseudogene	ribosomal protein S23 pseudogene 4 [Source:HGNC Symbol;Acc:HGNC:36633]
chr1	187641122	187642180	1059	*	6.42	5.02	7.11	-2.09	2.85e-05	0.00403	Promoter (<=1kb)	187641226	187643860	2635	1	ENSG00000230426	ENST00000429725	0	ERVMER61-1	ERVMER61-1	lincRNA	endogenous retrovirus group MER61 member 1 [Source:HGNC Symbol;Acc:HGNC:27919]
chr2	132416404	132417037	634	*	5.87	4.48	6.57	-2.09	3.61e-05	0.00496	Promoter (<=1kb)	132416574	132646559	229986	1	ENSG00000183840	ENST00000329321	0	GPR39	GPR39	protein_coding	G protein-coupled receptor 39 [Source:HGNC Symbol;Acc:HGNC:4496]
chr12	22618212	22618942	731	*	5.05	3.65	5.74	-2.09	0.000109	0.0116	Exon (ENST00000508615/ENSG00000250166, exon 2 of 2)	22609228	22625015	15788	2	ENSG00000257023	ENST00000542076	6073	NA	AC087241.3	antisense	novel transcript, antisense to ETNK1
chr12	132009063	132009771	709	*	6.66	5.27	7.36	-2.09	0.000163	0.016	Intron (ENST00000389561/ENSG00000183495, intron 15 of 52)	132028946	132051016	22071	1	ENSG00000183495	ENST00000611841	-19175	EP400	EP400	protein_coding	E1A binding protein p400 [Source:HGNC Symbol;Acc:HGNC:11958]
chr1	209404864	209405659	796	*	5.88	4.49	6.58	-2.09	0.00071	0.0451	Distal Intergenic	209428820	209432537	3718	1	ENSG00000230937	ENST00000429156	-23161	MIR205HG	MIR205HG	processed_transcript	MIR205 host gene [Source:HGNC Symbol;Acc:HGNC:43562]
chr7	27150272	27151274	1003	*	8.27	6.88	8.96	-2.08	2.45e-06	0.000551	Promoter (<=1kb)	27145662	27150603	4942	2	ENSG00000106006	ENST00000521478	0	HOXA6	HOXA6	protein_coding	homeobox A6 [Source:HGNC Symbol;Acc:HGNC:5107]
chr3	170564075	170564874	800	*	7.22	5.83	7.91	-2.08	7.24e-06	0.00132	Intron (ENST00000486975/ENSG00000285218, intron 2 of 3)	170570090	170586027	15938	2	ENSG00000013293	ENST00000466168	21153	SLC7A14	SLC7A14	protein_coding	solute carrier family 7 member 14 [Source:HGNC Symbol;Acc:HGNC:29326]
chr11	94469344	94469854	511	*	7.32	5.93	8.01	-2.08	2.86e-05	0.00404	Promoter (2-3kb)	94466495	94466580	86	2	ENSG00000221230	ENST00000408303	-2764	MIR548L	MIR548L	miRNA	microRNA 548l [Source:HGNC Symbol;Acc:HGNC:35292]
chr6	7146267	7147093	827	*	5.83	4.45	6.53	-2.08	0.000268	0.0228	Intron (ENST00000379933/ENSG00000124782, intron 1 of 11)	7139245	7230433	91189	1	ENSG00000124782	ENST00000483150	7022	RREB1	RREB1	protein_coding	ras responsive element binding protein 1 [Source:HGNC Symbol;Acc:HGNC:10449]
chr3	34872570	34872978	409	*	5.74	4.36	6.44	-2.08	0.000416	0.0309	Promoter (<=1kb)	34872641	34873854	1214	1	ENSG00000235534	ENST00000431896	0	FECHP1	FECHP1	processed_pseudogene	ferrochelatase pseudogene 1 [Source:HGNC Symbol;Acc:HGNC:3648]
chrX	128055899	128056267	369	*	5.51	4.12	6.21	-2.08	0.000543	0.0373	Distal Intergenic	128050962	128052398	1437	2	ENSG00000123165	ENST00000371124	-3501	ACTRT1	ACTRT1	protein_coding	actin related protein T1 [Source:HGNC Symbol;Acc:HGNC:24027]
chr3	14526134	14526743	610	*	7.65	6.27	8.34	-2.07	7.51e-07	0.000204	Promoter (<=1kb)	14520692	14525983	5292	2	ENSG00000144596	ENST00000422481	-151	GRIP2	GRIP2	protein_coding	glutamate receptor interacting protein 2 [Source:HGNC Symbol;Acc:HGNC:23841]
chr22	40237257	40238628	1372	*	6.97	5.59	7.66	-2.07	1.66e-05	0.00262	Intron (ENST00000301923/ENSG00000100354, intron 4 of 23)	40265003	40321799	56797	1	ENSG00000100354	ENST00000446273	-26375	TNRC6B	TNRC6B	protein_coding	trinucleotide repeat containing 6B [Source:HGNC Symbol;Acc:HGNC:29190]
chr9	129992036	129992596	561	*	6.93	5.55	7.62	-2.07	2.46e-05	0.00358	Promoter (2-3kb)	129895268	129994867	99600	2	ENSG00000187239	ENST00000449089	2271	FNBP1	FNBP1	protein_coding	formin binding protein 1 [Source:HGNC Symbol;Acc:HGNC:17069]
chr8	129994924	129995784	861	*	6.18	4.8	6.87	-2.07	5.59e-05	0.00701	Intron (ENST00000523509/ENSG00000153310, intron 1 of 13)	130004528	130004601	74	2	ENSG00000253043	ENST00000517234	8817	RNU7-181P	RNU7-181P	snRNA	RNA, U7 small nuclear 181 pseudogene [Source:HGNC Symbol;Acc:HGNC:45715]
chr5	76805977	76806486	510	*	7.09	5.72	7.79	-2.07	8.4e-05	0.00953	Distal Intergenic	76818933	76833227	14295	1	ENSG00000164251	ENST00000514165	-12447	F2RL1	F2RL1	protein_coding	F2R like trypsin receptor 1 [Source:HGNC Symbol;Acc:HGNC:3538]
chr2	205998667	205999026	360	*	4.99	3.61	5.68	-2.07	0.000131	0.0135	3' UTR	206007880	206007974	95	2	ENSG00000252485	ENST00000516676	8948	NA	RF00006	misc_RNA	NA
chr1	39158694	39159027	334	*	5.69	4.31	6.38	-2.07	0.000131	0.0136	Intron (ENST00000567887/ENSG00000127603, intron 1 of 100)	39154164	39154296	133	2	ENSG00000222378	ENST00000410446	-4398	RNA5SP44	RNA5SP44	rRNA_pseudogene	RNA, 5S ribosomal pseudogene 44 [Source:HGNC Symbol;Acc:HGNC:42820]
chr14	57982894	57983863	970	*	8.84	7.47	9.53	-2.06	7.76e-06	0.00139	Promoter (<=1kb)	57604008	57982194	378187	2	ENSG00000151812	ENST00000556568	-700	SLC35F4	SLC35F4	protein_coding	solute carrier family 35 member F4 [Source:HGNC Symbol;Acc:HGNC:19845]
chr4	77262950	77263839	890	*	7.76	6.39	8.45	-2.06	1.45e-05	0.00235	Intron (ENST00000497512/ENSG00000138764, intron 10 of 11)	77216416	77216878	463	2	ENSG00000270669	ENST00000603341	-46072	NA	AC008638.3	processed_pseudogene	ferritin, light polypeptide (FTL) pseudogene
chr1	85283337	85283973	637	*	6.51	5.13	7.2	-2.06	3.77e-05	0.00513	Intron (ENST00000427819/ENSG00000223653, intron 2 of 4)	85277672	85448124	170453	1	ENSG00000223653	ENST00000426125	5665	NA	AL078459.1	antisense	novel transcript
chr8	6628392	6629058	667	*	6.24	4.86	6.93	-2.06	6.25e-05	0.00764	Intron (ENST00000344683/ENSG00000147316, intron 13 of 13)	6622124	6622220	97	2	ENSG00000276580	ENST00000610739	-6172	MIR8055	MIR8055	miRNA	microRNA 8055 [Source:HGNC Symbol;Acc:HGNC:50241]
chr7	42126567	42127524	958	*	6.88	5.51	7.57	-2.06	7.13e-05	0.00845	Intron (ENST00000395925/ENSG00000106571, intron 3 of 14)	42113365	42113620	256	1	ENSG00000213721	ENST00000423237	13202	HMGN2P30	HMGN2P30	processed_pseudogene	high mobility group nucleosomal binding domain 2 pseudogene 30 [Source:HGNC Symbol;Acc:HGNC:39397]
chr7	8198079	8199010	932	*	7.05	5.69	7.74	-2.06	8.2e-05	0.00936	Intron (ENST00000402384/ENSG00000003147, intron 6 of 13)	8158331	8218459	60129	2	ENSG00000003147	ENST00000490041	19449	ICA1	ICA1	protein_coding	islet cell autoantigen 1 [Source:HGNC Symbol;Acc:HGNC:5343]
chr11	36558390	36558973	584	*	5.94	4.57	6.63	-2.06	0.000266	0.0227	Intron (ENST00000534663/ENSG00000166349, intron 3 of 9)	36568025	36579756	11732	1	ENSG00000166349	ENST00000299440	-9052	RAG1	RAG1	protein_coding	recombination activating 1 [Source:HGNC Symbol;Acc:HGNC:9831]
chr9	2655443	2655922	480	*	5.9	4.53	6.59	-2.06	0.000303	0.025	3' UTR	2646338	2647768	1431	1	ENSG00000147852	ENST00000478776	9105	VLDLR	VLDLR	protein_coding	very low density lipoprotein receptor [Source:HGNC Symbol;Acc:HGNC:12698]
chr10	2948141	2948715	575	*	5.86	4.49	6.55	-2.06	0.000309	0.0252	Distal Intergenic	2936021	2936441	421	1	ENSG00000231743	ENST00000419388	12120	NA	AC026396.1	processed_pseudogene	novel pseudogene
chr6	117882154	117882603	450	*	5.91	4.54	6.6	-2.06	0.000358	0.0281	Distal Intergenic	117907526	118317676	410151	1	ENSG00000196376	ENST00000360388	-24923	SLC35F1	SLC35F1	protein_coding	solute carrier family 35 member F1 [Source:HGNC Symbol;Acc:HGNC:21483]
chr6	47235602	47236362	761	*	6.5	5.13	7.19	-2.06	0.0004	0.0302	Intron (ENST00000296861/ENSG00000146072, intron 4 of 5)	47231532	47309905	78374	2	ENSG00000146072	ENST00000296861	73543	TNFRSF21	TNFRSF21	protein_coding	TNF receptor superfamily member 21 [Source:HGNC Symbol;Acc:HGNC:13469]
chr5	6885313	6885853	541	*	7.02	5.66	7.71	-2.05	1.03e-05	0.00177	Intron (ENST00000648809/ENSG00000250974, intron 1 of 5)	6868559	6886787	18229	1	ENSG00000250060	ENST00000510622	16754	NA	AC122710.1	lincRNA	novel transcript
chr20	52172248	52173276	1029	*	7.53	6.16	8.22	-2.05	1.39e-05	0.00227	Promoter (2-3kb)	52088960	52176037	87078	2	ENSG00000020256	ENST00000477786	2761	ZFP64	ZFP64	protein_coding	ZFP64 zinc finger protein [Source:HGNC Symbol;Acc:HGNC:15940]
chr4	25088277	25088969	693	*	6.61	5.25	7.3	-2.05	3.12e-05	0.00435	Distal Intergenic	25125301	25127308	2008	2	ENSG00000109618	ENST00000515272	38339	SEPSECS	SEPSECS	protein_coding	Sep (O-phosphoserine) tRNA:Sec (selenocysteine) tRNA synthase [Source:HGNC Symbol;Acc:HGNC:30605]
chr15	29103646	29104037	392	*	5.34	3.98	6.03	-2.05	0.000125	0.0131	Intron (ENST00000561069/ENSG00000034053, intron 10 of 14)	29070658	29102759	32102	1	ENSG00000034053	ENST00000382938	32988	APBA2	APBA2	protein_coding	amyloid beta precursor protein binding family A member 2 [Source:HGNC Symbol;Acc:HGNC:579]
chr8	39083706	39084324	619	*	5.71	4.34	6.4	-2.05	0.00013	0.0135	Intron (ENST00000487273/ENSG00000168615, intron 18 of 21)	39089785	39103629	13845	1	ENSG00000168615	ENST00000463437	-5461	ADAM9	ADAM9	protein_coding	ADAM metallopeptidase domain 9 [Source:HGNC Symbol;Acc:HGNC:216]
chr8	128338475	128339238	764	*	6.54	5.19	7.23	-2.05	0.000137	0.0141	Distal Intergenic	128406261	128415381	9121	2	ENSG00000254275	ENST00000517583	76143	LINC00824	LINC00824	processed_transcript	long intergenic non-protein coding RNA 824 [Source:HGNC Symbol;Acc:HGNC:50281]
chr14	68392365	68392993	629	*	5.64	4.28	6.33	-2.05	0.000324	0.0261	Intron (ENST00000479335/ENSG00000182185, intron 9 of 11)	68387137	68497451	110315	1	ENSG00000182185	ENST00000554183	5228	RAD51B	RAD51B	protein_coding	RAD51 paralog B [Source:HGNC Symbol;Acc:HGNC:9822]
chrX	127186631	127187382	752	*	5.7	4.33	6.39	-2.05	0.0004	0.0302	Distal Intergenic	127390342	127392526	2185	1	ENSG00000230538	ENST00000422141	-202960	NA	Z82209.1	processed_pseudogene	intracellular membrane-associated calcium-independent phospholipase A2 (IPLA2) pseudogene
chrX	128759640	128760250	611	*	6.47	5.11	7.16	-2.05	0.000454	0.0328	Distal Intergenic	128714506	128715790	1285	1	ENSG00000218728	ENST00000416086	45134	KRT18P44	KRT18P44	processed_pseudogene	keratin 18 pseudogene 44 [Source:HGNC Symbol;Acc:HGNC:33414]
chrX	136228037	136228460	424	*	6.51	5.15	7.2	-2.04	5.15e-05	0.00654	Promoter (<=1kb)	136222393	136228995	6603	2	ENSG00000129680	ENST00000495432	535	MAP7D3	MAP7D3	protein_coding	MAP7 domain containing 3 [Source:HGNC Symbol;Acc:HGNC:25742]
chr8	31503330	31504162	833	*	6.9	5.54	7.58	-2.04	9.71e-05	0.0107	Distal Intergenic	31497423	31498612	1190	1	ENSG00000253275	ENST00000520391	5907	NA	AC068672.1	lincRNA	novel transcript
chr2	19916401	19916811	411	*	5.09	3.73	5.77	-2.04	0.000144	0.0146	Intron (ENST00000281405/ENSG00000118965, intron 25 of 26)	19902025	19902569	545	1	ENSG00000271991	ENST00000607190	14376	NA	AC013400.1	bidirectional_promoter_lncRNA	novel transcript
chrX	74420598	74421043	446	*	4.91	3.55	5.6	-2.04	0.000175	0.0168	Promoter (<=1kb)	74421461	74533917	112457	1	ENSG00000147100	ENST00000587091	-418	SLC16A2	SLC16A2	protein_coding	solute carrier family 16 member 2 [Source:HGNC Symbol;Acc:HGNC:10923]
chr12	104467325	104467843	519	*	6.08	4.72	6.77	-2.04	0.000175	0.0168	Intron (ENST00000547956/ENSG00000171310, intron 1 of 1)	104457001	104602147	145147	1	ENSG00000171310	ENST00000546689	10324	CHST11	CHST11	protein_coding	carbohydrate sulfotransferase 11 [Source:HGNC Symbol;Acc:HGNC:17422]
chr13	113802141	113802606	466	*	5.2	3.85	5.89	-2.04	0.000182	0.0172	Promoter (<=1kb)	113803050	113811953	8904	1	ENSG00000184497	ENST00000467169	-444	TMEM255B	TMEM255B	protein_coding	transmembrane protein 255B [Source:HGNC Symbol;Acc:HGNC:28297]
chr3	153580954	153581232	279	*	5.72	4.37	6.4	-2.04	0.000241	0.0211	Intron (ENST00000493214/ENSG00000238755, intron 4 of 6)	153607377	153607479	103	1	ENSG00000200162	ENST00000363292	-26145	NA	RF00019	misc_RNA	NA
chr3	120399299	120399988	690	*	7.28	5.93	7.96	-2.04	0.000247	0.0216	Promoter (<=1kb)	120396891	120400089	3199	2	ENSG00000163430	ENST00000488318	101	FSTL1	FSTL1	protein_coding	follistatin like 1 [Source:HGNC Symbol;Acc:HGNC:3972]
chr4	113243271	113243660	390	*	6.42	5.07	7.1	-2.04	0.000558	0.0378	Intron (ENST00000503271/ENSG00000145362, intron 10 of 30)	113214260	113217170	2911	2	ENSG00000196656	ENST00000356247	-26101	NA	AC004057.1	transcribed_processed_pseudogene	ribosomal protein S26 (RPS26) pseudogene
chr16	69564005	69564412	408	*	6.69	5.34	7.37	-2.03	2.16e-05	0.00324	Promoter (<=1kb)	69565094	69704650	139557	1	ENSG00000102908	ENST00000426654	-682	NFAT5	NFAT5	protein_coding	nuclear factor of activated T cells 5 [Source:HGNC Symbol;Acc:HGNC:7774]
chr7	92785285	92786295	1011	*	6.68	5.34	7.37	-2.03	3.62e-05	0.00496	Intron (ENST00000265734/ENSG00000105810, intron 2 of 7)	92604921	92833917	228997	2	ENSG00000105810	ENST00000265734	47622	CDK6	CDK6	protein_coding	cyclin dependent kinase 6 [Source:HGNC Symbol;Acc:HGNC:1777]
chr17	2195610	2196033	424	*	6.23	4.89	6.92	-2.03	6.51e-05	0.00788	Intron (ENST00000263073/ENSG00000070366, intron 10 of 18)	2199762	2200039	278	1	ENSG00000265777	ENST00000580297	-3729	RN7SL624P	RN7SL624P	misc_RNA	RNA, 7SL, cytoplasmic 624, pseudogene [Source:HGNC Symbol;Acc:HGNC:46640]
chr2	150387579	150388213	635	*	5.78	4.43	6.46	-2.03	8.36e-05	0.00949	Distal Intergenic	150470141	150471960	1820	2	ENSG00000115963	ENST00000473639	83747	RND3	RND3	protein_coding	Rho family GTPase 3 [Source:HGNC Symbol;Acc:HGNC:671]
chr8	94167118	94167886	769	*	7.24	5.89	7.92	-2.03	0.000164	0.0161	Intron (ENST00000027335/ENSG00000079112, intron 9 of 17)	94145969	94162128	16160	2	ENSG00000079112	ENST00000520952	-4990	CDH17	CDH17	protein_coding	cadherin 17 [Source:HGNC Symbol;Acc:HGNC:1756]
chr14	57970240	57970816	577	*	6.31	4.96	6.99	-2.03	0.000272	0.023	Intron (ENST00000556568/ENSG00000151812, intron 1 of 1)	57976751	57982063	5313	2	ENSG00000151812	ENST00000554648	11247	SLC35F4	SLC35F4	protein_coding	solute carrier family 35 member F4 [Source:HGNC Symbol;Acc:HGNC:19845]
chr14	56963250	56963706	457	*	6.06	4.72	6.75	-2.03	0.000802	0.0491	Intron (ENST00000554725/ENSG00000248550, intron 2 of 3)	56978409	56979621	1213	1	ENSG00000243388	ENST00000467870	-14703	RPL3P3	RPL3P3	processed_pseudogene	ribosomal protein L3 pseudogene 3 [Source:HGNC Symbol;Acc:HGNC:23550]
chr12	130796852	130797665	814	*	8.14	6.81	8.83	-2.02	1.47e-06	0.000356	Intron (ENST00000261653/ENSG00000111450, intron 9 of 9)	130798393	130801460	3068	2	ENSG00000111450	ENST00000540889	3795	STX2	STX2	protein_coding	syntaxin 2 [Source:HGNC Symbol;Acc:HGNC:3403]
chrX	136021276	136022402	1127	*	6.33	4.99	7.01	-2.02	3.99e-05	0.00537	Promoter (2-3kb)	136024456	136040084	15629	1	ENSG00000198689	ENST00000638078	-2054	SLC9A6	SLC9A6	protein_coding	solute carrier family 9 member A6 [Source:HGNC Symbol;Acc:HGNC:11079]
chr5	140827863	140828575	713	*	5.16	3.82	5.84	-2.02	0.000148	0.0149	Promoter (<=1kb)	140827958	140831224	3267	1	ENSG00000081842	ENST00000378126	0	PCDHA6	PCDHA6	protein_coding	protocadherin alpha 6 [Source:HGNC Symbol;Acc:HGNC:8672]
chr7	25312965	25313457	493	*	6.09	4.75	6.77	-2.02	0.000152	0.0152	Distal Intergenic	25321302	25326815	5514	2	ENSG00000233824	ENST00000414127	13358	NA	AC003985.1	lincRNA	novel transcript
chr10	18764005	18764465	461	*	7.32	5.98	8	-2.02	0.000172	0.0165	Distal Intergenic	18746433	18747853	1421	1	ENSG00000234244	ENST00000427232	17572	NA	AL512641.1	lincRNA	novel transcript
chr10	82813892	82814278	387	*	5.73	4.39	6.42	-2.02	0.000247	0.0216	Intron (ENST00000372141/ENSG00000185737, intron 3 of 8)	82799742	82985605	185864	1	ENSG00000185737	ENST00000537893	14150	NRG3	NRG3	protein_coding	neuregulin 3 [Source:HGNC Symbol;Acc:HGNC:7999]
chrX	127490783	127491573	791	*	6.98	5.64	7.66	-2.02	0.000348	0.0276	Distal Intergenic	127392760	127394771	2012	1	ENSG00000280275	ENST00000623410	98023	NA	Z82209.2	TEC	TEC
chr7	137539263	137539623	361	*	5.4	4.06	6.08	-2.02	0.000394	0.03	Intron (ENST00000453654/ENSG00000157680, intron 20 of 32)	137513859	137513933	75	1	ENSG00000279483	ENST00000623936	25404	NA	AC090498.1	processed_pseudogene	ribosomal protein L41 (RPL41) pseudogene
chr11	20112199	20113050	852	*	7.17	5.84	7.85	-2.01	2.73e-05	0.00389	Promoter (1-2kb)	20114383	20118282	3900	1	ENSG00000166833	ENST00000528923	-1333	NAV2	NAV2	protein_coding	neuron navigator 2 [Source:HGNC Symbol;Acc:HGNC:15997]
chr6	15735550	15736736	1187	*	7.1	5.77	7.78	-2.01	8.48e-05	0.0096	Distal Intergenic	15522843	15663058	140216	2	ENSG00000047579	ENST00000513680	-72492	DTNBP1	DTNBP1	protein_coding	dystrobrevin binding protein 1 [Source:HGNC Symbol;Acc:HGNC:17328]
chr9	27441344	27442012	669	*	6.79	5.46	7.47	-2.01	9.08e-05	0.0102	Intron (ENST00000262244/ENSG00000120162, intron 2 of 3)	27359024	27421714	62691	2	ENSG00000120162	ENST00000603061	-19630	MOB3B	MOB3B	protein_coding	MOB kinase activator 3B [Source:HGNC Symbol;Acc:HGNC:23825]
chr15	49270417	49270993	577	*	5.82	4.49	6.5	-2.01	9.33e-05	0.0104	Intron (ENST00000559883/ENSG00000156958, intron 6 of 6)	49283706	49367869	84164	1	ENSG00000156958	ENST00000558399	-12713	GALK2	GALK2	protein_coding	galactokinase 2 [Source:HGNC Symbol;Acc:HGNC:4119]
chr12	76636231	76637047	817	*	6.16	4.83	6.84	-2.01	0.000103	0.0112	Distal Intergenic	76619386	76620043	658	1	ENSG00000271142	ENST00000603536	16845	YWHAQP7	YWHAQP7	processed_pseudogene	YWHAQ pseudogene 7 [Source:HGNC Symbol;Acc:HGNC:37686]
chr15	38610852	38611593	742	*	5.99	4.67	6.67	-2.01	0.000124	0.013	Distal Intergenic	38628005	38689314	61310	1	ENSG00000175779	ENST00000643648	-16412	C15orf53	C15orf53	protein_coding	chromosome 15 open reading frame 53 [Source:HGNC Symbol;Acc:HGNC:33796]
chr6	99145366	99146141	776	*	6.27	4.94	6.95	-2.01	0.000125	0.013	Distal Intergenic	99124609	99124696	88	1	ENSG00000265226	ENST00000579940	20757	MIR548AI	MIR548AI	miRNA	microRNA 548ai [Source:HGNC Symbol;Acc:HGNC:41854]
chr2	234313589	234314055	467	*	5.88	4.55	6.56	-2.01	0.000145	0.0148	Distal Intergenic	234329483	234329838	356	1	ENSG00000237784	ENST00000430199	-15428	NA	AC097713.2	processed_pseudogene	ribosomal protein S20 (RPS20) pseudogene
chr4	105236611	105237030	420	*	4.93	3.6	5.61	-2.01	0.000152	0.0152	Exon (ENST00000305737/ENSG00000168769, exon 3 of 3)	105293664	105293946	283	1	ENSG00000243383	ENST00000480252	-56634	RN7SL89P	RN7SL89P	misc_RNA	RNA, 7SL, cytoplasmic 89, pseudogene [Source:HGNC Symbol;Acc:HGNC:46105]
chr7	43311263	43311847	585	*	5.4	4.07	6.08	-2.01	0.000163	0.016	Exon (ENST00000395891/ENSG00000002746, exon 4 of 30)	43274159	43274582	424	1	ENSG00000213717	ENST00000455430	37104	NA	AC004692.1	processed_pseudogene	ribosomal protein L18a (RPL18A) pseudogene
chr19	20167023	20167632	610	*	6.77	5.45	7.45	-2.01	0.000166	0.0162	Promoter (<=1kb)	20167228	20188776	21549	1	ENSG00000256229	ENST00000597083	0	ZNF486	ZNF486	protein_coding	zinc finger protein 486 [Source:HGNC Symbol;Acc:HGNC:20807]
chr2	62521040	62521618	579	*	5.19	3.87	5.87	-2.01	0.000183	0.0173	Distal Intergenic	62500627	62511894	11268	2	ENSG00000186889	ENST00000479763	-9146	TMEM17	TMEM17	protein_coding	transmembrane protein 17 [Source:HGNC Symbol;Acc:HGNC:26623]
chr6	12324125	12324476	352	*	5.72	4.4	6.4	-2.01	0.000385	0.0296	Distal Intergenic	12319453	12319592	140	1	ENSG00000218893	ENST00000405924	4672	SUMO2P12	SUMO2P12	processed_pseudogene	SUMO2 pseudogene 12 [Source:HGNC Symbol;Acc:HGNC:49350]
chr9	26012823	26013426	604	*	5.8	4.47	6.48	-2.01	0.000453	0.0328	Distal Intergenic	26066675	26118408	51734	1	ENSG00000276759	ENST00000612217	-53249	NA	AL353753.1	lincRNA	putative deoxyuridine 5'-triphosphate nucleotidohydrolase-like protein FLJ16323 [Source:NCBI gene;Acc:100506422]
chr5	50874448	50874989	542	*	5.35	4.02	6.03	-2.01	0.000804	0.0492	Distal Intergenic	50858760	50860020	1261	2	ENSG00000249405	ENST00000512599	-14428	NA	AC022441.1	lincRNA	novel transcript
chr1	160707421	160709828	2408	*	10.48	9.16	11.16	-2	2.24e-07	7.56e-05	Promoter (1-2kb)	160683519	160711803	28285	2	ENSG00000117091	ENST00000368045	1975	CD48	CD48	protein_coding	CD48 molecule [Source:HGNC Symbol;Acc:HGNC:1683]
chr7	27960538	27961698	1161	*	7.11	5.79	7.79	-2	1.94e-05	0.00298	Intron (ENST00000427814/ENSG00000153814, intron 1 of 3)	27830573	27992056	161484	2	ENSG00000153814	ENST00000427814	30358	JAZF1	JAZF1	protein_coding	JAZF zinc finger 1 [Source:HGNC Symbol;Acc:HGNC:28917]
chr10	74900317	74900766	450	*	5.99	4.67	6.67	-2	0.000139	0.0143	Intron (ENST00000648725/ENSG00000156650, intron 3 of 17)	74842883	74970271	127389	1	ENSG00000156650	ENST00000649645	57434	KAT6B	KAT6B	protein_coding	lysine acetyltransferase 6B [Source:HGNC Symbol;Acc:HGNC:17582]
chr4	128410157	128410986	830	*	6.44	5.12	7.12	-2	0.000153	0.0153	Intron (ENST00000505133/ENSG00000251432, intron 3 of 4)	128428070	128519394	91325	1	ENSG00000251432	ENST00000511497	-17084	LINC02615	LINC02615	lincRNA	long intergenic non-protein coding RNA 2615 [Source:HGNC Symbol;Acc:HGNC:53402]
chr8	72173895	72174613	719	*	7.04	5.71	7.71	-2	0.000237	0.021	Distal Intergenic	72196334	72202269	5936	1	ENSG00000253317	ENST00000523602	-21721	NA	AC078906.1	lincRNA	novel transcript
chr5	147481476	147482315	840	*	6.37	5.05	7.05	-2	0.000356	0.028	Intron (ENST00000343218/ENSG00000113657, intron 1 of 13)	147418483	147454266	35784	2	ENSG00000113657	ENST00000512722	-27210	DPYSL3	DPYSL3	protein_coding	dihydropyrimidinase like 3 [Source:HGNC Symbol;Acc:HGNC:3015]
chr4	159027556	159027954	399	*	5.42	4.1	6.1	-2	0.000437	0.0319	Promoter (1-2kb)	159026139	159026527	389	1	ENSG00000249367	ENST00000515543	1417	FABP5P12	FABP5P12	processed_pseudogene	fatty acid binding protein 5 pseudogene 12 [Source:HGNC Symbol;Acc:HGNC:31067]
chr14	92280665	92281472	808	*	7.05	5.74	7.73	-1.99	3.87e-05	0.00522	Distal Intergenic	92265702	92265807	106	1	ENSG00000201097	ENST00000364227	14963	RNU6-366P	RNU6-366P	snRNA	RNA, U6 small nuclear 366, pseudogene [Source:HGNC Symbol;Acc:HGNC:47329]
chr16	66013241	66013984	744	*	5.82	4.51	6.5	-1.99	9.35e-05	0.0104	Distal Intergenic	65938189	65938453	265	2	ENSG00000261234	ENST00000567026	-74788	NA	AC025281.1	processed_pseudogene	ribosomal protein L35a (RPL35A) pseudogene
chr4	99877900	99878295	396	*	5.18	3.86	5.85	-1.99	0.000166	0.0162	Downstream (<1kb)	99864872	99869614	4743	1	ENSG00000070190	ENST00000514301	13028	DAPP1	DAPP1	protein_coding	dual adaptor of phosphotyrosine and 3-phosphoinositides 1 [Source:HGNC Symbol;Acc:HGNC:16500]
chr16	83453881	83454429	549	*	6.67	5.35	7.35	-1.99	0.000178	0.017	Intron (ENST00000567109/ENSG00000140945, intron 6 of 13)	83508346	83508408	63	1	ENSG00000263785	ENST00000580839	-53917	MIR3182	MIR3182	miRNA	microRNA 3182 [Source:HGNC Symbol;Acc:HGNC:38317]
chr7	145909816	145910466	651	*	6.76	5.45	7.44	-1.99	0.000257	0.0221	Distal Intergenic	146050062	146050366	305	1	ENSG00000280144	ENST00000623696	-139596	NA	AC073308.1	TEC	tec
chr20	29742441	29743176	736	*	5.59	4.27	6.27	-1.99	0.00035	0.0277	Promoter (<=1kb)	29741510	29741661	152	2	ENSG00000283291	ENST00000638132	-780	NA	RF00002	rRNA	NA
chr2	154606942	154607461	520	*	5.73	4.42	6.41	-1.99	0.000449	0.0327	Distal Intergenic	154590407	154590528	122	1	ENSG00000223290	ENST00000411358	16535	RNA5SP107	RNA5SP107	rRNA_pseudogene	RNA, 5S ribosomal pseudogene 107 [Source:HGNC Symbol;Acc:HGNC:42905]
chr6	143368464	143368846	383	*	7.02	5.71	7.7	-1.99	0.000564	0.0381	Distal Intergenic	143386581	143387409	829	1	ENSG00000270655	ENST00000604177	-17735	NA	AL031320.1	processed_pseudogene	chromosome 4 open reading frame 46 (C4orf46) pseudogene
chr13	74477817	74478463	647	*	5.68	4.36	6.36	-1.99	0.000625	0.0412	Intron (ENST00000446691/ENSG00000281167, intron 1 of 6)	74434538	74555515	120978	1	ENSG00000281167	ENST00000446691	43279	NA	AL355390.2	lincRNA	novel transcript
chr1	167669303	167669848	546	*	7.81	6.51	8.48	-1.98	9.35e-06	0.00162	Intron (ENST00000537350/ENSG00000198771, intron 1 of 5)	167627385	167630674	3290	2	ENSG00000241666	ENST00000451992	-38629	NA	AL031733.2	antisense	novel transcript
chr4	65669914	65670609	696	*	5.54	4.23	6.21	-1.98	0.000107	0.0115	Promoter (<=1kb)	65319563	65670343	350781	2	ENSG00000145242	ENST00000273854	0	EPHA5	EPHA5	protein_coding	EPH receptor A5 [Source:HGNC Symbol;Acc:HGNC:3389]
chr14	55180457	55181044	588	*	5.47	4.17	6.15	-1.98	0.000166	0.0162	Exon (ENST00000395425/ENSG00000126787, exon 6 of 20)	55180656	55191172	10517	2	ENSG00000126787	ENST00000557645	10128	DLGAP5	DLGAP5	protein_coding	DLG associated protein 5 [Source:HGNC Symbol;Acc:HGNC:16864]
chr8	40191359	40191714	356	*	5.12	3.82	5.79	-1.98	0.000205	0.0189	Distal Intergenic	40161458	40172612	11155	1	ENSG00000254143	ENST00000520487	29901	NA	AC022733.2	lincRNA	novel transcript
chr4	131426462	131427320	859	*	6.52	5.21	7.19	-1.98	0.000234	0.0208	Intron (ENST00000500169/ENSG00000250102, intron 1 of 2)	131380013	131528121	148109	1	ENSG00000250102	ENST00000500169	46449	LINC02377	LINC02377	lincRNA	long intergenic non-protein coding RNA 2377 [Source:HGNC Symbol;Acc:HGNC:53300]
chr2	150472255	150472923	669	*	6.98	5.67	7.65	-1.98	0.000306	0.025	Promoter (<=1kb)	150470141	150471960	1820	2	ENSG00000115963	ENST00000473639	-295	RND3	RND3	protein_coding	Rho family GTPase 3 [Source:HGNC Symbol;Acc:HGNC:671]
chr14	81849757	81850466	710	*	5.7	4.4	6.37	-1.98	0.000355	0.028	Intron (ENST00000554814/ENSG00000259035, intron 3 of 3)	81916231	81917888	1658	1	ENSG00000258501	ENST00000554099	-65765	EIF3LP1	EIF3LP1	processed_pseudogene	eukaryotic translation initiation factor 3 subunit L pseudogene 1 [Source:HGNC Symbol;Acc:HGNC:20010]
chr4	183304188	183304832	645	*	6.64	5.33	7.32	-1.98	0.000467	0.0335	Intron (ENST00000403733/ENSG00000151718, intron 21 of 22)	183318194	183320774	2581	2	ENSG00000177300	ENST00000323319	15942	CLDN22	CLDN22	protein_coding	claudin 22 [Source:HGNC Symbol;Acc:HGNC:2044]
chr8	101790754	101791346	593	*	7.2	5.89	7.87	-1.98	0.000516	0.0361	Promoter (<=1kb)	101686727	101790961	104235	2	ENSG00000104490	ENST00000220931	0	NCALD	NCALD	protein_coding	neurocalcin delta [Source:HGNC Symbol;Acc:HGNC:7655]
chr7	108402653	108403122	470	*	6.99	5.69	7.67	-1.98	0.000633	0.0415	Intron (ENST00000379028/ENSG00000091129, intron 1 of 32)	108148117	108456321	308205	2	ENSG00000091129	ENST00000379024	53199	NRCAM	NRCAM	protein_coding	neuronal cell adhesion molecule [Source:HGNC Symbol;Acc:HGNC:7994]
chr16	11232901	11234408	1508	*	7.45	6.15	8.12	-1.97	1.04e-05	0.00178	Distal Intergenic	11242653	11243552	900	1	ENSG00000263179	ENST00000571636	-8245	HNRNPCP4	HNRNPCP4	processed_pseudogene	heterogeneous nuclear ribonucleoprotein C pseudogene 4 [Source:HGNC Symbol;Acc:HGNC:48816]
chr11	100876719	100877493	775	*	8.27	6.97	8.95	-1.97	2.36e-05	0.00349	Intron (ENST00000524892/ENSG00000165895, intron 4 of 22)	100913500	100948535	35036	1	ENSG00000165895	ENST00000531183	-36007	ARHGAP42	ARHGAP42	protein_coding	Rho GTPase activating protein 42 [Source:HGNC Symbol;Acc:HGNC:26545]
chr3	42698686	42699215	530	*	6.9	5.6	7.58	-1.97	2.6e-05	0.00374	Promoter (1-2kb)	42692663	42697099	4437	2	ENSG00000010282	ENST00000426666	-1587	HHATL	HHATL	protein_coding	hedgehog acyltransferase like [Source:HGNC Symbol;Acc:HGNC:13242]
chr10	121062133	121062949	817	*	6.46	5.17	7.14	-1.97	0.000107	0.0115	Distal Intergenic	121133090	121133723	634	2	ENSG00000236762	ENST00000433839	70774	RPL19P16	RPL19P16	processed_pseudogene	ribosomal protein L19 pseudogene 16 [Source:HGNC Symbol;Acc:HGNC:36596]
chr20	43507491	43508003	513	*	5.71	4.41	6.38	-1.97	0.000111	0.0118	Promoter (<=1kb)	43507680	43515150	7471	1	ENSG00000185513	ENST00000434666	0	L3MBTL1	L3MBTL1	protein_coding	L3MBTL1, histone methyl-lysine binding protein [Source:HGNC Symbol;Acc:HGNC:15905]
chr2	16626395	16627259	865	*	7.62	6.33	8.3	-1.97	0.000268	0.0228	Intron (ENST00000381323/ENSG00000197872, intron 1 of 11)	16552936	16665828	112893	2	ENSG00000197872	ENST00000406434	38569	FAM49A	FAM49A	protein_coding	family with sequence similarity 49 member A [Source:HGNC Symbol;Acc:HGNC:25373]
chr9	38383154	38384170	1017	*	6.86	5.57	7.53	-1.97	0.000306	0.025	Distal Intergenic	38392664	38398661	5998	1	ENSG00000137124	ENST00000377698	-8494	ALDH1B1	ALDH1B1	protein_coding	aldehyde dehydrogenase 1 family member B1 [Source:HGNC Symbol;Acc:HGNC:407]
chr3	175495340	175495907	568	*	6.83	5.53	7.5	-1.97	0.000384	0.0296	Intron (ENST00000454872/ENSG00000177694, intron 9 of 13)	175397247	175397348	102	2	ENSG00000199792	ENST00000362922	-97992	RNU6-1233P	RNU6-1233P	snRNA	RNA, U6 small nuclear 1233, pseudogene [Source:HGNC Symbol;Acc:HGNC:48196]
chr4	100106891	100107435	545	*	7.56	6.26	8.24	-1.97	0.000426	0.0315	Intron (ENST00000515026/ENSG00000245322, intron 5 of 5)	100041841	100042104	264	2	ENSG00000248820	ENST00000503440	-64787	DYNLL1P6	DYNLL1P6	processed_pseudogene	dynein light chain LC8-type 1 pseudogene 6 [Source:HGNC Symbol;Acc:HGNC:49657]
chr13	74069804	74070671	868	*	5.89	4.59	6.56	-1.97	0.000549	0.0375	Distal Intergenic	73812873	73995056	182184	2	ENSG00000118922	ENST00000472022	-74748	KLF12	KLF12	protein_coding	Kruppel like factor 12 [Source:HGNC Symbol;Acc:HGNC:6346]
chr12	46585783	46586267	485	*	5.88	4.59	6.56	-1.97	0.000574	0.0385	Intron (ENST00000611243/ENSG00000257261, intron 1 of 1)	46592573	46593305	733	1	ENSG00000272963	ENST00000608051	-6306	OR7A19P	OR7A19P	unprocessed_pseudogene	olfactory receptor family 7 subfamily A member 19 pseudogene [Source:HGNC Symbol;Acc:HGNC:15337]
chr4	178165045	178165656	612	*	5.36	4.06	6.03	-1.97	0.000751	0.0469	Distal Intergenic	178116721	178116861	141	2	ENSG00000253000	ENST00000517191	-48184	RNU1-45P	RNU1-45P	snRNA	RNA, U1 small nuclear 45, pseudogene [Source:HGNC Symbol;Acc:HGNC:48387]
chr7	18290107	18291734	1628	*	6.56	5.27	7.23	-1.96	9.4e-05	0.0104	Promoter (<=1kb)	18290188	18327758	37571	1	ENSG00000048052	ENST00000411993	0	HDAC9	HDAC9	protein_coding	histone deacetylase 9 [Source:HGNC Symbol;Acc:HGNC:14065]
chr2	109475642	109476379	738	*	6.09	4.79	6.76	-1.96	0.000136	0.014	Intron (ENST00000309415/ENSG00000172985, intron 8 of 9)	109552536	109552846	311	1	ENSG00000237916	ENST00000417974	-76157	NA	AC011753.4	processed_pseudogene	ribosomal protein L37 (RPL37) pseudogene
chr8	39052801	39053150	350	*	5.49	4.2	6.16	-1.96	0.000301	0.0249	Intron (ENST00000487273/ENSG00000168615, intron 12 of 21)	39075888	39082726	6839	1	ENSG00000168615	ENST00000484143	-22738	ADAM9	ADAM9	protein_coding	ADAM metallopeptidase domain 9 [Source:HGNC Symbol;Acc:HGNC:216]
chr8	32460136	32460769	634	*	5.51	4.22	6.18	-1.96	0.000432	0.0317	Intron (ENST00000518104/ENSG00000157168, intron 1 of 11)	32440746	32442725	1980	1	ENSG00000254049	ENST00000519023	19390	NRG1-IT3	NRG1-IT3	sense_intronic	NRG1 intronic transcript 3 [Source:HGNC Symbol;Acc:HGNC:43635]
chr3	111506500	111506777	278	*	5.21	3.92	5.88	-1.96	0.000757	0.0472	Intron (ENST00000460744/ENSG00000153283, intron 3 of 4)	111466313	111497095	30783	2	ENSG00000239311	ENST00000497896	-9405	NA	AC092916.1	lincRNA	novel transcript
chr11	47328368	47328862	495	*	6.61	5.33	7.28	-1.95	4.1e-05	0.00546	Promoter (<=1kb)	47328142	47329406	1265	1	ENSG00000110514	ENST00000469699	226	MADD	MADD	protein_coding	MAP kinase activating death domain [Source:HGNC Symbol;Acc:HGNC:6766]
chr11	121481902	121483010	1109	*	8.85	7.56	9.52	-1.95	4.2e-05	0.00557	Intron (ENST00000260197/ENSG00000137642, intron 3 of 47)	121447331	121453013	5683	2	ENSG00000246790	ENST00000501964	-28889	NA	AP000977.1	antisense	NA
chr10	72676289	72676832	544	*	6.04	4.76	6.7	-1.95	0.000103	0.0112	Distal Intergenic	72692131	72887694	195564	1	ENSG00000156026	ENST00000373053	-15299	MCU	MCU	protein_coding	mitochondrial calcium uniporter [Source:HGNC Symbol;Acc:HGNC:23526]
chr5	53779573	53780139	567	*	7	5.72	7.67	-1.95	0.000141	0.0144	Intron (ENST00000504552/ENSG00000250447, intron 3 of 3)	53777014	53819676	42663	2	ENSG00000250447	ENST00000511953	39537	LINC02105	LINC02105	lincRNA	long intergenic non-protein coding RNA 2105 [Source:HGNC Symbol;Acc:HGNC:52960]
chr6	165884435	165885204	770	*	5.76	4.47	6.43	-1.95	0.000196	0.0183	Intron (ENST00000647768/ENSG00000112541, intron 1 of 2)	165901820	165924592	22773	2	ENSG00000112541	ENST00000649362	39388	PDE10A	PDE10A	protein_coding	phosphodiesterase 10A [Source:HGNC Symbol;Acc:HGNC:8772]
chr6	75863250	75864125	876	*	6.24	4.96	6.91	-1.95	0.000214	0.0195	Promoter (1-2kb)	75865239	75865335	97	2	ENSG00000223169	ENST00000411237	1210	RNA5SP209	RNA5SP209	rRNA_pseudogene	RNA, 5S ribosomal pseudogene 209 [Source:HGNC Symbol;Acc:HGNC:43109]
chr4	181322856	181323619	764	*	7.26	5.98	7.93	-1.95	0.000239	0.0211	Distal Intergenic	181261161	181265029	3869	2	ENSG00000249460	ENST00000512547	-57827	LINC02500	LINC02500	lincRNA	long intergenic non-protein coding RNA 2500 [Source:HGNC Symbol;Acc:HGNC:53488]
chr10	30742243	30742886	644	*	6.72	5.44	7.38	-1.95	0.000271	0.0229	Distal Intergenic	30723251	30723740	490	1	ENSG00000230720	ENST00000416310	18992	NA	AL451107.1	lincRNA	NA
chr5	87194783	87195678	896	*	6.07	4.79	6.74	-1.95	0.000338	0.0269	Distal Intergenic	87216606	87239790	23185	2	ENSG00000233828	ENST00000445770	44112	LINC01949	LINC01949	lincRNA	long intergenic non-protein coding RNA 1949 [Source:HGNC Symbol;Acc:HGNC:25650]
chr8	1304968	1305511	544	*	6.01	4.72	6.67	-1.95	0.00046	0.0332	Promoter (2-3kb)	1296034	1302607	6574	2	ENSG00000275427	ENST00000617093	-2361	NA	AF067845.2	lincRNA	NA
chr6	33375704	33376400	697	*	5.45	4.17	6.11	-1.95	0.000479	0.0341	Distal Intergenic	33365548	33366243	696	2	ENSG00000228285	ENST00000447689	-9461	LYPLA2P1	LYPLA2P1	processed_pseudogene	lysophospholipase II pseudogene 1 [Source:HGNC Symbol;Acc:HGNC:21069]
chr5	126811239	126812139	901	*	7.28	6.01	7.95	-1.94	4.08e-05	0.00545	Promoter (<=1kb)	126811713	126821081	9369	1	ENSG00000113368	ENST00000494185	0	LMNB1	LMNB1	protein_coding	lamin B1 [Source:HGNC Symbol;Acc:HGNC:6637]
chr9	5750231	5751108	878	*	6.7	5.43	7.37	-1.94	4.13e-05	0.00549	Intron (ENST00000251879/ENSG00000107036, intron 12 of 21)	5763397	5775238	11842	1	ENSG00000107036	ENST00000545243	-12289	RIC1	RIC1	protein_coding	RIC1 homolog, RAB6A GEF complex partner 1 [Source:HGNC Symbol;Acc:HGNC:17686]
chr20	856174	856764	591	*	6.36	5.09	7.03	-1.94	5.59e-05	0.00701	3' UTR	845124	857463	12340	1	ENSG00000125898	ENST00000505691	11050	FAM110A	FAM110A	protein_coding	family with sequence similarity 110 member A [Source:HGNC Symbol;Acc:HGNC:16188]
chr4	7084114	7084797	684	*	6.04	4.76	6.7	-1.94	7.98e-05	0.00921	Distal Intergenic	7058906	7068197	9292	2	ENSG00000109519	ENST00000264954	-15917	GRPEL1	GRPEL1	protein_coding	GrpE like 1, mitochondrial [Source:HGNC Symbol;Acc:HGNC:19696]
chr8	125175036	125175704	669	*	6.43	5.16	7.1	-1.94	0.0001	0.011	Intron (ENST00000523741/ENSG00000156831, intron 4 of 4)	125124144	125367118	242975	1	ENSG00000156831	ENST00000517315	50892	NSMCE2	NSMCE2	protein_coding	NSE2 (MMS21) homolog, SMC5-SMC6 complex SUMO ligase [Source:HGNC Symbol;Acc:HGNC:26513]
chr10	22912445	22913771	1327	*	7.71	6.44	8.38	-1.94	0.000137	0.0141	Distal Intergenic	22928024	23037587	109564	1	ENSG00000165309	ENST00000298032	-14253	ARMC3	ARMC3	protein_coding	armadillo repeat containing 3 [Source:HGNC Symbol;Acc:HGNC:30964]
chr2	191115605	191116057	453	*	6.38	5.11	7.05	-1.94	0.000154	0.0154	Intron (ENST00000358470/ENSG00000138378, intron 3 of 23)	191121950	191122056	107	1	ENSG00000207402	ENST00000384671	-5893	RNU6-959P	RNU6-959P	snRNA	RNA, U6 small nuclear 959, pseudogene [Source:HGNC Symbol;Acc:HGNC:47922]
chr3	77577084	77577790	707	*	5.56	4.29	6.23	-1.94	0.000203	0.0187	3' UTR	77588781	77618180	29400	1	ENSG00000185008	ENST00000490991	-10991	ROBO2	ROBO2	protein_coding	roundabout guidance receptor 2 [Source:HGNC Symbol;Acc:HGNC:10250]
chr6	143965721	143966466	746	*	6.63	5.36	7.29	-1.94	0.000281	0.0236	Promoter (<=1kb)	143940338	143964868	24531	2	ENSG00000118495	ENST00000367572	-853	PLAGL1	PLAGL1	protein_coding	PLAG1 like zinc finger 1 [Source:HGNC Symbol;Acc:HGNC:9046]
chr2	67600253	67600769	517	*	6.02	4.75	6.68	-1.94	0.000298	0.0248	Intron (ENST00000419809/ENSG00000235495, intron 1 of 1)	67562067	67574044	11978	1	ENSG00000224173	ENST00000433065	38186	NA	AC007422.1	lincRNA	NA
chr6	54802857	54803409	553	*	5.64	4.37	6.31	-1.94	0.000302	0.0249	Distal Intergenic	54786387	54786492	106	1	ENSG00000251946	ENST00000516137	16470	RNU6-1023P	RNU6-1023P	snRNA	RNA, U6 small nuclear 1023, pseudogene [Source:HGNC Symbol;Acc:HGNC:47986]
chr1	177771361	177771967	607	*	7.37	6.09	8.04	-1.94	0.000403	0.0303	Distal Intergenic	177700524	177710330	9807	1	ENSG00000236720	ENST00000427173	70837	LINC01741	LINC01741	lincRNA	long intergenic non-protein coding RNA 1741 [Source:HGNC Symbol;Acc:HGNC:52529]
chr9	109894959	109895802	844	*	6.92	5.65	7.58	-1.94	0.000555	0.0377	Intron (ENST00000374531/ENSG00000243444, intron 4 of 6)	109867271	109923849	56579	1	ENSG00000243444	ENST00000465091	27688	PALM2	PALM2	protein_coding	paralemmin 2 [Source:HGNC Symbol;Acc:HGNC:15845]
chr11	116853393	116854326	934	*	9.17	7.9	9.84	-1.93	6.72e-07	0.000187	Intron (ENST00000444200/ENSG00000235910, intron 1 of 1)	116845184	116849138	3955	2	ENSG00000160584	ENST00000454905	-4255	SIK3	SIK3	protein_coding	SIK family kinase 3 [Source:HGNC Symbol;Acc:HGNC:29165]
chr8	24221371	24221881	511	*	6.74	5.47	7.4	-1.93	0.000139	0.0143	Distal Intergenic	24169957	24177080	7124	2	ENSG00000253891	ENST00000521681	-44291	NA	AC023202.1	lincRNA	novel transcript
chr12	26282739	26283630	892	*	5.79	4.53	6.46	-1.93	0.000165	0.0162	Intron (ENST00000534829/ENSG00000123096, intron 2 of 3)	26273329	26273900	572	2	ENSG00000278095	ENST00000621404	-8839	NA	AC022509.4	antisense	novel transcript, antisense to SSPN
chrX	11385996	11386659	664	*	6.26	5	6.92	-1.93	0.000204	0.0189	Intron (ENST00000380736/ENSG00000047648, intron 1 of 12)	11137543	11427773	290231	2	ENSG00000047648	ENST00000380736	41114	ARHGAP6	ARHGAP6	protein_coding	Rho GTPase activating protein 6 [Source:HGNC Symbol;Acc:HGNC:676]
chr3	189349504	189350396	893	*	6.92	5.66	7.58	-1.93	0.000255	0.022	Distal Intergenic	189309894	189315595	5702	1	ENSG00000188001	ENST00000481307	39610	TPRG1	TPRG1	protein_coding	tumor protein p63 regulated 1 [Source:HGNC Symbol;Acc:HGNC:24759]
chr6	115545111	115545619	509	*	5.28	4.01	5.94	-1.93	0.000272	0.023	Distal Intergenic	115633542	115634191	650	2	ENSG00000228777	ENST00000446525	88572	LINC02534	LINC02534	lincRNA	long intergenic non-protein coding RNA 2534 [Source:HGNC Symbol;Acc:HGNC:53567]
chr3	174529291	174529898	608	*	5.91	4.64	6.57	-1.93	0.000315	0.0256	Intron (ENST00000482228/ENSG00000177694, intron 1 of 1)	174440987	175097142	656156	1	ENSG00000177694	ENST00000434257	88304	NAALADL2	NAALADL2	protein_coding	N-acetylated alpha-linked acidic dipeptidase like 2 [Source:HGNC Symbol;Acc:HGNC:23219]
chr20	15895629	15896191	563	*	6.1	4.83	6.76	-1.93	0.000389	0.0298	Intron (ENST00000217246/ENSG00000172264, intron 10 of 16)	15862743	16053197	190455	1	ENSG00000172264	ENST00000378058	32886	MACROD2	MACROD2	protein_coding	MACRO domain containing 2 [Source:HGNC Symbol;Acc:HGNC:16126]
chr1	48787956	48788290	335	*	5.95	4.68	6.62	-1.93	0.000424	0.0314	Intron (ENST00000371839/ENSG00000186094, intron 6 of 13)	48759207	48776969	17763	2	ENSG00000162373	ENST00000480399	-10987	BEND5	BEND5	protein_coding	BEN domain containing 5 [Source:HGNC Symbol;Acc:HGNC:25668]
chr18	68379867	68380402	536	*	5.23	3.96	5.89	-1.93	0.000606	0.0401	Distal Intergenic	68427030	68436918	9889	1	ENSG00000265425	ENST00000577835	-46628	NA	AC005909.1	lincRNA	novel transcript
chr2	25557624	25558627	1004	*	7.35	6.08	8.01	-1.92	5e-05	0.00638	Intron (ENST00000496972/ENSG00000138101, intron 7 of 17)	25576564	25596456	19893	2	ENSG00000138101	ENST00000493386	37829	DTNB	DTNB	protein_coding	dystrobrevin beta [Source:HGNC Symbol;Acc:HGNC:3058]
chr10	91860485	91861386	902	*	7.29	6.03	7.95	-1.92	7.43e-05	0.00873	Intron (ENST00000371627/ENSG00000107854, intron 25 of 26)	91896704	91896897	194	1	ENSG00000273497	ENST00000611836	-35318	NA	AL359198.2	unprocessed_pseudogene	DnaJ (Hsp40) homolog, subfamily C, member 12 (DNAJC12) pseudogene
chr10	74558161	74559163	1003	*	6.66	5.41	7.32	-1.92	0.000104	0.0113	Intron (ENST00000539909/ENSG00000156110, intron 6 of 9)	74551392	74551493	102	1	ENSG00000206756	ENST00000384029	6769	NA	RF00019	misc_RNA	NA
chr8	108293369	108294823	1455	*	7.01	5.75	7.67	-1.92	0.000143	0.0146	Intron (ENST00000518634/ENSG00000104408, intron 2 of 2)	108234284	108248802	14519	2	ENSG00000104408	ENST00000518442	-44567	EIF3E	EIF3E	protein_coding	eukaryotic translation initiation factor 3 subunit E [Source:HGNC Symbol;Acc:HGNC:3277]
chr16	68647031	68647621	591	*	5.29	4.04	5.96	-1.92	0.000225	0.0203	Promoter (<=1kb)	68644248	68646168	1921	2	ENSG00000260577	ENST00000562172	-863	NA	AC126773.2	antisense	novel transcript, antisense to CDH3
chr1	211280957	211281367	411	*	5.12	3.86	5.78	-1.92	0.000305	0.025	Promoter (1-2kb)	211279238	211313474	34237	1	ENSG00000117625	ENST00000534460	1719	RCOR3	RCOR3	protein_coding	REST corepressor 3 [Source:HGNC Symbol;Acc:HGNC:25594]
chr8	135852794	135853404	611	*	6.23	4.98	6.89	-1.92	0.000415	0.0309	Distal Intergenic	135859369	135920578	61210	1	ENSG00000254101	ENST00000648045	-5965	LINC02055	LINC02055	lincRNA	long intergenic non-protein coding RNA 2055 [Source:HGNC Symbol;Acc:HGNC:52895]
chr5	59958834	59959781	948	*	6.31	5.05	6.97	-1.92	0.000424	0.0314	Intron (ENST00000502484/ENSG00000113448, intron 3 of 16)	59215454	59988632	773179	2	ENSG00000113448	ENST00000514231	28851	PDE4D	PDE4D	protein_coding	phosphodiesterase 4D [Source:HGNC Symbol;Acc:HGNC:8783]
chr14	72416625	72417315	691	*	6.84	5.58	7.5	-1.92	0.000576	0.0386	Intron (ENST00000553525/ENSG00000182732, intron 3 of 17)	72420979	72474069	53091	1	ENSG00000182732	ENST00000553690	-3664	RGS6	RGS6	protein_coding	regulator of G protein signaling 6 [Source:HGNC Symbol;Acc:HGNC:10002]
chr5	162444108	162444911	804	*	5.92	4.66	6.58	-1.92	0.000725	0.0459	Intron (ENST00000646143/ENSG00000254186, intron 2 of 3)	162424378	162473347	48970	2	ENSG00000254186	ENST00000522274	28436	NA	AC113414.1	antisense	novel transcript
chrX	24412651	24413478	828	*	6.52	5.27	7.18	-1.92	0.00078	0.0482	Distal Intergenic	24429573	24429920	348	2	ENSG00000225071	ENST00000419089	16442	NA	AC004552.1	processed_pseudogene	ribosomal protein S26 (RPS26) pseudogene
chr10	49190067	49191016	950	*	7.53	6.28	8.19	-1.91	7.57e-05	0.00882	Promoter (1-2kb)	49166768	49188585	21818	2	ENSG00000204161	ENST00000470884	-1482	TMEM273	TMEM273	protein_coding	transmembrane protein 273 [Source:HGNC Symbol;Acc:HGNC:27274]
chr5	131673258	131673856	599	*	5.78	4.53	6.43	-1.91	0.00017	0.0164	Intron (ENST00000514667/ENSG00000273217, intron 2 of 28)	131423921	131635236	211316	2	ENSG00000158987	ENST00000509018	-38022	RAPGEF6	RAPGEF6	protein_coding	Rap guanine nucleotide exchange factor 6 [Source:HGNC Symbol;Acc:HGNC:20655]
chr4	4898801	4899624	824	*	5.48	4.23	6.14	-1.91	0.000205	0.0189	Distal Intergenic	4894182	4895173	992	2	ENSG00000251587	ENST00000509421	-3628	LDHAP1	LDHAP1	processed_pseudogene	lactate dehydrogenase A pseudogene 1 [Source:HGNC Symbol;Acc:HGNC:6536]
chr2	195047915	195048211	297	*	5.19	3.94	5.84	-1.91	0.000256	0.022	Distal Intergenic	195003711	195026370	22660	2	ENSG00000235056	ENST00000418387	-21545	NA	AC010983.1	lincRNA	novel transcript
chr11	40168320	40168950	631	*	5.45	4.19	6.11	-1.91	0.000428	0.0315	Intron (ENST00000278198/ENSG00000148948, intron 1 of 1)	40107244	40112599	5356	2	ENSG00000279675	ENST00000624239	-55721	NA	AC080100.1	TEC	TEC
chr4	99574892	99575239	348	*	5.07	3.82	5.73	-1.91	0.000534	0.0369	Promoter (<=1kb)	99574824	99584193	9370	1	ENSG00000138823	ENST00000422897	68	MTTP	MTTP	protein_coding	microsomal triglyceride transfer protein [Source:HGNC Symbol;Acc:HGNC:7467]
chr22	31846405	31846997	593	*	6.49	5.24	7.15	-1.91	0.00058	0.0388	Promoter (<=1kb)	31846939	31875443	28505	1	ENSG00000100150	ENST00000494060	0	DEPDC5	DEPDC5	protein_coding	DEP domain containing 5 [Source:HGNC Symbol;Acc:HGNC:18423]
chr10	125015315	125015680	366	*	5.62	4.37	6.27	-1.91	0.000647	0.0421	Intron (ENST00000337195/ENSG00000175029, intron 3 of 10)	124989135	125006013	16879	2	ENSG00000175029	ENST00000334808	-9302	CTBP2	CTBP2	protein_coding	C-terminal binding protein 2 [Source:HGNC Symbol;Acc:HGNC:2495]
chr4	11446236	11446655	420	*	5.51	4.26	6.17	-1.91	0.000717	0.0454	Distal Intergenic	11393150	11429765	36616	2	ENSG00000002587	ENST00000002596	-16471	HS3ST1	HS3ST1	protein_coding	heparan sulfate-glucosamine 3-sulfotransferase 1 [Source:HGNC Symbol;Acc:HGNC:5194]
chr18	51513755	51514644	890	*	7.68	6.44	8.34	-1.9	1.87e-05	0.00289	Intron (ENST00000635503/ENSG00000227115, intron 3 of 3)	51560821	51643939	83119	1	ENSG00000227115	ENST00000635103	-46177	LINC01630	LINC01630	lincRNA	long intergenic non-protein coding RNA 1630 [Source:HGNC Symbol;Acc:HGNC:52295]
chr14	102819187	102820107	921	*	7.05	5.81	7.71	-1.9	4.66e-05	0.00604	Intron (ENST00000560371/ENSG00000131323, intron 1 of 10)	102830354	102906255	75902	1	ENSG00000131323	ENST00000351691	-10247	TRAF3	TRAF3	protein_coding	TNF receptor associated factor 3 [Source:HGNC Symbol;Acc:HGNC:12033]
chr2	58063743	58064637	895	*	6.5	5.26	7.16	-1.9	7.67e-05	0.00891	Intron (ENST00000648897/ENSG00000028116, intron 7 of 18)	58046875	58084927	38053	1	ENSG00000028116	ENST00000428021	16868	VRK2	VRK2	protein_coding	VRK serine/threonine kinase 2 [Source:HGNC Symbol;Acc:HGNC:12719]
chr8	76985141	76985751	611	*	6.72	5.47	7.37	-1.9	0.000108	0.0115	Promoter (<=1kb)	76983640	76986527	2888	2	ENSG00000164751	ENST00000518986	776	PEX2	PEX2	protein_coding	peroxisomal biogenesis factor 2 [Source:HGNC Symbol;Acc:HGNC:9717]
chrX	101430051	101431068	1018	*	6.7	5.46	7.36	-1.9	0.000119	0.0125	Intron (ENST00000433011/ENSG00000196440, intron 2 of 15)	101418782	101447877	29096	1	ENSG00000196440	ENST00000431677	11269	ARMCX4	ARMCX4	protein_coding	armadillo repeat containing X-linked 4 [Source:HGNC Symbol;Acc:HGNC:28615]
chr11	77299908	77300950	1043	*	6.65	5.41	7.31	-1.9	0.000147	0.0149	Promoter (<=1kb)	77271356	77301649	30294	2	ENSG00000178795	ENST00000527489	699	GDPD4	GDPD4	protein_coding	glycerophosphodiester phosphodiesterase domain containing 4 [Source:HGNC Symbol;Acc:HGNC:24849]
chr16	57062160	57062903	744	*	7.33	6.09	7.99	-1.9	0.000179	0.017	Promoter (2-3kb)	57059200	57061933	2734	1	ENSG00000140853	ENST00000543402	2960	NLRC5	NLRC5	protein_coding	NLR family CARD domain containing 5 [Source:HGNC Symbol;Acc:HGNC:29933]
chr4	101334959	101335764	806	*	7.38	6.14	8.03	-1.9	0.000196	0.0183	Intron (ENST00000512215/ENSG00000138814, intron 1 of 7)	101330302	101330414	113	2	ENSG00000221265	ENST00000408338	-4545	MIR1255A	MIR1255A	miRNA	microRNA 1255a [Source:HGNC Symbol;Acc:HGNC:35320]
chr2	16707126	16707596	471	*	5.39	4.14	6.04	-1.9	0.00022	0.02	Distal Intergenic	16728124	16767409	39286	1	ENSG00000223536	ENST00000423925	-20528	NA	AC008164.1	lincRNA	novel transcript
chr8	125514638	125515045	408	*	5.93	4.69	6.58	-1.9	0.000396	0.0301	Intron (ENST00000522815/ENSG00000253111, intron 2 of 3)	125486680	125530605	43926	1	ENSG00000253111	ENST00000521991	27958	NA	AC091114.1	lincRNA	novel transcript
chr2	108662062	108662647	586	*	5.91	4.66	6.56	-1.9	0.000464	0.0333	3' UTR	108657894	108662800	4907	1	ENSG00000169756	ENST00000434274	4168	LIMS1	LIMS1	protein_coding	LIM zinc finger domain containing 1 [Source:HGNC Symbol;Acc:HGNC:6616]
chr6	81214734	81215705	972	*	6.86	5.62	7.52	-1.9	0.000468	0.0335	Distal Intergenic	81527102	81534913	7812	2	ENSG00000226089	ENST00000435858	319208	NA	AL122017.1	sense_intronic	novel transcript, sense intronic to FAM46A
chr2	120500030	120500660	631	*	6.7	5.46	7.36	-1.9	0.000503	0.0355	Distal Intergenic	120464335	120466218	1884	2	ENSG00000280409	ENST00000622953	-33812	LINC01101	LINC01101	TEC	long intergenic non-protein coding RNA 1101 [Source:HGNC Symbol;Acc:HGNC:25923]
chr1	3372174	3372794	621	*	5.79	4.54	6.44	-1.9	0.00054	0.0372	Intron (ENST00000511072/ENSG00000142611, intron 3 of 15)	3396491	3434293	37803	1	ENSG00000142611	ENST00000509860	-23697	PRDM16	PRDM16	protein_coding	PR/SET domain 16 [Source:HGNC Symbol;Acc:HGNC:14000]
chr6	105793042	105793391	350	*	5.95	4.71	6.61	-1.9	0.000603	0.0399	Intron (ENST00000644129/ENSG00000284999, intron 3 of 3)	105679378	105893041	213664	2	ENSG00000284999	ENST00000644129	99650	NA	AL591518.1	lincRNA	novel transcript
chr1	42503178	42503785	608	*	6.1	4.86	6.76	-1.9	0.000714	0.0453	Promoter (2-3kb)	42500205	42500339	135	2	ENSG00000236876	ENST00000424567	-2839	TMSB4XP1	TMSB4XP1	processed_pseudogene	TMSB4X pseudogene 1 [Source:HGNC Symbol;Acc:HGNC:11883]
chr7	32515691	32516471	781	*	6.56	5.33	7.22	-1.89	0.000128	0.0133	Intron (ENST00000485228/ENSG00000105778, intron 1 of 2)	32495564	32559958	64395	1	ENSG00000105778	ENST00000640103	20127	AVL9	AVL9	protein_coding	AVL9 cell migration associated [Source:HGNC Symbol;Acc:HGNC:28994]
chr11	119262402	119263717	1316	*	7.99	6.76	8.65	-1.89	0.000307	0.0251	Intron (ENST00000264033/ENSG00000110395, intron 2 of 15)	119289562	119289677	116	2	ENSG00000222249	ENST00000410317	25960	RNU6-262P	RNU6-262P	snRNA	RNA, U6 small nuclear 262, pseudogene [Source:HGNC Symbol;Acc:HGNC:47225]
chr2	215929527	215930123	597	*	5.87	4.64	6.53	-1.89	0.000478	0.0341	Distal Intergenic	215939308	215941719	2412	2	ENSG00000226276	ENST00000413311	11596	NA	AC093382.1	lincRNA	novel transcript
chr2	201987435	201987770	336	*	5.57	4.34	6.23	-1.89	0.000744	0.0467	Distal Intergenic	202032770	202033537	768	2	ENSG00000273209	ENST00000608741	45767	NA	AC069148.1	lincRNA	novel transcript
chr4	140103714	140104048	335	*	5.98	4.75	6.64	-1.89	0.000758	0.0472	Intron (ENST00000509479/ENSG00000196782, intron 1 of 4)	140128015	140134565	6551	1	ENSG00000250698	ENST00000509184	-23967	NA	AC131182.1	antisense	novel transcript
chr7	27970371	27971752	1382	*	7.8	6.57	8.45	-1.88	1.03e-05	0.00177	Intron (ENST00000427814/ENSG00000153814, intron 1 of 3)	27830573	27992056	161484	2	ENSG00000153814	ENST00000427814	20304	JAZF1	JAZF1	protein_coding	JAZF zinc finger 1 [Source:HGNC Symbol;Acc:HGNC:28917]
chr5	41835547	41836446	900	*	7.96	6.73	8.61	-1.88	2.49e-05	0.00361	Intron (ENST00000196371/ENSG00000083720, intron 7 of 16)	41749601	41842757	93157	2	ENSG00000083720	ENST00000514723	6311	OXCT1	OXCT1	protein_coding	3-oxoacid CoA-transferase 1 [Source:HGNC Symbol;Acc:HGNC:8527]
chr14	64445070	64445786	717	*	7.47	6.24	8.13	-1.88	5.19e-05	0.00657	Promoter (2-3kb)	64422935	64448557	25623	2	ENSG00000258824	ENST00000556640	2771	NA	AL122035.1	antisense	novel transcript
chr5	169719287	169720146	860	*	6.02	4.79	6.67	-1.88	0.000201	0.0187	Promoter (<=1kb)	169718746	169841535	122790	1	ENSG00000134516	ENST00000520836	541	DOCK2	DOCK2	protein_coding	dedicator of cytokinesis 2 [Source:HGNC Symbol;Acc:HGNC:2988]
chr22	11616682	11617498	817	*	5.46	4.23	6.12	-1.88	0.000229	0.0205	Distal Intergenic	11249809	11249959	151	2	ENSG00000276871	ENST00000612732	-366723	NA	RF00002	rRNA	NA
chr7	46486926	46487523	598	*	6.66	5.44	7.31	-1.88	0.0003	0.0249	Distal Intergenic	46477822	46481578	3757	2	ENSG00000230680	ENST00000440935	-5348	NA	AC004869.1	lincRNA	NA
chr4	10704240	10704848	609	*	5.05	3.82	5.7	-1.88	0.000376	0.0292	Distal Intergenic	10685003	10697661	12659	1	ENSG00000249334	ENST00000505494	19237	NA	AC084048.1	lincRNA	novel transcript
chr3	30894342	30895006	665	*	5.01	3.78	5.66	-1.88	0.000404	0.0304	Promoter (<=1kb)	30726200	30894765	168566	2	ENSG00000144644	ENST00000282538	0	GADL1	GADL1	protein_coding	glutamate decarboxylase like 1 [Source:HGNC Symbol;Acc:HGNC:27949]
chr1	210553457	210553807	351	*	5.45	4.23	6.11	-1.88	0.000413	0.0308	Intron (ENST00000413764/ENSG00000054392, intron 9 of 11)	210462345	210463012	668	2	ENSG00000270936	ENST00000605288	-90445	NA	AL034351.1	processed_pseudogene	inositol monophosphatase domain containing 1 (IMPAD1) pseudogene
chr2	132978726	132980068	1343	*	7.43	6.2	8.09	-1.88	0.000516	0.0361	Intron (ENST00000409261/ENSG00000176771, intron 7 of 19)	132915557	132931494	15938	1	ENSG00000233729	ENST00000424510	63169	NCKAP5-AS1	NCKAP5-AS1	antisense	NCKAP5 antisense RNA 1 [Source:HGNC Symbol;Acc:HGNC:41246]
chr3	15033369	15034142	774	*	6.96	5.74	7.61	-1.87	4.24e-05	0.0056	Promoter (<=1kb)	15034324	15038047	3724	1	ENSG00000177463	ENST00000495282	-182	NR2C2	NR2C2	protein_coding	nuclear receptor subfamily 2 group C member 2 [Source:HGNC Symbol;Acc:HGNC:7972]
chr1	198776471	198777149	679	*	7.74	6.52	8.39	-1.87	8.23e-05	0.00938	Distal Intergenic	198752355	198754457	2103	1	ENSG00000081237	ENST00000646230	24116	PTPRC	PTPRC	protein_coding	protein tyrosine phosphatase, receptor type C [Source:HGNC Symbol;Acc:HGNC:9666]
chr3	102036168	102036863	696	*	6.19	4.97	6.84	-1.87	0.000153	0.0153	Distal Intergenic	102099244	102477677	378434	1	ENSG00000170044	ENST00000491959	-62381	ZPLD1	ZPLD1	protein_coding	zona pellucida like domain containing 1 [Source:HGNC Symbol;Acc:HGNC:27022]
chr1	246142492	246143031	540	*	6.53	5.31	7.19	-1.87	0.000157	0.0156	Intron (ENST00000630181/ENSG00000185420, intron 5 of 11)	246108626	246113866	5241	1	ENSG00000226876	ENST00000443763	33866	NA	AC092801.1	antisense	novel transcript
chr8	64295709	64296600	892	*	8.76	7.55	9.41	-1.87	0.000176	0.0168	Intron (ENST00000523191/ENSG00000253554, intron 1 of 5)	63856252	64272543	416292	2	ENSG00000253554	ENST00000648669	-23166	NA	AC022639.1	lincRNA	NA
chr9	14442169	14442809	641	*	6.15	4.93	6.8	-1.87	0.000209	0.0192	Distal Intergenic	14087860	14398983	311124	2	ENSG00000147862	ENST00000380934	-43186	NFIB	NFIB	protein_coding	nuclear factor I B [Source:HGNC Symbol;Acc:HGNC:7785]
chr12	4496290	4496832	543	*	6.28	5.07	6.93	-1.87	0.000286	0.024	Intron (ENST00000261250/ENSG00000047621, intron 11 of 13)	4500315	4509350	9036	2	ENSG00000047621	ENST00000509318	12518	C12orf4	C12orf4	protein_coding	chromosome 12 open reading frame 4 [Source:HGNC Symbol;Acc:HGNC:1184]
chr2	2543138	2543559	422	*	4.95	3.73	5.6	-1.87	0.000413	0.0308	Distal Intergenic	2641989	2656630	14642	2	ENSG00000234929	ENST00000414065	113071	NA	AC018685.2	lincRNA	novel transcript
chr7	44667029	44667470	442	*	5.3	4.08	5.95	-1.87	0.000482	0.0342	Promoter (<=1kb)	44666795	44674752	7958	1	ENSG00000105953	ENST00000497326	234	OGDH	OGDH	protein_coding	oxoglutarate dehydrogenase [Source:HGNC Symbol;Acc:HGNC:8124]
chr4	106746496	106747041	546	*	6.18	4.96	6.83	-1.87	0.000689	0.0441	Distal Intergenic	106836498	106837601	1104	2	ENSG00000248915	ENST00000514311	90560	ACTR6P1	ACTR6P1	processed_pseudogene	ACTR6 pseudogene 1 [Source:HGNC Symbol;Acc:HGNC:44210]
chr3	5212497	5213901	1405	*	8.29	7.09	8.94	-1.86	4.9e-05	0.00628	Exon (ENST00000256497/ENSG00000134109, exon 11 of 12)	5195106	5201779	6674	1	ENSG00000134109	ENST00000492751	17391	EDEM1	EDEM1	protein_coding	ER degradation enhancing alpha-mannosidase like protein 1 [Source:HGNC Symbol;Acc:HGNC:18967]
chr7	116316754	116317602	849	*	6.85	5.63	7.5	-1.86	8.66e-05	0.00975	Intron (ENST00000490906/ENSG00000105971, intron 3 of 5)	116320751	116321031	281	1	ENSG00000213167	ENST00000392674	-3149	NA	RF00017	misc_RNA	NA
chr4	15423089	15423786	698	*	7.4	6.19	8.05	-1.86	8.99e-05	0.0101	Intron (ENST00000397700/ENSG00000163145, intron 2 of 3)	15358141	15420032	61892	2	ENSG00000251379	ENST00000515495	-3057	NA	AC099550.1	antisense	novel transcript
chr1	177703795	177704742	948	*	6.84	5.63	7.49	-1.86	0.000157	0.0156	Intron (ENST00000427173/ENSG00000236720, intron 2 of 3)	177700524	177710330	9807	1	ENSG00000236720	ENST00000427173	3271	LINC01741	LINC01741	lincRNA	long intergenic non-protein coding RNA 1741 [Source:HGNC Symbol;Acc:HGNC:52529]
chr14	78517341	78518586	1246	*	7.1	5.89	7.75	-1.86	0.000225	0.0203	Intron (ENST00000634499/ENSG00000021645, intron 4 of 19)	78614932	78988299	373368	1	ENSG00000021645	ENST00000335750	-96346	NRXN3	NRXN3	protein_coding	neurexin 3 [Source:HGNC Symbol;Acc:HGNC:8010]
chr7	148253671	148254154	484	*	6.23	5.02	6.88	-1.86	0.000233	0.0208	Intron (ENST00000361727/ENSG00000174469, intron 20 of 23)	148263055	148420920	157866	1	ENSG00000174469	ENST00000636242	-8901	CNTNAP2	CNTNAP2	protein_coding	contactin associated protein like 2 [Source:HGNC Symbol;Acc:HGNC:13830]
chr1	222310575	222311374	800	*	8.2	6.99	8.85	-1.86	0.000236	0.0209	Intron (ENST00000416510/ENSG00000236230, intron 2 of 3)	222261833	222262796	964	2	ENSG00000227613	ENST00000418582	-47779	QRSL1P2	QRSL1P2	processed_pseudogene	QRSL1 pseudogene 2 [Source:HGNC Symbol;Acc:HGNC:43668]
chr12	2659105	2659441	337	*	5.48	4.26	6.13	-1.86	0.00025	0.0218	Promoter (<=1kb)	2659937	2660969	1033	1	ENSG00000203648	ENST00000366455	-496	NA	AC007618.1	processed_pseudogene	ribosomal protein S6 (RPS6) pseudogene
chr14	46100638	46101419	782	*	6.04	4.83	6.69	-1.86	0.000428	0.0315	Intron (ENST00000555246/ENSG00000258700, intron 1 of 5)	46064159	46501823	437665	1	ENSG00000258700	ENST00000556886	36479	LINC00871	LINC00871	lincRNA	long intergenic non-protein coding RNA 871 [Source:HGNC Symbol;Acc:HGNC:47038]
chr20	8408495	8409180	686	*	6.19	4.98	6.83	-1.86	0.00053	0.0368	Intron (ENST00000637919/ENSG00000182621, intron 3 of 32)	8371080	8647908	276829	1	ENSG00000182621	ENST00000626114	37415	PLCB1	PLCB1	protein_coding	phospholipase C beta 1 [Source:HGNC Symbol;Acc:HGNC:15917]
chr13	29064837	29065678	842	*	6.4	5.19	7.05	-1.86	0.000764	0.0475	Intron (ENST00000612955/ENSG00000132938, intron 4 of 15)	29071984	29281770	209787	1	ENSG00000132938	ENST00000255289	-6306	MTUS2	MTUS2	protein_coding	microtubule associated scaffold protein 2 [Source:HGNC Symbol;Acc:HGNC:20595]
chr20	32285376	32286451	1076	*	7.89	6.69	8.54	-1.85	5.91e-06	0.00111	Intron (ENST00000375712/ENSG00000101350, intron 1 of 8)	32277664	32335011	57348	1	ENSG00000101350	ENST00000375712	7712	KIF3B	KIF3B	protein_coding	kinesin family member 3B [Source:HGNC Symbol;Acc:HGNC:6320]
chr11	121494480	121495294	815	*	7.27	6.07	7.92	-1.85	5.14e-05	0.00654	Intron (ENST00000260197/ENSG00000137642, intron 5 of 47)	121447331	121453013	5683	2	ENSG00000246790	ENST00000501964	-41467	NA	AP000977.1	antisense	NA
chr5	6886586	6887386	801	*	7.5	6.29	8.14	-1.85	0.000107	0.0115	Exon (ENST00000510622/ENSG00000250060, exon 3 of 3)	6868559	6886787	18229	1	ENSG00000250060	ENST00000510622	18027	NA	AC122710.1	lincRNA	novel transcript
chr7	141293988	141294588	601	*	6.09	4.89	6.74	-1.85	0.00025	0.0218	Intron (ENST00000565468/ENSG00000261115, intron 2 of 3)	141351977	141352768	792	1	ENSG00000261624	ENST00000568872	-57389	NDUFB10P2	NDUFB10P2	processed_pseudogene	NADH:ubiquinone oxidoreductase subunit B10 pseudogene 2 [Source:HGNC Symbol;Acc:HGNC:52273]
chr6	41298781	41299397	617	*	6.19	4.98	6.84	-1.85	0.000267	0.0227	Distal Intergenic	41302466	41302572	107	2	ENSG00000206745	ENST00000384018	3175	RNU6-643P	RNU6-643P	snRNA	RNA, U6 small nuclear 643, pseudogene [Source:HGNC Symbol;Acc:HGNC:47606]
chr6	154111843	154112813	971	*	6.02	4.81	6.67	-1.85	0.00029	0.0242	Intron (ENST00000434900/ENSG00000112038, intron 5 of 5)	154089826	154091957	2132	1	ENSG00000112038	ENST00000521106	22017	OPRM1	OPRM1	protein_coding	opioid receptor mu 1 [Source:HGNC Symbol;Acc:HGNC:8156]
chr4	85399079	85400054	976	*	6.81	5.6	7.46	-1.85	0.000309	0.0252	Distal Intergenic	85475114	86002670	527557	1	ENSG00000138639	ENST00000395184	-75060	ARHGAP24	ARHGAP24	protein_coding	Rho GTPase activating protein 24 [Source:HGNC Symbol;Acc:HGNC:25361]
chr2	74079724	74080627	904	*	7.6	6.39	8.24	-1.85	0.000319	0.0258	Exon (ENST00000409262/ENSG00000187605, exon 5 of 11)	74047160	74073904	26745	1	ENSG00000187605	ENST00000475405	32564	TET3	TET3	protein_coding	tet methylcytosine dioxygenase 3 [Source:HGNC Symbol;Acc:HGNC:28313]
chr6	149468134	149469153	1020	*	7.4	6.2	8.05	-1.85	0.000374	0.0291	Intron (ENST00000409806/ENSG00000178199, intron 2 of 5)	149452117	149456869	4753	2	ENSG00000178199	ENST00000458251	-11265	ZC3H12D	ZC3H12D	protein_coding	zinc finger CCCH-type containing 12D [Source:HGNC Symbol;Acc:HGNC:21175]
chr14	75568797	75569230	434	*	5.1	3.89	5.75	-1.85	0.000387	0.0297	Distal Intergenic	75578617	75648167	69551	1	ENSG00000119686	ENST00000238667	-9387	FLVCR2	FLVCR2	protein_coding	feline leukemia virus subgroup C cellular receptor family member 2 [Source:HGNC Symbol;Acc:HGNC:20105]
chr4	17442320	17442937	618	*	6.56	5.35	7.21	-1.85	0.000403	0.0303	Distal Intergenic	17427696	17428274	579	2	ENSG00000215278	ENST00000485777	-14046	RPS7P6	RPS7P6	processed_pseudogene	ribosomal protein S7 pseudogene 6 [Source:HGNC Symbol;Acc:HGNC:36334]
chr17	60094649	60095234	586	*	6.29	5.09	6.93	-1.85	0.000468	0.0335	Promoter (2-3kb)	60083566	60091885	8320	2	ENSG00000261040	ENST00000590346	-2764	WFDC21P	WFDC21P	transcribed_unitary_pseudogene	WAP four-disulfide core domain 21, pseudogene [Source:HGNC Symbol;Acc:HGNC:50357]
chr2	143730153	143730775	623	*	5.65	4.45	6.3	-1.85	0.000514	0.036	Intron (ENST00000295095/ENSG00000075884, intron 13 of 13)	143676165	143741294	65130	2	ENSG00000257277	ENST00000552220	10519	NA	AC092652.2	antisense	novel transcript, antisense to ARHGAP15
chr3	167746649	167746926	278	*	4.93	3.73	5.58	-1.85	0.000642	0.0418	Intron (ENST00000472941/ENSG00000163536, intron 1 of 2)	167735725	167794679	58955	1	ENSG00000163536	ENST00000472747	10924	SERPINI1	SERPINI1	protein_coding	serpin family I member 1 [Source:HGNC Symbol;Acc:HGNC:8943]
chr14	92472899	92473741	843	*	5.79	4.59	6.44	-1.85	0.000743	0.0467	Intron (ENST00000393265/ENSG00000140090, intron 12 of 16)	92452766	92496252	43487	1	ENSG00000140090	ENST00000526482	20133	SLC24A4	SLC24A4	protein_coding	solute carrier family 24 member 4 [Source:HGNC Symbol;Acc:HGNC:10978]
chr2	37623708	37624792	1085	*	7.39	6.19	8.04	-1.84	3.07e-05	0.0043	Intron (ENST00000419425/ENSG00000236213, intron 2 of 4)	37646546	37647658	1113	2	ENSG00000163171	ENST00000422687	22866	CDC42EP3	CDC42EP3	protein_coding	CDC42 effector protein 3 [Source:HGNC Symbol;Acc:HGNC:16943]
chr10	104638641	104639855	1215	*	6.83	5.64	7.47	-1.84	9.81e-05	0.0108	Promoter (1-2kb)	104641101	105265235	624135	1	ENSG00000156395	ENST00000369701	-1246	SORCS3	SORCS3	protein_coding	sortilin related VPS10 domain containing receptor 3 [Source:HGNC Symbol;Acc:HGNC:16699]
chr1	157842949	157843476	528	*	6.73	5.53	7.37	-1.84	0.000125	0.0131	Promoter (1-2kb)	157830914	157841798	10885	2	ENSG00000073754	ENST00000368174	-1151	CD5L	CD5L	protein_coding	CD5 molecule like [Source:HGNC Symbol;Acc:HGNC:1690]
chr1	2597123	2598104	982	*	6.56	5.36	7.2	-1.84	0.000201	0.0187	Intron (ENST00000378412/ENSG00000142606, intron 13 of 23)	2592655	2594073	1419	2	ENSG00000142606	ENST00000469962	-3050	MMEL1	MMEL1	protein_coding	membrane metalloendopeptidase like 1 [Source:HGNC Symbol;Acc:HGNC:14668]
chr19	15539555	15540182	628	*	5.95	4.76	6.6	-1.84	0.000226	0.0203	Intron (ENST00000269703/ENSG00000171954, intron 7 of 13)	15525333	15552316	26984	1	ENSG00000171954	ENST00000601005	14222	CYP4F22	CYP4F22	protein_coding	cytochrome P450 family 4 subfamily F member 22 [Source:HGNC Symbol;Acc:HGNC:26820]
chr2	134758507	134759071	565	*	6.85	5.65	7.5	-1.84	0.000387	0.0297	Intron (ENST00000392929/ENSG00000224043, intron 3 of 3)	134797169	134797879	711	1	ENSG00000234682	ENST00000452925	-38098	VDAC2P4	VDAC2P4	processed_pseudogene	voltage dependent anion channel 2 pseudogene 4 [Source:HGNC Symbol;Acc:HGNC:51932]
chr5	139525567	139526117	551	*	5.27	4.07	5.91	-1.84	0.000426	0.0315	Promoter (<=1kb)	139526431	139626855	100425	1	ENSG00000131508	ENST00000511725	-314	UBE2D2	UBE2D2	protein_coding	ubiquitin conjugating enzyme E2 D2 [Source:HGNC Symbol;Acc:HGNC:12475]
chr1	95333042	95333687	646	*	5.26	4.07	5.91	-1.84	0.000448	0.0327	Distal Intergenic	95310928	95318263	7336	2	ENSG00000228504	ENST00000423410	-14779	LINC01760	LINC01760	lincRNA	long intergenic non-protein coding RNA 1760 [Source:HGNC Symbol;Acc:HGNC:52549]
chr1	8544963	8545359	397	*	5.09	3.89	5.73	-1.84	0.000465	0.0334	Intron (ENST00000337907/ENSG00000142599, intron 7 of 23)	8495151	8526039	30889	2	ENSG00000142599	ENST00000507012	-18924	RERE	RERE	protein_coding	arginine-glutamic acid dipeptide repeats [Source:HGNC Symbol;Acc:HGNC:9965]
chr14	95889538	95889816	279	*	5.2	4.01	5.85	-1.84	0.000511	0.0359	Intron (ENST00000504119/ENSG00000250366, intron 1 of 1)	95876819	95923055	46237	1	ENSG00000250366	ENST00000554321	12719	TUNAR	TUNAR	protein_coding	TCL1 upstream neural differentiation-associated RNA [Source:HGNC Symbol;Acc:HGNC:44088]
chr2	158546548	158547170	623	*	5.93	4.73	6.57	-1.84	0.000548	0.0375	Promoter (1-2kb)	158548425	158549224	800	1	ENSG00000227331	ENST00000393397	-1255	NA	AC005042.1	processed_pseudogene	ribosomal protein L7a (RPL7A) pseudogene
chr2	191066515	191066896	382	*	5.29	4.1	5.94	-1.84	0.000587	0.0392	3' UTR	191036178	191041683	5506	2	ENSG00000138378	ENST00000470708	-24832	STAT4	STAT4	protein_coding	signal transducer and activator of transcription 4 [Source:HGNC Symbol;Acc:HGNC:11365]
chr10	14506847	14507490	644	*	5.86	4.66	6.5	-1.84	0.0006	0.0398	Distal Intergenic	14521096	14522225	1130	2	ENSG00000065809	ENST00000475858	14735	FAM107B	FAM107B	protein_coding	family with sequence similarity 107 member B [Source:HGNC Symbol;Acc:HGNC:23726]
chr2	39545826	39546422	597	*	5.88	4.68	6.52	-1.84	0.000629	0.0413	Intron (ENST00000426083/ENSG00000231312, intron 5 of 8)	39518675	39599539	80865	1	ENSG00000231312	ENST00000451547	27151	MAP4K3-DT	MAP4K3-DT	antisense	MAP4K3 divergent transcript [Source:HGNC Symbol;Acc:HGNC:54056]
chr20	12243414	12243896	483	*	5.86	4.67	6.51	-1.84	0.000638	0.0417	Promoter (<=1kb)	12243895	12244296	402	2	ENSG00000235292	ENST00000455132	400	NA	AL109838.1	lincRNA	novel transcript
chr6	8731685	8732512	828	*	6.94	5.74	7.58	-1.84	0.00065	0.0423	Intron (ENST00000644718/ENSG00000285216, intron 7 of 8)	8776036	8785443	9408	1	ENSG00000285219	ENST00000429060	-43524	NA	AL591485.1	bidirectional_promoter_lncRNA	NA
chr6	142907081	142907598	518	*	5.45	4.26	6.09	-1.84	0.000657	0.0425	Intron (ENST00000367603/ENSG00000010818, intron 1 of 9)	142751469	142945031	193563	2	ENSG00000010818	ENST00000012134	37433	HIVEP2	HIVEP2	protein_coding	human immunodeficiency virus type I enhancer binding protein 2 [Source:HGNC Symbol;Acc:HGNC:4921]
chr7	142568552	142568969	418	*	6.72	5.52	7.37	-1.84	0.000668	0.043	Distal Intergenic	142563740	142564245	506	1	ENSG00000276953	ENST00000617347	4812	TRBV12-4	TRBV12-4	TR_V_gene	T cell receptor beta variable 12-4 [Source:HGNC Symbol;Acc:HGNC:12186]
chr14	92669968	92670513	546	*	5.12	3.92	5.76	-1.84	0.000679	0.0436	Intron (ENST00000216487/ENSG00000100599, intron 7 of 9)	92659385	92688049	28665	1	ENSG00000100599	ENST00000553959	10583	RIN3	RIN3	protein_coding	Ras and Rab interactor 3 [Source:HGNC Symbol;Acc:HGNC:18751]
chr4	99821546	99822510	965	*	7.62	6.42	8.26	-1.84	0.000788	0.0486	Intron (ENST00000296414/ENSG00000070190, intron 1 of 9)	99816850	99864286	47437	1	ENSG00000070190	ENST00000507994	4696	DAPP1	DAPP1	protein_coding	dual adaptor of phosphotyrosine and 3-phosphoinositides 1 [Source:HGNC Symbol;Acc:HGNC:16500]
chr6	25890099	25890858	760	*	7.14	5.95	7.78	-1.83	9.19e-05	0.0102	Distal Intergenic	25885419	25885751	333	1	ENSG00000277410	ENST00000614873	4680	NA	AL138726.1	processed_pseudogene	histone cluster 1, H2bo (HIST1H2BO) pseudogene
chr19	12064447	12065193	747	*	6.47	5.28	7.11	-1.83	0.000123	0.0129	Promoter (<=1kb)	12064699	12081565	16867	1	ENSG00000223547	ENST00000439326	0	ZNF844	ZNF844	protein_coding	zinc finger protein 844 [Source:HGNC Symbol;Acc:HGNC:25932]
chr6	70464933	70465678	746	*	6.33	5.14	6.97	-1.83	0.000136	0.014	Intron (ENST00000418814/ENSG00000082269, intron 5 of 21)	70482133	70504960	22828	1	ENSG00000082269	ENST00000425415	-16455	FAM135A	FAM135A	protein_coding	family with sequence similarity 135 member A [Source:HGNC Symbol;Acc:HGNC:21084]
chr11	97879982	97880508	527	*	6.5	5.32	7.15	-1.83	0.000223	0.0202	Intron (ENST00000526385/ENSG00000255502, intron 3 of 3)	97908253	97908537	285	2	ENSG00000254555	ENST00000524605	28029	NA	AP003730.1	processed_pseudogene	high-mobility group nucleosome binding domain 1 (HMGN1) pseudogene
chr6	87633803	87634311	509	*	5.61	4.43	6.25	-1.83	0.000336	0.0268	Intron (ENST00000546266/ENSG00000135336, intron 10 of 18)	87650930	87653214	2285	1	ENSG00000135336	ENST00000508875	-16619	ORC3	ORC3	protein_coding	origin recognition complex subunit 3 [Source:HGNC Symbol;Acc:HGNC:8489]
chr4	68451402	68452240	839	*	7.21	6.02	7.85	-1.83	0.000343	0.0272	Intron (ENST00000305363/ENSG00000087128, intron 1 of 9)	68447449	68497604	50156	1	ENSG00000087128	ENST00000305363	3953	TMPRSS11E	TMPRSS11E	protein_coding	transmembrane serine protease 11E [Source:HGNC Symbol;Acc:HGNC:24465]
chr18	55087969	55088658	690	*	7.92	6.73	8.56	-1.83	0.000364	0.0284	Distal Intergenic	55108311	55119598	11288	2	ENSG00000267013	ENST00000592405	30940	LINC01929	LINC01929	lincRNA	long intergenic non-protein coding RNA 1929 [Source:HGNC Symbol;Acc:HGNC:52751]
chr12	62625387	62625751	365	*	5.42	4.24	6.07	-1.83	0.000412	0.0308	Distal Intergenic	62603909	62604399	491	1	ENSG00000275180	ENST00000619323	21478	NA	AC048341.2	lincRNA	novel transcript
chr3	125827699	125828042	344	*	6.32	5.14	6.96	-1.83	0.000451	0.0327	Intron (ENST00000641650/ENSG00000284624, intron 1 of 2)	125816082	125816286	205	2	ENSG00000241346	ENST00000492453	-11413	SNRPCP11	SNRPCP11	processed_pseudogene	small nuclear ribonucleoprotein polypeptide C pseudogene 11 [Source:HGNC Symbol;Acc:HGNC:49826]
chr2	197205797	197206071	275	*	6.05	4.87	6.7	-1.83	0.00052	0.0362	Intron (ENST00000647377/ENSG00000065413, intron 1 of 27)	196994526	197198038	203513	2	ENSG00000065413	ENST00000328737	-7759	ANKRD44	ANKRD44	protein_coding	ankyrin repeat domain 44 [Source:HGNC Symbol;Acc:HGNC:25259]
chr7	88919328	88919928	601	*	5.39	4.2	6.03	-1.83	0.000557	0.0378	Intron (ENST00000333190/ENSG00000182348, intron 1 of 3)	88794106	88795721	1616	2	ENSG00000164645	ENST00000297203	-123607	TEX47	TEX47	protein_coding	testis expressed 47 [Source:HGNC Symbol;Acc:HGNC:22402]
chr5	147037148	147037956	809	*	6.87	5.68	7.51	-1.83	0.000654	0.0424	Intron (ENST00000394414/ENSG00000156475, intron 1 of 9)	146650547	147055931	405385	2	ENSG00000156475	ENST00000522831	17975	PPP2R2B	PPP2R2B	protein_coding	protein phosphatase 2 regulatory subunit Bbeta [Source:HGNC Symbol;Acc:HGNC:9305]
chr11	11391780	11392310	531	*	6.47	5.28	7.11	-1.83	0.000778	0.0481	Intron (ENST00000227756/ENSG00000110328, intron 3 of 10)	11351942	11353357	1416	2	ENSG00000254598	ENST00000528848	-38423	CSNK2A3	CSNK2A3	protein_coding	casein kinase 2 alpha 3 [Source:HGNC Symbol;Acc:HGNC:2458]
chr6	136625080	136625648	569	*	5.83	4.65	6.47	-1.82	0.000244	0.0213	Intron (ENST00000359015/ENSG00000197442, intron 14 of 29)	136629172	136647999	18828	1	ENSG00000234263	ENST00000432477	-3524	NA	AL024508.1	antisense	NA
chr12	52191930	52192591	662	*	6.15	4.97	6.79	-1.82	0.000272	0.023	Promoter (<=1kb)	52168996	52192000	23005	2	ENSG00000167767	ENST00000313234	0	KRT80	KRT80	protein_coding	keratin 80 [Source:HGNC Symbol;Acc:HGNC:27056]
chr6	135537738	135538161	424	*	6.76	5.58	7.4	-1.82	0.000296	0.0246	Intron (ENST00000421378/ENSG00000231028, intron 1 of 3)	135497969	135642955	144987	1	ENSG00000231028	ENST00000438618	39769	LINC00271	LINC00271	lincRNA	long intergenic non-protein coding RNA 271 [Source:HGNC Symbol;Acc:HGNC:32526]
chr9	100449258	100449996	739	*	6.78	5.59	7.42	-1.82	0.000324	0.0262	Intron (ENST00000395067/ENSG00000066697, intron 2 of 2)	100442271	100577636	135366	1	ENSG00000251349	ENST00000502978	6987	MSANTD3-TMEFF1	MSANTD3-TMEFF1	protein_coding	MSANTD3-TMEFF1 readthrough [Source:HGNC Symbol;Acc:HGNC:38838]
chr19	15532932	15533644	713	*	5.95	4.78	6.59	-1.82	0.000388	0.0297	Intron (ENST00000269703/ENSG00000171954, intron 4 of 13)	15525333	15552316	26984	1	ENSG00000171954	ENST00000601005	7599	CYP4F22	CYP4F22	protein_coding	cytochrome P450 family 4 subfamily F member 22 [Source:HGNC Symbol;Acc:HGNC:26820]
chr2	43513278	43513595	318	*	5.45	4.27	6.09	-1.82	0.000533	0.0369	Intron (ENST00000405975/ENSG00000115970, intron 22 of 37)	43484278	43508753	24476	2	ENSG00000115970	ENST00000436947	-4525	THADA	THADA	protein_coding	THADA, armadillo repeat containing [Source:HGNC Symbol;Acc:HGNC:19217]
chr8	102790944	102791609	666	*	5.89	4.71	6.53	-1.82	0.000594	0.0396	Distal Intergenic	102805517	102809566	4050	1	ENSG00000253669	ENST00000522715	-13908	GASAL1	GASAL1	lincRNA	growth arrest associated lncRNA 1 [Source:HGNC Symbol;Acc:HGNC:53461]
chr1	32939566	32940293	728	*	7.05	5.88	7.69	-1.81	0.0001	0.011	Intron (ENST00000373456/ENSG00000116514, intron 7 of 8)	32936445	32964685	28241	2	ENSG00000116514	ENST00000373456	24392	RNF19B	RNF19B	protein_coding	ring finger protein 19B [Source:HGNC Symbol;Acc:HGNC:26886]
chr21	18634042	18634919	878	*	6.42	5.25	7.06	-1.81	0.000252	0.0219	Intron (ENST00000416002/ENSG00000230233, intron 1 of 2)	18614431	18650360	35930	1	ENSG00000230233	ENST00000416002	19611	NA	AF240627.1	lincRNA	novel transcript
chr2	21655721	21656963	1243	*	6.65	5.47	7.29	-1.81	0.000318	0.0257	Intron (ENST00000435237/ENSG00000233005, intron 3 of 5)	21638431	21649563	11133	2	ENSG00000228538	ENST00000412424	-6158	NA	AC009411.1	lincRNA	novel transcript
chr13	39688374	39689201	828	*	7.04	5.87	7.68	-1.81	0.000399	0.0301	Promoter (<=1kb)	39687543	39689820	2278	1	ENSG00000133103	ENST00000460701	831	COG6	COG6	protein_coding	component of oligomeric golgi complex 6 [Source:HGNC Symbol;Acc:HGNC:18621]
chr4	37948595	37949154	560	*	5.52	4.35	6.16	-1.81	0.000436	0.0319	Intron (ENST00000508802/ENSG00000065882, intron 2 of 20)	37960435	37961125	691	1	ENSG00000250254	ENST00000504686	-11281	PTTG2	PTTG2	protein_coding	pituitary tumor-transforming 2 [Source:HGNC Symbol;Acc:HGNC:9691]
chr19	7645067	7645854	788	*	7.24	6.07	7.88	-1.81	0.000461	0.0332	Promoter (<=1kb)	7645196	7647873	2678	1	ENSG00000076944	ENST00000601061	0	STXBP2	STXBP2	protein_coding	syntaxin binding protein 2 [Source:HGNC Symbol;Acc:HGNC:11445]
chr20	46840160	46840535	376	*	5.28	4.11	5.92	-1.81	0.000468	0.0335	Distal Intergenic	46859333	46859672	340	1	ENSG00000222874	ENST00000410942	-18798	RN7SKP33	RN7SKP33	misc_RNA	RNA, 7SK small nuclear pseudogene 33 [Source:HGNC Symbol;Acc:HGNC:45757]
chr3	124401878	124402230	353	*	5.07	3.9	5.71	-1.81	0.000519	0.0362	Intron (ENST00000460856/ENSG00000160145, intron 13 of 33)	124407691	124407783	93	1	ENSG00000252751	ENST00000516942	-5461	RNU6-143P	RNU6-143P	snRNA	RNA, U6 small nuclear 143, pseudogene [Source:HGNC Symbol;Acc:HGNC:47106]
chr15	29514025	29514693	669	*	5.65	4.48	6.28	-1.81	0.000552	0.0376	Intron (ENST00000261275/ENSG00000104059, intron 1 of 10)	29381771	29569985	188215	2	ENSG00000104059	ENST00000560050	55292	FAM189A1	FAM189A1	protein_coding	family with sequence similarity 189 member A1 [Source:HGNC Symbol;Acc:HGNC:29075]
chr2	39008144	39008952	809	*	6.02	4.85	6.66	-1.81	0.000598	0.0398	Promoter (<=1kb)	38997341	39007499	10159	2	ENSG00000115904	ENST00000474390	-645	SOS1	SOS1	protein_coding	SOS Ras/Rac guanine nucleotide exchange factor 1 [Source:HGNC Symbol;Acc:HGNC:11187]
chr4	55993597	55994527	931	*	6.26	5.09	6.9	-1.81	0.000781	0.0482	Intron (ENST00000257287/ENSG00000174799, intron 15 of 25)	55964866	56033104	68239	1	ENSG00000174799	ENST00000506202	28731	CEP135	CEP135	protein_coding	centrosomal protein 135 [Source:HGNC Symbol;Acc:HGNC:29086]
chr12	82722827	82723667	841	*	7.19	6.02	7.83	-1.81	0.000801	0.0491	Intron (ENST00000551915/ENSG00000179104, intron 1 of 7)	82758555	83134302	375748	1	ENSG00000179104	ENST00000549919	-34888	TMTC2	TMTC2	protein_coding	transmembrane and tetratricopeptide repeat containing 2 [Source:HGNC Symbol;Acc:HGNC:25440]
chr9	13369237	13369867	631	*	5.86	4.69	6.5	-1.81	0.000808	0.0493	Distal Intergenic	13322806	13323450	645	2	ENSG00000223672	ENST00000433817	-45787	NA	AL162386.1	processed_pseudogene	inhibitor of growth family, member 1 (ING1) pseudogene
chr10	124688506	124689412	907	*	8.26	7.09	8.89	-1.8	1.51e-05	0.00244	Intron (ENST00000494792/ENSG00000258539, intron 8 of 9)	124703625	124714217	10593	1	ENSG00000233334	ENST00000448422	-14213	FAM53B-AS1	FAM53B-AS1	antisense	FAM53B antisense RNA 1 [Source:HGNC Symbol;Acc:HGNC:49499]
chr2	230225349	230226723	1375	*	8.51	7.35	9.15	-1.8	5.24e-05	0.00661	Promoter (<=1kb)	230225730	230313215	87486	1	ENSG00000079263	ENST00000420434	0	SP140	SP140	protein_coding	SP140 nuclear body protein [Source:HGNC Symbol;Acc:HGNC:17133]
chr2	159090744	159091373	630	*	7.36	6.2	7.99	-1.8	5.87e-05	0.00729	Intron (ENST00000263635/ENSG00000115183, intron 3 of 26)	159056005	159056859	855	2	ENSG00000226878	ENST00000412746	-33885	GSTM3P2	GSTM3P2	processed_pseudogene	glutathione S-transferase mu 3 pseudogene 2 [Source:HGNC Symbol;Acc:HGNC:38006]
chr9	96015932	96016645	714	*	6.69	5.53	7.33	-1.8	0.00015	0.0151	Distal Intergenic	96019724	96021811	2088	2	ENSG00000225194	ENST00000412122	5166	LINC00092	LINC00092	lincRNA	long intergenic non-protein coding RNA 92 [Source:HGNC Symbol;Acc:HGNC:31408]
chr10	102522925	102523609	685	*	6.39	5.22	7.03	-1.8	0.000234	0.0208	Intron (ENST00000369902/ENSG00000107882, intron 2 of 11)	102504079	102618659	114581	1	ENSG00000107882	ENST00000423559	18846	SUFU	SUFU	protein_coding	SUFU negative regulator of hedgehog signaling [Source:HGNC Symbol;Acc:HGNC:16466]
chrX	129833331	129834100	770	*	6.45	5.28	7.08	-1.8	0.000253	0.0219	Intron (ENST00000357166/ENSG00000188706, intron 3 of 10)	129811447	129841824	30378	2	ENSG00000188706	ENST00000433917	7724	ZDHHC9	ZDHHC9	protein_coding	zinc finger DHHC-type containing 9 [Source:HGNC Symbol;Acc:HGNC:18475]
chr7	121369280	121369860	581	*	6.86	5.7	7.5	-1.8	0.000288	0.0241	Intron (ENST00000359943/ENSG00000196937, intron 5 of 9)	121362705	121364552	1848	2	ENSG00000196937	ENST00000497622	-4728	FAM3C	FAM3C	protein_coding	family with sequence similarity 3 member C [Source:HGNC Symbol;Acc:HGNC:18664]
chr2	68771261	68771621	361	*	6.69	5.53	7.33	-1.79	0.00011	0.0117	Intron (ENST00000463483/ENSG00000163219, intron 2 of 7)	68774801	68826833	52033	1	ENSG00000163219	ENST00000409030	-3180	ARHGAP25	ARHGAP25	protein_coding	Rho GTPase activating protein 25 [Source:HGNC Symbol;Acc:HGNC:28951]
chr2	134258466	134259208	743	*	7.25	6.09	7.88	-1.79	0.000255	0.022	Intron (ENST00000409645/ENSG00000152127, intron 2 of 16)	134254259	134454620	200362	1	ENSG00000152127	ENST00000281923	4207	MGAT5	MGAT5	protein_coding	alpha-1,6-mannosylglycoprotein 6-beta-N-acetylglucosaminyltransferase [Source:HGNC Symbol;Acc:HGNC:7049]
chr1	50502116	50502639	524	*	5.95	4.79	6.58	-1.79	0.000407	0.0305	Intron (ENST00000396153/ENSG00000185104, intron 15 of 18)	50461469	50471150	9682	1	ENSG00000225767	ENST00000424664	40647	NA	AL049637.1	antisense	NA
chr4	55733555	55734357	803	*	5.71	4.55	6.35	-1.79	0.000422	0.0314	Distal Intergenic	55798636	55798731	96	1	ENSG00000251923	ENST00000516114	-64279	RNU6-276P	RNU6-276P	snRNA	RNA, U6 small nuclear 276, pseudogene [Source:HGNC Symbol;Acc:HGNC:47239]
chr10	92938590	92939131	542	*	4.93	3.77	5.57	-1.79	0.000743	0.0467	Intron (ENST00000371552/ENSG00000138190, intron 12 of 21)	92928374	93058524	130151	1	ENSG00000138190	ENST00000495132	10216	EXOC6	EXOC6	protein_coding	exocyst complex component 6 [Source:HGNC Symbol;Acc:HGNC:23196]
chr14	95297756	95298336	581	*	6.65	5.49	7.29	-1.79	0.000746	0.0467	Promoter (1-2kb)	95213225	95296243	83019	2	ENSG00000165959	ENST00000555336	-1513	CLMN	CLMN	protein_coding	calmin [Source:HGNC Symbol;Acc:HGNC:19972]
chr20	50523551	50524188	638	*	6.4	5.24	7.03	-1.79	0.000762	0.0474	Intron (ENST00000541713/ENSG00000196396, intron 1 of 8)	50510354	50585241	74888	1	ENSG00000196396	ENST00000371621	13197	PTPN1	PTPN1	protein_coding	protein tyrosine phosphatase, non-receptor type 1 [Source:HGNC Symbol;Acc:HGNC:9642]
chr22	25325106	25325804	699	*	5.29	4.13	5.92	-1.79	0.000765	0.0475	Promoter (1-2kb)	25327252	25339975	12724	1	ENSG00000230637	ENST00000433457	-1448	NA	AL022324.1	unprocessed_pseudogene	novel pseudogene
chr3	70833140	70834050	911	*	7.04	5.89	7.67	-1.78	9.92e-05	0.0109	Distal Intergenic	70808350	70808452	103	1	ENSG00000206939	ENST00000384212	24790	RNU6-281P	RNU6-281P	snRNA	RNA, U6 small nuclear 281, pseudogene [Source:HGNC Symbol;Acc:HGNC:47244]
chr1	193083224	193083993	770	*	8.13	6.98	8.76	-1.78	0.000141	0.0144	Intron (ENST00000400968/ENSG00000116747, intron 8 of 8)	193069232	193075931	6700	1	ENSG00000116747	ENST00000512587	13992	TROVE2	TROVE2	protein_coding	TROVE domain family member 2 [Source:HGNC Symbol;Acc:HGNC:11313]
chr1	177385983	177386854	872	*	7.75	6.6	8.39	-1.78	0.000146	0.0148	Distal Intergenic	177351586	177366272	14687	1	ENSG00000224968	ENST00000451341	34397	LINC01645	LINC01645	lincRNA	long intergenic non-protein coding RNA 1645 [Source:HGNC Symbol;Acc:HGNC:52432]
chr1	162411844	162412401	558	*	6.91	5.76	7.54	-1.78	0.000249	0.0218	Promoter (<=1kb)	162395266	162412126	16861	2	ENSG00000198574	ENST00000367929	0	SH2D1B	SH2D1B	protein_coding	SH2 domain containing 1B [Source:HGNC Symbol;Acc:HGNC:30416]
chr7	156374201	156374788	588	*	6.83	5.68	7.46	-1.78	0.000279	0.0235	Distal Intergenic	156432523	156435833	3311	2	ENSG00000228569	ENST00000426187	61045	NA	AC073133.1	lincRNA	novel transcript
chr1	230775215	230775951	737	*	6.74	5.58	7.37	-1.78	0.000292	0.0244	Intron (ENST00000271971/ENSG00000135773, intron 8 of 19)	230791877	230801762	9886	1	ENSG00000135773	ENST00000480004	-15926	CAPN9	CAPN9	protein_coding	calpain 9 [Source:HGNC Symbol;Acc:HGNC:1486]
chr1	18652987	18653792	806	*	6.01	4.86	6.64	-1.78	0.000352	0.0278	Intron (ENST00000375375/ENSG00000009709, intron 4 of 7)	18631524	18736102	104579	1	ENSG00000009709	ENST00000400661	21463	PAX7	PAX7	protein_coding	paired box 7 [Source:HGNC Symbol;Acc:HGNC:8621]
chr9	100209661	100210610	950	*	6.33	5.19	6.96	-1.78	0.000522	0.0363	Intron (ENST00000262457/ENSG00000119509, intron 3 of 16)	100175178	100176054	877	1	ENSG00000231697	ENST00000424456	34483	NANOGP5	NANOGP5	transcribed_processed_pseudogene	Nanog homeobox pseudogene 5 [Source:HGNC Symbol;Acc:HGNC:23103]
chr1	231465073	231465387	315	*	7.29	6.14	7.92	-1.78	0.0006	0.0398	Distal Intergenic	231475956	231476288	333	2	ENSG00000223982	ENST00000473818	10901	SNRPD2P2	SNRPD2P2	processed_pseudogene	small nuclear ribonucleoprotein D2 pseudogene 2 [Source:HGNC Symbol;Acc:HGNC:38598]
chr18	33666819	33667357	539	*	5.63	4.48	6.26	-1.78	0.000801	0.0491	Intron (ENST00000269197/ENSG00000141431, intron 5 of 11)	33605641	33661658	56018	1	ENSG00000141431	ENST00000590973	61178	ASXL3	ASXL3	protein_coding	ASXL transcriptional regulator 3 [Source:HGNC Symbol;Acc:HGNC:29357]
chr11	125036911	125037630	720	*	7.68	6.54	8.31	-1.77	0.000171	0.0165	Promoter (<=1kb)	125037456	125040963	3508	1	ENSG00000149548	ENST00000530061	0	CCDC15	CCDC15	protein_coding	coiled-coil domain containing 15 [Source:HGNC Symbol;Acc:HGNC:25798]
chr1	175118279	175119185	907	*	6.55	5.41	7.18	-1.77	0.000217	0.0197	Exon (ENST00000239462/ENSG00000120332, exon 11 of 19)	175077419	175147936	70518	1	ENSG00000120332	ENST00000621086	40860	TNN	TNN	protein_coding	tenascin N [Source:HGNC Symbol;Acc:HGNC:22942]
chr4	104752171	104753035	865	*	6.72	5.58	7.34	-1.77	0.000231	0.0207	Intron (ENST00000515127/ENSG00000248242, intron 3 of 5)	104886118	104886955	838	2	ENSG00000244470	ENST00000474399	133920	NA	AC105918.1	processed_pseudogene	ribosomal protein L6 (RPL6) pseudogene
chr1	58941577	58943016	1440	*	6.93	5.79	7.56	-1.77	0.000235	0.0208	Intron (ENST00000634502/ENSG00000237352, intron 2 of 13)	58933643	59103820	170178	1	ENSG00000237352	ENST00000634502	7934	LINC01358	LINC01358	lincRNA	long intergenic non-protein coding RNA 1358 [Source:HGNC Symbol;Acc:HGNC:50589]
chr2	217610098	217611136	1039	*	7.44	6.3	8.07	-1.77	0.000263	0.0225	Intron (ENST00000486365/ENSG00000231672, intron 1 of 10)	217284019	217599932	315914	2	ENSG00000231672	ENST00000474063	-10166	DIRC3	DIRC3	lincRNA	disrupted in renal carcinoma 3 [Source:HGNC Symbol;Acc:HGNC:17805]
chr3	122232948	122233942	995	*	7.98	6.84	8.61	-1.77	0.000278	0.0234	Intron (ENST00000639785/ENSG00000036828, intron 1 of 6)	122253948	122285958	32011	1	ENSG00000036828	ENST00000490131	-20006	CASR	CASR	protein_coding	calcium sensing receptor [Source:HGNC Symbol;Acc:HGNC:1514]
chr3	72144847	72145362	516	*	6.34	5.2	6.97	-1.77	0.000341	0.0271	Intron (ENST00000469218/ENSG00000241163, intron 1 of 2)	72151257	72174332	23076	1	ENSG00000243083	ENST00000473713	-5895	LINC00870	LINC00870	lincRNA	long intergenic non-protein coding RNA 870 [Source:HGNC Symbol;Acc:HGNC:27319]
chr1	211589953	211590523	571	*	5.7	4.56	6.33	-1.77	0.000432	0.0317	Distal Intergenic	211583015	211583725	711	2	ENSG00000261314	ENST00000567907	-6228	NA	AC105275.2	sense_overlapping	novel transcript, sense overlapping SLC30A1
chr1	84598845	84599884	1040	*	7.15	6.01	7.78	-1.77	0.000507	0.0357	Distal Intergenic	84607099	84610697	3599	1	ENSG00000285374	ENST00000644179	-7215	NA	AL359762.2	lincRNA	novel transcript
chr17	27578673	27579528	856	*	7.09	5.95	7.72	-1.77	0.000509	0.0358	Promoter (1-2kb)	27577456	27585960	8505	1	ENSG00000141068	ENST00000579399	1217	KSR1	KSR1	protein_coding	kinase suppressor of ras 1 [Source:HGNC Symbol;Acc:HGNC:6465]
chr3	71150271	71150810	540	*	5.81	4.67	6.43	-1.77	0.000548	0.0375	Intron (ENST00000318789/ENSG00000114861, intron 6 of 20)	70959247	71132211	172965	2	ENSG00000114861	ENST00000649592	-18060	FOXP1	FOXP1	protein_coding	forkhead box P1 [Source:HGNC Symbol;Acc:HGNC:3823]
chr2	208595554	208596650	1097	*	6.56	5.42	7.19	-1.77	0.000553	0.0377	Intron (ENST00000419079/ENSG00000144407, intron 3 of 6)	208516908	208517230	323	1	ENSG00000232409	ENST00000438805	78646	NA	AC019185.3	processed_pseudogene	pseudogene similar to part of WD repeat domain 55 (WDR55)
chr3	113349362	113349737	376	*	6.53	5.39	7.15	-1.77	0.00068	0.0436	Intron (ENST00000393845/ENSG00000206530, intron 22 of 34)	113360267	113361319	1053	1	ENSG00000240751	ENST00000462549	-10530	NA	AC026348.1	processed_pseudogene	Rab geranylgeranyltransferase, beta subunit (RABGGTB) pseudogene
chr11	9788027	9788522	496	*	5.6	4.46	6.23	-1.77	0.000789	0.0486	Promoter (<=1kb)	9779154	9787973	8820	2	ENSG00000133812	ENST00000525040	-54	SBF2	SBF2	protein_coding	SET binding factor 2 [Source:HGNC Symbol;Acc:HGNC:2135]
chr8	133066890	133067440	551	*	5.85	4.71	6.48	-1.77	0.000811	0.0494	Intron (ENST00000220616/ENSG00000042832, intron 41 of 47)	133037639	133060358	22720	2	ENSG00000155926	ENST00000427060	-6532	SLA	SLA	protein_coding	Src like adaptor [Source:HGNC Symbol;Acc:HGNC:10902]
chr8	102097446	102098278	833	*	8.67	7.53	9.3	-1.76	1.63e-05	0.00259	Intron (ENST00000311028/ENSG00000104490, intron 1 of 6)	101719315	102123950	404636	2	ENSG00000104490	ENST00000517531	25672	NCALD	NCALD	protein_coding	neurocalcin delta [Source:HGNC Symbol;Acc:HGNC:7655]
chr2	43273489	43274170	682	*	6.67	5.54	7.3	-1.76	0.000237	0.021	Intron (ENST00000405975/ENSG00000115970, intron 36 of 37)	43231207	43277301	46095	2	ENSG00000115970	ENST00000467668	3131	THADA	THADA	protein_coding	THADA, armadillo repeat containing [Source:HGNC Symbol;Acc:HGNC:19217]
chr5	159764006	159765000	995	*	7.11	5.98	7.74	-1.76	0.000397	0.0301	Promoter (2-3kb)	159698589	159761061	62473	2	ENSG00000253311	ENST00000523311	-2945	LINC01847	LINC01847	antisense	long intergenic non-protein coding RNA 1847 [Source:HGNC Symbol;Acc:HGNC:52662]
chr14	97488894	97489680	787	*	6.12	4.99	6.75	-1.76	0.000432	0.0317	Intron (ENST00000554862/ENSG00000246084, intron 1 of 4)	97458870	97464159	5290	1	ENSG00000246084	ENST00000499910	30024	LINC02325	LINC02325	lincRNA	long intergenic non-protein coding RNA 2325 [Source:HGNC Symbol;Acc:HGNC:53245]
chr2	238684485	238684922	438	*	5.9	4.77	6.53	-1.76	0.000741	0.0467	Distal Intergenic	238720324	238740780	20457	1	ENSG00000234279	ENST00000448543	-35402	LINC01937	LINC01937	lincRNA	long intergenic non-protein coding RNA 1937 [Source:HGNC Symbol;Acc:HGNC:52760]
chr7	113636318	113637171	854	*	6.42	5.29	7.05	-1.76	0.000749	0.0468	Distal Intergenic	113451072	113451402	331	1	ENSG00000278894	ENST00000623002	185246	NA	AC073348.1	TEC	TEC
chr12	96445635	96446225	591	*	7.45	6.32	8.07	-1.76	0.000797	0.0491	Intron (ENST00000548740/ENSG00000258272, intron 2 of 3)	96427200	96427486	287	2	ENSG00000252827	ENST00000517018	-18149	RN7SKP11	RN7SKP11	misc_RNA	RNA, 7SK small nuclear pseudogene 11 [Source:HGNC Symbol;Acc:HGNC:45735]
chr5	170296431	170298289	1859	*	9.47	8.35	10.1	-1.75	6.41e-06	0.00119	Promoter (<=1kb)	170246237	170298227	51991	2	ENSG00000043462	ENST00000046794	0	LCP2	LCP2	protein_coding	lymphocyte cytosolic protein 2 [Source:HGNC Symbol;Acc:HGNC:6529]
chr15	60568166	60568722	557	*	6.79	5.67	7.42	-1.75	0.000201	0.0186	Intron (ENST00000559824/ENSG00000245534, intron 3 of 5)	60558080	60558401	322	1	ENSG00000259513	ENST00000559840	10086	CYCSP38	CYCSP38	transcribed_processed_pseudogene	cytochrome c, somatic pseudogene 38 [Source:HGNC Symbol;Acc:HGNC:24411]
chr3	46504889	46506300	1412	*	6.88	5.75	7.51	-1.75	0.000259	0.0222	Distal Intergenic	46497491	46500949	3459	1	ENSG00000163825	ENST00000296142	7398	RTP3	RTP3	protein_coding	receptor transporter protein 3 [Source:HGNC Symbol;Acc:HGNC:15572]
chr12	45415385	45415809	425	*	7.83	6.71	8.45	-1.75	0.000415	0.0309	Intron (ENST00000426898/ENSG00000177119, intron 16 of 17)	45444766	45445438	673	1	ENSG00000257368	ENST00000546680	-28957	NA	AC063924.1	processed_pseudogene	mesoderm development candidate 2 (MESDC2) pseudogene
chr3	69710078	69710865	788	*	5.98	4.86	6.6	-1.75	0.000541	0.0372	Distal Intergenic	69739435	69968336	228902	1	ENSG00000187098	ENST00000352241	-28570	MITF	MITF	protein_coding	melanocyte inducing transcription factor [Source:HGNC Symbol;Acc:HGNC:7105]
chr11	39668559	39669049	491	*	6.95	5.82	7.57	-1.75	0.00055	0.0376	Distal Intergenic	39873782	39874388	607	1	ENSG00000270588	ENST00000604322	-204733	NA	AC021749.1	processed_pseudogene	adaptor-related protein complex 5, mu 1 subunit, pseudogene
chr8	132331127	132332126	1000	*	7.83	6.71	8.46	-1.75	0.000639	0.0417	Intron (ENST00000388996/ENSG00000184156, intron 1 of 14)	132129406	132321545	192140	2	ENSG00000184156	ENST00000638588	-9582	KCNQ3	KCNQ3	protein_coding	potassium voltage-gated channel subfamily Q member 3 [Source:HGNC Symbol;Acc:HGNC:6297]
chr5	172881515	172882534	1020	*	7.77	6.65	8.39	-1.74	8.06e-05	0.00925	Intron (ENST00000393784/ENSG00000113719, intron 1 of 9)	172905217	172924080	18864	1	ENSG00000113719	ENST00000518247	-22683	ERGIC1	ERGIC1	protein_coding	endoplasmic reticulum-golgi intermediate compartment 1 [Source:HGNC Symbol;Acc:HGNC:29205]
chr3	179098410	179098937	528	*	7.1	5.98	7.72	-1.74	0.000181	0.0172	Promoter (<=1kb)	179097731	179097840	110	1	ENSG00000200616	ENST00000363746	679	NA	RF00019	misc_RNA	NA
chr14	95254925	95255830	906	*	6.92	5.81	7.54	-1.74	0.000253	0.0219	Intron (ENST00000298912/ENSG00000165959, intron 1 of 12)	95213225	95296243	83019	2	ENSG00000165959	ENST00000555336	40413	CLMN	CLMN	protein_coding	calmin [Source:HGNC Symbol;Acc:HGNC:19972]
chr9	120547579	120548281	703	*	8.34	7.23	8.96	-1.74	0.000293	0.0244	Intron (ENST00000360822/ENSG00000136861, intron 4 of 34)	120527826	120539120	11295	2	ENSG00000136861	ENST00000472883	-8459	CDK5RAP2	CDK5RAP2	protein_coding	CDK5 regulatory subunit associated protein 2 [Source:HGNC Symbol;Acc:HGNC:18672]
chr2	8421542	8422347	806	*	6.41	5.29	7.03	-1.74	0.000311	0.0253	Distal Intergenic	8312809	8383621	70813	2	ENSG00000236790	ENST00000444688	-37921	LINC00299	LINC00299	lincRNA	long intergenic non-protein coding RNA 299 [Source:HGNC Symbol;Acc:HGNC:27940]
chr8	94699845	94700332	488	*	6.56	5.44	7.18	-1.74	0.000354	0.0279	Intron (ENST00000423620/ENSG00000104413, intron 14 of 14)	94705654	94707466	1813	1	ENSG00000104413	ENST00000523347	-5322	ESRP1	ESRP1	protein_coding	epithelial splicing regulatory protein 1 [Source:HGNC Symbol;Acc:HGNC:25966]
chr17	43916800	43918094	1295	*	7.22	6.1	7.84	-1.74	0.000361	0.0282	Promoter (<=1kb)	43917194	43917985	792	1	ENSG00000267496	ENST00000632077	0	FAM215A	FAM215A	lincRNA	family with sequence similarity 215 member A [Source:HGNC Symbol;Acc:HGNC:17505]
chr2	86225449	86226322	874	*	7.09	5.98	7.72	-1.74	0.000396	0.0301	Promoter (1-2kb)	86214251	86223785	9535	2	ENSG00000068615	ENST00000646181	-1664	REEP1	REEP1	protein_coding	receptor accessory protein 1 [Source:HGNC Symbol;Acc:HGNC:25786]
chr5	151745067	151745860	794	*	8.63	7.53	9.25	-1.73	1.39e-05	0.00227	Promoter (<=1kb)	151742822	151746563	3742	2	ENSG00000177556	ENST00000522145	703	ATOX1	ATOX1	protein_coding	antioxidant 1 copper chaperone [Source:HGNC Symbol;Acc:HGNC:798]
chr7	36115415	36116216	802	*	8.83	7.72	9.45	-1.73	0.000192	0.018	Distal Intergenic	36109024	36110872	1849	2	ENSG00000228815	ENST00000419108	-4543	MARK2P13	MARK2P13	processed_pseudogene	microtubule affinity regulating kinase 2 pseudogene 13 [Source:HGNC Symbol;Acc:HGNC:39804]
chr10	98618379	98619877	1499	*	8.74	7.62	9.36	-1.73	0.000377	0.0292	Intron (ENST00000404542/ENSG00000172987, intron 5 of 8)	98457077	98744071	286995	2	ENSG00000172987	ENST00000404542	124194	HPSE2	HPSE2	protein_coding	heparanase 2 (inactive) [Source:HGNC Symbol;Acc:HGNC:18374]
chr1	175443312	175443882	571	*	7.99	6.88	8.61	-1.73	0.000411	0.0308	Intron (ENST00000367674/ENSG00000116147, intron 2 of 22)	175391428	175406364	14937	2	ENSG00000116147	ENST00000422274	-36948	TNR	TNR	protein_coding	tenascin R [Source:HGNC Symbol;Acc:HGNC:11953]
chr6	10595837	10596482	646	*	6.2	5.09	6.82	-1.73	0.00053	0.0368	Intron (ENST00000410107/ENSG00000111846, intron 3 of 4)	10585746	10629368	43623	1	ENSG00000111846	ENST00000265012	10091	GCNT2	GCNT2	protein_coding	glucosaminyl (N-acetyl) transferase 2 (I blood group) [Source:HGNC Symbol;Acc:HGNC:4204]
chr11	34145813	34146298	486	*	5.69	4.58	6.31	-1.73	0.000547	0.0375	Promoter (<=1kb)	34146720	34147670	951	1	ENSG00000135372	ENST00000534509	-422	NAT10	NAT10	protein_coding	N-acetyltransferase 10 [Source:HGNC Symbol;Acc:HGNC:29830]
chr6	157056093	157056681	589	*	6.79	5.68	7.41	-1.73	0.000576	0.0386	Intron (ENST00000346085/ENSG00000049618, intron 6 of 20)	157036315	157208683	172369	1	ENSG00000049618	ENST00000637904	19778	ARID1B	ARID1B	protein_coding	AT-rich interaction domain 1B [Source:HGNC Symbol;Acc:HGNC:18040]
chr5	54994731	54995197	467	*	5.31	4.2	5.93	-1.73	0.000746	0.0467	Intron (ENST00000598310/ENSG00000164283, intron 1 of 2)	54977864	54985663	7800	2	ENSG00000164283	ENST00000381405	-9068	ESM1	ESM1	protein_coding	endothelial cell specific molecule 1 [Source:HGNC Symbol;Acc:HGNC:3466]
chr14	102375113	102375591	479	*	6.8	5.69	7.42	-1.72	0.000169	0.0164	Intron (ENST00000359520/ENSG00000196663, intron 1 of 19)	102363079	102465671	102593	1	ENSG00000196663	ENST00000558678	12034	TECPR2	TECPR2	protein_coding	tectonin beta-propeller repeat containing 2 [Source:HGNC Symbol;Acc:HGNC:19957]
chr11	94876529	94877292	764	*	8.16	7.05	8.78	-1.72	0.000227	0.0204	3' UTR	94864828	94866765	1938	1	ENSG00000166025	ENST00000537191	11701	AMOTL1	AMOTL1	protein_coding	angiomotin like 1 [Source:HGNC Symbol;Acc:HGNC:17811]
chr11	122697686	122698217	532	*	7.26	6.16	7.88	-1.72	0.000304	0.025	Intron (ENST00000284273/ENSG00000154127, intron 1 of 13)	122709262	122779595	70334	1	ENSG00000154127	ENST00000526386	-11045	UBASH3B	UBASH3B	protein_coding	ubiquitin associated and SH3 domain containing B [Source:HGNC Symbol;Acc:HGNC:29884]
chr5	112004660	112005419	760	*	7.55	6.45	8.17	-1.72	0.000456	0.0329	Intron (ENST00000507222/ENSG00000250095, intron 3 of 3)	111730691	111997464	266774	2	ENSG00000134986	ENST00000450761	-7196	NREP	NREP	protein_coding	neuronal regeneration related protein [Source:HGNC Symbol;Acc:HGNC:16834]
chr2	237227231	237228292	1062	*	8.31	7.21	8.92	-1.71	2.75e-05	0.00391	Distal Intergenic	237257091	237257676	586	1	ENSG00000224132	ENST00000445534	-28799	NA	AC112715.1	lincRNA	novel transcript
chr6	42401938	42402724	787	*	7.31	6.22	7.93	-1.71	0.000211	0.0193	Intron (ENST00000541110/ENSG00000124496, intron 2 of 17)	42228126	42451261	223136	2	ENSG00000124496	ENST00000372917	48537	TRERF1	TRERF1	protein_coding	transcriptional regulating factor 1 [Source:HGNC Symbol;Acc:HGNC:18273]
chr1	183033162	183033842	681	*	6.81	5.71	7.42	-1.71	0.000239	0.0211	Intron (ENST00000258341/ENSG00000135862, intron 1 of 27)	183023460	183145592	122133	1	ENSG00000135862	ENST00000258341	9702	LAMC1	LAMC1	protein_coding	laminin subunit gamma 1 [Source:HGNC Symbol;Acc:HGNC:6492]
chr18	44798376	44798931	556	*	6.28	5.18	6.89	-1.71	0.000657	0.0425	Intron (ENST00000426838/ENSG00000152217, intron 2 of 3)	44732575	44733315	741	1	ENSG00000280365	ENST00000624404	65801	NA	AC021766.1	TEC	TEC
chr18	70384083	70385066	984	*	8.07	6.98	8.68	-1.7	0.000115	0.0122	Promoter (<=1kb)	70380140	70384591	4452	2	ENSG00000266278	ENST00000582251	0	LINC01910	LINC01910	lincRNA	long intergenic non-protein coding RNA 1910 [Source:HGNC Symbol;Acc:HGNC:52729]
chr10	34406984	34407989	1006	*	6.88	5.8	7.49	-1.7	0.000262	0.0224	Intron (ENST00000545260/ENSG00000148498, intron 4 of 22)	34312264	34426731	114468	2	ENSG00000148498	ENST00000544292	18742	PARD3	PARD3	protein_coding	par-3 family cell polarity regulator [Source:HGNC Symbol;Acc:HGNC:16051]
chr6	130526205	130527333	1129	*	7.66	6.57	8.27	-1.7	0.000399	0.0301	Distal Intergenic	130573996	130574112	117	2	ENSG00000202438	ENST00000365568	46779	NA	RF00019	misc_RNA	NA
chr9	459550	460258	709	*	7.94	6.85	8.56	-1.7	0.000535	0.0369	Promoter (<=1kb)	456211	460227	4017	2	ENSG00000227155	ENST00000590240	0	NA	AL161725.1	antisense	novel transcript
chr12	111819937	111820958	1022	*	5.95	4.86	6.56	-1.7	0.000628	0.0413	Distal Intergenic	111812793	111813420	628	1	ENSG00000111275	ENST00000551450	7144	ALDH2	ALDH2	protein_coding	aldehyde dehydrogenase 2 family member [Source:HGNC Symbol;Acc:HGNC:404]
chr17	54527763	54528635	873	*	6.78	5.7	7.39	-1.7	0.000638	0.0417	Distal Intergenic	54477796	54478168	373	1	ENSG00000261965	ENST00000577104	49967	ISCA1P3	ISCA1P3	processed_pseudogene	iron-sulfur cluster assembly 1 pseudogene 3 [Source:HGNC Symbol;Acc:HGNC:38024]
chr3	121361984	121363059	1076	*	8.54	7.46	9.16	-1.7	0.000824	0.05	Intron (ENST00000273666/ENSG00000145087, intron 21 of 27)	121356991	121357940	950	1	ENSG00000242103	ENST00000481228	4993	NA	AC079841.1	processed_pseudogene	actin related protein 2/3 complex, subunit 1A, 41kDa (ARPC1A) pseudogene
chr7	134292831	134293730	900	*	8.62	7.53	9.23	-1.69	0.000107	0.0115	Promoter (1-2kb)	134294606	134295177	572	2	ENSG00000205060	ENST00000466599	1447	SLC35B4	SLC35B4	protein_coding	solute carrier family 35 member B4 [Source:HGNC Symbol;Acc:HGNC:20584]
chrX	78314217	78315181	965	*	7.35	6.28	7.96	-1.69	0.000235	0.0208	Intron (ENST00000373304/ENSG00000173198, intron 1 of 2)	78271464	78327483	56020	2	ENSG00000173198	ENST00000373304	12302	CYSLTR1	CYSLTR1	protein_coding	cysteinyl leukotriene receptor 1 [Source:HGNC Symbol;Acc:HGNC:17451]
chr8	97258880	97259775	896	*	6.68	5.6	7.29	-1.69	0.000438	0.0319	Distal Intergenic	97241742	97242204	463	2	ENSG00000260640	ENST00000569849	-16676	NA	AP003115.1	lincRNA	novel transcript
chr7	142445151	142445436	286	*	6.1	5.02	6.71	-1.69	0.000537	0.037	Distal Intergenic	142440883	142441325	443	1	ENSG00000211739	ENST00000489763	4268	TRBV12-2	TRBV12-2	TR_V_pseudogene	T cell receptor beta variable 12-2 (pseudogene) [Source:HGNC Symbol;Acc:HGNC:12184]
chr4	48255135	48255709	575	*	5.88	4.8	6.49	-1.69	0.000589	0.0393	Intron (ENST00000381501/ENSG00000135605, intron 1 of 17)	48135783	48269864	134082	2	ENSG00000135605	ENST00000381501	14155	TEC	TEC	protein_coding	tec protein tyrosine kinase [Source:HGNC Symbol;Acc:HGNC:11719]
chrX	136272445	136272776	332	*	5.7	4.62	6.32	-1.69	0.000802	0.0491	Distal Intergenic	136216820	136256482	39663	2	ENSG00000129680	ENST00000370663	-15963	MAP7D3	MAP7D3	protein_coding	MAP7 domain containing 3 [Source:HGNC Symbol;Acc:HGNC:25742]
chr14	31297549	31298477	929	*	6.55	5.48	7.16	-1.68	0.000431	0.0317	Promoter (<=1kb)	31292602	31297720	5119	2	ENSG00000129493	ENST00000551414	0	HEATR5A	HEATR5A	protein_coding	HEAT repeat containing 5A [Source:HGNC Symbol;Acc:HGNC:20276]
chr2	139122547	139123304	758	*	6.5	5.43	7.11	-1.68	0.00046	0.0332	Distal Intergenic	138901433	138902747	1315	2	ENSG00000232992	ENST00000419201	-219800	AHCYP4	AHCYP4	processed_pseudogene	adenosylhomocysteinase pseudogene 4 [Source:HGNC Symbol;Acc:HGNC:44996]
chr6	40042109	40042574	466	*	6.35	5.27	6.96	-1.68	0.000524	0.0364	Distal Intergenic	39992815	40000233	7419	1	ENSG00000220586	ENST00000405234	49294	TUBBP9	TUBBP9	transcribed_processed_pseudogene	tubulin beta class I pseudogene 9 [Source:HGNC Symbol;Acc:HGNC:42178]
chr1	110602439	110602906	468	*	6.08	5	6.69	-1.68	0.00066	0.0426	Promoter (1-2kb)	110574471	110604550	30080	2	ENSG00000177301	ENST00000639227	1644	KCNA2	KCNA2	protein_coding	potassium voltage-gated channel subfamily A member 2 [Source:HGNC Symbol;Acc:HGNC:6220]
chr1	243287648	243288175	528	*	6.66	5.59	7.27	-1.68	0.000709	0.0451	Promoter (1-2kb)	243286383	243500091	213709	1	ENSG00000054282	ENST00000435549	1265	SDCCAG8	SDCCAG8	protein_coding	serologically defined colon cancer antigen 8 [Source:HGNC Symbol;Acc:HGNC:10671]
chr5	24728880	24729810	931	*	8.18	7.11	8.79	-1.68	0.000713	0.0453	Distal Intergenic	24749374	24749772	399	2	ENSG00000250099	ENST00000503772	19962	NA	AC091893.1	processed_pseudogene	transient receptor potential cation channel subfamily C pseudogene
chr3	42683633	42684678	1046	*	7.78	6.71	8.39	-1.68	0.000756	0.0472	Promoter (<=1kb)	42685519	42692544	7026	1	ENSG00000157119	ENST00000287777	-841	KLHL40	KLHL40	protein_coding	kelch like family member 40 [Source:HGNC Symbol;Acc:HGNC:30372]
chr22	23696009	23696862	854	*	8.16	7.1	8.77	-1.67	6.37e-05	0.00775	Promoter (<=1kb)	23696484	23699176	2693	1	ENSG00000159496	ENST00000452208	0	RGL4	RGL4	protein_coding	ral guanine nucleotide dissociation stimulator like 4 [Source:HGNC Symbol;Acc:HGNC:31911]
chr10	88401855	88402459	605	*	6.55	5.48	7.15	-1.67	0.00038	0.0294	Intron (ENST00000371947/ENSG00000184719, intron 4 of 6)	88259129	88259372	244	2	ENSG00000275015	ENST00000610667	-142483	NA	AL353149.1	unprocessed_pseudogene	vomeronasal 1 receptor 1 (VN1R1) pseudogene
chr2	216031860	216032614	755	*	6.63	5.57	7.24	-1.67	0.000395	0.0301	Promoter (<=1kb)	215945573	216032959	87387	2	ENSG00000118242	ENST00000420348	345	MREG	MREG	protein_coding	melanoregulin [Source:HGNC Symbol;Acc:HGNC:25478]
chr2	45554325	45555528	1204	*	6.85	5.79	7.46	-1.67	0.00048	0.0341	Intron (ENST00000263736/ENSG00000068784, intron 10 of 20)	45418455	45549072	130618	2	ENSG00000068784	ENST00000475073	-5253	SRBD1	SRBD1	protein_coding	S1 RNA binding domain 1 [Source:HGNC Symbol;Acc:HGNC:25521]
chr4	153950192	153950776	585	*	7.94	6.88	8.55	-1.67	0.000497	0.0351	Distal Intergenic	153780592	153789120	8529	2	ENSG00000145423	ENST00000274063	-161072	SFRP2	SFRP2	protein_coding	secreted frizzled related protein 2 [Source:HGNC Symbol;Acc:HGNC:10777]
chr16	14657993	14658542	550	*	6.52	5.46	7.13	-1.67	0.00063	0.0413	Intron (ENST00000261658/ENSG00000103429, intron 5 of 7)	14661964	14665181	3218	1	ENSG00000103429	ENST00000564078	-3422	BFAR	BFAR	protein_coding	bifunctional apoptosis regulator [Source:HGNC Symbol;Acc:HGNC:17613]
chr6	96685702	96686161	460	*	6.17	5.1	6.78	-1.67	0.000777	0.0481	Distal Intergenic	96672129	96672969	841	2	ENSG00000217331	ENST00000407101	-12733	NA	AL355143.1	processed_pseudogene	protein phosphatase 1, catalytic subunit (PPP1C) pseudogene
chr6	10247876	10248800	925	*	7.01	5.94	7.61	-1.67	0.000805	0.0492	Distal Intergenic	10222036	10222161	126	1	ENSG00000221583	ENST00000408656	25840	RNU6ATAC21P	RNU6ATAC21P	snRNA	RNA, U6atac small nuclear 21, pseudogene [Source:HGNC Symbol;Acc:HGNC:46920]
chr1	206729557	206730091	535	*	8.01	6.95	8.61	-1.66	6.87e-05	0.00829	Promoter (<=1kb)	206728934	206729470	537	1	ENSG00000162889	ENST00000493447	623	MAPKAPK2	MAPKAPK2	protein_coding	mitogen-activated protein kinase-activated protein kinase 2 [Source:HGNC Symbol;Acc:HGNC:6887]
chr8	38903404	38903944	541	*	8.2	7.14	8.8	-1.66	7.06e-05	0.00838	Promoter (1-2kb)	38901803	38971956	70154	1	ENSG00000169499	ENST00000616834	1601	PLEKHA2	PLEKHA2	protein_coding	pleckstrin homology domain containing A2 [Source:HGNC Symbol;Acc:HGNC:14336]
chr11	115377245	115378313	1069	*	7.31	6.25	7.91	-1.66	0.00024	0.0211	Exon (ENST00000535704/ENSG00000255580, exon 2 of 2)	115363629	115377931	14303	1	ENSG00000255580	ENST00000535704	13616	NA	AP000462.1	lincRNA	novel transcript
chr21	31506715	31507488	774	*	7	5.94	7.6	-1.66	0.00036	0.0282	Intron (ENST00000286827/ENSG00000156299, intron 1 of 28)	31118416	31558977	440562	2	ENSG00000156299	ENST00000286827	51489	TIAM1	TIAM1	protein_coding	T cell lymphoma invasion and metastasis 1 [Source:HGNC Symbol;Acc:HGNC:11805]
chr1	160226452	160227221	770	*	8.06	7.01	8.66	-1.66	0.00045	0.0327	Promoter (1-2kb)	160217486	160224528	7043	2	ENSG00000132716	ENST00000490368	-1924	DCAF8	DCAF8	protein_coding	DDB1 and CUL4 associated factor 8 [Source:HGNC Symbol;Acc:HGNC:24891]
chr6	99187380	99187987	608	*	6.63	5.58	7.23	-1.66	0.000549	0.0375	Distal Intergenic	99174744	99175479	736	1	ENSG00000232699	ENST00000602288	12636	BDH2P1	BDH2P1	processed_pseudogene	3-hydroxybutyrate dehydrogenase 2, pseudogene 1 [Source:HGNC Symbol;Acc:HGNC:21476]
chr10	26448411	26449267	857	*	7.61	6.55	8.21	-1.66	0.000604	0.04	Intron (ENST00000376236/ENSG00000077420, intron 2 of 14)	26438425	26501938	63514	1	ENSG00000077420	ENST00000356785	9986	APBB1IP	APBB1IP	protein_coding	amyloid beta precursor protein binding family B member 1 interacting protein [Source:HGNC Symbol;Acc:HGNC:17379]
chr1	234570283	234570906	624	*	7.32	6.27	7.93	-1.65	0.000193	0.0181	Distal Intergenic	234565298	234570088	4791	1	ENSG00000230404	ENST00000429507	4985	NA	AL161640.1	lincRNA	novel transcript
chr5	39270300	39270800	501	*	7.31	6.26	7.91	-1.65	0.000232	0.0207	Promoter (<=1kb)	39105255	39270640	165386	2	ENSG00000082074	ENST00000646045	0	FYB1	FYB1	protein_coding	FYN binding protein 1 [Source:HGNC Symbol;Acc:HGNC:4036]
chr14	57485395	57486336	942	*	7.14	6.09	7.74	-1.65	0.000302	0.0249	Promoter (2-3kb)	57480723	57483300	2578	2	ENSG00000100557	ENST00000532286	-2095	CCDC198	CCDC198	protein_coding	coiled-coil domain containing 198 [Source:HGNC Symbol;Acc:HGNC:20189]
chr6	130525131	130525948	818	*	7.2	6.15	7.8	-1.65	0.000558	0.0378	Distal Intergenic	130573996	130574112	117	2	ENSG00000202438	ENST00000365568	48164	NA	RF00019	misc_RNA	NA
chr4	71230517	71231465	949	*	8.04	7	8.64	-1.65	0.000626	0.0412	Intron (ENST00000649996/ENSG00000080493, intron 2 of 26)	71236029	71349930	113902	1	ENSG00000080493	ENST00000639096	-4564	SLC4A4	SLC4A4	protein_coding	solute carrier family 4 member 4 [Source:HGNC Symbol;Acc:HGNC:11030]
chr11	123431609	123431947	339	*	6.29	5.25	6.9	-1.65	0.000808	0.0493	Promoter (<=1kb)	123430737	123435710	4974	1	ENSG00000023171	ENST00000533341	872	GRAMD1B	GRAMD1B	protein_coding	GRAM domain containing 1B [Source:HGNC Symbol;Acc:HGNC:29214]
chr6	145015831	145016366	536	*	7.94	6.9	8.54	-1.64	0.000214	0.0195	Distal Intergenic	144839049	144846822	7774	1	ENSG00000152818	ENST00000460618	176782	UTRN	UTRN	protein_coding	utrophin [Source:HGNC Symbol;Acc:HGNC:12635]
chr14	104393577	104394464	888	*	7.29	6.25	7.89	-1.64	0.000225	0.0203	Distal Intergenic	104400943	104401048	106	2	ENSG00000222761	ENST00000410829	6584	RNU6-684P	RNU6-684P	snRNA	RNA, U6 small nuclear 684, pseudogene [Source:HGNC Symbol;Acc:HGNC:47647]
chr8	104664891	104666032	1142	*	8.78	7.74	9.38	-1.64	0.000304	0.025	Intron (ENST00000521923/ENSG00000169946, intron 1 of 4)	104699479	104703555	4077	2	ENSG00000283157	ENST00000636802	37523	NA	AC012564.1	antisense	novel transcript, antisense to ZFPM2
chr20	63635176	63636201	1026	*	7.6	6.56	8.2	-1.64	0.000381	0.0294	Distal Intergenic	63627250	63628707	1458	1	ENSG00000232442	ENST00000411579	7926	MHENCR	MHENCR	antisense	melanoma highly expressed competing endogenous lncRNA for miR-425 and miR-489 [Source:HGNC Symbol;Acc:HGNC:53110]
chr12	91438288	91438793	506	*	7.24	6.2	7.84	-1.64	0.000509	0.0358	Distal Intergenic	91362196	91368606	6411	1	ENSG00000258100	ENST00000551571	76092	NA	AC025035.1	lincRNA	novel transcript
chr13	40388609	40389583	975	*	8.12	7.07	8.72	-1.64	0.000538	0.0371	Intron (ENST00000636192/ENSG00000215483, intron 1 of 3)	40198074	40377261	179188	2	ENSG00000215483	ENST00000638084	-11348	LINC00598	LINC00598	lincRNA	long intergenic non-protein coding RNA 598 [Source:HGNC Symbol;Acc:HGNC:42770]
chr7	28748950	28749508	559	*	7.17	6.13	7.77	-1.64	0.000565	0.0381	Exon (ENST00000461921/ENSG00000146592, exon 4 of 4)	28724300	28726731	2432	1	ENSG00000146592	ENST00000468813	24650	CREB5	CREB5	protein_coding	cAMP responsive element binding protein 5 [Source:HGNC Symbol;Acc:HGNC:16844]
chr2	54966269	54967186	918	*	6.94	5.89	7.53	-1.64	0.000569	0.0382	Promoter (<=1kb)	54967032	54970332	3301	1	ENSG00000214595	ENST00000488611	0	EML6	EML6	protein_coding	echinoderm microtubule associated protein like 6 [Source:HGNC Symbol;Acc:HGNC:35412]
chr14	74835214	74835972	759	*	6.22	5.17	6.82	-1.64	0.000636	0.0416	Promoter (<=1kb)	74834898	74837309	2412	1	ENSG00000119596	ENST00000549197	316	YLPM1	YLPM1	protein_coding	YLP motif containing 1 [Source:HGNC Symbol;Acc:HGNC:17798]
chr1	66982197	66982937	741	*	6.15	5.11	6.75	-1.64	0.000682	0.0437	Intron (ENST00000355977/ENSG00000198160, intron 12 of 13)	66958911	66960078	1168	1	ENSG00000198160	ENST00000493357	23286	MIER1	MIER1	protein_coding	MIER1 transcriptional regulator [Source:HGNC Symbol;Acc:HGNC:29657]
chr12	12673287	12673761	475	*	6.53	5.49	7.13	-1.64	0.000718	0.0455	Intron (ENST00000539988/ENSG00000257004, intron 1 of 1)	12668982	12685075	16094	1	ENSG00000257004	ENST00000539988	4305	NA	AC008115.2	lincRNA	novel transcript
chr1	184532202	184533352	1151	*	6.67	5.63	7.27	-1.64	0.000798	0.0491	Intron (ENST00000235307/ENSG00000116667, intron 3 of 5)	184539993	184592248	52256	1	ENSG00000116667	ENST00000489143	-6641	C1orf21	C1orf21	protein_coding	chromosome 1 open reading frame 21 [Source:HGNC Symbol;Acc:HGNC:15494]
chr8	80047890	80048507	618	*	7.1	6.07	7.7	-1.63	0.000602	0.0399	Promoter (2-3kb)	80037886	80051401	13516	2	ENSG00000076554	ENST00000520877	2894	TPD52	TPD52	protein_coding	tumor protein D52 [Source:HGNC Symbol;Acc:HGNC:12005]
chr8	38405104	38405779	676	*	8.38	7.36	8.98	-1.62	0.000243	0.0213	Promoter (<=1kb)	38404413	38408544	4132	1	ENSG00000165046	ENST00000527175	691	LETM2	LETM2	protein_coding	leucine zipper and EF-hand containing transmembrane protein 2 [Source:HGNC Symbol;Acc:HGNC:14648]
chr3	64152470	64153168	699	*	6.63	5.6	7.23	-1.62	0.000471	0.0336	Promoter (1-2kb)	64145407	64155036	9630	2	ENSG00000163637	ENST00000640095	1868	PRICKLE2	PRICKLE2	protein_coding	prickle planar cell polarity protein 2 [Source:HGNC Symbol;Acc:HGNC:20340]
chr12	123076296	123076990	695	*	6.78	5.76	7.37	-1.62	0.000624	0.0411	Promoter (<=1kb)	123034545	123076095	41551	2	ENSG00000090975	ENST00000541244	-201	PITPNM2	PITPNM2	protein_coding	phosphatidylinositol transfer protein membrane associated 2 [Source:HGNC Symbol;Acc:HGNC:21044]
chr10	87557978	87559243	1266	*	7.41	6.39	8	-1.61	0.000176	0.0168	Distal Intergenic	87521115	87552637	31523	1	ENSG00000107789	ENST00000472891	36863	MINPP1	MINPP1	protein_coding	multiple inositol-polyphosphate phosphatase 1 [Source:HGNC Symbol;Acc:HGNC:7102]
chr11	13008967	13009515	549	*	7.11	6.09	7.7	-1.61	0.00036	0.0282	Promoter (<=1kb)	13001090	13009159	8070	2	ENSG00000254670	ENST00000533002	0	NA	AC084859.1	lincRNA	uncharacterized LOC105376557 [Source:NCBI gene;Acc:105376557]
chr7	142556714	142557034	321	*	6.79	5.77	7.38	-1.61	0.000652	0.0423	Promoter (1-2kb)	142554836	142555318	483	1	ENSG00000276597	ENST00000611787	1878	TRBV11-3	TRBV11-3	TR_V_gene	T cell receptor beta variable 11-3 [Source:HGNC Symbol;Acc:HGNC:12182]
chr7	5532632	5533130	499	*	6.7	5.68	7.29	-1.61	0.000697	0.0445	Promoter (1-2kb)	5527147	5530709	3563	2	ENSG00000075624	ENST00000331789	-1923	ACTB	ACTB	protein_coding	actin beta [Source:HGNC Symbol;Acc:HGNC:132]
chr13	24618249	24618964	716	*	6.94	5.93	7.53	-1.61	0.00071	0.0451	Distal Intergenic	24611966	24613983	2018	1	ENSG00000285228	ENST00000645823	6283	NA	AL359538.2	unitary_pseudogene	novel atrophin-1 superfamily protein pseudogene
chr9	124934182	124934909	728	*	7.74	6.72	8.33	-1.6	0.000156	0.0156	Intron (ENST00000373555/ENSG00000136935, intron 3 of 22)	124878378	124929268	50891	2	ENSG00000136935	ENST00000475407	-4914	GOLGA1	GOLGA1	protein_coding	golgin A1 [Source:HGNC Symbol;Acc:HGNC:4424]
chr16	81616178	81617146	969	*	9.65	8.64	10.24	-1.6	0.000164	0.0161	Promoter (<=1kb)	81617038	81617543	506	2	ENSG00000279681	ENST00000624702	397	NA	AC092135.2	TEC	novel transcript
chr10	22021834	22023363	1530	*	7.1	6.1	7.69	-1.6	0.000517	0.0361	Distal Intergenic	21920610	22003769	83160	2	ENSG00000136770	ENST00000376946	-18065	DNAJC1	DNAJC1	protein_coding	DnaJ heat shock protein family (Hsp40) member C1 [Source:HGNC Symbol;Acc:HGNC:20090]
chr11	34652317	34652925	609	*	7.12	6.12	7.7	-1.59	0.000427	0.0315	Intron (ENST00000257831/ENSG00000135373, intron 6 of 8)	34642627	34646894	4268	1	ENSG00000135373	ENST00000527935	9690	EHF	EHF	protein_coding	ETS homologous factor [Source:HGNC Symbol;Acc:HGNC:3246]
chr4	17010205	17011169	965	*	7.4	6.4	7.99	-1.59	0.000685	0.0438	Intron (ENST00000511735/ENSG00000249998, intron 2 of 2)	17061878	17062165	288	1	ENSG00000251212	ENST00000514978	-50709	MTND5P4	MTND5P4	processed_pseudogene	MT-ND5 pseudogene 4 [Source:HGNC Symbol;Acc:HGNC:42306]
chr15	73982305	73982903	599	*	6.63	5.62	7.21	-1.59	0.000816	0.0496	3' UTR	73983220	73986500	3281	2	ENSG00000067221	ENST00000561480	3597	STOML1	STOML1	protein_coding	stomatin like 1 [Source:HGNC Symbol;Acc:HGNC:14560]
chr1	174397018	174397778	761	*	7	6.01	7.59	-1.58	0.000703	0.0448	Intron (ENST00000357444/ENSG00000152061, intron 13 of 13)	174367105	174368039	935	2	ENSG00000237317	ENST00000423946	-28979	NA	AL022400.1	processed_pseudogene	forty-two-three domain containing 1 (FYTTD1) pseudogene
chr5	29099324	29100426	1103	*	8.8	7.81	9.38	-1.57	0.000328	0.0264	Distal Intergenic	29104880	29105438	559	1	ENSG00000248687	ENST00000512207	-4454	NA	AC024589.1	unprocessed_pseudogene	aldehyde dehydrogenase 6 family, member A1 (ALDH6A1) pseudogene
chr14	52314049	52314578	530	*	7.46	6.47	8.04	-1.57	0.000332	0.0266	Promoter (<=1kb)	52314305	52327509	13205	1	ENSG00000125384	ENST00000557436	0	PTGER2	PTGER2	protein_coding	prostaglandin E receptor 2 [Source:HGNC Symbol;Acc:HGNC:9594]
chr5	157518831	157519782	952	*	7.24	6.26	7.82	-1.57	0.000336	0.0268	Exon (ENST00000517951/ENSG00000135074, exon 7 of 23)	157477304	157502822	25519	2	ENSG00000135074	ENST00000517374	-16009	ADAM19	ADAM19	protein_coding	ADAM metallopeptidase domain 19 [Source:HGNC Symbol;Acc:HGNC:197]
chr4	9072703	9073668	966	*	7.83	6.85	8.41	-1.57	0.000351	0.0277	Distal Intergenic	9079023	9141608	62586	1	ENSG00000249767	ENST00000504828	-5355	ENPP7P10	ENPP7P10	unprocessed_pseudogene	ectonucleotide pyrophosphatase/phosphodiesterase 7 pseudogene 10 [Source:HGNC Symbol;Acc:HGNC:48693]
chr1	93218489	93219985	1497	*	7.14	6.15	7.73	-1.57	0.000558	0.0378	Promoter (1-2kb)	93221665	93239473	17809	1	ENSG00000122483	ENST00000421014	-1680	CCDC18	CCDC18	protein_coding	coiled-coil domain containing 18 [Source:HGNC Symbol;Acc:HGNC:30370]
chr8	117191129	117192202	1074	*	8.03	7.05	8.61	-1.56	0.000609	0.0402	Distal Intergenic	117163968	117164255	288	1	ENSG00000240151	ENST00000479724	27161	RN7SL826P	RN7SL826P	misc_RNA	RNA, 7SL, cytoplasmic 826, pseudogene [Source:HGNC Symbol;Acc:HGNC:46842]
chr2	37615897	37617135	1239	*	8.66	7.68	9.24	-1.55	0.000232	0.0208	Intron (ENST00000419425/ENSG00000236213, intron 2 of 4)	37600136	37646698	46563	1	ENSG00000236213	ENST00000419425	15761	NA	AC006369.1	antisense	novel transcript
chr5	151213720	151214976	1257	*	9.27	8.29	9.84	-1.55	0.00024	0.0211	Promoter (1-2kb)	151212150	151266880	54731	1	ENSG00000196743	ENST00000523466	1570	GM2A	GM2A	protein_coding	GM2 ganglioside activator [Source:HGNC Symbol;Acc:HGNC:4367]
chr2	216142471	216143169	699	*	7.56	6.58	8.14	-1.55	0.000342	0.0272	Intron (ENST00000392133/ENSG00000079246, intron 15 of 22)	216130710	216141319	10610	1	ENSG00000079246	ENST00000471649	11761	XRCC5	XRCC5	protein_coding	X-ray repair cross complementing 5 [Source:HGNC Symbol;Acc:HGNC:12833]
chr11	94152156	94152951	796	*	7.87	6.89	8.44	-1.55	0.000495	0.035	Intron (ENST00000227638/ENSG00000110218, intron 1 of 4)	94128929	94181966	53038	1	ENSG00000110218	ENST00000436171	23227	PANX1	PANX1	protein_coding	pannexin 1 [Source:HGNC Symbol;Acc:HGNC:8599]
chr1	52658836	52659996	1161	*	8.43	7.46	9.01	-1.55	0.00053	0.0368	Exon (ENST00000440303/ENSG00000182183, exon 3 of 5)	52633593	52667688	34096	1	ENSG00000182183	ENST00000424164	25243	SHISAL2A	SHISAL2A	protein_coding	shisa like 2A [Source:HGNC Symbol;Acc:HGNC:28757]
chr1	159296651	159297391	741	*	7.09	6.11	7.67	-1.55	0.00068	0.0436	Intron (ENST00000368115/ENSG00000179639, intron 1 of 5)	159302336	159307993	5658	1	ENSG00000179639	ENST00000368114	-4945	FCER1A	FCER1A	protein_coding	Fc fragment of IgE receptor Ia [Source:HGNC Symbol;Acc:HGNC:3609]
chr5	24272658	24273333	676	*	8.68	7.72	9.26	-1.54	0.00012	0.0126	Distal Intergenic	24352309	24353443	1135	2	ENSG00000250694	ENST00000507526	80110	NA	AC010387.1	lincRNA	novel transcript
chr1	149781523	149782281	759	*	8.13	7.16	8.7	-1.54	0.000161	0.0159	Promoter (<=1kb)	149782671	149791390	8720	1	ENSG00000150337	ENST00000444948	-390	FCGR1A	FCGR1A	protein_coding	Fc fragment of IgG receptor Ia [Source:HGNC Symbol;Acc:HGNC:3613]
chr1	184555836	184556463	628	*	7.44	6.47	8.01	-1.54	0.000402	0.0303	Intron (ENST00000235307/ENSG00000116667, intron 3 of 5)	184566511	184567835	1325	1	ENSG00000232036	ENST00000245811	-10048	NA	AL078645.2	processed_pseudogene	novel pseudogene
chr21	38965976	38966512	537	*	6.89	5.92	7.47	-1.54	0.000766	0.0475	Distal Intergenic	38880307	38956467	76161	2	ENSG00000205622	ENST00000415824	-9509	NA	AP001043.1	lincRNA	NA
chr1	226333061	226333765	705	*	7.47	6.51	8.04	-1.53	0.000295	0.0246	Promoter (<=1kb)	226331999	226333655	1657	2	ENSG00000275406	ENST00000622497	0	NA	AL359742.1	unprocessed_pseudogene	signal peptidase complex subunit 3 homolog (S. cerevisiae) (SPCS3) pseudogene
chr7	106484796	106485702	907	*	7.86	6.91	8.43	-1.52	0.000381	0.0294	Intron (ENST00000490856/ENSG00000243797, intron 4 of 4)	106462013	106504839	42827	2	ENSG00000243797	ENST00000475791	19137	NA	AC004917.1	sense_overlapping	novel transcript, sense overlapping CCDC71L
chr17	78816980	78817951	972	*	8.97	8.02	9.54	-1.52	0.000381	0.0294	Promoter (<=1kb)	78812972	78818943	5972	2	ENSG00000055483	ENST00000590312	992	USP36	USP36	protein_coding	ubiquitin specific peptidase 36 [Source:HGNC Symbol;Acc:HGNC:20062]
chr14	32434497	32435115	619	*	7.2	6.24	7.77	-1.52	0.000804	0.0492	Promoter (1-2kb)	32433164	32439032	5869	1	ENSG00000151320	ENST00000554449	1333	AKAP6	AKAP6	protein_coding	A-kinase anchoring protein 6 [Source:HGNC Symbol;Acc:HGNC:376]
chr14	71398675	71399543	869	*	8.43	7.48	9	-1.52	0.000815	0.0496	Promoter (<=1kb)	71398337	71398407	71	1	ENSG00000207444	ENST00000384713	338	SNORD56B	SNORD56B	snoRNA	small nucleolar RNA, C/D box 56B [Source:HGNC Symbol;Acc:HGNC:19771]
chr12	94204996	94206019	1024	*	7.39	6.44	7.96	-1.51	0.000672	0.0432	Intron (ENST00000258526/ENSG00000136040, intron 4 of 30)	94168009	94186044	18036	2	ENSG00000258035	ENST00000550759	-18952	NA	AC123567.2	antisense	novel transcript, antisense to PLXNC1
chr1	235492605	235493437	833	*	7.8	6.85	8.36	-1.51	0.000704	0.0449	Intron (ENST00000366600/ENSG00000162885, intron 2 of 11)	235480104	235484670	4567	2	ENSG00000162885	ENST00000461994	-7935	B3GALNT2	B3GALNT2	protein_coding	beta-1,3-N-acetylgalactosaminyltransferase 2 [Source:HGNC Symbol;Acc:HGNC:28596]
chr5	41797666	41798616	951	*	7.49	6.56	8.05	-1.49	0.000735	0.0464	Intron (ENST00000196371/ENSG00000083720, intron 11 of 16)	41749527	41794643	45117	2	ENSG00000083720	ENST00000513081	-3023	OXCT1	OXCT1	protein_coding	3-oxoacid CoA-transferase 1 [Source:HGNC Symbol;Acc:HGNC:8527]
chr1	206742644	206743274	631	*	8.48	7.56	9.04	-1.48	0.000141	0.0144	Distal Intergenic	206747980	206748092	113	2	ENSG00000199349	ENST00000362479	4818	NA	RF00019	misc_RNA	NA
chr1	172670237	172671127	891	*	8.78	7.87	9.33	-1.46	0.000484	0.0343	Distal Intergenic	172659144	172666075	6932	1	ENSG00000117560	ENST00000340030	11093	FASLG	FASLG	protein_coding	Fas ligand [Source:HGNC Symbol;Acc:HGNC:11936]
chr2	8541031	8541649	619	*	8.03	7.14	8.58	-1.44	0.000314	0.0255	Exon (ENST00000648035/ENSG00000236008, exon 4 of 4)	8541077	8545236	4160	2	ENSG00000236008	ENST00000648035	3587	LINC01814	LINC01814	lincRNA	long intergenic non-protein coding RNA 1814 [Source:HGNC Symbol;Acc:HGNC:52618]
chr5	104089181	104089986	806	*	7.91	7.01	8.46	-1.44	0.000673	0.0432	Intron (ENST00000514769/ENSG00000251026, intron 3 of 4)	104098874	104099038	165	1	ENSG00000201910	ENST00000365040	-8888	RNU1-140P	RNU1-140P	snRNA	RNA, U1 small nuclear 140, pseudogene [Source:HGNC Symbol;Acc:HGNC:48482]
chr15	77002688	77003894	1207	*	8.75	7.87	9.29	-1.43	0.000332	0.0266	Intron (ENST00000558407/ENSG00000140368, intron 3 of 6)	76995574	77037331	41758	1	ENSG00000140368	ENST00000559295	7114	PSTPIP1	PSTPIP1	protein_coding	proline-serine-threonine phosphatase interacting protein 1 [Source:HGNC Symbol;Acc:HGNC:9580]
chr1	156794741	156795132	392	*	7.83	6.98	8.36	-1.39	0.00066	0.0426	Promoter (<=1kb)	156795812	156800812	5001	1	ENSG00000143294	ENST00000469071	-680	PRCC	PRCC	protein_coding	proline rich mitotic checkpoint control factor [Source:HGNC Symbol;Acc:HGNC:9343]
chr18	57077553	57078573	1021	*	8.58	7.74	9.11	-1.38	0.000742	0.0467	Distal Intergenic	57063555	57072119	8565	2	ENSG00000258609	ENST00000643706	-5434	LINC-ROR	LINC-ROR	lincRNA	long intergenic non-protein coding RNA, regulator of reprogramming [Source:HGNC Symbol;Acc:HGNC:43773]
chr1	172697971	172699846	1876	*	10.29	9.47	10.81	-1.34	0.000563	0.038	Distal Intergenic	172659144	172666075	6932	1	ENSG00000117560	ENST00000340030	38827	FASLG	FASLG	protein_coding	Fas ligand [Source:HGNC Symbol;Acc:HGNC:11936]
chr11	120612711	120613592	882	*	8.48	7.66	9	-1.34	0.000569	0.0382	Intron (ENST00000527524/ENSG00000149403, intron 1 of 20)	120619934	120620267	334	2	ENSG00000255006	ENST00000529735	6675	ELOCP22	ELOCP22	processed_pseudogene	elongin C pseudogene 22 [Source:HGNC Symbol;Acc:HGNC:38158]
chr1	28199497	28200471	975	*	9.18	8.4	9.68	-1.27	0.000726	0.0459	3' UTR	28199456	28205350	5895	2	ENSG00000126698	ENST00000603289	4879	DNAJC8	DNAJC8	protein_coding	DnaJ heat shock protein family (Hsp40) member C8 [Source:HGNC Symbol;Acc:HGNC:15470]
chr10	80143833	80145062	1230	*	7.73	8.28	6.81	1.47	0.000633	0.0415	Promoter (<=1kb)	80144048	80145030	983	1	ENSG00000189129	ENST00000465660	0	PLAC9	PLAC9	protein_coding	placenta specific 9 [Source:HGNC Symbol;Acc:HGNC:19255]
chr12	66234074	66235518	1445	*	8.21	8.8	7.2	1.6	0.00061	0.0403	Promoter (<=1kb)	66234079	66235234	1156	2	ENSG00000225422	ENST00000417216	0	RBMS1P1	RBMS1P1	processed_pseudogene	RNA binding motif single stranded interacting protein 1 pseudogene 1 [Source:HGNC Symbol;Acc:HGNC:9908]
chr6	166587784	166589262	1479	*	7.76	8.36	6.72	1.64	0.000746	0.0467	Promoter (<=1kb)	166585604	166587594	1991	2	ENSG00000235272	ENST00000444122	-190	RAMACL	RAMACL	protein_coding	RNA guanine-7 methyltransferase activating subunit like (pseudogene) [Source:HGNC Symbol;Acc:HGNC:21234]
chr5	102865385	102866527	1143	*	7.98	8.59	6.91	1.67	0.00031	0.0252	Promoter (<=1kb)	102865479	102867342	1864	1	ENSG00000145730	ENST00000509832	0	PAM	PAM	protein_coding	peptidylglycine alpha-amidating monooxygenase [Source:HGNC Symbol;Acc:HGNC:8596]
chr12	57613999	57614812	814	*	7.07	7.68	6.01	1.67	0.000394	0.03	Promoter (<=1kb)	57614437	57616014	1578	1	ENSG00000240771	ENST00000469072	0	ARHGEF25	ARHGEF25	protein_coding	Rho guanine nucleotide exchange factor 25 [Source:HGNC Symbol;Acc:HGNC:30275]
chr8	25151749	25152680	932	*	7.88	8.49	6.8	1.69	0.000399	0.0301	Distal Intergenic	25141394	25141968	575	2	ENSG00000253670	ENST00000519036	-9781	NA	AC073581.1	processed_pseudogene	ependymin related protein 1 (zebrafish) (EPDR1) pseudogene
chr1	46532795	46533430	636	*	6.29	6.91	5.2	1.7	0.00057	0.0382	3' UTR	46538696	46570255	31560	1	ENSG00000269956	ENST00000602433	-5266	MKNK1-AS1	MKNK1-AS1	antisense	MKNK1 antisense RNA 1 [Source:HGNC Symbol;Acc:HGNC:44129]
chr13	25180875	25181693	819	*	6.39	7	5.3	1.7	0.000772	0.0479	Promoter (<=1kb)	25181441	25189760	8320	1	ENSG00000238169	ENST00000457628	0	LINC01053	LINC01053	antisense	long intergenic non-protein coding RNA 1053 [Source:HGNC Symbol;Acc:HGNC:49047]
chr2	169361933	169362585	653	*	6.02	6.64	4.93	1.71	0.000822	0.0499	Promoter (<=1kb)	169127109	169362534	235426	2	ENSG00000081479	ENST00000649046	0	LRP2	LRP2	protein_coding	LDL receptor related protein 2 [Source:HGNC Symbol;Acc:HGNC:6694]
chr14	100318079	100318626	548	*	6.09	6.71	4.98	1.73	0.000513	0.0359	Promoter (<=1kb)	100319073	100319370	298	2	ENSG00000243976	ENST00000484401	744	RN7SL523P	RN7SL523P	misc_RNA	RNA, 7SL, cytoplasmic 523, pseudogene [Source:HGNC Symbol;Acc:HGNC:46539]
chr14	102607642	102608590	949	*	6.81	7.43	5.69	1.74	0.000218	0.0198	Intron (ENST00000262241/ENSG00000089902, intron 2 of 11)	102592661	102730576	137916	1	ENSG00000089902	ENST00000262241	14981	RCOR1	RCOR1	protein_coding	REST corepressor 1 [Source:HGNC Symbol;Acc:HGNC:17441]
chr11	99079444	99080464	1021	*	6.86	7.48	5.75	1.74	0.000396	0.0301	Intron (ENST00000528727/ENSG00000149972, intron 1 of 15)	99120176	99120490	315	1	ENSG00000223269	ENST00000411337	-39712	RN7SKP53	RN7SKP53	misc_RNA	RNA, 7SK small nuclear pseudogene 53 [Source:HGNC Symbol;Acc:HGNC:45777]
chr7	29806386	29807024	639	*	6.14	6.77	5.02	1.76	0.000808	0.0493	Promoter (<=1kb)	29806486	29906175	99690	1	ENSG00000122574	ENST00000409123	0	WIPF3	WIPF3	protein_coding	WAS/WASL interacting protein family member 3 [Source:HGNC Symbol;Acc:HGNC:22004]
chr17	163574	164084	511	*	5.43	6.06	4.29	1.77	0.000554	0.0377	Promoter (1-2kb)	156019	162172	6154	2	ENSG00000272636	ENST00000343572	-1402	DOC2B	DOC2B	protein_coding	double C2 domain beta [Source:HGNC Symbol;Acc:HGNC:2986]
chr19	57888524	57889340	817	*	6.2	6.83	5.05	1.78	0.000363	0.0284	Promoter (<=1kb)	57850315	57888920	38606	2	ENSG00000204514	ENST00000596604	0	ZNF814	ZNF814	protein_coding	zinc finger protein 814 [Source:HGNC Symbol;Acc:HGNC:33258]
chr11	76819346	76820586	1241	*	6.25	6.88	5.1	1.78	0.000474	0.0338	Distal Intergenic	76800364	76804555	4192	1	ENSG00000261578	ENST00000566747	18982	NA	AP003119.3	sense_overlapping	novel transcript, overlapping to TSKU
chr2	139538435	139539195	761	*	6.55	7.18	5.41	1.78	0.000664	0.0428	Distal Intergenic	139511424	139511555	132	1	ENSG00000206901	ENST00000384174	27011	NA	RF00139	snoRNA	NA
chr2	20675859	20677781	1923	*	8.93	9.57	7.78	1.79	0.000133	0.0138	Promoter (1-2kb)	20678254	20678932	679	2	ENSG00000270100	ENST00000602445	1151	NA	AC012065.4	lincRNA	novel transcript
chr5	34690149	34690959	811	*	7.13	7.76	5.96	1.8	0.000158	0.0156	Promoter (1-2kb)	34688189	34796026	107838	1	ENSG00000039560	ENST00000507502	1960	RAI14	RAI14	protein_coding	retinoic acid induced 14 [Source:HGNC Symbol;Acc:HGNC:14873]
chr12	118103537	118104386	850	*	6.35	6.99	5.17	1.82	0.000334	0.0267	Promoter (<=1kb)	118063593	118103948	40356	2	ENSG00000176834	ENST00000359236	0	VSIG10	VSIG10	protein_coding	V-set and immunoglobulin domain containing 10 [Source:HGNC Symbol;Acc:HGNC:26078]
chr15	64905460	64905930	471	*	6.01	6.65	4.83	1.82	0.00039	0.0298	Intron (ENST00000502574/ENSG00000249240, intron 5 of 5)	64911902	64931967	20066	1	ENSG00000166839	ENST00000496480	-5972	ANKDD1A	ANKDD1A	protein_coding	ankyrin repeat and death domain containing 1A [Source:HGNC Symbol;Acc:HGNC:28002]
chr3	118995612	118996344	733	*	5.21	5.85	4.02	1.83	0.000652	0.0423	Intron (ENST00000425327/ENSG00000144847, intron 2 of 7)	118928578	119013237	84660	2	ENSG00000144847	ENST00000483401	16893	IGSF11	IGSF11	protein_coding	immunoglobulin superfamily member 11 [Source:HGNC Symbol;Acc:HGNC:16669]
chr19	12985128	12985892	765	*	7.13	7.77	5.94	1.83	0.000748	0.0468	Distal Intergenic	12995608	13096201	100594	1	ENSG00000008441	ENST00000397661	-9716	NFIX	NFIX	protein_coding	nuclear factor I X [Source:HGNC Symbol;Acc:HGNC:7788]
chr17	81049155	81050572	1418	*	8.13	8.78	6.94	1.84	2.71e-05	0.00387	Promoter (2-3kb)	81053362	81099977	46616	1	ENSG00000175866	ENST00000573017	-2790	BAIAP2	BAIAP2	protein_coding	BAI1 associated protein 2 [Source:HGNC Symbol;Acc:HGNC:947]
chr16	77788129	77788998	870	*	7.16	7.8	5.96	1.84	7.03e-05	0.00838	Promoter (<=1kb)	77788530	77980107	191578	1	ENSG00000171724	ENST00000302536	0	VAT1L	VAT1L	protein_coding	vesicle amine transport 1 like [Source:HGNC Symbol;Acc:HGNC:29315]
chr18	76380592	76381100	509	*	5.71	6.35	4.5	1.85	0.000378	0.0293	Promoter (<=1kb)	76361768	76380285	18518	2	ENSG00000101493	ENST00000617840	-307	ZNF516	ZNF516	protein_coding	zinc finger protein 516 [Source:HGNC Symbol;Acc:HGNC:28990]
chr3	166810839	166811758	920	*	6.98	7.63	5.78	1.86	0.000148	0.0149	Promoter (<=1kb)	166811009	166811567	559	1	ENSG00000231516	ENST00000475330	0	CBX1P5	CBX1P5	processed_pseudogene	chromobox 1 pseudogene 5 [Source:HGNC Symbol;Acc:HGNC:21006]
chr9	136311473	136311980	508	*	5.16	5.81	3.95	1.86	0.00043	0.0317	Distal Intergenic	136281380	136306901	25522	2	ENSG00000260220	ENST00000569961	-4572	CCDC187	CCDC187	protein_coding	coiled-coil domain containing 187 [Source:HGNC Symbol;Acc:HGNC:30942]
chr1	62891902	62892649	748	*	7.04	7.69	5.8	1.89	0.000379	0.0293	Distal Intergenic	62896009	62901639	5631	1	ENSG00000234318	ENST00000450811	-3360	NA	AC099794.1	lincRNA	novel transcript
chr4	10620991	10621352	362	*	5.37	6.03	4.14	1.89	0.000455	0.0329	Intron (ENST00000226951/ENSG00000109684, intron 2 of 18)	10490215	10598681	108467	2	ENSG00000109684	ENST00000442825	-22310	CLNK	CLNK	protein_coding	cytokine dependent hematopoietic cell linker [Source:HGNC Symbol;Acc:HGNC:17438]
chr19	37691886	37692439	554	*	5.7	6.36	4.45	1.9	0.000302	0.0249	Promoter (<=1kb)	37647813	37692337	44525	2	ENSG00000120784	ENST00000587199	0	ZFP30	ZFP30	protein_coding	ZFP30 zinc finger protein [Source:HGNC Symbol;Acc:HGNC:29555]
chr16	3364860	3365478	619	*	6.59	7.25	5.34	1.91	0.000101	0.0111	Promoter (<=1kb)	3365099	3384706	19608	1	ENSG00000285329	ENST00000576906	0	NA	AC025283.3	protein_coding	novel transcript
chr5	140794763	140795449	687	*	5.61	6.27	4.35	1.92	0.000659	0.0426	Promoter (<=1kb)	140794852	140797477	2626	1	ENSG00000204969	ENST00000378132	0	PCDHA2	PCDHA2	protein_coding	protocadherin alpha 2 [Source:HGNC Symbol;Acc:HGNC:8668]
chrX	73892395	73893391	997	*	6.54	7.2	5.27	1.93	0.000451	0.0327	Distal Intergenic	73875068	73875635	568	1	ENSG00000182707	ENST00000495569	17327	FXYD6P3	FXYD6P3	processed_pseudogene	FXYD domain containing ion transport regulator 6 pseudogene 3 [Source:HGNC Symbol;Acc:HGNC:31124]
chr19	3785652	3786462	811	*	5.89	6.56	4.6	1.96	0.000423	0.0314	Promoter (<=1kb)	3777973	3786413	8441	2	ENSG00000007264	ENST00000395040	0	MATK	MATK	protein_coding	megakaryocyte-associated tyrosine kinase [Source:HGNC Symbol;Acc:HGNC:6906]
chr3	9769123	9770140	1018	*	7.2	7.87	5.9	1.97	2.85e-05	0.00403	Promoter (<=1kb)	9757342	9769977	12636	2	ENSG00000134072	ENST00000256460	0	CAMK1	CAMK1	protein_coding	calcium/calmodulin dependent protein kinase I [Source:HGNC Symbol;Acc:HGNC:1459]
chr16	74565292	74565689	398	*	5.86	6.53	4.56	1.97	0.00031	0.0253	Promoter (1-2kb)	74496600	74563325	66726	2	ENSG00000090863	ENST00000565474	-1967	GLG1	GLG1	protein_coding	golgi glycoprotein 1 [Source:HGNC Symbol;Acc:HGNC:4316]
chr10	20084791	20086214	1424	*	7.24	7.92	5.93	1.98	0.000171	0.0165	Intron (ENST00000377242/ENSG00000120594, intron 3 of 12)	20070805	20091784	20980	2	ENSG00000238246	ENST00000451584	5570	NA	AC069549.1	antisense	novel transcript
chr14	104001152	104001834	683	*	5.69	6.36	4.38	1.98	0.000564	0.0381	Intron (ENST00000409874/ENSG00000156414, intron 13 of 35)	104005156	104007180	2025	1	ENSG00000156414	ENST00000466378	-3322	TDRD9	TDRD9	protein_coding	tudor domain containing 9 [Source:HGNC Symbol;Acc:HGNC:20122]
chr20	46751771	46752869	1099	*	7.54	8.21	6.22	1.99	3.81e-06	0.000789	Distal Intergenic	46714467	46725470	11004	1	ENSG00000197496	ENST00000611837	37304	SLC2A10	SLC2A10	protein_coding	solute carrier family 2 member 10 [Source:HGNC Symbol;Acc:HGNC:13444]
chr10	13757199	13758002	804	*	6.48	7.16	5.17	1.99	0.000166	0.0162	Intron (ENST00000357447/ENSG00000151474, intron 8 of 24)	13747736	13761669	13934	2	ENSG00000151474	ENST00000650014	3667	FRMD4A	FRMD4A	protein_coding	FERM domain containing 4A [Source:HGNC Symbol;Acc:HGNC:25491]
chr4	150078432	150079099	668	*	5.96	6.64	4.65	1.99	0.000173	0.0166	Promoter (<=1kb)	150078989	150257438	178450	1	ENSG00000170390	ENST00000411937	0	DCLK2	DCLK2	protein_coding	doublecortin like kinase 2 [Source:HGNC Symbol;Acc:HGNC:19002]
chr17	74431958	74432422	465	*	5.52	6.2	4.2	1.99	0.000194	0.0182	Promoter (<=1kb)	74432116	74449509	17394	1	ENSG00000170412	ENST00000392628	0	GPRC5C	GPRC5C	protein_coding	G protein-coupled receptor class C group 5 member C [Source:HGNC Symbol;Acc:HGNC:13309]
chr5	81922699	81923494	796	*	6.69	7.37	5.38	1.99	0.000282	0.0236	Distal Intergenic	81892490	81892721	232	1	ENSG00000214857	ENST00000506694	30209	SEM1P1	SEM1P1	processed_pseudogene	SEM1, 26S proteasome complex subunit pseudogene 1 [Source:HGNC Symbol;Acc:HGNC:24454]
chr4	833726	834615	890	*	6.8	7.48	5.47	2	6.08e-05	0.00749	Promoter (2-3kb)	836512	837224	713	2	ENSG00000260262	ENST00000568585	2609	NA	AC139887.3	lincRNA	novel transcript
chr9	93951019	93951495	477	*	5.75	6.42	4.43	2	0.00027	0.0229	Promoter (1-2kb)	93951627	93953431	1805	2	ENSG00000131668	ENST00000401724	1936	BARX1	BARX1	protein_coding	BARX homeobox 1 [Source:HGNC Symbol;Acc:HGNC:955]
chrX	73955655	73956072	418	*	5.44	6.12	4.11	2.01	0.000202	0.0187	Intron (ENST00000639185/ENSG00000225470, intron 2 of 5)	73948973	73949558	586	1	ENSG00000228906	ENST00000444482	6682	NA	AL353804.1	lincRNA	novel transcript
chr12	102405992	102406567	576	*	6.72	7.4	5.39	2.01	0.000549	0.0375	Intron (ENST00000635615/ENSG00000283052, intron 4 of 5)	102402247	102415746	13500	2	ENSG00000017427	ENST00000481539	9179	IGF1	IGF1	protein_coding	insulin like growth factor 1 [Source:HGNC Symbol;Acc:HGNC:5464]
chr6	57147816	57148599	784	*	5.37	6.05	4.03	2.02	0.000286	0.024	Exon (ENST00000370706/ENSG00000112200, exon 10 of 15)	57152157	57154160	2004	1	ENSG00000112200	ENST00000508548	-3558	ZNF451	ZNF451	protein_coding	zinc finger protein 451 [Source:HGNC Symbol;Acc:HGNC:21091]
chr8	37821639	37822630	992	*	7.94	8.62	6.6	2.03	1.42e-06	0.000347	Intron (ENST00000428068/ENSG00000020181, intron 2 of 5)	37797256	37843976	46721	1	ENSG00000020181	ENST00000412232	24383	ADGRA2	ADGRA2	protein_coding	adhesion G protein-coupled receptor A2 [Source:HGNC Symbol;Acc:HGNC:17849]
chr17	62807956	62808729	774	*	5.4	6.08	4.05	2.03	0.000213	0.0195	Promoter (<=1kb)	62701315	62808334	107020	2	ENSG00000173838	ENST00000311269	0	2022-03-10	2022-03-10	protein_coding	membrane associated ring-CH-type finger 10 [Source:HGNC Symbol;Acc:HGNC:26655]
chr8	96494965	96495689	725	*	5.69	6.38	4.32	2.06	7.34e-05	0.00864	Promoter (<=1kb)	96494008	96609643	115636	1	ENSG00000169439	ENST00000522911	957	SDC2	SDC2	protein_coding	syndecan 2 [Source:HGNC Symbol;Acc:HGNC:10659]
chr15	51914113	51914542	430	*	4.92	5.61	3.55	2.06	0.000217	0.0197	3' UTR	51908902	51909642	741	2	ENSG00000259185	ENST00000559302	-4471	NA	AC090971.1	antisense	novel transcript, antisense to TMOD3
chr5	148085811	148086265	455	*	6.37	7.06	4.99	2.08	0.000256	0.022	Intron (ENST00000398454/ENSG00000133710, intron 4 of 27)	148090653	148098003	7351	1	ENSG00000133710	ENST00000481286	-4388	SPINK5	SPINK5	protein_coding	serine peptidase inhibitor, Kazal type 5 [Source:HGNC Symbol;Acc:HGNC:15464]
chr1	51376774	51377480	707	*	5.89	6.59	4.5	2.09	0.000102	0.0112	Intron (ENST00000371730/ENSG00000085832, intron 19 of 22)	51372270	51373224	955	1	ENSG00000232027	ENST00000422197	4504	NA	AL671986.1	processed_pseudogene	proteasome (prosome, macropain) 26S subunit, non-ATPase, 7 (Mov34 homolog) (PSMD7) pseudogene
chr6	5036356	5036783	428	*	5.95	6.65	4.56	2.09	0.000168	0.0163	Intron (ENST00000606761/ENSG00000272142, intron 1 of 1)	5030076	5031125	1050	1	ENSG00000272142	ENST00000606767	6280	NA	AL359643.3	lincRNA	NA
chr1	202852222	202852687	466	*	5.79	6.49	4.37	2.11	7.03e-05	0.00838	Exon (ENST00000443294/ENSG00000214796, exon 3 of 3)	202852991	202859099	6109	2	ENSG00000214796	ENST00000442868	6412	NA	AC098934.1	transcribed_unprocessed_pseudogene	tubulin, alpha (TUBA) pseudogene
chr4	147927484	147928312	829	*	6.65	7.35	5.23	2.12	7.7e-05	0.00892	Intron (ENST00000336498/ENSG00000071205, intron 13 of 22)	147916529	147917386	858	2	ENSG00000270387	ENST00000604653	-10098	NA	AC115621.1	processed_pseudogene	ret finger protein-like 4A (RFPL4A) pseudogene
chr3	44712368	44712947	580	*	5.7	6.4	4.29	2.12	9.7e-05	0.0107	Promoter (<=1kb)	44712643	44723829	11187	1	ENSG00000196653	ENST00000449836	0	ZNF502	ZNF502	protein_coding	zinc finger protein 502 [Source:HGNC Symbol;Acc:HGNC:23718]
chr2	194953319	194953676	358	*	4.43	5.13	3.02	2.12	0.000484	0.0343	Distal Intergenic	195003711	195026370	22660	2	ENSG00000235056	ENST00000418387	72694	NA	AC010983.1	lincRNA	novel transcript
chr6	97979004	97979434	431	*	5.16	5.87	3.73	2.13	6.54e-05	0.0079	Intron (ENST00000607823/ENSG00000271860, intron 3 of 6)	97938789	98398771	459983	1	ENSG00000271860	ENST00000607032	40215	NA	AL589740.1	lincRNA	NA
chr9	2291961	2293410	1450	*	7.71	8.42	6.28	2.14	3.62e-05	0.00496	Distal Intergenic	2228961	2229241	281	2	ENSG00000264615	ENST00000585082	-62720	RN7SL592P	RN7SL592P	misc_RNA	RNA, 7SL, cytoplasmic 592, pseudogene [Source:HGNC Symbol;Acc:HGNC:46608]
chr16	58593969	58594694	726	*	6.2	6.9	4.77	2.14	9.1e-05	0.0102	Intron (ENST00000317147/ENSG00000125107, intron 2 of 48)	58597589	58597945	357	2	ENSG00000260865	ENST00000566916	3251	NA	AC010287.1	transcribed_processed_pseudogene	chromosome 10 open reading frame 57 (C10orf57) pseudogene
chr12	89544665	89545159	495	*	5.73	6.44	4.29	2.15	7.51e-05	0.00877	Promoter (<=1kb)	89544203	89544488	286	2	ENSG00000279939	ENST00000623264	-177	NA	AC025034.2	TEC	TEC
chr11	34044984	34045354	371	*	5.65	6.36	4.2	2.17	3.6e-05	0.00496	Distal Intergenic	34051683	34101156	49474	1	ENSG00000135387	ENST00000341394	-6329	CAPRIN1	CAPRIN1	protein_coding	cell cycle associated protein 1 [Source:HGNC Symbol;Acc:HGNC:6743]
chr17	76968879	76969483	605	*	5.79	6.51	4.32	2.18	7.23e-05	0.00853	Promoter (<=1kb)	76950474	76969156	18683	2	ENSG00000267568	ENST00000564292	0	NA	AC016168.2	processed_transcript	NA
chr7	22481706	22482118	413	*	5.63	6.34	4.16	2.18	0.000191	0.0179	Intron (ENST00000406890/ENSG00000105889, intron 4 of 4)	22419444	22500177	80734	2	ENSG00000105889	ENST00000406890	18059	STEAP1B	STEAP1B	protein_coding	STEAP family member 1B [Source:HGNC Symbol;Acc:HGNC:41907]
chr6	1251059	1251947	889	*	6.82	7.53	5.34	2.19	3.5e-05	0.00484	Distal Intergenic	1312440	1314748	2309	1	ENSG00000164379	ENST00000296839	-60493	FOXQ1	FOXQ1	protein_coding	forkhead box Q1 [Source:HGNC Symbol;Acc:HGNC:20951]
chr7	128167310	128167890	581	*	6.25	6.97	4.77	2.2	3.56e-05	0.00492	Distal Intergenic	128207872	128207943	72	1	ENSG00000207705	ENST00000384972	-39982	MIR129-1	MIR129-1	miRNA	microRNA 129-1 [Source:HGNC Symbol;Acc:HGNC:31512]
chr8	61932857	61933119	263	*	4.25	4.97	2.77	2.2	0.000161	0.0159	Intron (ENST00000518593/ENSG00000254119, intron 3 of 3)	61909984	61910802	819	2	ENSG00000253544	ENST00000522049	-22055	C1GALT1P3	C1GALT1P3	processed_pseudogene	core 1 synthase, glycoprotein-N-acetylgalactosamine 3-beta-galactosyltransferase 1 pseudogene 3 [Source:HGNC Symbol;Acc:HGNC:51616]
chr2	68032472	68033099	628	*	5.88	6.6	4.39	2.21	3.03e-05	0.00427	Distal Intergenic	68023694	68024766	1073	2	ENSG00000235968	ENST00000454972	-7706	NA	AC079112.1	processed_pseudogene	F-box and leucine-rich repeat protein 12 (FBXL12) pseudogene
chr16	4944459	4945153	695	*	7.21	7.93	5.71	2.22	3.45e-06	0.000723	Intron (ENST00000592772/ENSG00000118898, intron 1 of 9)	4882507	4937135	54629	2	ENSG00000118898	ENST00000345988	-7324	PPL	PPL	protein_coding	periplakin [Source:HGNC Symbol;Acc:HGNC:9273]
chr5	155839495	155840201	707	*	5.49	6.21	3.97	2.24	0.000164	0.0161	Distal Intergenic	155845437	155845528	92	1	ENSG00000200275	ENST00000363405	-5236	RNA5SP199	RNA5SP199	rRNA_pseudogene	RNA, 5S ribosomal pseudogene 199 [Source:HGNC Symbol;Acc:HGNC:43099]
chr4	6608583	6609103	521	*	6.64	7.37	5.11	2.25	3.59e-06	0.000747	Intron (ENST00000285599/ENSG00000013288, intron 11 of 18)	6605248	6610041	4794	1	ENSG00000013288	ENST00000504960	3335	MAN2B2	MAN2B2	protein_coding	mannosidase alpha class 2B member 2 [Source:HGNC Symbol;Acc:HGNC:29623]
chr22	18987850	18988256	407	*	4.93	5.66	3.41	2.25	0.000267	0.0227	Promoter (1-2kb)	18989919	19020248	30330	1	ENSG00000273032	ENST00000609630	-1663	DGCR9	DGCR9	processed_transcript	DiGeorge syndrome critical region gene 9 [Source:HGNC Symbol;Acc:HGNC:17227]
chr7	1086684	1087117	434	*	4.49	5.22	2.95	2.27	7.03e-05	0.00838	Promoter (<=1kb)	1086807	1091949	5143	1	ENSG00000164850	ENST00000413368	0	GPER1	GPER1	protein_coding	G protein-coupled estrogen receptor 1 [Source:HGNC Symbol;Acc:HGNC:4485]
chr2	197591034	197591820	787	*	7.09	7.82	5.54	2.28	1.05e-05	0.00179	Intron (ENST00000295049/ENSG00000162944, intron 8 of 8)	197572006	197617895	45890	2	ENSG00000162944	ENST00000454447	26075	RFTN2	RFTN2	protein_coding	raftlin family member 2 [Source:HGNC Symbol;Acc:HGNC:26402]
chr5	14449742	14450482	741	*	6.93	7.66	5.38	2.28	1.54e-05	0.00246	Intron (ENST00000344204/ENSG00000038382, intron 34 of 56)	14441043	14481618	40576	1	ENSG00000038382	ENST00000639876	8699	TRIO	TRIO	protein_coding	trio Rho guanine nucleotide exchange factor [Source:HGNC Symbol;Acc:HGNC:12303]
chr21	42317354	42318174	821	*	6.95	7.68	5.39	2.29	5.79e-05	0.00722	Promoter (1-2kb)	42311667	42315651	3985	2	ENSG00000160180	ENST00000518498	-1703	TFF3	TFF3	protein_coding	trefoil factor 3 [Source:HGNC Symbol;Acc:HGNC:11757]
chr18	5456494	5457256	763	*	6.21	6.94	4.65	2.29	6.11e-05	0.00751	Intron (ENST00000544123/ENSG00000082397, intron 3 of 20)	5463627	5480975	17349	1	ENSG00000265316	ENST00000577527	-6371	NA	AP005059.2	antisense	novel transcript, antisense to EPB41L3
chr17	28982219	28982720	502	*	6.38	7.12	4.81	2.3	1.52e-05	0.00244	Promoter (<=1kb)	28954905	28981872	26968	2	ENSG00000063015	ENST00000540632	-347	SEZ6	SEZ6	protein_coding	seizure related 6 homolog [Source:HGNC Symbol;Acc:HGNC:15955]
chr5	150779895	150780620	726	*	6.45	7.18	4.88	2.3	0.000326	0.0262	Promoter (1-2kb)	150778805	150796734	17930	1	ENSG00000256235	ENST00000648745	1090	SMIM3	SMIM3	protein_coding	small integral membrane protein 3 [Source:HGNC Symbol;Acc:HGNC:30248]
chr9	114270034	114270589	556	*	6.65	7.38	5.07	2.31	1.74e-05	0.00272	Promoter (1-2kb)	114268807	114274230	5424	1	ENSG00000196739	ENST00000477421	1227	COL27A1	COL27A1	protein_coding	collagen type XXVII alpha 1 chain [Source:HGNC Symbol;Acc:HGNC:22986]
chr2	1307212	1308142	931	*	6.37	7.11	4.78	2.32	6.34e-06	0.00118	Intron (ENST00000308624/ENSG00000172554, intron 14 of 16)	1341044	1346568	5525	2	ENSG00000233553	ENST00000457467	38426	NA	AC108462.1	antisense	novel transcript
chr5	64506270	64506714	445	*	5.33	6.07	3.72	2.35	4.26e-05	0.00561	Promoter (<=1kb)	64506299	64612312	106014	1	ENSG00000186479	ENST00000334025	0	RGS7BP	RGS7BP	protein_coding	regulator of G protein signaling 7 binding protein [Source:HGNC Symbol;Acc:HGNC:23271]
chr5	1112814	1113552	739	*	8.2	8.95	6.58	2.36	7.89e-08	3.13e-05	Promoter (<=1kb)	1050376	1112035	61660	2	ENSG00000113504	ENST00000264930	-779	SLC12A7	SLC12A7	protein_coding	solute carrier family 12 member 7 [Source:HGNC Symbol;Acc:HGNC:10915]
chr12	39806914	39807454	541	*	6.4	7.15	4.77	2.37	8.25e-05	0.00939	Intron (ENST00000468200/ENSG00000180116, intron 18 of 18)	39819750	39819883	134	2	ENSG00000199571	ENST00000362701	12429	NA	RF00414	snoRNA	NA
chr12	109760440	109761074	635	*	7.13	7.88	5.5	2.38	8.89e-06	0.00156	Intron (ENST00000538780/ENSG00000139438, intron 2 of 2)	109734323	109773484	39162	2	ENSG00000255650	ENST00000541460	12410	FAM222A-AS1	FAM222A-AS1	antisense	FAM222A antisense RNA 1 [Source:HGNC Symbol;Acc:HGNC:28223]
chr3	150038571	150039313	743	*	7.3	8.05	5.66	2.39	3.14e-07	9.93e-05	Promoter (<=1kb)	150039214	150213614	174401	1	ENSG00000243944	ENST00000487840	0	NA	AC117386.2	antisense	NA
chr8	141402122	141403099	978	*	6.17	6.92	4.53	2.39	1.51e-05	0.00243	Intron (ENST00000521578/ENSG00000184489, intron 1 of 5)	141389939	141392574	2636	2	ENSG00000244998	ENST00000501440	-9548	NA	AC100803.1	antisense	novel transcript, antisense to PTP4A3
chr1	218015032	218015546	515	*	4.18	4.93	2.51	2.42	6.41e-05	0.00778	Distal Intergenic	218031835	218033660	1826	1	ENSG00000230714	ENST00000420347	-16289	NA	AL355526.1	lincRNA	novel transcript
chr1	28196805	28197619	815	*	7.33	8.09	5.65	2.43	2.91e-06	0.000635	Promoter (2-3kb)	28147166	28193936	46771	2	ENSG00000169403	ENST00000539896	-2869	PTAFR	PTAFR	protein_coding	platelet activating factor receptor [Source:HGNC Symbol;Acc:HGNC:9582]
chr3	37860240	37861346	1107	*	7.52	8.28	5.83	2.44	3.06e-08	1.44e-05	Promoter (<=1kb)	37808501	37860470	51970	2	ENSG00000235257	ENST00000630589	0	ITGA9-AS1	ITGA9-AS1	processed_transcript	ITGA9 antisense RNA 1 [Source:HGNC Symbol;Acc:HGNC:49668]
chr14	87611419	87611776	358	*	5.47	6.23	3.79	2.44	5.64e-06	0.00107	Distal Intergenic	87353070	87573022	219953	2	ENSG00000258859	ENST00000557070	-38397	LINC02296	LINC02296	lincRNA	long intergenic non-protein coding RNA 2296 [Source:HGNC Symbol;Acc:HGNC:53212]
chr7	157568643	157569117	475	*	5.71	6.46	4.03	2.44	5.79e-06	0.0011	Exon (ENST00000389413/ENSG00000155093, exon 20 of 22)	157574336	157574422	87	2	ENSG00000207960	ENST00000385225	5305	MIR153-2	MIR153-2	miRNA	microRNA 153-2 [Source:HGNC Symbol;Acc:HGNC:31540]
chr7	134792811	134793318	508	*	6.36	7.11	4.67	2.44	5.9e-05	0.00731	Intron (ENST00000417172/ENSG00000122786, intron 1 of 13)	134779715	134867975	88261	1	ENSG00000122786	ENST00000498254	13096	CALD1	CALD1	protein_coding	caldesmon 1 [Source:HGNC Symbol;Acc:HGNC:1441]
chr6	145720988	145721616	629	*	6.1	6.86	4.41	2.44	0.000104	0.0113	Promoter (<=1kb)	145635371	145721008	85638	2	ENSG00000112425	ENST00000496228	0	EPM2A	EPM2A	protein_coding	EPM2A, laforin glucan phosphatase [Source:HGNC Symbol;Acc:HGNC:3413]
chr10	1466959	1467802	844	*	7.63	8.39	5.94	2.45	3.99e-06	0.000813	Intron (ENST00000381312/ENSG00000185736, intron 1 of 9)	1526637	1556984	30348	1	ENSG00000205696	ENST00000421697	-58835	ADARB2-AS1	ADARB2-AS1	antisense	ADARB2 antisense RNA 1 [Source:HGNC Symbol;Acc:HGNC:23299]
chr3	148699550	148700214	665	*	6.16	6.92	4.47	2.45	7.15e-06	0.00131	Promoter (1-2kb)	148698175	148731497	33323	1	ENSG00000144891	ENST00000475166	1375	AGTR1	AGTR1	protein_coding	angiotensin II receptor type 1 [Source:HGNC Symbol;Acc:HGNC:336]
chr8	83403436	83404420	985	*	5.94	6.7	4.24	2.46	4.54e-06	0.00091	Promoter (<=1kb)	83403758	83408900	5143	1	ENSG00000253898	ENST00000522365	0	LINC01419	LINC01419	lincRNA	long intergenic non-protein coding RNA 1419 [Source:HGNC Symbol;Acc:HGNC:50712]
chrX	137080278	137081009	732	*	5.21	5.97	3.5	2.47	7.68e-06	0.00139	Distal Intergenic	137030148	137031674	1527	2	ENSG00000165370	ENST00000298110	-48604	GPR101	GPR101	protein_coding	G protein-coupled receptor 101 [Source:HGNC Symbol;Acc:HGNC:14963]
chr5	94815246	94815815	570	*	6.35	7.11	4.64	2.47	9.52e-05	0.0105	Intron (ENST00000515393/ENSG00000175471, intron 17 of 22)	94825961	94826694	734	2	ENSG00000243806	ENST00000478965	10879	RPL7P18	RPL7P18	processed_pseudogene	ribosomal protein L7 pseudogene 18 [Source:HGNC Symbol;Acc:HGNC:36949]
chr12	57611247	57611721	475	*	5.51	6.27	3.78	2.49	3.95e-06	0.000808	Promoter (<=1kb)	57611435	57617243	5809	1	ENSG00000240771	ENST00000286494	0	ARHGEF25	ARHGEF25	protein_coding	Rho guanine nucleotide exchange factor 25 [Source:HGNC Symbol;Acc:HGNC:30275]
chr20	31364216	31365363	1148	*	6.34	7.11	4.59	2.52	6.12e-07	0.000173	Distal Intergenic	31368618	31373923	5306	1	ENSG00000131068	ENST00000253381	-3255	DEFB118	DEFB118	protein_coding	defensin beta 118 [Source:HGNC Symbol;Acc:HGNC:16196]
chr1	8409133	8409458	326	*	5.03	5.8	3.26	2.54	1.11e-05	0.00187	Intron (ENST00000337907/ENSG00000142599, intron 13 of 23)	8365855	8423419	57565	2	ENSG00000142599	ENST00000460659	13961	RERE	RERE	protein_coding	arginine-glutamic acid dipeptide repeats [Source:HGNC Symbol;Acc:HGNC:9965]
chr3	178859721	178860480	760	*	5.26	6.04	3.46	2.58	4.44e-05	0.00582	Promoter (<=1kb)	178526505	178860352	333848	2	ENSG00000237978	ENST00000437488	0	KCNMB2-AS1	KCNMB2-AS1	antisense	KCNMB2 antisense RNA 1 [Source:HGNC Symbol;Acc:HGNC:51409]
chr3	4518889	4519481	593	*	5.44	6.21	3.63	2.58	7.02e-05	0.00838	Promoter (2-3kb)	4516492	4847395	330904	1	ENSG00000150995	ENST00000443694	2397	ITPR1	ITPR1	protein_coding	inositol 1,4,5-trisphosphate receptor type 1 [Source:HGNC Symbol;Acc:HGNC:6180]
chr17	5078137	5079002	866	*	6.8	7.58	4.98	2.6	4.48e-07	0.000134	Promoter (<=1kb)	5078248	5096374	18127	1	ENSG00000180787	ENST00000318833	0	ZFP3	ZFP3	protein_coding	ZFP3 zinc finger protein [Source:HGNC Symbol;Acc:HGNC:12861]
chr5	143143062	143143724	663	*	5.33	6.11	3.51	2.6	1.33e-05	0.0022	Intron (ENST00000274498/ENSG00000145819, intron 19 of 22)	143133985	143147516	13532	1	ENSG00000145819	ENST00000489924	9077	ARHGAP26	ARHGAP26	protein_coding	Rho GTPase activating protein 26 [Source:HGNC Symbol;Acc:HGNC:17073]
chr16	12061155	12062093	939	*	8.19	8.97	6.36	2.61	2.51e-07	8.24e-05	Exon (ENST00000566228/ENSG00000048471, exon 9 of 21)	12052198	12135737	83540	1	ENSG00000048471	ENST00000563308	8957	SNX29	SNX29	protein_coding	sorting nexin 29 [Source:HGNC Symbol;Acc:HGNC:30542]
chr8	5736553	5737106	554	*	5.99	6.77	4.16	2.62	9.93e-07	0.000259	Distal Intergenic	5716584	5716804	221	1	ENSG00000275461	ENST00000622736	19969	NA	AC084768.2	unprocessed_pseudogene	ring finger protein 175 (RNF175) pseudogene
chr2	6865580	6866591	1012	*	7.67	8.45	5.82	2.63	4.3e-08	1.92e-05	Promoter (<=1kb)	6865806	6877244	11439	1	ENSG00000134321	ENST00000474872	0	RSAD2	RSAD2	protein_coding	radical S-adenosyl methionine domain containing 2 [Source:HGNC Symbol;Acc:HGNC:30908]
chrX	120575208	120576164	957	*	7.14	7.93	5.3	2.63	8.75e-08	3.41e-05	Promoter (<=1kb)	120526641	120575794	49154	2	ENSG00000158290	ENST00000404115	0	CUL4B	CUL4B	protein_coding	cullin 4B [Source:HGNC Symbol;Acc:HGNC:2555]
chr16	88619774	88620543	770	*	7.19	7.98	5.33	2.64	4.76e-08	2.07e-05	Intron (ENST00000301011/ENSG00000158545, intron 8 of 17)	88624043	88631847	7805	1	ENSG00000158545	ENST00000564341	-3500	ZC3H18	ZC3H18	protein_coding	zinc finger CCCH-type containing 18 [Source:HGNC Symbol;Acc:HGNC:25091]
chr11	41659898	41660532	635	*	6.32	7.11	4.45	2.66	6.83e-06	0.00125	Promoter (<=1kb)	41660030	41660221	192	1	ENSG00000255563	ENST00000530771	0	NA	AC021006.3	processed_pseudogene	damage-specific DNA binding protein 2, 48kDa (DDB2) pseudogene
chr4	121153839	121154456	618	*	6.1	6.89	4.21	2.68	4.12e-07	0.000125	Promoter (2-3kb)	121132537	121157283	24747	2	ENSG00000050730	ENST00000515605	2827	TNIP3	TNIP3	protein_coding	TNFAIP3 interacting protein 3 [Source:HGNC Symbol;Acc:HGNC:19315]
chr4	166462944	166463945	1002	*	6.33	7.13	4.4	2.73	9.76e-07	0.000255	Intron (ENST00000514134/ENSG00000249675, intron 3 of 3)	166388701	166526119	137419	2	ENSG00000249675	ENST00000514134	62174	NA	AC097487.1	lincRNA	novel transcript
chr13	97222166	97222663	498	*	6.8	7.6	4.86	2.74	3.29e-07	0.000103	Promoter (<=1kb)	97222296	97394119	171824	1	ENSG00000139793	ENST00000343600	0	MBNL2	MBNL2	protein_coding	muscleblind like splicing regulator 2 [Source:HGNC Symbol;Acc:HGNC:16746]
chr12	43898582	43899303	722	*	5.85	6.65	3.88	2.77	1.2e-06	0.000306	Intron (ENST00000551577/ENSG00000139173, intron 2 of 6)	43844851	44388035	543185	1	ENSG00000139173	ENST00000550495	53731	TMEM117	TMEM117	protein_coding	transmembrane protein 117 [Source:HGNC Symbol;Acc:HGNC:25308]
chr13	97223845	97224379	535	*	5.48	6.28	3.5	2.78	3.9e-06	0.0008	Promoter (1-2kb)	97222355	97394120	171766	1	ENSG00000139793	ENST00000345429	1490	MBNL2	MBNL2	protein_coding	muscleblind like splicing regulator 2 [Source:HGNC Symbol;Acc:HGNC:16746]
chr15	47965312	47965589	278	*	6.9	7.7	4.91	2.79	4.91e-06	0.000955	Intron (ENST00000560900/ENSG00000259754, intron 1 of 2)	47944044	47949509	5466	1	ENSG00000259730	ENST00000558370	21268	NA	AC092078.1	lincRNA	novel transcript
chr19	39507112	39507660	549	*	6.31	7.12	4.32	2.8	1.39e-07	4.97e-05	Exon (ENST00000356433/ENSG00000090932, exon 7 of 9)	39515113	39520686	5574	1	ENSG00000186838	ENST00000335426	-7453	SELENOV	SELENOV	protein_coding	selenoprotein V [Source:HGNC Symbol;Acc:HGNC:30399]
chr5	52787644	52788087	444	*	4.61	5.41	2.61	2.8	4.41e-06	0.000887	Promoter (<=1kb)	52787940	52804046	16107	1	ENSG00000152684	ENST00000274311	0	PELO	PELO	protein_coding	pelota mRNA surveillance and ribosome rescue factor [Source:HGNC Symbol;Acc:HGNC:8829]
chr17	30921098	30921462	365	*	4.2	5.02	2.14	2.88	8.61e-06	0.00152	Promoter (<=1kb)	30921680	30958739	37060	1	ENSG00000184060	ENST00000585130	-218	ADAP2	ADAP2	protein_coding	ArfGAP with dual PH domains 2 [Source:HGNC Symbol;Acc:HGNC:16487]
chr18	692822	693288	467	*	6.02	6.84	3.96	2.89	1.82e-07	6.28e-05	Promoter (<=1kb)	670324	693277	22954	2	ENSG00000132199	ENST00000584259	0	ENOSF1	ENOSF1	protein_coding	enolase superfamily member 1 [Source:HGNC Symbol;Acc:HGNC:30365]
chr5	96408262	96408693	432	*	6.02	6.84	3.95	2.89	3.1e-06	0.000669	Exon (ENST00000311106/ENSG00000175426, exon 9 of 14)	96392925	96412985	20061	2	ENSG00000175426	ENST00000513085	4292	PCSK1	PCSK1	protein_coding	proprotein convertase subtilisin/kexin type 1 [Source:HGNC Symbol;Acc:HGNC:8743]
chr4	24597783	24598689	907	*	6.69	7.51	4.61	2.9	4.88e-09	2.99e-06	Distal Intergenic	24527475	24584550	57076	2	ENSG00000109606	ENST00000336812	-13233	DHX15	DHX15	protein_coding	DEAH-box helicase 15 [Source:HGNC Symbol;Acc:HGNC:2738]
chr8	125378894	125379264	371	*	4.93	5.75	2.83	2.92	2.24e-06	0.000512	Distal Intergenic	125363026	125367116	4091	1	ENSG00000156831	ENST00000521460	15868	NSMCE2	NSMCE2	protein_coding	NSE2 (MMS21) homolog, SMC5-SMC6 complex SUMO ligase [Source:HGNC Symbol;Acc:HGNC:26513]
chr17	82668402	82669082	681	*	6.66	7.49	4.56	2.93	5.98e-09	3.5e-06	Promoter (<=1kb)	82668233	82668307	75	2	ENSG00000266107	ENST00000580000	-95	MIR4525	MIR4525	miRNA	microRNA 4525 [Source:HGNC Symbol;Acc:HGNC:41903]
chr6	27332682	27333695	1014	*	6.06	6.88	3.95	2.93	4.76e-07	0.00014	Distal Intergenic	27324894	27325768	875	1	ENSG00000220758	ENST00000447106	7788	VN1R10P	VN1R10P	unprocessed_pseudogene	vomeronasal 1 receptor 10 pseudogene [Source:HGNC Symbol;Acc:HGNC:13550]
chrX	72308629	72309142	514	*	5.58	6.4	3.46	2.94	3.68e-07	0.000114	Promoter (1-2kb)	72301647	72307187	5541	2	ENSG00000125931	ENST00000373619	-1442	CITED1	CITED1	protein_coding	Cbp/p300 interacting transactivator with Glu/Asp rich carboxy-terminal domain 1 [Source:HGNC Symbol;Acc:HGNC:1986]
chr2	25431446	25432223	778	*	7.11	7.94	5	2.94	2.8e-06	0.000617	Intron (ENST00000496972/ENSG00000138101, intron 13 of 17)	25383683	25428016	44334	2	ENSG00000138101	ENST00000489949	-3430	DTNB	DTNB	protein_coding	dystrobrevin beta [Source:HGNC Symbol;Acc:HGNC:3058]
chr7	23679947	23680502	556	*	6.5	7.33	4.37	2.96	5.02e-09	3.04e-06	Promoter (<=1kb)	23680130	23702174	22045	1	ENSG00000188732	ENST00000409192	0	FAM221A	FAM221A	protein_coding	family with sequence similarity 221 member A [Source:HGNC Symbol;Acc:HGNC:27977]
chr8	50799888	50800387	500	*	6.1	6.92	3.96	2.96	3.45e-06	0.000723	Distal Intergenic	50762460	50762798	339	2	ENSG00000254358	ENST00000517555	-37090	CYCSP22	CYCSP22	processed_pseudogene	cytochrome c, somatic pseudogene 22 [Source:HGNC Symbol;Acc:HGNC:24396]
chr9	98930763	98931793	1031	*	7.4	8.22	5.25	2.97	1.68e-07	5.89e-05	Distal Intergenic	98943179	98944188	1010	1	ENSG00000204291	ENST00000467052	-11386	COL15A1	COL15A1	protein_coding	collagen type XV alpha 1 chain [Source:HGNC Symbol;Acc:HGNC:2192]
chr16	58982992	58983487	496	*	5.14	5.97	3	2.97	3.42e-06	0.000721	Intron (ENST00000500117/ENSG00000245768, intron 2 of 3)	59004213	59004494	282	1	ENSG00000275808	ENST00000619648	-20726	NA	RF00017	misc_RNA	NA
chr20	28602323	28602937	615	*	5.39	6.22	3.23	2.98	5.47e-07	0.000159	Promoter (<=1kb)	28580709	28602664	21956	2	ENSG00000282826	ENST00000358464	0	FRG1CP	FRG1CP	unprocessed_pseudogene	FSHD region gene 1 family member C, pseudogene [Source:HGNC Symbol;Acc:HGNC:51762]
chr5	1746169	1746969	801	*	6.14	6.97	3.97	3	2.15e-08	1.06e-05	Distal Intergenic	1725149	1728172	3024	1	ENSG00000260066	ENST00000565428	21020	NA	AC112176.1	lincRNA	novel transcript
chr6	105384054	105384545	492	*	6.17	7	3.99	3	1.13e-07	4.08e-05	Intron (ENST00000369110/ENSG00000085377, intron 2 of 14)	105277565	105403084	125520	2	ENSG00000085377	ENST00000369110	18539	PREP	PREP	protein_coding	prolyl endopeptidase [Source:HGNC Symbol;Acc:HGNC:9358]
chr1	144551075	144552263	1189	*	8.82	9.65	6.64	3.01	7.09e-12	1.21e-08	Promoter (<=1kb)	144551779	144551943	165	2	ENSG00000278099	ENST00000617626	0	NA	RF00003	snRNA	NA
chr13	69782205	69783000	796	*	5.71	6.54	3.52	3.02	2.2e-07	7.47e-05	Intron (ENST00000377844/ENSG00000150361, intron 7 of 10)	69802940	69803041	102	1	ENSG00000207495	ENST00000384764	-19940	RNY3P10	RNY3P10	misc_RNA	RNA, Ro-associated Y3 pseudogene 10 [Source:HGNC Symbol;Acc:HGNC:42494]
chr21	41024478	41025270	793	*	7.22	8.06	5.02	3.03	9.22e-08	3.51e-05	Distal Intergenic	41143142	41147423	4282	2	ENSG00000226496	ENST00000435493	122153	LINC00323	LINC00323	antisense	long intergenic non-protein coding RNA 323 [Source:HGNC Symbol;Acc:HGNC:19720]
chr18	54828269	54828803	535	*	5.7	6.54	3.5	3.04	3.48e-08	1.6e-05	Promoter (<=1kb)	54828481	54888113	59633	1	ENSG00000041353	ENST00000586594	0	RAB27B	RAB27B	protein_coding	RAB27B, member RAS oncogene family [Source:HGNC Symbol;Acc:HGNC:9767]
chr6	24547164	24547858	695	*	6.7	7.53	4.49	3.04	4.52e-08	1.98e-05	3' UTR	24532010	24533808	1799	1	ENSG00000112294	ENST00000492697	15154	ALDH5A1	ALDH5A1	protein_coding	aldehyde dehydrogenase 5 family member A1 [Source:HGNC Symbol;Acc:HGNC:408]
chr11	14759544	14759899	356	*	5.12	5.96	2.87	3.09	4.65e-07	0.000138	Intron (ENST00000282096/ENSG00000152270, intron 1 of 15)	14788939	14819206	30268	1	ENSG00000152270	ENST00000525439	-29040	PDE3B	PDE3B	protein_coding	phosphodiesterase 3B [Source:HGNC Symbol;Acc:HGNC:8779]
chr7	32738586	32739299	714	*	6.1	6.94	3.84	3.11	2.19e-08	1.07e-05	Intron (ENST00000650302/ENSG00000237004, intron 1 of 1)	32732981	32733077	97	2	ENSG00000283461	ENST00000637473	-5509	MIR550B2	MIR550B2	miRNA	microRNA 550b-2 [Source:HGNC Symbol;Acc:HGNC:38910]
chr8	131102233	131103036	804	*	5.82	6.67	3.55	3.12	1.73e-08	9.1e-06	Distal Intergenic	131130388	131144881	14494	2	ENSG00000253407	ENST00000521490	41845	NA	AC087341.1	lincRNA	novel transcript
chr8	101360763	101361758	996	*	7.95	8.79	5.66	3.13	2.85e-09	1.92e-06	Promoter (<=1kb)	101361794	101372707	10914	1	ENSG00000228224	ENST00000419462	-36	NACA4P	NACA4P	transcribed_processed_pseudogene	NACA family member 4, pseudogene [Source:HGNC Symbol;Acc:HGNC:24688]
chr14	104677573	104678153	581	*	5.9	6.75	3.61	3.14	7.31e-09	4.2e-06	Promoter (<=1kb)	104677694	104677749	56	2	ENSG00000265291	ENST00000582316	0	MIR4710	MIR4710	miRNA	microRNA 4710 [Source:HGNC Symbol;Acc:HGNC:41727]
chr9	123607865	123608615	751	*	6.06	6.91	3.75	3.16	1.52e-07	5.38e-05	Promoter (<=1kb)	123403475	123609453	205979	2	ENSG00000119522	ENST00000491650	838	DENND1A	DENND1A	protein_coding	DENN domain containing 1A [Source:HGNC Symbol;Acc:HGNC:29324]
chr17	76540432	76541281	850	*	7.71	8.56	5.39	3.17	2.06e-12	4.74e-09	Promoter (<=1kb)	76540471	76545345	4875	1	ENSG00000214140	ENST00000397630	0	PRCD	PRCD	protein_coding	photoreceptor disc component [Source:HGNC Symbol;Acc:HGNC:32528]
chr4	108370085	108370607	523	*	5.25	6.09	2.91	3.19	8.93e-08	3.46e-05	Distal Intergenic	108407843	108408578	736	2	ENSG00000239939	ENST00000476193	37971	RPSAP34	RPSAP34	processed_pseudogene	ribosomal protein SA pseudogene 34 [Source:HGNC Symbol;Acc:HGNC:36643]
chr6	147421170	147422000	831	*	6	6.85	3.65	3.2	8.29e-08	3.25e-05	Distal Intergenic	147406889	147408281	1393	1	ENSG00000220494	ENST00000401504	14281	YAP1P1	YAP1P1	processed_pseudogene	Yes associated protein 1 pseudogene 1 [Source:HGNC Symbol;Acc:HGNC:38016]
chr16	12110373	12110772	400	*	6.19	7.05	3.79	3.26	2.98e-07	9.54e-05	Intron (ENST00000566228/ENSG00000048471, intron 11 of 20)	12093627	12095307	1681	2	ENSG00000261293	ENST00000566957	-15066	NA	AC007601.2	antisense	novel transcript, antisense to a novel protein
chr12	123057473	123057957	485	*	5.85	6.71	3.44	3.27	5.92e-07	0.00017	Intron (ENST00000320201/ENSG00000090975, intron 1 of 24)	123034545	123076095	41551	2	ENSG00000090975	ENST00000541244	18138	PITPNM2	PITPNM2	protein_coding	phosphatidylinositol transfer protein membrane associated 2 [Source:HGNC Symbol;Acc:HGNC:21044]
chrX	16712461	16713004	544	*	5.55	6.4	3.12	3.28	2.98e-08	1.42e-05	Promoter (<=1kb)	16588306	16712652	124347	2	ENSG00000047230	ENST00000359276	0	CTPS2	CTPS2	protein_coding	CTP synthase 2 [Source:HGNC Symbol;Acc:HGNC:2520]
chr3	11770276	11771070	795	*	6.97	7.83	4.5	3.33	8.46e-11	8.67e-08	Promoter (<=1kb)	11601910	11771350	169441	2	ENSG00000144560	ENST00000623028	280	VGLL4	VGLL4	protein_coding	vestigial like family member 4 [Source:HGNC Symbol;Acc:HGNC:28966]
chr13	67156084	67156879	796	*	5.2	6.07	2.66	3.41	2.97e-08	1.42e-05	Exon (ENST00000648561/ENSG00000285588, exon 3 of 3)	67121081	67156624	35544	1	ENSG00000285588	ENST00000648561	35003	NA	AL160254.1	antisense	novel transcript, antisense to PCDH9
chr4	84126264	84127322	1059	*	5.55	6.42	2.96	3.45	4.52e-08	1.98e-05	Intron (ENST00000513489/ENSG00000250546, intron 2 of 5)	84147733	84149288	1556	2	ENSG00000250546	ENST00000510016	21966	NA	AC079160.1	processed_transcript	NA
chr2	10514613	10515249	637	*	6.22	7.1	3.62	3.48	1.43e-10	1.38e-07	Distal Intergenic	10452319	10455552	3234	1	ENSG00000217258	ENST00000404616	62294	NA	AC007249.1	lincRNA	novel transcript
chr11	123137517	123138129	613	*	7.27	8.15	4.61	3.54	4.21e-13	1.22e-09	Promoter (1-2kb)	123135923	123136376	454	2	ENSG00000255342	ENST00000527351	-1141	NA	AP000926.1	processed_pseudogene	FUN14 domain containing 1 (FUNDC1) pseudogene
chr17	16584014	16584723	710	*	6.34	7.22	3.67	3.55	3.84e-10	3.24e-07	Distal Intergenic	16551387	16569206	17820	2	ENSG00000141040	ENST00000395825	-14808	ZNF287	ZNF287	protein_coding	zinc finger protein 287 [Source:HGNC Symbol;Acc:HGNC:13502]
chr7	73399288	73399835	548	*	5.25	6.13	2.59	3.55	1.87e-08	9.68e-06	Distal Intergenic	73403788	73403889	102	2	ENSG00000202035	ENST00000365165	4054	NA	RF00019	misc_RNA	NA
chr3	149648385	149648935	551	*	7.12	8.01	4.44	3.56	1.33e-11	2.02e-08	Promoter (1-2kb)	149648997	149650184	1188	2	ENSG00000241985	ENST00000463167	1249	WWTR1-IT1	WWTR1-IT1	sense_intronic	WWTR1 intronic transcript 1 [Source:HGNC Symbol;Acc:HGNC:41469]
chr6	36583545	36583849	305	*	5.04	5.92	2.35	3.57	1.99e-08	9.91e-06	Distal Intergenic	36594353	36599845	5493	1	ENSG00000112081	ENST00000613941	-10504	SRSF3	SRSF3	protein_coding	serine and arginine rich splicing factor 3 [Source:HGNC Symbol;Acc:HGNC:10785]
chr20	53725000	53725737	738	*	7.04	7.92	4.33	3.59	1.07e-09	8.19e-07	Distal Intergenic	53668697	53668758	62	2	ENSG00000238468	ENST00000459331	-56242	RNU7-14P	RNU7-14P	snRNA	RNA, U7 small nuclear 14 pseudogene [Source:HGNC Symbol;Acc:HGNC:34110]
chr11	62352167	62353074	908	*	6.48	7.36	3.77	3.6	1.64e-10	1.56e-07	Intron (ENST00000415229/ENSG00000162174, intron 2 of 6)	62357053	62383247	26195	1	ENSG00000162174	ENST00000528206	-3979	ASRGL1	ASRGL1	protein_coding	asparaginase like 1 [Source:HGNC Symbol;Acc:HGNC:16448]
chr22	17767448	17767856	409	*	4.98	5.87	2.26	3.6	9.63e-08	3.63e-05	Intron (ENST00000317361/ENSG00000015475, intron 1 of 5)	17764180	17764259	80	2	ENSG00000264757	ENST00000583102	-3189	MIR3198-1	MIR3198-1	miRNA	microRNA 3198-1 [Source:HGNC Symbol;Acc:HGNC:38236]
chr22	25400858	25401323	466	*	7.12	8.01	4.38	3.63	8.88e-13	2.19e-09	Intron (ENST00000444995/ENSG00000100068, intron 1 of 6)	25351457	25405377	53921	2	ENSG00000100068	ENST00000444995	4054	LRP5L	LRP5L	protein_coding	LDL receptor related protein 5 like [Source:HGNC Symbol;Acc:HGNC:25323]
chr14	91361095	91361920	826	*	7.69	8.58	4.91	3.67	1.82e-16	1.74e-12	Intron (ENST00000389857/ENSG00000015133, intron 3 of 29)	91338054	91338856	803	2	ENSG00000015133	ENST00000554051	-22239	CCDC88C	CCDC88C	protein_coding	coiled-coil domain containing 88C [Source:HGNC Symbol;Acc:HGNC:19967]
chr15	77944355	77944662	308	*	4.88	5.77	2.1	3.67	6.16e-08	2.6e-05	Promoter (<=1kb)	77941899	77944582	2684	2	ENSG00000214646	ENST00000568184	0	NA	AC104758.1	transcribed_unprocessed_pseudogene	COMM domain containing 4 (COMMD4) pseudogene
chr2	178072387	178073036	650	*	6.33	7.22	3.55	3.68	1.21e-09	8.98e-07	Promoter (<=1kb)	177623252	178072755	449504	2	ENSG00000128655	ENST00000286063	0	PDE11A	PDE11A	protein_coding	phosphodiesterase 11A [Source:HGNC Symbol;Acc:HGNC:8773]
chr15	71746510	71747296	787	*	7.82	8.71	5.02	3.69	6.75e-14	2.5e-10	Exon (ENST00000355327/ENSG00000187720, exon 13 of 18)	71792638	71818259	25622	1	ENSG00000278570	ENST00000621736	-45342	NR2E3	NR2E3	protein_coding	nuclear receptor subfamily 2 group E member 3 [Source:HGNC Symbol;Acc:HGNC:7974]
chr4	89056820	89057657	838	*	6.67	7.56	3.85	3.71	2.06e-11	2.84e-08	Promoter (<=1kb)	88725955	89057172	331218	2	ENSG00000138640	ENST00000264344	0	FAM13A	FAM13A	protein_coding	family with sequence similarity 13 member A [Source:HGNC Symbol;Acc:HGNC:19367]
chr6	169958960	169959659	700	*	6.72	7.61	3.9	3.71	1.45e-09	1.06e-06	Distal Intergenic	169809318	169810102	785	2	ENSG00000236173	ENST00000427017	-148858	NA	AL049612.1	lincRNA	novel transcript
chr1	233668343	233669113	771	*	7.36	8.26	4.52	3.74	4.9e-12	8.82e-09	Intron (ENST00000366621/ENSG00000135750, intron 2 of 2)	233655695	233666686	10992	1	ENSG00000135750	ENST00000472869	12648	KCNK1	KCNK1	protein_coding	potassium two pore domain channel subfamily K member 1 [Source:HGNC Symbol;Acc:HGNC:6272]
chr6	2875189	2876032	844	*	6.03	6.93	3.19	3.74	4.76e-09	2.96e-06	Promoter (<=1kb)	2854926	2876510	21585	2	ENSG00000230438	ENST00000420981	478	SERPINB9P1	SERPINB9P1	lincRNA	serpin family B member 9 pseudogene 1 [Source:HGNC Symbol;Acc:HGNC:28590]
chr5	88683495	88683914	420	*	6.99	7.89	4.14	3.75	3.85e-12	7.54e-09	Promoter (<=1kb)	88666879	88684770	17892	2	ENSG00000245526	ENST00000509783	856	LINC00461	LINC00461	lincRNA	long intergenic non-protein coding RNA 461 [Source:HGNC Symbol;Acc:HGNC:42810]
chr10	38156600	38157706	1107	*	7.71	8.61	4.81	3.79	1.57e-15	8.72e-12	Intron (ENST00000640275/ENSG00000283930, intron 7 of 17)	38161570	38161749	180	1	ENSG00000225965	ENST00000430475	-3864	NA	AL117339.2	processed_pseudogene	par-3 partitioning defective 3 homolog (C.elegans) (PARD3) pseudogene
chr21	14076271	14076776	506	*	5.97	6.87	3.05	3.82	7.25e-11	8.06e-08	Promoter (<=1kb)	14075950	14076038	89	2	ENSG00000277572	ENST00000613590	-233	NA	RF01518	misc_RNA	NA
chr7	114608575	114609291	717	*	6.36	7.26	3.43	3.82	7.89e-11	8.47e-08	Intron (ENST00000412402/ENSG00000128573, intron 6 of 19)	114613787	114613906	120	2	ENSG00000202334	ENST00000365464	4615	RNA5SP238	RNA5SP238	rRNA_pseudogene	RNA, 5S ribosomal pseudogene 238 [Source:HGNC Symbol;Acc:HGNC:43138]
chr8	99783889	99784835	947	*	6.38	7.28	3.41	3.88	1.78e-10	1.62e-07	Exon (ENST00000357162/ENSG00000132549, exon 43 of 62)	99796615	99799187	2573	2	ENSG00000253539	ENST00000523658	14352	NA	AC018442.2	antisense	novel transcript
chr7	1532310	1533327	1018	*	6.99	7.9	3.96	3.94	1.5e-14	6.65e-11	Promoter (1-2kb)	1530714	1543043	12330	1	ENSG00000198517	ENST00000343242	1596	MAFK	MAFK	protein_coding	MAF bZIP transcription factor K [Source:HGNC Symbol;Acc:HGNC:6782]
chr1	20473091	20473569	479	*	5.15	6.06	2.11	3.95	3.31e-09	2.19e-06	Promoter (2-3kb)	20476222	20478793	2572	1	ENSG00000284641	ENST00000641552	-2653	NA	AL139254.2	lincRNA	novel transcript
chr19	39401375	39401861	487	*	7.94	8.86	4.79	4.06	5.31e-20	2.13e-15	Distal Intergenic	39406813	39409412	2600	1	ENSG00000128016	ENST00000597629	-4952	ZFP36	ZFP36	protein_coding	ZFP36 ring finger protein [Source:HGNC Symbol;Acc:HGNC:12862]
chr19	1363537	1364567	1031	*	5.91	6.83	2.77	4.06	3.92e-11	4.66e-08	Promoter (1-2kb)	1361896	1366351	4456	1	ENSG00000160953	ENST00000586996	1641	MUM1	MUM1	protein_coding	melanoma associated antigen (mutated) 1 [Source:HGNC Symbol;Acc:HGNC:29641]
chr15	71748084	71748838	755	*	7.77	8.69	4.61	4.08	2.5e-15	1.28e-11	Exon (ENST00000355327/ENSG00000187720, exon 14 of 18)	71792638	71818259	25622	1	ENSG00000278570	ENST00000621736	-43800	NR2E3	NR2E3	protein_coding	nuclear receptor subfamily 2 group E member 3 [Source:HGNC Symbol;Acc:HGNC:7974]
chr12	51172800	51173289	490	*	5.04	5.96	1.85	4.11	3.03e-09	2.02e-06	Promoter (<=1kb)	51093663	51172881	79219	2	ENSG00000135457	ENST00000257915	0	TFCP2	TFCP2	protein_coding	transcription factor CP2 [Source:HGNC Symbol;Acc:HGNC:11748]
chr11	66371768	66372564	797	*	6.57	7.49	3.29	4.2	2.36e-14	9.82e-11	Promoter (<=1kb)	66362521	66372099	9579	2	ENSG00000174669	ENST00000311161	0	SLC29A2	SLC29A2	protein_coding	solute carrier family 29 member 2 [Source:HGNC Symbol;Acc:HGNC:11004]
chr12	88846976	88847529	554	*	5.53	6.46	2.17	4.28	1.76e-10	1.62e-07	Distal Intergenic	89010681	89019679	8999	2	ENSG00000246363	ENST00000500381	172150	LINC02458	LINC02458	lincRNA	long intergenic non-protein coding RNA 2458 [Source:HGNC Symbol;Acc:HGNC:53394]
chr6	28383308	28383818	511	*	5.53	6.47	2.04	4.43	1.15e-10	1.12e-07	Intron (ENST00000361028/ENSG00000158691, intron 4 of 4)	28379219	28399731	20513	2	ENSG00000158691	ENST00000396827	15913	ZSCAN12	ZSCAN12	protein_coding	zinc finger and SCAN domain containing 12 [Source:HGNC Symbol;Acc:HGNC:13172]
chr10	115367992	115368579	588	*	5.45	6.39	1.93	4.46	1.16e-09	8.71e-07	Intron (ENST00000355044/ENSG00000107518, intron 19 of 28)	115301973	115549527	247555	1	ENSG00000107518	ENST00000534530	66019	ATRNL1	ATRNL1	protein_coding	attractin like 1 [Source:HGNC Symbol;Acc:HGNC:29063]
chr3	33658770	33659583	814	*	6.54	7.49	2.83	4.66	5.21e-12	9.15e-09	Promoter (<=1kb)	33496993	33659441	162449	2	ENSG00000163539	ENST00000480013	0	CLASP2	CLASP2	protein_coding	cytoplasmic linker associated protein 2 [Source:HGNC Symbol;Acc:HGNC:17078]
chr12	124703880	124704229	350	*	4.98	5.92	1.26	4.66	3.88e-09	2.46e-06	Distal Intergenic	124725524	124725934	411	1	ENSG00000279931	ENST00000624500	-21295	NA	AC073593.1	TEC	novel transcript
chr8	141287026	141287427	402	*	6.41	7.35	2.68	4.67	5.5e-14	2.16e-10	Intron (ENST00000520606/ENSG00000254197, intron 1 of 1)	141278228	141292862	14635	1	ENSG00000254197	ENST00000520606	8798	NA	AC011676.3	lincRNA	novel transcript
chr21	35974624	35975296	673	*	5.87	6.82	2.07	4.75	8.14e-12	1.36e-08	Intron (ENST00000475045/ENSG00000159216, intron 4 of 12)	35954660	35984749	30090	2	ENSG00000159216	ENST00000460207	9453	RUNX1	RUNX1	protein_coding	runt related transcription factor 1 [Source:HGNC Symbol;Acc:HGNC:10471]
chr11	77634079	77635023	945	*	7.47	8.42	3.64	4.77	6.38e-20	2.13e-15	Promoter (2-3kb)	77616195	77637751	21557	2	ENSG00000074201	ENST00000263309	2728	CLNS1A	CLNS1A	protein_coding	chloride nucleotide-sensitive channel 1A [Source:HGNC Symbol;Acc:HGNC:2080]
chr10	66941233	66942144	912	*	6.13	7.08	2.2	4.88	2.22e-12	4.77e-09	Intron (ENST00000361320/ENSG00000198739, intron 2 of 2)	66926006	67099830	173825	1	ENSG00000198739	ENST00000361320	15227	LRRTM3	LRRTM3	protein_coding	leucine rich repeat transmembrane neuronal 3 [Source:HGNC Symbol;Acc:HGNC:19410]
chr19	51327490	51328173	684	*	5.22	6.18	0.93	5.26	9.21e-10	7.23e-07	Exon (ENST00000270642/ENSG00000142549, exon 7 of 8)	51331536	51339755	8220	2	ENSG00000186806	ENST00000600663	11582	VSIG10L	VSIG10L	protein_coding	V-set and immunoglobulin domain containing 10 like [Source:HGNC Symbol;Acc:HGNC:27111]
chrX	24647093	24647782	690	*	6.96	7.93	2.59	5.34	1.44e-18	2.4e-14	Promoter (<=1kb)	24561842	24647158	85317	2	ENSG00000102230	ENST00000356768	0	PCYT1B	PCYT1B	protein_coding	phosphate cytidylyltransferase 1, choline, beta [Source:HGNC Symbol;Acc:HGNC:8755]
chr19	21082012	21082528	517	*	6.71	7.69	1.96	5.72	2.91e-16	2.16e-12	Promoter (<=1kb)	21082159	21117215	35057	1	ENSG00000160352	ENST00000616183	0	ZNF714	ZNF714	protein_coding	zinc finger protein 714 [Source:HGNC Symbol;Acc:HGNC:27124]

## Sheet: control.vs.KO#2.annotated.di
seqnames	start	end	width	strand	Conc	Conc_Group_3	Conc_Group_1	Fold	p.value	FDR	annotation	geneStart	geneEnd	geneLength	geneStrand	geneId	transcriptId	distanceToTSS	gene_symbol	gene_name	gene_biotype	description
chr22	17980480	17981048	569	*	6.08	0.52	7.07	-6.54	2.27e-15	2.11e-12	Promoter (<=1kb)	17980868	17980961	94	2	ENSG00000207780	ENST00000385046	0	MIR648	MIR648	miRNA	microRNA 648 [Source:HGNC Symbol;Acc:HGNC:32904]
chr12	12817519	12818051	533	*	6.54	1.64	7.51	-5.87	6.55e-21	1.32e-17	Promoter (2-3kb)	12820277	12823259	2983	1	ENSG00000213782	ENST00000542832	-2226	DDX47	DDX47	protein_coding	DEAD-box helicase 47 [Source:HGNC Symbol;Acc:HGNC:18682]
chr12	18323604	18324400	797	*	5.8	1.22	6.77	-5.54	6.18e-15	5.18e-12	Intron (ENST00000535651/ENSG00000139144, intron 7 of 11)	18081364	18320107	238744	2	ENSG00000111404	ENST00000541632	-3497	RERGL	RERGL	protein_coding	RERG like [Source:HGNC Symbol;Acc:HGNC:26213]
chr8	132451856	132452686	831	*	6.24	1.82	7.2	-5.39	2.39e-19	4.06e-16	Intron (ENST00000388996/ENSG00000184156, intron 1 of 14)	132128980	132447262	318283	2	ENSG00000184156	ENST00000521134	-4594	KCNQ3	KCNQ3	protein_coding	potassium voltage-gated channel subfamily Q member 3 [Source:HGNC Symbol;Acc:HGNC:6297]
chr6	163634395	163634932	538	*	5.7	1.64	6.65	-5.01	4.77e-15	4.16e-12	Distal Intergenic	163586583	163588165	1583	2	ENSG00000228692	ENST00000446476	-46230	NA	AL445307.1	lincRNA	novel transcript
chr8	8371787	8372097	311	*	5.8	1.76	6.76	-5	2.59e-15	2.36e-12	Intron (ENST00000622241/ENSG00000275342, intron 2 of 4)	8317736	8381747	64012	2	ENSG00000275342	ENST00000622241	9650	PRAG1	PRAG1	protein_coding	PEAK1 related, kinase-activating pseudokinase 1 [Source:HGNC Symbol;Acc:HGNC:25438]
chr7	6232310	6233184	875	*	6.21	2.23	7.16	-4.93	1.14e-18	1.73e-15	Intron (ENST00000350796/ENSG00000008256, intron 1 of 12)	6212638	6212740	103	2	ENSG00000202273	ENST00000365403	-19570	NA	RF00019	misc_RNA	NA
chr2	144183798	144184086	289	*	6.01	2.05	6.97	-4.92	1.05e-14	8.54e-12	Intron (ENST00000392869/ENSG00000121964, intron 3 of 10)	144127924	144178936	51013	2	ENSG00000121964	ENST00000482601	-4862	GTDC1	GTDC1	protein_coding	glycosyltransferase like domain containing 1 [Source:HGNC Symbol;Acc:HGNC:20887]
chr10	116609400	116610054	655	*	7.23	3.35	8.18	-4.84	4.8e-31	7.17e-27	Distal Intergenic	116620953	116645143	24191	1	ENSG00000266200	ENST00000579578	-10899	PNLIPRP2	PNLIPRP2	polymorphic_pseudogene	pancreatic lipase related protein 2 (gene/pseudogene) [Source:HGNC Symbol;Acc:HGNC:9157]
chr6	162222391	162222759	369	*	4.96	1.22	5.9	-4.68	1.94e-10	6.17e-08	Intron (ENST00000366898/ENSG00000185345, intron 3 of 11)	162262461	162262768	308	2	ENSG00000185345	ENST00000615065	40009	PRKN	PRKN	protein_coding	parkin RBR E3 ubiquitin protein ligase [Source:HGNC Symbol;Acc:HGNC:8607]
chr1	229934862	229935588	727	*	5.89	2.2	6.83	-4.63	0.000309	0.0111	Distal Intergenic	229875550	229885752	10203	2	ENSG00000227043	ENST00000435973	-49110	LINC01682	LINC01682	lincRNA	long intergenic non-protein coding RNA 1682 [Source:HGNC Symbol;Acc:HGNC:52470]
chr20	62892360	62893239	880	*	8.57	4.99	9.5	-4.51	7.79e-43	5.81e-38	Exon (ENST00000266070/ENSG00000101191, exon 13 of 16)	62872250	62873076	827	2	ENSG00000236527	ENST00000430209	-19284	ARF4P2	ARF4P2	processed_pseudogene	ADP ribosylation factor 4 pseudogene 2 [Source:HGNC Symbol;Acc:HGNC:16599]
chr3	32401564	32402034	471	*	4.94	1.43	5.87	-4.44	3.69e-10	1.11e-07	Intron (ENST00000334983/ENSG00000153551, intron 1 of 4)	32392039	32454819	62781	1	ENSG00000153551	ENST00000465248	9525	CMTM7	CMTM7	protein_coding	CKLF like MARVEL transmembrane domain containing 7 [Source:HGNC Symbol;Acc:HGNC:19178]
chr1	10107977	10108633	657	*	7.01	3.66	7.94	-4.28	1.81e-25	1.04e-21	Promoter (<=1kb)	10107331	10132480	25150	1	ENSG00000130939	ENST00000475795	646	UBE4B	UBE4B	protein_coding	ubiquitination factor E4B [Source:HGNC Symbol;Acc:HGNC:12500]
chr6	107744831	107745392	562	*	6.28	2.99	7.2	-4.21	2.57e-17	3.09e-14	Promoter (<=1kb)	107720709	107744054	23346	2	ENSG00000146285	ENST00000479803	-777	SCML4	SCML4	protein_coding	Scm polycomb group protein like 4 [Source:HGNC Symbol;Acc:HGNC:21397]
chr2	28409008	28409706	699	*	7.43	4.16	8.35	-4.2	6e-23	2.03e-19	Intron (ENST00000379619/ENSG00000075426, intron 3 of 3)	28396815	28397110	296	1	ENSG00000270640	ENST00000604052	12193	NA	AC104695.3	sense_intronic	novel transcript, sense intronic to FOSL2
chr5	174724012	174724947	936	*	6.72	3.46	7.64	-4.18	3.4e-20	6.18e-17	Promoter (<=1kb)	174724533	174730893	6361	1	ENSG00000120149	ENST00000239243	0	MSX2	MSX2	protein_coding	msh homeobox 2 [Source:HGNC Symbol;Acc:HGNC:7392]
chr6	84764372	84764839	468	*	6.39	3.14	7.31	-4.17	5.67e-18	7.69e-15	Promoter (<=1kb)	84732602	84764519	31918	2	ENSG00000112837	ENST00000369663	0	TBX18	TBX18	protein_coding	T-box 18 [Source:HGNC Symbol;Acc:HGNC:11595]
chr14	103318900	103319825	926	*	7.57	4.33	8.49	-4.16	1.79e-29	1.67e-25	Distal Intergenic	103331674	103332367	694	2	ENSG00000259775	ENST00000563989	12542	NA	AL138976.2	antisense	novel transcript, antisense to EIF5
chr12	117166090	117166465	376	*	6.81	3.71	7.72	-4.01	1.21e-20	2.25e-17	Promoter (<=1kb)	117155054	117167046	11993	2	ENSG00000135108	ENST00000548840	581	FBXO21	FBXO21	protein_coding	F-box protein 21 [Source:HGNC Symbol;Acc:HGNC:13592]
chr2	8583587	8584090	504	*	7	3.95	7.91	-3.96	6.98e-23	2.24e-19	Promoter (<=1kb)	8506446	8583798	77353	2	ENSG00000236008	ENST00000648900	0	LINC01814	LINC01814	lincRNA	long intergenic non-protein coding RNA 1814 [Source:HGNC Symbol;Acc:HGNC:52618]
chr6	147438686	147439435	750	*	7.18	4.17	8.09	-3.92	2.24e-21	4.77e-18	Distal Intergenic	147406889	147408281	1393	1	ENSG00000220494	ENST00000401504	31797	YAP1P1	YAP1P1	processed_pseudogene	Yes associated protein 1 pseudogene 1 [Source:HGNC Symbol;Acc:HGNC:38016]
chr4	61372628	61373201	574	*	5.39	2.39	6.3	-3.91	1.41e-10	4.62e-08	Intron (ENST00000512091/ENSG00000150471, intron 1 of 25)	61420246	61428221	7976	2	ENSG00000205682	ENST00000381217	55020	NA	AC020741.1	lincRNA	novel transcript
chrX	83818815	83819783	969	*	7.43	4.44	8.34	-3.9	8.3e-22	2e-18	Distal Intergenic	83861126	83886699	25574	1	ENSG00000183035	ENST00000621735	-41343	CYLC1	CYLC1	protein_coding	cylicin 1 [Source:HGNC Symbol;Acc:HGNC:2582]
chr3	5578208	5578990	783	*	6.97	4	7.88	-3.88	4.3e-18	6.05e-15	Distal Intergenic	5255535	5256761	1227	2	ENSG00000230944	ENST00000443087	-321447	NA	AC026202.1	lincRNA	novel transcript
chr20	15951672	15952416	745	*	7.33	4.4	8.23	-3.83	1.54e-23	7.17e-20	Intron (ENST00000217246/ENSG00000172264, intron 12 of 16)	15933276	16044592	111317	1	ENSG00000172264	ENST00000486914	18396	MACROD2	MACROD2	protein_coding	MACRO domain containing 2 [Source:HGNC Symbol;Acc:HGNC:16126]
chr3	37301817	37302522	706	*	6.81	3.89	7.71	-3.82	1.71e-16	1.85e-13	Exon (ENST00000361924/ENSG00000144674, exon 10 of 24)	37321589	37323621	2033	1	ENSG00000144674	ENST00000497537	-19067	GOLGA4	GOLGA4	protein_coding	golgin A4 [Source:HGNC Symbol;Acc:HGNC:4427]
chr2	69985595	69986130	536	*	5.92	3.05	6.82	-3.76	3.1e-13	1.88e-10	Intron (ENST00000435880/ENSG00000179818, intron 9 of 10)	69963282	69976677	13396	2	ENSG00000179818	ENST00000625439	-8918	PCBP1-AS1	PCBP1-AS1	processed_transcript	PCBP1 antisense RNA 1 [Source:HGNC Symbol;Acc:HGNC:42948]
chr13	48542380	48543205	826	*	5.98	3.12	6.87	-3.75	1.37e-13	8.64e-11	Intron (ENST00000643064/ENSG00000139687, intron 1 of 1)	48488970	48533256	44287	2	ENSG00000136161	ENST00000544904	-9124	RCBTB2	RCBTB2	protein_coding	RCC1 and BTB domain containing protein 2 [Source:HGNC Symbol;Acc:HGNC:1914]
chrX	12443534	12444329	796	*	7.41	4.55	8.3	-3.75	2.03e-05	0.00138	Intron (ENST00000380682/ENSG00000169933, intron 1 of 16)	12395757	12396167	411	2	ENSG00000231211	ENST00000443728	-47367	RPL17P49	RPL17P49	processed_pseudogene	ribosomal protein L17 pseudogene 49 [Source:HGNC Symbol;Acc:HGNC:37009]
chr1	10510784	10511432	649	*	6.66	3.82	7.55	-3.73	1.42e-15	1.36e-12	Intron (ENST00000472851/ENSG00000142655, intron 2 of 3)	10535888	10536289	402	1	ENSG00000142655	ENST00000492696	-24456	PEX14	PEX14	protein_coding	peroxisomal biogenesis factor 14 [Source:HGNC Symbol;Acc:HGNC:8856]
chr13	34347693	34348515	823	*	5.88	3.05	6.78	-3.73	2.73e-12	1.34e-09	Promoter (<=1kb)	34348043	34614170	266128	1	ENSG00000271850	ENST00000605909	0	LINC02343	LINC02343	lincRNA	long intergenic non-protein coding RNA 2343 [Source:HGNC Symbol;Acc:HGNC:53263]
chr9	120547579	120548281	703	*	8.07	5.24	8.96	-3.73	6.99e-05	0.00364	Intron (ENST00000360822/ENSG00000136861, intron 4 of 34)	120527826	120539120	11295	2	ENSG00000136861	ENST00000472883	-8459	CDK5RAP2	CDK5RAP2	protein_coding	CDK5 regulatory subunit associated protein 2 [Source:HGNC Symbol;Acc:HGNC:18672]
chr13	99339723	99340253	531	*	5.84	3.01	6.73	-3.72	1.43e-10	4.67e-08	Intron (ENST00000355700/ENSG00000134882, intron 2 of 4)	99356131	99356228	98	1	ENSG00000207719	ENST00000384986	-15878	MIR623	MIR623	miRNA	microRNA 623 [Source:HGNC Symbol;Acc:HGNC:32879]
chr18	2832314	2833357	1044	*	6.67	3.87	7.57	-3.7	2.35e-17	2.88e-14	Promoter (<=1kb)	2688564	2832923	144360	2	ENSG00000266049	ENST00000583546	0	NA	AP001011.1	antisense	novel transcript, antisense to SMCHD1
chr6	117882154	117882603	450	*	5.71	2.9	6.6	-3.7	7.98e-11	2.84e-08	Distal Intergenic	117907526	118317676	410151	1	ENSG00000196376	ENST00000360388	-24923	SLC35F1	SLC35F1	protein_coding	solute carrier family 35 member F1 [Source:HGNC Symbol;Acc:HGNC:21483]
chrX	19629417	19630662	1246	*	7.04	4.26	7.93	-3.67	3.56e-22	9.47e-19	Intron (ENST00000397821/ENSG00000147010, intron 8 of 17)	19592068	19664715	72648	2	ENSG00000147010	ENST00000477102	34053	SH3KBP1	SH3KBP1	protein_coding	SH3 domain containing kinase binding protein 1 [Source:HGNC Symbol;Acc:HGNC:13867]
chr15	31235821	31237166	1346	*	6.63	3.88	7.52	-3.65	3.63e-16	3.82e-13	Distal Intergenic	31222767	31230838	8072	2	ENSG00000259772	ENST00000558388	-4983	NA	AC012236.1	lincRNA	uncharacterized LOC283710 [Source:NCBI gene;Acc:283710]
chr7	69899363	69899756	394	*	4.96	2.21	5.85	-3.64	6.81e-09	1.51e-06	5' UTR	69824571	70290554	465984	1	ENSG00000158321	ENST00000643587	74792	AUTS2	AUTS2	protein_coding	AUTS2, activator of transcription and developmental regulator [Source:HGNC Symbol;Acc:HGNC:14262]
chr14	64826503	64827255	753	*	7.8	5.06	8.69	-3.63	1.1e-23	5.87e-20	Intron (ENST00000556626/ENSG00000070182, intron 1 of 35)	64746284	64823148	76865	2	ENSG00000070182	ENST00000389722	-3355	SPTB	SPTB	protein_coding	spectrin beta, erythrocytic [Source:HGNC Symbol;Acc:HGNC:11274]
chr2	191059503	191060191	689	*	5.75	3.02	6.64	-3.63	1.11e-12	5.94e-10	Intron (ENST00000358470/ENSG00000138378, intron 10 of 23)	191036178	191041683	5506	2	ENSG00000138378	ENST00000470708	-17820	STAT4	STAT4	protein_coding	signal transducer and activator of transcription 4 [Source:HGNC Symbol;Acc:HGNC:11365]
chr12	48296513	48296979	467	*	5.48	2.75	6.37	-3.62	5.54e-11	2.05e-08	Distal Intergenic	48231098	48284210	53113	2	ENSG00000258234	ENST00000547523	-12303	NA	AC024257.1	lincRNA	novel transcript
chr2	41194161	41194673	513	*	5.56	2.82	6.44	-3.62	7.84e-10	2.16e-07	Distal Intergenic	41156598	41157555	958	1	ENSG00000237442	ENST00000452488	37563	HNRNPA1P57	HNRNPA1P57	transcribed_processed_pseudogene	heterogeneous nuclear ribonucleoprotein A1 pseudogene 57 [Source:HGNC Symbol;Acc:HGNC:48787]
chr4	103372177	103372492	316	*	4.77	2.03	5.66	-3.62	1.42e-08	2.94e-06	Intron (ENST00000513793/ENSG00000248740, intron 1 of 3)	103377003	103439741	62739	1	ENSG00000248740	ENST00000508099	-4511	LINC02428	LINC02428	lincRNA	long intergenic non-protein coding RNA 2428 [Source:HGNC Symbol;Acc:HGNC:53359]
chr21	38477245	38477703	459	*	5.35	2.64	6.24	-3.6	8.7e-11	3.05e-08	Intron (ENST00000398905/ENSG00000157554, intron 1 of 8)	38380027	38498442	118416	2	ENSG00000157554	ENST00000398905	20739	ERG	ERG	protein_coding	ETS transcription factor ERG [Source:HGNC Symbol;Acc:HGNC:3446]
chr11	25453321	25454006	686	*	6.51	3.83	7.39	-3.55	1.65e-14	1.26e-11	Distal Intergenic	25588475	25588795	321	2	ENSG00000240298	ENST00000473882	134789	RPL36AP40	RPL36AP40	processed_pseudogene	ribosomal protein L36a pseudogene 40 [Source:HGNC Symbol;Acc:HGNC:36300]
chr15	40063996	40065143	1148	*	7.48	4.86	8.35	-3.5	7.22e-23	2.24e-19	Promoter (<=1kb)	40064387	40065705	1319	1	ENSG00000248508	ENST00000559012	0	SRP14-AS1	SRP14-AS1	lincRNA	SRP14 antisense RNA1 (head to head) [Source:HGNC Symbol;Acc:HGNC:48619]
chr19	12035343	12036043	701	*	5.41	2.82	6.28	-3.46	1.3e-09	3.44e-07	Promoter (<=1kb)	12014732	12035688	20957	2	ENSG00000197647	ENST00000419886	0	ZNF433	ZNF433	protein_coding	zinc finger protein 433 [Source:HGNC Symbol;Acc:HGNC:20811]
chr20	48740281	48741036	756	*	6.17	3.62	7.04	-3.42	1.96e-12	9.88e-10	Intron (ENST00000371941/ENSG00000124126, intron 3 of 39)	48692323	48692684	362	2	ENSG00000124126	ENST00000620554	-47597	PREX1	PREX1	protein_coding	phosphatidylinositol-3,4,5-trisphosphate dependent Rac exchange factor 1 [Source:HGNC Symbol;Acc:HGNC:32594]
chr7	72620334	72621600	1267	*	6.54	4	7.41	-3.41	3.97e-13	2.33e-10	Intron (ENST00000612372/ENSG00000277149, intron 10 of 11)	72697903	72697978	76	1	ENSG00000264494	ENST00000581927	-76303	MIR4650-2	MIR4650-2	miRNA	microRNA 4650-2 [Source:HGNC Symbol;Acc:HGNC:41810]
chr11	61498829	61499908	1080	*	7.39	4.88	8.26	-3.38	3.26e-14	2.34e-11	Promoter (2-3kb)	61496440	61500076	3637	1	ENSG00000255931	ENST00000534856	2389	NA	AP003108.1	lincRNA	novel transcript
chr10	102815916	102816633	718	*	6.72	4.2	7.58	-3.38	1.14e-13	7.34e-11	3' UTR	102803929	102804031	103	1	ENSG00000252994	ENST00000517185	11987	RNU6-1231P	RNU6-1231P	snRNA	RNA, U6 small nuclear 1231, pseudogene [Source:HGNC Symbol;Acc:HGNC:48194]
chr4	113435875	113436614	740	*	5.34	2.83	6.21	-3.38	6.93e-10	1.94e-07	Distal Intergenic	113420323	113420486	164	1	ENSG00000206820	ENST00000384093	15552	RNU1-138P	RNU1-138P	snRNA	RNA, U1 small nuclear 138, pseudogene [Source:HGNC Symbol;Acc:HGNC:48480]
chr20	16542580	16543243	664	*	5.6	3.11	6.47	-3.35	6.1e-10	1.76e-07	Intron (ENST00000354981/ENSG00000089177, intron 1 of 25)	16272104	16573433	301330	2	ENSG00000089177	ENST00000354981	30190	KIF16B	KIF16B	protein_coding	kinesin family member 16B [Source:HGNC Symbol;Acc:HGNC:15869]
chr2	17538740	17539281	542	*	5.36	2.88	6.22	-3.34	1.42e-09	3.71e-07	Promoter (<=1kb)	17539126	17655528	116403	1	ENSG00000163032	ENST00000404666	0	VSNL1	VSNL1	protein_coding	visinin like 1 [Source:HGNC Symbol;Acc:HGNC:12722]
chr7	131195471	131195875	405	*	5.84	3.37	6.7	-3.33	1.73e-11	7.29e-09	Intron (ENST00000421797/ENSG00000128585, intron 2 of 18)	131242590	131242995	406	1	ENSG00000233287	ENST00000427253	-46715	NA	AC009362.1	processed_pseudogene	ribosomal protein L27 (RPL27) pseudogene
chr17	77208232	77208641	410	*	6.02	3.55	6.88	-3.33	3.09e-11	1.21e-08	Promoter (1-2kb)	77209861	77214331	4471	1	ENSG00000129657	ENST00000587491	-1220	SEC14L1	SEC14L1	protein_coding	SEC14 like lipid binding 1 [Source:HGNC Symbol;Acc:HGNC:10698]
chr3	187130394	187131170	777	*	7.12	4.66	7.98	-3.32	6.95e-15	5.76e-12	Intron (ENST00000455270/ENSG00000163923, intron 1 of 1)	187120948	187139484	18537	2	ENSG00000163923	ENST00000455270	8314	RPL39L	RPL39L	protein_coding	ribosomal protein L39 like [Source:HGNC Symbol;Acc:HGNC:17094]
chr5	86041477	86042370	894	*	6.35	3.9	7.21	-3.31	6.07e-14	4.12e-11	Distal Intergenic	86087526	86087847	322	1	ENSG00000250359	ENST00000512479	-45156	PTP4A1P4	PTP4A1P4	processed_pseudogene	protein tyrosine phosphatase type IVA, member 1 pseudogene 4 [Source:HGNC Symbol;Acc:HGNC:41931]
chrX	21089292	21089800	509	*	5.62	3.18	6.48	-3.3	3.21e-10	9.69e-08	Intron (ENST00000636317/ENSG00000283380, intron 2 of 8)	20769718	21082964	313247	2	ENSG00000283380	ENST00000636678	-6328	NA	AL807742.1	processed_transcript	novel transcript
chr6	66961703	66962705	1003	*	8.07	5.62	8.93	-3.3	1.83e-05	0.00127	Distal Intergenic	66728843	66728904	62	2	ENSG00000238949	ENST00000459469	-232799	RNU7-66P	RNU7-66P	snRNA	RNA, U7 small nuclear 66 pseudogene [Source:HGNC Symbol;Acc:HGNC:34162]
chr6	142878324	142878964	641	*	5.67	3.24	6.53	-3.29	5.26e-11	1.96e-08	Intron (ENST00000367603/ENSG00000010818, intron 1 of 9)	142779543	142837047	57505	2	ENSG00000010818	ENST00000474532	-41277	HIVEP2	HIVEP2	protein_coding	human immunodeficiency virus type I enhancer binding protein 2 [Source:HGNC Symbol;Acc:HGNC:4921]
chr14	35683634	35684167	534	*	4.54	2.11	5.4	-3.29	1.82e-07	2.74e-05	Promoter (<=1kb)	35683446	35684974	1529	2	ENSG00000174373	ENST00000557638	807	RALGAPA1	RALGAPA1	protein_coding	Ral GTPase activating protein catalytic alpha subunit 1 [Source:HGNC Symbol;Acc:HGNC:17770]
chr6	84501532	84501856	325	*	5.04	2.62	5.9	-3.28	1.74e-08	3.52e-06	Intron (ENST00000454172/ENSG00000231776, intron 1 of 2)	84421048	84474929	53882	2	ENSG00000231776	ENST00000428896	-26603	LINC01611	LINC01611	lincRNA	long intergenic non-protein coding RNA 1611 [Source:HGNC Symbol;Acc:HGNC:51791]
chr4	17438190	17438742	553	*	6.44	4.03	7.29	-3.27	2.75e-12	1.34e-09	Distal Intergenic	17427696	17428274	579	2	ENSG00000215278	ENST00000485777	-9916	RPS7P6	RPS7P6	processed_pseudogene	ribosomal protein S7 pseudogene 6 [Source:HGNC Symbol;Acc:HGNC:36334]
chr19	24086993	24087554	562	*	6.23	3.83	7.08	-3.25	2.01e-11	8.34e-09	Promoter (<=1kb)	24087160	24129961	42802	1	ENSG00000213096	ENST00000611359	0	ZNF254	ZNF254	protein_coding	zinc finger protein 254 [Source:HGNC Symbol;Acc:HGNC:13047]
chr21	31201435	31201901	467	*	4.83	2.45	5.69	-3.24	8.11e-08	1.35e-05	Intron (ENST00000286827/ENSG00000156299, intron 13 of 28)	31118458	31160909	42452	2	ENSG00000156299	ENST00000636887	-40526	TIAM1	TIAM1	protein_coding	T cell lymphoma invasion and metastasis 1 [Source:HGNC Symbol;Acc:HGNC:11805]
chr2	152573131	152573576	446	*	7.26	4.9	8.11	-3.22	8.87e-18	1.14e-14	Intron (ENST00000288670/ENSG00000157827, intron 6 of 25)	152578621	152607653	29033	1	ENSG00000157827	ENST00000492942	-5045	FMNL2	FMNL2	protein_coding	formin like 2 [Source:HGNC Symbol;Acc:HGNC:18267]
chr2	84510979	84511419	441	*	5.69	3.33	6.54	-3.21	2.21e-08	4.36e-06	Distal Intergenic	84516455	84584854	68400	1	ENSG00000115423	ENST00000476689	-5036	DNAH6	DNAH6	protein_coding	dynein axonemal heavy chain 6 [Source:HGNC Symbol;Acc:HGNC:2951]
chr2	132416404	132417037	634	*	5.72	3.37	6.57	-3.2	5.59e-11	2.05e-08	Promoter (<=1kb)	132416574	132646559	229986	1	ENSG00000183840	ENST00000329321	0	GPR39	GPR39	protein_coding	G protein-coupled receptor 39 [Source:HGNC Symbol;Acc:HGNC:4496]
chr4	304901	305621	721	*	5.86	3.52	6.71	-3.19	1.36e-11	5.93e-09	Promoter (<=1kb)	270675	305321	34647	2	ENSG00000186777	ENST00000419098	0	ZNF732	ZNF732	protein_coding	zinc finger protein 732 [Source:HGNC Symbol;Acc:HGNC:37138]
chr15	100849279	100850048	770	*	6.7	4.39	7.55	-3.16	1.06e-11	4.8e-09	Promoter (<=1kb)	100849561	100860037	10477	1	ENSG00000232386	ENST00000557962	0	NA	AC015712.1	lincRNA	novel transcript
chr14	51860193	51860791	599	*	6.11	3.8	6.96	-3.16	3.35e-11	1.3e-08	Promoter (<=1kb)	51860414	51969794	109381	1	ENSG00000186469	ENST00000335281	0	GNG2	GNG2	protein_coding	G protein subunit gamma 2 [Source:HGNC Symbol;Acc:HGNC:4404]
chr2	216308440	216308823	384	*	5.88	3.57	6.73	-3.16	6.84e-10	1.92e-07	Intron (ENST00000452736/ENSG00000233581, intron 1 of 2)	216303325	216321737	18413	1	ENSG00000233581	ENST00000452736	5115	NA	AC069155.1	antisense	novel transcript
chr2	51779247	51780047	801	*	6.28	3.98	7.13	-3.15	3.26e-12	1.58e-09	Intron (ENST00000440698/ENSG00000231918, intron 6 of 10)	51775258	51775402	145	2	ENSG00000223710	ENST00000443337	-3845	CRYGGP	CRYGGP	unprocessed_pseudogene	crystallin gamma G, pseudogene [Source:HGNC Symbol;Acc:HGNC:2414]
chr13	23321339	23322184	846	*	6.02	3.72	6.87	-3.15	3.99e-11	1.52e-08	Intron (ENST00000218867/ENSG00000102683, intron 7 of 7)	23353736	23354890	1155	2	ENSG00000151835	ENST00000476776	32706	SACS	SACS	protein_coding	sacsin molecular chaperone [Source:HGNC Symbol;Acc:HGNC:10519]
chr18	10726311	10727075	765	*	6.12	3.82	6.97	-3.14	4.56e-12	2.17e-09	Promoter (<=1kb)	10726632	10728539	1908	1	ENSG00000264714	ENST00000581724	0	KIAA0895LP1	KIAA0895LP1	transcribed_processed_pseudogene	KIAA00895L pseudogene 1 [Source:HGNC Symbol;Acc:HGNC:53865]
chr1	245045385	245045901	517	*	7.22	4.96	8.07	-3.11	7.4e-18	9.86e-15	Promoter (1-2kb)	245043928	245044032	105	1	ENSG00000251754	ENST00000515945	1457	RNU6-999P	RNU6-999P	snRNA	RNA, U6 small nuclear 999, pseudogene [Source:HGNC Symbol;Acc:HGNC:47962]
chr1	211589953	211590523	571	*	5.48	3.21	6.33	-3.11	7.17e-10	2e-07	Distal Intergenic	211583015	211583725	711	2	ENSG00000261314	ENST00000567907	-6228	NA	AC105275.2	sense_overlapping	novel transcript, sense overlapping SLC30A1
chr9	971948	972426	479	*	4.96	2.69	5.8	-3.11	2.16e-07	3.17e-05	Distal Intergenic	976964	991731	14768	1	ENSG00000064218	ENST00000190165	-4538	DMRT3	DMRT3	protein_coding	doublesex and mab-3 related transcription factor 3 [Source:HGNC Symbol;Acc:HGNC:13909]
chr19	20999726	21000314	589	*	6.84	4.58	7.68	-3.1	1.37e-15	1.35e-12	Distal Intergenic	21020620	21060050	39431	1	ENSG00000118620	ENST00000261560	-20306	ZNF430	ZNF430	protein_coding	zinc finger protein 430 [Source:HGNC Symbol;Acc:HGNC:20808]
chr2	171346905	171348282	1378	*	7.41	5.15	8.25	-3.09	4.65e-18	6.43e-15	Intron (ENST00000612742/ENSG00000123600, intron 3 of 9)	171323921	171339256	15336	2	ENSG00000123600	ENST00000438609	-7649	METTL8	METTL8	protein_coding	methyltransferase like 8 [Source:HGNC Symbol;Acc:HGNC:25856]
chr18	64923749	64924576	828	*	6.36	4.11	7.2	-3.09	4.2e-12	2.02e-09	Distal Intergenic	65105873	65125710	19838	2	ENSG00000263863	ENST00000581632	201134	NA	AC007948.1	lincRNA	novel transcript
chr1	103326767	103327630	864	*	7.45	5.21	8.29	-3.08	8.1e-18	1.06e-14	Distal Intergenic	103414879	103425465	10587	1	ENSG00000230759	ENST00000414923	-87249	NA	AC095032.2	lincRNA	novel transcript
chr3	91531896	91532647	752	*	5.46	3.22	6.3	-3.08	3.79e-09	8.99e-07	Distal Intergenic	91374236	91513775	139540	2	ENSG00000283544	ENST00000637477	-18121	NA	ABBA01000935.2	unprocessed_pseudogene	primase, DNA, polypeptide 2 (58kDa) (PRIM2) pseudogene
chr14	27945520	27945972	453	*	4.74	2.5	5.58	-3.08	1.55e-06	0.000168	Distal Intergenic	27322079	27845286	523208	2	ENSG00000258932	ENST00000555797	-100234	NA	AL390334.1	transcribed_processed_pseudogene	NA
chr5	98933464	98933862	399	*	7.56	5.33	8.4	-3.07	3.61e-19	5.99e-16	Promoter (2-3kb)	98936638	98936747	110	2	ENSG00000200351	ENST00000363481	2885	NA	RF00019	misc_RNA	NA
chr4	110372959	110373816	858	*	6.72	4.49	7.56	-3.07	4.81e-13	2.76e-10	Intron (ENST00000510961/ENSG00000138792, intron 1 of 4)	110365733	110506258	140526	1	ENSG00000138792	ENST00000510961	7226	ENPEP	ENPEP	protein_coding	glutamyl aminopeptidase [Source:HGNC Symbol;Acc:HGNC:3355]
chr4	173446512	173446886	375	*	6.26	4.03	7.1	-3.07	7.34e-10	2.03e-07	Promoter (<=1kb)	173446603	173446704	102	2	ENSG00000252898	ENST00000517089	0	RNU6-1096P	RNU6-1096P	snRNA	RNA, U6 small nuclear 1096, pseudogene [Source:HGNC Symbol;Acc:HGNC:48059]
chr14	97166617	97166874	258	*	4.83	2.6	5.67	-3.07	2.43e-07	3.5e-05	Distal Intergenic	97154857	97158736	3880	1	ENSG00000259110	ENST00000554445	11760	LINC02304	LINC02304	lincRNA	long intergenic non-protein coding RNA 2304 [Source:HGNC Symbol;Acc:HGNC:53223]
chr2	199396	199851	456	*	7.23	5.01	8.07	-3.06	9.23e-19	1.43e-15	Promoter (1-2kb)	197569	202605	5037	1	ENSG00000227061	ENST00000437798	1827	NA	AC079779.1	antisense	novel transcript
chr19	52923080	52923523	444	*	4.77	2.55	5.61	-3.06	2.62e-07	3.73e-05	Promoter (<=1kb)	52904417	52923481	19065	2	ENSG00000213793	ENST00000638862	0	ZNF888	ZNF888	protein_coding	zinc finger protein 888 [Source:HGNC Symbol;Acc:HGNC:38695]
chr4	185896791	185897450	660	*	7.39	5.18	8.23	-3.04	2.33e-15	2.14e-12	Intron (ENST00000284776/ENSG00000154556, intron 1 of 20)	185918140	185919460	1321	1	ENSG00000235149	ENST00000456728	-20690	NA	AC096659.1	lincRNA	novel transcript
chr14	46100638	46101419	782	*	5.86	3.65	6.69	-3.04	9.52e-09	2.03e-06	Intron (ENST00000555246/ENSG00000258700, intron 1 of 5)	46064159	46501823	437665	1	ENSG00000258700	ENST00000556886	36479	LINC00871	LINC00871	lincRNA	long intergenic non-protein coding RNA 871 [Source:HGNC Symbol;Acc:HGNC:47038]
chrX	72169033	72169420	388	*	4.69	2.48	5.52	-3.04	7.46e-07	9.26e-05	Distal Intergenic	72159845	72160346	502	1	ENSG00000225471	ENST00000432517	9188	NA	BX119917.1	transcribed_processed_pseudogene	tumor protein, translationally-controlled 1 (TPT1) pseudogene
chr11	113024111	113024433	323	*	5.75	3.55	6.58	-3.03	1.6e-09	4.13e-07	Intron (ENST00000621518/ENSG00000149294, intron 2 of 19)	112977353	112977420	68	1	ENSG00000238998	ENST00000458985	46758	RNU7-187P	RNU7-187P	snRNA	RNA, U7 small nuclear 187 pseudogene [Source:HGNC Symbol;Acc:HGNC:45721]
chr1	207942107	207942913	807	*	7	4.81	7.83	-3.02	1.6e-13	9.98e-11	Distal Intergenic	207959292	207969329	10038	1	ENSG00000284237	ENST00000638446	-16379	NA	AL356275.1	lincRNA	novel transcript
chr10	2948141	2948715	575	*	5.72	3.53	6.55	-3.02	7.9e-10	2.17e-07	Distal Intergenic	2936021	2936441	421	1	ENSG00000231743	ENST00000419388	12120	NA	AC026396.1	processed_pseudogene	novel pseudogene
chr7	154517308	154518013	706	*	5.2	3.03	6.03	-3	3.46e-08	6.4e-06	Intron (ENST00000404039/ENSG00000130226, intron 3 of 25)	154305442	154892538	587097	1	ENSG00000130226	ENST00000427557	211866	DPP6	DPP6	protein_coding	dipeptidyl peptidase like 6 [Source:HGNC Symbol;Acc:HGNC:3010]
chr13	33494813	33495126	314	*	5.03	2.87	5.86	-2.99	9.09e-07	0.000109	Intron (ENST00000454681/ENSG00000230490, intron 2 of 5)	33511330	33524322	12993	2	ENSG00000230490	ENST00000437698	29196	NA	AL139383.1	lincRNA	novel transcript
chr2	39675293	39675664	372	*	5.38	3.22	6.2	-2.98	1.7e-08	3.46e-06	Intron (ENST00000437068/ENSG00000152154, intron 1 of 2)	39665967	39717956	51990	1	ENSG00000152154	ENST00000618232	9326	TMEM178A	TMEM178A	protein_coding	transmembrane protein 178A [Source:HGNC Symbol;Acc:HGNC:28517]
chr11	68380374	68381227	854	*	6.35	4.21	7.18	-2.97	8.45e-13	4.6e-10	Intron (ENST00000294304/ENSG00000162337, intron 5 of 22)	68403977	68406547	2571	1	ENSG00000162337	ENST00000528890	-22750	LRP5	LRP5	protein_coding	LDL receptor related protein 5 [Source:HGNC Symbol;Acc:HGNC:6697]
chr6	146770668	146771401	734	*	5.56	3.42	6.39	-2.97	1.87e-08	3.75e-06	Promoter (<=1kb)	146770445	146788504	18060	1	ENSG00000118492	ENST00000470716	223	ADGB	ADGB	protein_coding	androglobin [Source:HGNC Symbol;Acc:HGNC:21212]
chr15	100596794	100597207	414	*	6.41	4.27	7.23	-2.96	2.08e-10	6.54e-08	Promoter (<=1kb)	100580320	100596936	16617	2	ENSG00000140471	ENST00000560934	0	LINS1	LINS1	protein_coding	lines homolog 1 [Source:HGNC Symbol;Acc:HGNC:30922]
chr7	149017847	149018547	701	*	6.88	4.75	7.7	-2.95	2.88e-14	2.13e-11	Intron (ENST00000286091/ENSG00000155660, intron 3 of 9)	149019121	149028468	9348	2	ENSG00000155660	ENST00000413966	9921	PDIA4	PDIA4	protein_coding	protein disulfide isomerase family A member 4 [Source:HGNC Symbol;Acc:HGNC:30167]
chr8	101790754	101791346	593	*	7.05	4.93	7.87	-2.94	3.53e-13	2.11e-10	Promoter (<=1kb)	101686727	101790961	104235	2	ENSG00000104490	ENST00000220931	0	NCALD	NCALD	protein_coding	neurocalcin delta [Source:HGNC Symbol;Acc:HGNC:7655]
chr2	213004217	213004974	758	*	5.99	3.87	6.82	-2.94	8.75e-10	2.38e-07	3' UTR	213006039	213015278	9240	2	ENSG00000030419	ENST00000484040	10304	IKZF2	IKZF2	protein_coding	IKAROS family zinc finger 2 [Source:HGNC Symbol;Acc:HGNC:13177]
chr2	47688396	47689391	996	*	7.28	5.17	8.1	-2.93	9.03e-17	1.01e-13	Promoter (1-2kb)	47690716	47691246	531	2	ENSG00000230979	ENST00000456046	1855	NA	AC079250.1	processed_pseudogene	ribosomal protein L18a (RPL18A) pseudogene
chr2	12169472	12170212	741	*	6.1	3.99	6.92	-2.93	3.36e-08	6.28e-06	Intron (ENST00000438292/ENSG00000224184, intron 3 of 4)	12199130	12199201	72	1	ENSG00000264089	ENST00000580089	-28918	MIR3681	MIR3681	miRNA	microRNA 3681 [Source:HGNC Symbol;Acc:HGNC:38994]
chr8	17680742	17681455	714	*	5.67	3.58	6.49	-2.91	2.27e-08	4.45e-06	Promoter (<=1kb)	17681578	17681657	80	2	ENSG00000265520	ENST00000584165	202	MIR548V	MIR548V	miRNA	microRNA 548v [Source:HGNC Symbol;Acc:HGNC:38302]
chr11	115941557	115941933	377	*	6.97	4.89	7.79	-2.9	1.24e-12	6.46e-10	Exon (ENST00000537491/ENSG00000257067, exon 3 of 4)	115932857	115940210	7354	1	ENSG00000257067	ENST00000539222	8700	NA	AP000797.3	lincRNA	novel transcript
chr2	228181902	228182340	439	*	5.28	3.19	6.1	-2.9	2.14e-08	4.23e-06	Promoter (<=1kb)	227979950	228181645	201696	2	ENSG00000153820	ENST00000392056	-257	SPHKAP	SPHKAP	protein_coding	SPHK1 interactor, AKAP domain containing [Source:HGNC Symbol;Acc:HGNC:30619]
chr6	20334088	20334885	798	*	6.7	4.63	7.52	-2.89	9.66e-14	6.38e-11	Distal Intergenic	20401906	20493714	91809	1	ENSG00000112242	ENST00000613242	-67021	E2F3	E2F3	protein_coding	E2F transcription factor 3 [Source:HGNC Symbol;Acc:HGNC:3115]
chr14	88605333	88606000	668	*	6.1	4.03	6.92	-2.89	2.98e-09	7.25e-07	Promoter (1-2kb)	88607284	88611872	4589	1	ENSG00000100722	ENST00000555792	-1284	ZC3H14	ZC3H14	protein_coding	zinc finger CCCH-type containing 14 [Source:HGNC Symbol;Acc:HGNC:20509]
chr15	59590051	59590503	453	*	5.82	3.74	6.64	-2.89	8.55e-09	1.83e-06	Distal Intergenic	59594875	59618222	23348	1	ENSG00000140297	ENST00000558721	-4372	GCNT3	GCNT3	protein_coding	glucosaminyl (N-acetyl) transferase 3, mucin type [Source:HGNC Symbol;Acc:HGNC:4205]
chr22	40336098	40336877	780	*	6.14	4.07	6.96	-2.88	3.01e-08	5.71e-06	Distal Intergenic	40346500	40361313	14814	1	ENSG00000239900	ENST00000623632	-9623	ADSL	ADSL	protein_coding	adenylosuccinate lyase [Source:HGNC Symbol;Acc:HGNC:291]
chr10	93379541	93380077	537	*	6.46	4.4	7.27	-2.88	4.11e-08	7.5e-06	Promoter (<=1kb)	93306429	93379987	73559	2	ENSG00000138119	ENST00000463743	0	MYOF	MYOF	protein_coding	myoferlin [Source:HGNC Symbol;Acc:HGNC:3656]
chr8	128542080	128542634	555	*	5.72	3.66	6.53	-2.88	6.09e-08	1.07e-05	Intron (ENST00000520766/ENSG00000254275, intron 1 of 5)	128420712	128561126	140415	2	ENSG00000254275	ENST00000520766	18492	LINC00824	LINC00824	processed_transcript	long intergenic non-protein coding RNA 824 [Source:HGNC Symbol;Acc:HGNC:50281]
chr12	132286764	132287487	724	*	6.74	4.68	7.55	-2.87	4.97e-09	1.14e-06	Promoter (<=1kb)	132283164	132286471	3308	2	ENSG00000182870	ENST00000540493	-293	GALNT9	GALNT9	protein_coding	polypeptide N-acetylgalactosaminyltransferase 9 [Source:HGNC Symbol;Acc:HGNC:4131]
chr2	43303061	43303502	442	*	5.66	3.62	6.48	-2.86	3.44e-09	8.3e-07	Intron (ENST00000405975/ENSG00000115970, intron 31 of 37)	43286985	43293066	6082	2	ENSG00000115970	ENST00000485018	-9995	THADA	THADA	protein_coding	THADA, armadillo repeat containing [Source:HGNC Symbol;Acc:HGNC:19217]
chr9	129992036	129992596	561	*	6.8	4.76	7.62	-2.85	3.25e-14	2.34e-11	Promoter (2-3kb)	129895268	129994867	99600	2	ENSG00000187239	ENST00000449089	2271	FNBP1	FNBP1	protein_coding	formin binding protein 1 [Source:HGNC Symbol;Acc:HGNC:17069]
chr15	25717811	25718923	1113	*	6.35	4.32	7.16	-2.84	1.04e-09	2.78e-07	Exon (ENST00000356865/ENSG00000206190, exon 8 of 21)	25708470	25710869	2400	2	ENSG00000274307	ENST00000620538	-6942	NA	AC023449.2	sense_intronic	novel transcript, sense intronic to ATP10A
chr13	44088790	44089759	970	*	7.07	5.05	7.88	-2.82	1.34e-12	6.9e-10	Distal Intergenic	44110451	44240517	130067	1	ENSG00000227258	ENST00000618753	-20692	SMIM2-AS1	SMIM2-AS1	antisense	SMIM2 antisense RNA 1 [Source:HGNC Symbol;Acc:HGNC:42674]
chrX	13647483	13648082	600	*	6.51	4.5	7.31	-2.81	1.4e-11	6.06e-09	Distal Intergenic	13653189	13664828	11640	1	ENSG00000176896	ENST00000490617	-5107	TCEANC	TCEANC	protein_coding	transcription elongation factor A N-terminal and central domain containing [Source:HGNC Symbol;Acc:HGNC:28277]
chr20	9918374	9918766	393	*	5.64	3.64	6.45	-2.81	4.51e-08	8.19e-06	Distal Intergenic	9986088	10007116	21029	1	ENSG00000243961	ENST00000449270	-67322	PARAL1	PARAL1	lincRNA	PPARG activating RBM14 associated lncRNA 1 [Source:HGNC Symbol;Acc:HGNC:53772]
chr1	88058290	88058592	303	*	5.32	3.32	6.13	-2.81	6.89e-08	1.2e-05	Intron (ENST00000642677/ENSG00000237505, intron 1 of 6)	87903830	87993277	89448	2	ENSG00000237505	ENST00000643720	-65013	PKN2-AS1	PKN2-AS1	antisense	PKN2 antisense RNA 1 [Source:HGNC Symbol;Acc:HGNC:50597]
chr8	101071715	101072192	478	*	5.81	3.81	6.62	-2.8	9.01e-08	1.48e-05	Intron (ENST00000514926/ENSG00000248599, intron 2 of 2)	101052054	101076251	24198	1	ENSG00000248599	ENST00000514926	19661	NA	FLJ42969	lincRNA	uncharacterized LOC441374 [Source:NCBI gene;Acc:441374]
chr5	141100188	141100804	617	*	5.86	3.86	6.67	-2.8	1.18e-07	1.86e-05	Promoter (<=1kb)	141100473	141103827	3355	1	ENSG00000113205	ENST00000231130	0	PCDHB3	PCDHB3	protein_coding	protocadherin beta 3 [Source:HGNC Symbol;Acc:HGNC:8688]
chr12	97168947	97169580	634	*	5.74	3.75	6.55	-2.79	1.83e-07	2.75e-05	Intron (ENST00000552238/ENSG00000258131, intron 1 of 1)	97150081	97154627	4547	2	ENSG00000279190	ENST00000624902	-14320	NA	AC007656.2	TEC	novel transcript
chr8	129888169	129888569	401	*	5.46	3.49	6.27	-2.78	4.53e-08	8.2e-06	Promoter (1-2kb)	129890465	129901758	11294	1	ENSG00000254263	ENST00000521014	-1896	NA	AC022973.3	lincRNA	novel transcript
chr8	76985141	76985751	611	*	6.57	4.62	7.37	-2.75	6.68e-12	3.11e-09	Promoter (<=1kb)	76983640	76986527	2888	2	ENSG00000164751	ENST00000518986	776	PEX2	PEX2	protein_coding	peroxisomal biogenesis factor 2 [Source:HGNC Symbol;Acc:HGNC:9717]
chr16	4328052	4328410	359	*	6.39	4.44	7.19	-2.75	5.56e-11	2.05e-08	Promoter (<=1kb)	4324667	4328340	3674	2	ENSG00000262686	ENST00000576080	0	GLIS2-AS1	GLIS2-AS1	lincRNA	GLIS2 antisense RNA 1 [Source:HGNC Symbol;Acc:HGNC:51381]
chr15	25790194	25790587	394	*	6.6	4.65	7.4	-2.75	2.76e-10	8.48e-08	Intron (ENST00000356865/ENSG00000206190, intron 1 of 20)	25738508	25738620	113	1	ENSG00000222123	ENST00000410191	51686	RNA5SP390	RNA5SP390	rRNA_pseudogene	RNA, 5S ribosomal pseudogene 390 [Source:HGNC Symbol;Acc:HGNC:43290]
chr7	135831484	135832125	642	*	6.41	4.46	7.21	-2.75	2.9e-10	8.83e-08	Distal Intergenic	135729599	135748846	19248	2	ENSG00000189320	ENST00000338588	-82638	FAM180A	FAM180A	protein_coding	family with sequence similarity 180 member A [Source:HGNC Symbol;Acc:HGNC:33773]
chr15	48040252	48040785	534	*	5.59	3.64	6.39	-2.75	2.05e-07	3.03e-05	Intron (ENST00000560900/ENSG00000259754, intron 2 of 2)	48120972	48142672	21701	1	ENSG00000188467	ENST00000341459	-80187	SLC24A5	SLC24A5	protein_coding	solute carrier family 24 member 5 [Source:HGNC Symbol;Acc:HGNC:20611]
chr12	22618212	22618942	731	*	4.94	2.99	5.74	-2.75	1.23e-06	0.00014	Exon (ENST00000508615/ENSG00000250166, exon 2 of 2)	22609228	22625015	15788	2	ENSG00000257023	ENST00000542076	6073	NA	AC087241.3	antisense	novel transcript, antisense to ETNK1
chr3	56732736	56733640	905	*	6.2	4.25	7	-2.74	1.25e-09	3.34e-07	Intron (ENST00000296315/ENSG00000163947, intron 8 of 9)	56729021	56775567	46547	2	ENSG00000163947	ENST00000497267	41927	ARHGEF3	ARHGEF3	protein_coding	Rho guanine nucleotide exchange factor 3 [Source:HGNC Symbol;Acc:HGNC:683]
chr14	34059993	34060514	522	*	5.94	4	6.73	-2.74	1.71e-09	4.37e-07	Intron (ENST00000487915/ENSG00000129521, intron 4 of 5)	34040097	34059300	19204	1	ENSG00000258897	ENST00000555922	19896	EGLN3-AS1	EGLN3-AS1	antisense	EGLN3 antisense RNA 1 [Source:HGNC Symbol;Acc:HGNC:49077]
chr4	127496703	127497520	818	*	7.86	5.94	8.65	-2.71	3.14e-13	1.89e-10	Promoter (<=1kb)	127498327	127498807	481	1	ENSG00000249795	ENST00000504623	-807	NA	AC097462.2	processed_pseudogene	spermidine/spermine N1-acetyltransferase 1 (SAT1) pseudogene
chr4	151511124	151511865	742	*	5.78	3.86	6.58	-2.71	1.55e-08	3.18e-06	Intron (ENST00000508198/ENSG00000164142, intron 3 of 3)	151533012	151663628	130617	1	ENSG00000164142	ENST00000505231	-21147	FAM160A1	FAM160A1	protein_coding	family with sequence similarity 160 member A1 [Source:HGNC Symbol;Acc:HGNC:34237]
chr11	74534886	74535923	1038	*	6.38	4.46	7.17	-2.71	3.4e-08	6.33e-06	Intron (ENST00000528481/ENSG00000077514, intron 1 of 5)	74497188	74498084	897	1	ENSG00000254837	ENST00000612462	37698	NA	AP001372.2	bidirectional_promoter_lncRNA	uncharacterized LOC100287896 [Source:NCBI gene;Acc:100287896]
chr10	108014299	108015374	1076	*	7.32	5.41	8.11	-2.7	1.39e-15	1.35e-12	Intron (ENST00000630847/ENSG00000229981, intron 2 of 5)	108040383	108040699	317	2	ENSG00000229981	ENST00000622852	25325	LINC01435	LINC01435	lincRNA	long intergenic non-protein coding RNA 1435 [Source:HGNC Symbol;Acc:HGNC:50753]
chr11	17839889	17840606	718	*	7.8	5.89	8.59	-2.7	3.29e-15	2.96e-12	Intron (ENST00000640318/ENSG00000129159, intron 3 of 4)	17788052	17863697	75646	2	ENSG00000129158	ENST00000524589	23091	SERGEF	SERGEF	protein_coding	secretion regulating guanine nucleotide exchange factor [Source:HGNC Symbol;Acc:HGNC:17499]
chr13	44593832	44594404	573	*	5.72	3.81	6.51	-2.7	3.02e-08	5.71e-06	Promoter (<=1kb)	44594858	44596082	1225	1	ENSG00000230793	ENST00000412207	-454	SMARCE1P5	SMARCE1P5	processed_pseudogene	SWI/SNF related, matrix associated, actin dependent regulator of chromatin, subfamily e, member 1 pseudogene 5 [Source:HGNC Symbol;Acc:HGNC:39734]
chr2	62521040	62521618	579	*	5.08	3.17	5.87	-2.7	3.03e-07	4.23e-05	Distal Intergenic	62500627	62511894	11268	2	ENSG00000186889	ENST00000479763	-9146	TMEM17	TMEM17	protein_coding	transmembrane protein 17 [Source:HGNC Symbol;Acc:HGNC:26623]
chr13	29918669	29919380	712	*	6.11	4.2	6.9	-2.7	2.1e-06	0.000218	Exon (ENST00000450264/ENSG00000224405, exon 2 of 2)	29918647	29926651	8005	2	ENSG00000224405	ENST00000450264	7271	LINC00572	LINC00572	antisense	long intergenic non-protein coding RNA 572 [Source:HGNC Symbol;Acc:HGNC:43722]
chrX	16836119	16836878	760	*	7.79	5.89	8.58	-2.69	9.87e-17	1.08e-13	Promoter (2-3kb)	16839837	16844519	4683	1	ENSG00000086712	ENST00000485153	-2959	TXLNG	TXLNG	protein_coding	taxilin gamma [Source:HGNC Symbol;Acc:HGNC:18578]
chr9	98729972	98731263	1292	*	7.35	5.45	8.14	-2.69	4.59e-11	1.73e-08	Downstream (<1kb)	98288082	98709197	421116	2	ENSG00000136928	ENST00000259455	-20775	GABBR2	GABBR2	protein_coding	gamma-aminobutyric acid type B receptor subunit 2 [Source:HGNC Symbol;Acc:HGNC:4507]
chr4	174314770	174315202	433	*	7.11	5.21	7.9	-2.69	2.32e-09	5.85e-07	Intron (ENST00000503780/ENSG00000164118, intron 9 of 11)	174308800	174316686	7887	1	ENSG00000164118	ENST00000508483	5970	CEP44	CEP44	protein_coding	centrosomal protein 44 [Source:HGNC Symbol;Acc:HGNC:29356]
chr12	2980674	2981397	724	*	5.86	3.96	6.65	-2.69	2.02e-08	4.01e-06	Intron (ENST00000358409/ENSG00000197905, intron 2 of 11)	2959944	3020759	60816	1	ENSG00000197905	ENST00000443986	20730	TEAD4	TEAD4	protein_coding	TEA domain transcription factor 4 [Source:HGNC Symbol;Acc:HGNC:11717]
chr8	142816048	142816681	634	*	6.59	4.7	7.38	-2.68	1.83e-10	5.87e-08	Distal Intergenic	142797624	142806142	8519	2	ENSG00000283686	ENST00000637396	-9906	NA	AC083841.4	unprocessed_pseudogene	lymphocyte antigen 6 complex, locus K (LY6K) pseudogene
chr2	197205797	197206071	275	*	5.91	4.02	6.7	-2.67	7.84e-09	1.71e-06	Intron (ENST00000647377/ENSG00000065413, intron 1 of 27)	196994526	197198038	203513	2	ENSG00000065413	ENST00000328737	-7759	ANKRD44	ANKRD44	protein_coding	ankyrin repeat domain 44 [Source:HGNC Symbol;Acc:HGNC:25259]
chr18	36327555	36327935	381	*	4.64	2.77	5.43	-2.66	7.22e-06	0.000594	Intron (ENST00000257209/ENSG00000134775, intron 1 of 24)	36297836	36779779	481944	1	ENSG00000134775	ENST00000359247	29719	FHOD3	FHOD3	protein_coding	formin homology 2 domain containing 3 [Source:HGNC Symbol;Acc:HGNC:26178]
chr9	106921457	106921901	445	*	5.88	4.02	6.67	-2.65	2.55e-06	0.000258	Intron (ENST00000277225/ENSG00000148143, intron 1 of 12)	106926925	106932462	5538	1	ENSG00000148143	ENST00000480607	-5024	ZNF462	ZNF462	protein_coding	zinc finger protein 462 [Source:HGNC Symbol;Acc:HGNC:21684]
chr3	25503746	25504160	415	*	5.39	3.52	6.18	-2.65	1.63e-05	0.00116	Intron (ENST00000383772/ENSG00000077092, intron 3 of 7)	25458310	25597932	139623	1	ENSG00000077092	ENST00000458646	45436	RARB	RARB	protein_coding	retinoic acid receptor beta [Source:HGNC Symbol;Acc:HGNC:9865]
chrX	72621374	72622118	745	*	6.47	4.62	7.25	-2.64	1.86e-09	4.73e-07	Intron (ENST00000373542/ENSG00000067177, intron 18 of 31)	72660470	72660719	250	1	ENSG00000225858	ENST00000417774	-38352	NA	BX295541.1	processed_pseudogene	matrin 3 (MATR3) pseudogene
chr1	235074357	235075438	1082	*	8.01	6.17	8.8	-2.63	8.65e-16	8.72e-13	Promoter (<=1kb)	235065479	235074220	8742	2	ENSG00000280587	ENST00000628622	-137	LINC01348	LINC01348	lincRNA	long intergenic non-protein coding RNA 1348 [Source:HGNC Symbol;Acc:HGNC:50567]
chr11	121767424	121767865	442	*	6.14	4.29	6.92	-2.63	1.11e-08	2.34e-06	Distal Intergenic	121628836	121632240	3405	1	ENSG00000137642	ENST00000530365	138588	SORL1	SORL1	protein_coding	sortilin related receptor 1 [Source:HGNC Symbol;Acc:HGNC:11185]
chr1	244899475	244900272	798	*	7.13	5.29	7.91	-2.62	2.04e-11	8.4e-09	Distal Intergenic	244864738	244865272	535	1	ENSG00000273175	ENST00000610145	34737	NA	BX323046.1	lincRNA	novel transcript
chr13	51902675	51903893	1219	*	5.95	4.12	6.74	-2.61	1.09e-07	1.74e-05	Distal Intergenic	51908218	51910621	2404	2	ENSG00000232872	ENST00000454280	6728	CTAGE3P	CTAGE3P	processed_pseudogene	CTAGE family member 3, pseudogene [Source:HGNC Symbol;Acc:HGNC:24348]
chr4	153922129	153922492	364	*	4.45	2.62	5.23	-2.61	9.97e-06	0.000771	Distal Intergenic	153780592	153789120	8529	2	ENSG00000145423	ENST00000274063	-133009	SFRP2	SFRP2	protein_coding	secreted frizzled related protein 2 [Source:HGNC Symbol;Acc:HGNC:10777]
chrX	46704787	46705393	607	*	6.42	4.6	7.2	-2.6	1.2e-10	4.04e-08	Intron (ENST00000616978/ENSG00000065923, intron 1 of 16)	46684765	46685707	943	2	ENSG00000226048	ENST00000421881	-19080	YBX1P8	YBX1P8	processed_pseudogene	Y-box binding protein 1 pseudogene 8 [Source:HGNC Symbol;Acc:HGNC:42429]
chr7	42585864	42586565	702	*	5.75	3.93	6.53	-2.6	6.51e-07	8.2e-05	Distal Intergenic	42661726	42706447	44722	2	ENSG00000238284	ENST00000455947	119882	LINC01448	LINC01448	lincRNA	long intergenic non-protein coding RNA 1448 [Source:HGNC Symbol;Acc:HGNC:50790]
chr17	61239255	61239914	660	*	4.51	2.69	5.29	-2.6	7.34e-06	0.0006	Intron (ENST00000589222/ENSG00000141376, intron 22 of 25)	61245216	61392831	147616	1	ENSG00000141376	ENST00000592702	-5302	BCAS3	BCAS3	protein_coding	BCAS3, microtubule associated cell migration factor [Source:HGNC Symbol;Acc:HGNC:14347]
chr16	91456	92147	692	*	6.85	5.04	7.63	-2.59	4.1e-10	1.21e-07	Promoter (<=1kb)	84271	91086	6816	2	ENSG00000103148	ENST00000610509	-370	NPRL3	NPRL3	protein_coding	NPR3 like, GATOR1 complex subunit [Source:HGNC Symbol;Acc:HGNC:14124]
chr4	159027556	159027954	399	*	5.32	3.51	6.1	-2.59	7.53e-07	9.31e-05	Promoter (1-2kb)	159026139	159026527	389	1	ENSG00000249367	ENST00000515543	1417	FABP5P12	FABP5P12	processed_pseudogene	fatty acid binding protein 5 pseudogene 12 [Source:HGNC Symbol;Acc:HGNC:31067]
chr17	5943866	5944713	848	*	6.84	5.04	7.62	-2.58	7.75e-11	2.78e-08	Intron (ENST00000573619/ENSG00000285471, intron 3 of 4)	6057807	6080649	22843	1	ENSG00000179314	ENST00000572764	-113094	WSCD1	WSCD1	protein_coding	WSC domain containing 1 [Source:HGNC Symbol;Acc:HGNC:29060]
chr2	171652180	171652848	669	*	6.88	5.08	7.66	-2.58	1.33e-09	3.51e-07	Distal Intergenic	171687409	171726081	38673	1	ENSG00000077380	ENST00000452242	-34561	DYNC1I2	DYNC1I2	protein_coding	dynein cytoplasmic 1 intermediate chain 2 [Source:HGNC Symbol;Acc:HGNC:2964]
chr10	113792562	113793301	740	*	5.53	3.73	6.31	-2.58	3.73e-07	5.04e-05	Distal Intergenic	113777993	113778054	62	2	ENSG00000283656	ENST00000636551	-14508	MIR4483	MIR4483	miRNA	microRNA 4483 [Source:HGNC Symbol;Acc:HGNC:41761]
chr6	167855799	167856142	344	*	5.72	3.92	6.5	-2.58	3.85e-07	5.19e-05	Intron (ENST00000400825/ENSG00000130396, intron 1 of 5)	167880481	167912164	31684	1	ENSG00000130396	ENST00000423229	-24339	AFDN	AFDN	protein_coding	afadin, adherens junction formation factor [Source:HGNC Symbol;Acc:HGNC:7137]
chr2	42132890	42133412	523	*	5.88	4.09	6.66	-2.57	2.76e-08	5.29e-06	Distal Intergenic	42169350	42332548	163199	1	ENSG00000143924	ENST00000318522	-35938	EML4	EML4	protein_coding	echinoderm microtubule associated protein like 4 [Source:HGNC Symbol;Acc:HGNC:1316]
chr5	68751210	68751859	650	*	5.72	3.93	6.49	-2.57	4.92e-08	8.8e-06	Distal Intergenic	68854910	68855085	176	2	ENSG00000250289	ENST00000510889	103226	VWA8P1	VWA8P1	processed_pseudogene	von Willebrand factor A domain containing 8 pseudogene 1 [Source:HGNC Symbol;Acc:HGNC:44271]
chr13	59776917	59777524	608	*	5.83	4.04	6.6	-2.56	3.37e-07	4.64e-05	Intron (ENST00000400324/ENSG00000139734, intron 25 of 27)	59665692	59751021	85330	2	ENSG00000139734	ENST00000649952	-25896	DIAPH3	DIAPH3	protein_coding	diaphanous related formin 3 [Source:HGNC Symbol;Acc:HGNC:15480]
chr6	117295895	117296387	493	*	5.22	3.44	6	-2.56	4.62e-07	6.13e-05	Promoter (2-3kb)	117299364	117299638	275	1	ENSG00000251814	ENST00000516005	-2977	RN7SKP18	RN7SKP18	misc_RNA	RNA, 7SK small nuclear pseudogene 18 [Source:HGNC Symbol;Acc:HGNC:45742]
chr5	147481476	147482315	840	*	6.28	4.51	7.05	-2.55	7.24e-08	1.23e-05	Intron (ENST00000343218/ENSG00000113657, intron 1 of 13)	147418483	147454266	35784	2	ENSG00000113657	ENST00000512722	-27210	DPYSL3	DPYSL3	protein_coding	dihydropyrimidinase like 3 [Source:HGNC Symbol;Acc:HGNC:3015]
chr7	75699889	75700545	657	*	5.53	3.76	6.3	-2.54	4.98e-07	6.47e-05	Intron (ENST00000336926/ENSG00000127946, intron 1 of 30)	75654413	75738935	84523	2	ENSG00000127946	ENST00000485723	38390	HIP1	HIP1	protein_coding	huntingtin interacting protein 1 [Source:HGNC Symbol;Acc:HGNC:4913]
chr1	91556021	91556452	432	*	5.37	3.6	6.14	-2.54	5.13e-06	0.000452	Distal Intergenic	91534666	91535593	928	2	ENSG00000241318	ENST00000444540	-20428	WDR82P2	WDR82P2	processed_pseudogene	WD repeat domain 82 pseudogene 2 [Source:HGNC Symbol;Acc:HGNC:33513]
chr1	113191430	113192489	1060	*	8.02	6.27	8.79	-2.53	5.82e-16	5.95e-13	Distal Intergenic	113198825	113199258	434	1	ENSG00000236887	ENST00000412567	-6336	NA	AL357055.2	processed_pseudogene	ribosomal protein S15 (RPS15) pseudogene
chr2	73510381	73511018	638	*	5.42	3.66	6.19	-2.53	4.32e-07	5.75e-05	Intron (ENST00000484298/ENSG00000116127, intron 9 of 21)	73519945	73557260	37316	1	ENSG00000116127	ENST00000476650	-8927	ALMS1	ALMS1	protein_coding	ALMS1, centrosome and basal body associated protein [Source:HGNC Symbol;Acc:HGNC:428]
chr5	146428625	146429230	606	*	7.1	5.35	7.87	-2.52	1.6e-10	5.16e-08	Distal Intergenic	146447311	146480216	32906	1	ENSG00000113649	ENST00000507175	-18081	TCERG1	TCERG1	protein_coding	transcription elongation regulator 1 [Source:HGNC Symbol;Acc:HGNC:15630]
chr6	148494704	148495308	605	*	5.61	3.86	6.38	-2.52	9.62e-08	1.57e-05	Intron (ENST00000367467/ENSG00000111961, intron 8 of 19)	148508474	148519884	11411	1	ENSG00000111961	ENST00000637729	-13166	SASH1	SASH1	protein_coding	SAM and SH3 domain containing 1 [Source:HGNC Symbol;Acc:HGNC:19182]
chr21	15673587	15674004	418	*	4.89	3.13	5.66	-2.52	5.44e-06	0.000472	Distal Intergenic	15694300	15696581	2282	2	ENSG00000226298	ENST00000454157	22577	RAD23BP3	RAD23BP3	processed_pseudogene	RAD23 homolog B pseudogene 3 [Source:HGNC Symbol;Acc:HGNC:9814]
chr2	191046041	191046729	689	*	6.15	4.41	6.92	-2.51	2.62e-08	5.06e-06	Intron (ENST00000358470/ENSG00000138378, intron 14 of 23)	191036178	191041683	5506	2	ENSG00000138378	ENST00000470708	-4358	STAT4	STAT4	protein_coding	signal transducer and activator of transcription 4 [Source:HGNC Symbol;Acc:HGNC:11365]
chr2	161077392	161078202	811	*	7.62	5.88	8.38	-2.5	7.79e-11	2.78e-08	Distal Intergenic	161048606	161050546	1941	2	ENSG00000232337	ENST00000417893	-26846	NA	AC009313.2	processed_pseudogene	DEAD (Asp-Glu-Ala-Asp) box polypeptide 18 (DDX18) pseudogene
chr8	125417719	125418421	703	*	5.9	4.16	6.66	-2.5	1.64e-06	0.000178	Distal Intergenic	125430321	125438405	8085	1	ENSG00000173334	ENST00000311922	-11900	TRIB1	TRIB1	protein_coding	tribbles pseudokinase 1 [Source:HGNC Symbol;Acc:HGNC:16891]
chr5	80218564	80219146	583	*	6.17	4.44	6.93	-2.49	6.08e-09	1.39e-06	Intron (ENST00000509193/ENSG00000164300, intron 1 of 12)	80177315	80255198	77884	2	ENSG00000164300	ENST00000513907	36052	SERINC5	SERINC5	protein_coding	serine incorporator 5 [Source:HGNC Symbol;Acc:HGNC:18825]
chr3	4393900	4394738	839	*	6.65	4.93	7.42	-2.49	1.39e-07	2.16e-05	Intron (ENST00000448413/ENSG00000144455, intron 7 of 12)	4414580	4414960	381	2	ENSG00000234325	ENST00000431226	20222	MRPS10P2	MRPS10P2	processed_pseudogene	mitochondrial ribosomal protein S10 pseudogene 2 [Source:HGNC Symbol;Acc:HGNC:29727]
chr18	63788572	63788928	357	*	7.77	6.04	8.53	-2.49	0.00191	0.0416	Intron (ENST00000425392/ENSG00000166396, intron 2 of 4)	63777977	63796313	18337	1	ENSG00000166396	ENST00000431370	10595	SERPINB7	SERPINB7	protein_coding	serpin family B member 7 [Source:HGNC Symbol;Acc:HGNC:13902]
chr18	44637343	44637783	441	*	6.05	4.33	6.81	-2.48	3.35e-08	6.28e-06	Distal Intergenic	44676927	44679717	2791	2	ENSG00000267414	ENST00000592638	41934	NA	AC120049.1	lincRNA	uncharacterized LOC101927943 [Source:NCBI gene;Acc:101927943]
chr7	95376778	95377395	618	*	5.46	3.74	6.22	-2.48	3.15e-07	4.38e-05	Intron (ENST00000265627/ENSG00000105852, intron 3 of 8)	95359961	95365913	5953	2	ENSG00000105852	ENST00000492800	-10865	PON3	PON3	protein_coding	paraoxonase 3 [Source:HGNC Symbol;Acc:HGNC:9206]
chr6	149820551	149820958	408	*	6.64	4.93	7.4	-2.47	1.6e-09	4.12e-07	3' UTR	149797317	149826294	28978	2	ENSG00000285889	ENST00000628047	5336	NA	AL355312.4	processed_transcript	novel transcript
chr13	48891949	48892827	879	*	6.63	4.93	7.39	-2.47	2.95e-09	7.18e-07	Distal Intergenic	48975912	49209779	233868	1	ENSG00000102531	ENST00000492622	-83085	FNDC3A	FNDC3A	protein_coding	fibronectin type III domain containing 3A [Source:HGNC Symbol;Acc:HGNC:20296]
chr4	36332471	36333050	580	*	6.29	4.58	7.05	-2.47	1.51e-07	2.32e-05	Promoter (<=1kb)	36332741	36345756	13016	1	ENSG00000197057	ENST00000503528	0	DTHD1	DTHD1	protein_coding	death domain containing 1 [Source:HGNC Symbol;Acc:HGNC:37261]
chr12	41007168	41007675	508	*	4.83	3.12	5.59	-2.47	1.52e-05	0.0011	Promoter (2-3kb)	41005039	41027918	22880	1	ENSG00000018236	ENST00000550305	2129	CNTN1	CNTN1	protein_coding	contactin 1 [Source:HGNC Symbol;Acc:HGNC:2171]
chr7	93115756	93116317	562	*	7.58	5.88	8.34	-2.46	5.96e-14	4.08e-11	Promoter (1-2kb)	93102249	93117962	15714	2	ENSG00000205413	ENST00000446617	1645	SAMD9	SAMD9	protein_coding	sterile alpha motif domain containing 9 [Source:HGNC Symbol;Acc:HGNC:1348]
chr14	64445070	64445786	717	*	7.37	5.66	8.13	-2.46	7.31e-12	3.39e-09	Promoter (2-3kb)	64422935	64448557	25623	2	ENSG00000258824	ENST00000556640	2771	NA	AL122035.1	antisense	novel transcript
chr5	6704393	6705065	673	*	7.05	5.35	7.81	-2.46	2.58e-11	1.03e-08	Promoter (1-2kb)	6705150	6706272	1123	2	ENSG00000248677	ENST00000514788	1207	LINC02102	LINC02102	lincRNA	long intergenic non-protein coding RNA 2102 [Source:HGNC Symbol;Acc:HGNC:52957]
chr2	216031860	216032614	755	*	6.48	4.78	7.24	-2.46	1.29e-09	3.41e-07	Promoter (<=1kb)	215945573	216032959	87387	2	ENSG00000118242	ENST00000420348	345	MREG	MREG	protein_coding	melanoregulin [Source:HGNC Symbol;Acc:HGNC:25478]
chr10	17049150	17049443	294	*	4.96	3.26	5.72	-2.46	3.38e-06	0.000325	Intron (ENST00000377833/ENSG00000107611, intron 22 of 66)	16965640	16984195	18556	2	ENSG00000107611	ENST00000438254	-64955	CUBN	CUBN	protein_coding	cubilin [Source:HGNC Symbol;Acc:HGNC:2548]
chr2	73688265	73688740	476	*	5.2	3.5	5.96	-2.46	5.08e-06	0.000449	Distal Intergenic	73700576	73701340	765	2	ENSG00000204872	ENST00000377712	12600	NAT8B	NAT8B	polymorphic_pseudogene	N-acetyltransferase 8B (putative, gene/pseudogene) [Source:HGNC Symbol;Acc:HGNC:30235]
chr5	87194783	87195678	896	*	5.99	4.29	6.74	-2.45	1.12e-07	1.79e-05	Distal Intergenic	87216606	87239790	23185	2	ENSG00000233828	ENST00000445770	44112	LINC01949	LINC01949	lincRNA	long intergenic non-protein coding RNA 1949 [Source:HGNC Symbol;Acc:HGNC:25650]
chr12	52907569	52908212	644	*	7.06	5.36	7.81	-2.45	1.57e-07	2.39e-05	Promoter (<=1kb)	52904676	52907060	2385	2	ENSG00000170421	ENST00000546542	-509	KRT8	KRT8	protein_coding	keratin 8 [Source:HGNC Symbol;Acc:HGNC:6446]
chrX	79805610	79806176	567	*	5.95	4.26	6.71	-2.45	1.88e-07	2.8e-05	Distal Intergenic	80014756	80031373	16618	1	ENSG00000122145	ENST00000626498	-208580	TBX22	TBX22	protein_coding	T-box 22 [Source:HGNC Symbol;Acc:HGNC:11600]
chr4	16536785	16537228	444	*	5.38	3.69	6.14	-2.45	8.87e-07	0.000107	Intron (ENST00000515064/ENSG00000169744, intron 5 of 7)	16501544	16507227	5684	2	ENSG00000169744	ENST00000509803	-29558	LDB2	LDB2	protein_coding	LIM domain binding 2 [Source:HGNC Symbol;Acc:HGNC:6533]
chr11	65833770	65834270	501	*	6.24	4.55	7	-2.45	9.37e-07	0.000112	Promoter (<=1kb)	65833834	65850760	16927	1	ENSG00000172803	ENST00000533298	0	SNX32	SNX32	protein_coding	sorting nexin 32 [Source:HGNC Symbol;Acc:HGNC:26423]
chr2	132978726	132980068	1343	*	7.33	5.65	8.09	-2.44	3.48e-09	8.35e-07	Intron (ENST00000409261/ENSG00000176771, intron 7 of 19)	132915557	132931494	15938	1	ENSG00000233729	ENST00000424510	63169	NCKAP5-AS1	NCKAP5-AS1	antisense	NCKAP5 antisense RNA 1 [Source:HGNC Symbol;Acc:HGNC:41246]
chr1	2597123	2598104	982	*	6.45	4.76	7.2	-2.44	7.68e-09	1.68e-06	Intron (ENST00000378412/ENSG00000142606, intron 13 of 23)	2592655	2594073	1419	2	ENSG00000142606	ENST00000469962	-3050	MMEL1	MMEL1	protein_coding	membrane metalloendopeptidase like 1 [Source:HGNC Symbol;Acc:HGNC:14668]
chr1	183989166	183989548	383	*	6.38	4.69	7.14	-2.44	7.41e-08	1.26e-05	Intron (ENST00000649786/ENSG00000198756, intron 1 of 11)	183937965	183964500	26536	2	ENSG00000198756	ENST00000367520	-24666	COLGALT2	COLGALT2	protein_coding	collagen beta(1-O)galactosyltransferase 2 [Source:HGNC Symbol;Acc:HGNC:16790]
chr2	118104119	118104998	880	*	6.97	5.29	7.72	-2.43	1.14e-11	5.07e-09	Promoter (1-2kb)	118102538	118107142	4605	1	ENSG00000125629	ENST00000488995	1581	INSIG2	INSIG2	protein_coding	insulin induced gene 2 [Source:HGNC Symbol;Acc:HGNC:20452]
chr11	20112199	20113050	852	*	7.1	5.43	7.85	-2.42	1.39e-10	4.6e-08	Promoter (1-2kb)	20114383	20118282	3900	1	ENSG00000166833	ENST00000528923	-1333	NAV2	NAV2	protein_coding	neuron navigator 2 [Source:HGNC Symbol;Acc:HGNC:15997]
chr8	116062866	116063574	709	*	6.43	4.76	7.18	-2.42	1.09e-07	1.74e-05	Intron (ENST00000505156/ENSG00000249917, intron 7 of 13)	116022686	116022779	94	2	ENSG00000199450	ENST00000362580	-40087	RNA5SP276	RNA5SP276	rRNA_pseudogene	RNA, 5S ribosomal pseudogene 276 [Source:HGNC Symbol;Acc:HGNC:43176]
chr8	128338475	128339238	764	*	6.48	4.82	7.23	-2.42	1.44e-07	2.23e-05	Distal Intergenic	128406261	128415381	9121	2	ENSG00000254275	ENST00000517583	76143	LINC00824	LINC00824	processed_transcript	long intergenic non-protein coding RNA 824 [Source:HGNC Symbol;Acc:HGNC:50281]
chr9	459550	460258	709	*	7.8	6.14	8.56	-2.41	1.13e-11	5.04e-09	Promoter (<=1kb)	456211	460227	4017	2	ENSG00000227155	ENST00000590240	0	NA	AL161725.1	antisense	novel transcript
chr2	227084666	227085405	740	*	5.99	4.33	6.74	-2.41	1.02e-07	1.64e-05	Intron (ENST00000396625/ENSG00000081052, intron 22 of 47)	227002711	227164236	161526	2	ENSG00000081052	ENST00000396625	78831	COL4A4	COL4A4	protein_coding	collagen type IV alpha 4 chain [Source:HGNC Symbol;Acc:HGNC:2206]
chr2	40328082	40328935	854	*	5.92	4.26	6.67	-2.41	7.79e-07	9.56e-05	Intron (ENST00000406785/ENSG00000183023, intron 2 of 7)	40251423	40254546	3124	1	ENSG00000227028	ENST00000417875	76659	SLC8A1-AS1	SLC8A1-AS1	antisense	SLC8A1 antisense RNA 1 [Source:HGNC Symbol;Acc:HGNC:44102]
chr4	178165045	178165656	612	*	5.28	3.62	6.03	-2.41	1.47e-06	0.000163	Distal Intergenic	178116721	178116861	141	2	ENSG00000253000	ENST00000517191	-48184	RNU1-45P	RNU1-45P	snRNA	RNA, U1 small nuclear 45, pseudogene [Source:HGNC Symbol;Acc:HGNC:48387]
chr4	53430854	53431293	440	*	5.22	3.56	5.97	-2.41	9.77e-06	0.000761	Promoter (2-3kb)	53428066	53460861	32796	1	ENSG00000145216	ENST00000504094	2788	FIP1L1	FIP1L1	protein_coding	factor interacting with PAPOLA and CPSF1 [Source:HGNC Symbol;Acc:HGNC:19124]
chr9	20354241	20354701	461	*	7.27	5.62	8.02	-2.4	2.17e-10	6.77e-08	Intron (ENST00000380338/ENSG00000171843, intron 9 of 10)	20346293	20363569	17277	2	ENSG00000171843	ENST00000469261	8868	MLLT3	MLLT3	protein_coding	MLLT3, super elongation complex subunit [Source:HGNC Symbol;Acc:HGNC:7136]
chr3	49587568	49587867	300	*	6.51	4.86	7.26	-2.4	2.15e-09	5.43e-07	Intron (ENST00000296452/ENSG00000164061, intron 1 of 11)	49554489	49671545	117057	1	ENSG00000164061	ENST00000296452	33079	BSN	BSN	protein_coding	bassoon presynaptic cytomatrix protein [Source:HGNC Symbol;Acc:HGNC:1117]
chr10	22927785	22928565	781	*	5.77	4.12	6.52	-2.4	3.21e-07	4.44e-05	Promoter (<=1kb)	22928024	23037587	109564	1	ENSG00000165309	ENST00000298032	0	ARMC3	ARMC3	protein_coding	armadillo repeat containing 3 [Source:HGNC Symbol;Acc:HGNC:30964]
chr5	142935582	142936170	589	*	5.55	3.9	6.3	-2.4	9.13e-07	0.000109	Intron (ENST00000274498/ENSG00000145819, intron 11 of 22)	142946569	142947105	537	2	ENSG00000285366	ENST00000644562	10935	NA	AC008533.1	TEC	TEC
chr2	84782058	84782514	457	*	6.23	4.59	6.98	-2.39	1.16e-07	1.84e-05	Intron (ENST00000389394/ENSG00000115423, intron 65 of 76)	84777259	84778223	965	2	ENSG00000235847	ENST00000398295	-3835	LDHAP7	LDHAP7	processed_pseudogene	lactate dehydrogenase A pseudogene 7 [Source:HGNC Symbol;Acc:HGNC:23144]
chr2	165114157	165114871	715	*	6.12	4.48	6.87	-2.39	2.19e-07	3.19e-05	Intron (ENST00000628085/ENSG00000236283, intron 3 of 3)	165095511	165097614	2104	2	ENSG00000153253	ENST00000471697	-16543	SCN3A	SCN3A	protein_coding	sodium voltage-gated channel alpha subunit 3 [Source:HGNC Symbol;Acc:HGNC:10590]
chr2	200217279	200217624	346	*	5.45	3.81	6.2	-2.39	7.6e-07	9.36e-05	Distal Intergenic	200305881	200419333	113453	1	ENSG00000196141	ENST00000439084	-88257	SPATS2L	SPATS2L	protein_coding	spermatogenesis associated serine rich 2 like [Source:HGNC Symbol;Acc:HGNC:24574]
chr1	63261448	63262327	880	*	7.1	5.46	7.84	-2.38	2.89e-09	7.07e-07	Promoter (<=1kb)	63262113	63262707	595	1	ENSG00000223683	ENST00000429660	0	RPSAP65	RPSAP65	processed_pseudogene	ribosomal protein SA pseudogene 65 [Source:HGNC Symbol;Acc:HGNC:51914]
chr4	84644002	84644650	649	*	6.85	5.22	7.6	-2.38	6.14e-09	1.39e-06	Intron (ENST00000295887/ENSG00000163624, intron 11 of 12)	84672291	84682948	10658	2	ENSG00000163625	ENST00000425179	38298	WDFY3	WDFY3	protein_coding	WD repeat and FYVE domain containing 3 [Source:HGNC Symbol;Acc:HGNC:20751]
chr21	14734062	14734571	510	*	5.7	4.07	6.45	-2.38	7.76e-07	9.53e-05	Distal Intergenic	14747746	14753462	5717	2	ENSG00000232884	ENST00000454128	18891	NA	AF127936.2	lincRNA	novel transcript
chr7	43311263	43311847	585	*	5.33	3.71	6.08	-2.38	1.93e-06	0.000204	Exon (ENST00000395891/ENSG00000002746, exon 4 of 30)	43274159	43274582	424	1	ENSG00000213717	ENST00000455430	37104	NA	AC004692.1	processed_pseudogene	ribosomal protein L18a (RPL18A) pseudogene
chr4	159248535	159248865	331	*	4.88	3.25	5.62	-2.38	0.000214	0.00847	Intron (ENST00000644474/ENSG00000109756, intron 6 of 29)	159241023	159360174	119152	1	ENSG00000109756	ENST00000644902	7512	RAPGEF2	RAPGEF2	protein_coding	Rap guanine nucleotide exchange factor 2 [Source:HGNC Symbol;Acc:HGNC:16854]
chr5	118120912	118121547	636	*	5.51	3.89	6.26	-2.37	4.7e-06	0.00042	Intron (ENST00000509669/ENSG00000249797, intron 2 of 3)	118187467	118266035	78569	1	ENSG00000249797	ENST00000509367	-65920	LINC02147	LINC02147	lincRNA	long intergenic non-protein coding RNA 2147 [Source:HGNC Symbol;Acc:HGNC:53007]
chr21	36806116	36806968	853	*	6.95	5.34	7.7	-2.36	1.49e-07	2.29e-05	Promoter (<=1kb)	36803984	36806284	2301	2	ENSG00000237646	ENST00000434195	0	HLCS-IT1	HLCS-IT1	sense_intronic	HLCS intronic transcript 1 [Source:HGNC Symbol;Acc:HGNC:41343]
chr12	4505383	4505859	477	*	6.42	4.8	7.16	-2.36	5.22e-06	0.000457	Intron (ENST00000261250/ENSG00000047621, intron 9 of 13)	4500315	4509350	9036	2	ENSG00000047621	ENST00000509318	3491	C12orf4	C12orf4	protein_coding	chromosome 12 open reading frame 4 [Source:HGNC Symbol;Acc:HGNC:1184]
chr6	20835695	20836115	421	*	5.18	3.56	5.92	-2.36	5.23e-06	0.000457	Intron (ENST00000274695/ENSG00000145996, intron 8 of 15)	20756103	20800694	44592	2	ENSG00000233848	ENST00000421167	-35001	NA	AL513188.1	antisense	novel transcript
chr12	3743794	3744606	813	*	7.04	5.43	7.78	-2.35	1.97e-08	3.93e-06	Intron (ENST00000440314/ENSG00000130038, intron 1 of 19)	3752518	3757842	5325	1	ENSG00000283138	ENST00000637958	-7912	NA	AC006207.1	antisense	novel transcript, antisense to EFCAB4B
chr5	5757841	5758218	378	*	6.24	4.63	6.98	-2.35	3.42e-08	6.35e-06	Distal Intergenic	6019029	6022283	3255	2	ENSG00000261037	ENST00000564741	264065	NA	AC010266.2	lincRNA	novel transcript
chr7	132666102	132666725	624	*	6.45	4.84	7.19	-2.35	4.58e-06	0.000414	Intron (ENST00000332558/ENSG00000183470, intron 3 of 4)	132659531	132672294	12764	1	ENSG00000183470	ENST00000573229	6571	NA	FLJ40288	lincRNA	uncharacterized FLJ40288 [Source:NCBI gene;Acc:286023]
chr12	26282739	26283630	892	*	5.72	4.11	6.46	-2.35	6.03e-06	0.000514	Intron (ENST00000534829/ENSG00000123096, intron 2 of 3)	26273329	26273900	572	2	ENSG00000278095	ENST00000621404	-8839	NA	AC022509.4	antisense	novel transcript, antisense to SSPN
chr6	138411179	138411778	600	*	6.44	4.84	7.18	-2.34	5.41e-07	6.97e-05	Intron (ENST00000448741/ENSG00000051620, intron 3 of 3)	138405971	138413154	7184	1	ENSG00000051620	ENST00000453452	5208	HEBP2	HEBP2	protein_coding	heme binding protein 2 [Source:HGNC Symbol;Acc:HGNC:15716]
chr6	10595837	10596482	646	*	6.08	4.48	6.82	-2.34	8.26e-07	0.0001	Intron (ENST00000410107/ENSG00000111846, intron 3 of 4)	10585746	10629368	43623	1	ENSG00000111846	ENST00000265012	10091	GCNT2	GCNT2	protein_coding	glucosaminyl (N-acetyl) transferase 2 (I blood group) [Source:HGNC Symbol;Acc:HGNC:4204]
chr6	143368464	143368846	383	*	6.96	5.37	7.7	-2.33	6.1e-09	1.39e-06	Distal Intergenic	143386581	143387409	829	1	ENSG00000270655	ENST00000604177	-17735	NA	AL031320.1	processed_pseudogene	chromosome 4 open reading frame 46 (C4orf46) pseudogene
chr3	193897381	193897942	562	*	5.57	3.98	6.31	-2.33	3.33e-06	0.000322	Distal Intergenic	193842811	193844024	1214	2	ENSG00000229155	ENST00000445168	-53357	LINC02038	LINC02038	lincRNA	long intergenic non-protein coding RNA 2038 [Source:HGNC Symbol;Acc:HGNC:52878]
chr18	77522151	77522749	599	*	5.97	4.38	6.71	-2.33	1.98e-05	0.00136	Intron (ENST00000583629/ENSG00000264015, intron 1 of 2)	77435253	77437242	1990	2	ENSG00000264736	ENST00000582658	-84909	BDP1P	BDP1P	processed_pseudogene	B double prime 1 pseudogene [Source:HGNC Symbol;Acc:HGNC:31044]
chr3	40598400	40599549	1150	*	8.35	6.77	9.09	-2.32	4.8e-15	4.16e-12	Promoter (<=1kb)	40596207	40597494	1288	2	ENSG00000226845	ENST00000421044	-906	EEF1GP3	EEF1GP3	processed_pseudogene	eukaryotic translation elongation factor 1 gamma pseudogene 3 [Source:HGNC Symbol;Acc:HGNC:44558]
chr9	130254287	130255154	868	*	6.67	5.08	7.4	-2.32	1.02e-09	2.75e-07	Distal Intergenic	130265882	130434123	168242	1	ENSG00000148357	ENST00000624552	-10728	HMCN2	HMCN2	protein_coding	hemicentin 2 [Source:HGNC Symbol;Acc:HGNC:21293]
chr9	109894959	109895802	844	*	6.84	5.26	7.58	-2.32	7.93e-09	1.72e-06	Intron (ENST00000374531/ENSG00000243444, intron 4 of 6)	109867271	109923849	56579	1	ENSG00000243444	ENST00000465091	27688	PALM2	PALM2	protein_coding	paralemmin 2 [Source:HGNC Symbol;Acc:HGNC:15845]
chr9	100209661	100210610	950	*	6.23	4.65	6.96	-2.32	2.03e-07	3.01e-05	Intron (ENST00000262457/ENSG00000119509, intron 3 of 16)	100175178	100176054	877	1	ENSG00000231697	ENST00000424456	34483	NANOGP5	NANOGP5	transcribed_processed_pseudogene	Nanog homeobox pseudogene 5 [Source:HGNC Symbol;Acc:HGNC:23103]
chr9	68859232	68859551	320	*	4.94	3.35	5.67	-2.32	1.57e-05	0.00113	Intron (ENST00000541509/ENSG00000107242, intron 3 of 13)	68822403	68843275	20873	2	ENSG00000236733	ENST00000442103	-15957	NA	AL354794.1	antisense	novel transcript
chr2	43482895	43483254	360	*	4.79	3.21	5.52	-2.32	7.15e-05	0.0037	Intron (ENST00000405975/ENSG00000115970, intron 26 of 37)	43428103	43486672	58570	2	ENSG00000115970	ENST00000469323	3418	THADA	THADA	protein_coding	THADA, armadillo repeat containing [Source:HGNC Symbol;Acc:HGNC:19217]
chr2	191115605	191116057	453	*	6.31	4.74	7.05	-2.31	1.31e-07	2.05e-05	Intron (ENST00000358470/ENSG00000138378, intron 3 of 23)	191121950	191122056	107	1	ENSG00000207402	ENST00000384671	-5893	RNU6-959P	RNU6-959P	snRNA	RNA, U6 small nuclear 959, pseudogene [Source:HGNC Symbol;Acc:HGNC:47922]
chr18	12828263	12829144	882	*	5.99	4.42	6.73	-2.31	1.35e-06	0.000151	Intron (ENST00000327283/ENSG00000175354, intron 4 of 9)	12785685	12836824	51140	2	ENSG00000175354	ENST00000587703	7680	PTPN2	PTPN2	protein_coding	protein tyrosine phosphatase, non-receptor type 2 [Source:HGNC Symbol;Acc:HGNC:9650]
chr12	94180466	94181255	790	*	7.69	6.13	8.43	-2.3	3.1e-10	9.41e-08	Intron (ENST00000258526/ENSG00000136040, intron 2 of 30)	94168006	94176404	8399	2	ENSG00000258035	ENST00000551029	-4062	NA	AC123567.2	antisense	novel transcript, antisense to PLXNC1
chr5	58541512	58542445	934	*	6.48	4.92	7.21	-2.3	4.06e-09	9.56e-07	Exon (ENST00000504333/ENSG00000250127, exon 4 of 4)	58530043	58530109	67	2	ENSG00000265699	ENST00000583456	-11403	MIR548AE2	MIR548AE2	miRNA	microRNA 548ae-2 [Source:HGNC Symbol;Acc:HGNC:41831]
chr15	67198333	67198980	648	*	6.94	5.37	7.68	-2.3	9.26e-09	1.98e-06	Downstream (2-3kb)	67186662	67191521	4860	1	ENSG00000166949	ENST00000558763	11671	SMAD3	SMAD3	protein_coding	SMAD family member 3 [Source:HGNC Symbol;Acc:HGNC:6769]
chr20	15895629	15896191	563	*	6.03	4.46	6.76	-2.3	5.42e-07	6.98e-05	Intron (ENST00000217246/ENSG00000172264, intron 10 of 16)	15862743	16053197	190455	1	ENSG00000172264	ENST00000378058	32886	MACROD2	MACROD2	protein_coding	MACRO domain containing 2 [Source:HGNC Symbol;Acc:HGNC:16126]
chr7	42923954	42924776	823	*	6.16	4.6	6.89	-2.29	7.72e-08	1.3e-05	Promoter (2-3kb)	42917309	42927464	10156	2	ENSG00000106588	ENST00000457444	2688	PSMA2	PSMA2	protein_coding	proteasome subunit alpha 2 [Source:HGNC Symbol;Acc:HGNC:9531]
chr2	232300390	232301360	971	*	6.64	5.08	7.38	-2.29	2.51e-07	3.6e-05	Intron (ENST00000273009/ENSG00000144535, intron 13 of 13)	232328508	232336976	8469	1	ENSG00000144535	ENST00000429283	-27148	DIS3L2	DIS3L2	protein_coding	DIS3 like 3'-5' exoribonuclease 2 [Source:HGNC Symbol;Acc:HGNC:28648]
chr4	179719966	179720575	610	*	6.32	4.76	7.05	-2.29	6.61e-07	8.3e-05	Distal Intergenic	179856853	179857581	729	1	ENSG00000248921	ENST00000511607	-136278	NA	AC021193.1	processed_pseudogene	ankyrin repeat, SAM and basic leucine zipper domain containing 1 (ASZ1) pseudogene
chr3	122232948	122233942	995	*	7.88	6.33	8.61	-2.28	2.36e-11	9.48e-09	Intron (ENST00000639785/ENSG00000036828, intron 1 of 6)	122253948	122285958	32011	1	ENSG00000036828	ENST00000490131	-20006	CASR	CASR	protein_coding	calcium sensing receptor [Source:HGNC Symbol;Acc:HGNC:1514]
chr3	27345294	27345937	644	*	7.07	5.52	7.81	-2.28	2.36e-08	4.59e-06	Intron (ENST00000429845/ENSG00000163491, intron 5 of 38)	27309157	27369196	60040	2	ENSG00000163491	ENST00000491627	23259	NEK10	NEK10	protein_coding	NIMA related kinase 10 [Source:HGNC Symbol;Acc:HGNC:18592]
chr2	67600253	67600769	517	*	5.95	4.4	6.68	-2.28	1.11e-07	1.78e-05	Intron (ENST00000419809/ENSG00000235495, intron 1 of 1)	67562067	67574044	11978	1	ENSG00000224173	ENST00000433065	38186	NA	AC007422.1	lincRNA	NA
chr7	148506994	148507586	593	*	6.16	4.61	6.89	-2.28	2.05e-07	3.03e-05	Distal Intergenic	148473599	148503458	29860	2	ENSG00000283504	ENST00000637928	-3536	NA	AC006974.1	lincRNA	novel transcript
chr12	92224778	92225266	489	*	5.94	4.39	6.67	-2.28	3.19e-06	0.00031	Distal Intergenic	92170353	92170453	101	2	ENSG00000199895	ENST00000363025	-54325	NA	RF00019	misc_RNA	NA
chr13	41496548	41496923	376	*	5.06	3.51	5.79	-2.28	2.3e-05	0.00152	Distal Intergenic	41464115	41468844	4730	1	ENSG00000102760	ENST00000487837	32433	RGCC	RGCC	protein_coding	regulator of cell cycle [Source:HGNC Symbol;Acc:HGNC:20369]
chr12	77349571	77350177	607	*	6.78	5.23	7.5	-2.27	6.56e-09	1.47e-06	Intron (ENST00000550042/ENSG00000067798, intron 1 of 8)	77324641	78007031	682391	1	ENSG00000067798	ENST00000550042	24930	NAV3	NAV3	protein_coding	neuron navigator 3 [Source:HGNC Symbol;Acc:HGNC:15998]
chrX	136021276	136022402	1127	*	6.28	4.74	7.01	-2.27	8.06e-08	1.35e-05	Promoter (2-3kb)	136024456	136040084	15629	1	ENSG00000198689	ENST00000638078	-2054	SLC9A6	SLC9A6	protein_coding	solute carrier family 9 member A6 [Source:HGNC Symbol;Acc:HGNC:11079]
chr5	56603151	56603621	471	*	6.07	4.53	6.8	-2.27	1.01e-06	0.000119	Promoter (2-3kb)	56511567	56606232	94666	2	ENSG00000225940	ENST00000648716	2611	C5orf67	C5orf67	protein_coding	chromosome 5 open reading frame 67 [Source:HGNC Symbol;Acc:HGNC:51252]
chr17	40602826	40603239	414	*	5.39	3.85	6.12	-2.27	6.76e-06	0.000561	Distal Intergenic	40597113	40598585	1473	2	ENSG00000279775	ENST00000624090	-4241	NA	AC004585.2	TEC	TEC
chr10	128053978	128054700	723	*	8.31	6.78	9.04	-2.26	5.38e-12	2.54e-09	Intron (ENST00000254667/ENSG00000132334, intron 6 of 20)	128047631	128085855	38225	1	ENSG00000132334	ENST00000479896	6347	PTPRE	PTPRE	protein_coding	protein tyrosine phosphatase, receptor type E [Source:HGNC Symbol;Acc:HGNC:9669]
chr11	131892844	131893587	744	*	6.88	5.35	7.61	-2.26	5.65e-10	1.64e-07	Intron (ENST00000374791/ENSG00000182667, intron 1 of 7)	131877680	131897108	19429	2	ENSG00000238117	ENST00000419440	3521	NA	AP000844.2	antisense	novel transcript
chr9	118729887	118730557	671	*	7.02	5.48	7.75	-2.26	3.79e-09	8.99e-07	Distal Intergenic	118740563	118745312	4750	1	ENSG00000235201	ENST00000456032	-10006	LINC02578	LINC02578	lincRNA	long intergenic non-protein coding RNA 2578 [Source:HGNC Symbol;Acc:HGNC:53750]
chr3	69710078	69710865	788	*	5.88	4.35	6.6	-2.26	6.92e-07	8.62e-05	Distal Intergenic	69739435	69968336	228902	1	ENSG00000187098	ENST00000352241	-28570	MITF	MITF	protein_coding	melanocyte inducing transcription factor [Source:HGNC Symbol;Acc:HGNC:7105]
chrX	95290424	95291154	731	*	6.46	4.92	7.18	-2.26	1.21e-06	0.000138	Distal Intergenic	95453369	95453581	213	1	ENSG00000271094	ENST00000604390	-162215	NA	AL022161.1	processed_pseudogene	VAMP (vesicle-associated membrane protein)-associated protein A, 33kDa (VAPA) pseudogene
chr10	30736709	30737413	705	*	6.87	5.34	7.59	-2.26	1.5e-06	0.000165	Distal Intergenic	30723251	30723740	490	1	ENSG00000230720	ENST00000416310	13458	NA	AL451107.1	lincRNA	NA
chr7	5435593	5436332	740	*	5.97	4.44	6.7	-2.26	3.93e-06	0.000368	Intron (ENST00000415009/ENSG00000155034, intron 6 of 6)	5426277	5428927	2651	2	ENSG00000234432	ENST00000610122	-6666	NA	AC092171.3	lincRNA	uncharacterized LOC100129484 [Source:NCBI gene;Acc:100129484]
chr5	41797666	41798616	951	*	7.33	5.8	8.05	-2.25	2e-10	6.33e-08	Intron (ENST00000196371/ENSG00000083720, intron 11 of 16)	41749527	41794643	45117	2	ENSG00000083720	ENST00000513081	-3023	OXCT1	OXCT1	protein_coding	3-oxoacid CoA-transferase 1 [Source:HGNC Symbol;Acc:HGNC:8527]
chr6	15735550	15736736	1187	*	7.05	5.52	7.78	-2.25	1.58e-09	4.09e-07	Distal Intergenic	15522843	15663058	140216	2	ENSG00000047579	ENST00000513680	-72492	DTNBP1	DTNBP1	protein_coding	dystrobrevin binding protein 1 [Source:HGNC Symbol;Acc:HGNC:17328]
chr4	85393135	85393563	429	*	5.44	3.91	6.16	-2.25	2.78e-06	0.000278	Distal Intergenic	85475114	86002670	527557	1	ENSG00000138639	ENST00000395184	-81551	ARHGAP24	ARHGAP24	protein_coding	Rho GTPase activating protein 24 [Source:HGNC Symbol;Acc:HGNC:25361]
chr20	64193162	64193617	456	*	5.99	4.46	6.72	-2.25	3.91e-06	0.000366	Intron (ENST00000360149/ENSG00000196132, intron 2 of 15)	64164612	64191884	27273	1	ENSG00000196132	ENST00000610671	28550	MYT1	MYT1	protein_coding	myelin transcription factor 1 [Source:HGNC Symbol;Acc:HGNC:7622]
chr2	191066515	191066896	382	*	5.22	3.69	5.94	-2.25	5.39e-06	0.000468	3' UTR	191036178	191041683	5506	2	ENSG00000138378	ENST00000470708	-24832	STAT4	STAT4	protein_coding	signal transducer and activator of transcription 4 [Source:HGNC Symbol;Acc:HGNC:11365]
chr3	18237194	18237894	701	*	5.66	4.13	6.38	-2.25	1.21e-05	0.000906	Intron (ENST00000414318/ENSG00000131374, intron 1 of 8)	18349541	18351531	1991	2	ENSG00000182568	ENST00000476178	113637	SATB1	SATB1	protein_coding	SATB homeobox 1 [Source:HGNC Symbol;Acc:HGNC:10541]
chr2	154240905	154241333	429	*	5.07	3.54	5.79	-2.25	2.93e-05	0.00183	Intron (ENST00000392825/ENSG00000144278, intron 4 of 12)	154257567	154438676	181110	1	ENSG00000144278	ENST00000487047	-16234	GALNT13	GALNT13	protein_coding	polypeptide N-acetylgalactosaminyltransferase 13 [Source:HGNC Symbol;Acc:HGNC:23242]
chr9	22529529	22530013	485	*	5.4	3.87	6.12	-2.25	5.18e-05	0.00287	Distal Intergenic	22446841	22455740	8900	1	ENSG00000176399	ENST00000325870	82688	DMRTA1	DMRTA1	protein_coding	DMRT like family A1 [Source:HGNC Symbol;Acc:HGNC:13826]
chr9	129989014	129989504	491	*	6.47	4.95	7.19	-2.24	1.58e-08	3.24e-06	Intron (ENST00000446176/ENSG00000187239, intron 2 of 16)	129895268	129994867	99600	2	ENSG00000187239	ENST00000449089	5363	FNBP1	FNBP1	protein_coding	formin binding protein 1 [Source:HGNC Symbol;Acc:HGNC:17069]
chr14	73233496	73234086	591	*	6.34	4.83	7.07	-2.24	1.11e-07	1.77e-05	Distal Intergenic	73237497	73274637	37141	1	ENSG00000100767	ENST00000644200	-3411	PAPLN	PAPLN	protein_coding	papilin, proteoglycan like sulfated glycoprotein [Source:HGNC Symbol;Acc:HGNC:19262]
chr5	60210799	60211300	502	*	6.12	4.61	6.84	-2.24	2.51e-07	3.6e-05	Intron (ENST00000502484/ENSG00000113448, intron 1 of 16)	59986398	60262559	276162	2	ENSG00000113448	ENST00000509368	51259	PDE4D	PDE4D	protein_coding	phosphodiesterase 4D [Source:HGNC Symbol;Acc:HGNC:8783]
chr1	78967001	78967402	402	*	5.65	4.13	6.38	-2.24	1.75e-06	0.000188	Intron (ENST00000370742/ENSG00000162618, intron 2 of 14)	78891154	79006654	115501	2	ENSG00000162618	ENST00000640664	39252	ADGRL4	ADGRL4	protein_coding	adhesion G protein-coupled receptor L4 [Source:HGNC Symbol;Acc:HGNC:20822]
chr1	55138850	55139183	334	*	5.17	3.66	5.89	-2.24	1e-05	0.000772	Exon (ENST00000294383/ENSG00000162402, exon 25 of 68)	55147649	55153917	6269	2	ENSG00000162402	ENST00000634589	14734	USP24	USP24	protein_coding	ubiquitin specific peptidase 24 [Source:HGNC Symbol;Acc:HGNC:12623]
chr13	101265822	101266219	398	*	5.68	4.16	6.4	-2.24	1.11e-05	0.000845	Intron (ENST00000251127/ENSG00000102452, intron 10 of 43)	101116440	101143221	26782	2	ENSG00000102452	ENST00000467264	-122601	NALCN	NALCN	protein_coding	sodium leak channel, non-selective [Source:HGNC Symbol;Acc:HGNC:19082]
chr3	77577084	77577790	707	*	5.51	3.99	6.23	-2.24	4.08e-05	0.00238	3' UTR	77588781	77618180	29400	1	ENSG00000185008	ENST00000490991	-10991	ROBO2	ROBO2	protein_coding	roundabout guidance receptor 2 [Source:HGNC Symbol;Acc:HGNC:10250]
chr5	119328377	119329465	1089	*	8.49	6.98	9.21	-2.23	1.76e-10	5.66e-08	Intron (ENST00000274456/ENSG00000145779, intron 1 of 1)	119333175	119393743	60569	1	ENSG00000145779	ENST00000513374	-3710	TNFAIP8	TNFAIP8	protein_coding	TNF alpha induced protein 8 [Source:HGNC Symbol;Acc:HGNC:17260]
chr4	84932165	84932999	835	*	5.81	4.3	6.53	-2.23	1.04e-06	0.000122	5' UTR	84965682	85006040	40359	1	ENSG00000180769	ENST00000624443	-32683	WDFY3-AS2	WDFY3-AS2	processed_transcript	WDFY3 antisense RNA 2 [Source:HGNC Symbol;Acc:HGNC:21603]
chr1	183942923	183943625	703	*	7.96	6.46	8.68	-2.22	9.05e-11	3.14e-08	Promoter (2-3kb)	183935837	183946618	10782	2	ENSG00000198756	ENST00000367521	2993	COLGALT2	COLGALT2	protein_coding	collagen beta(1-O)galactosyltransferase 2 [Source:HGNC Symbol;Acc:HGNC:16790]
chr5	149172271	149172788	518	*	7.16	5.66	7.88	-2.22	5.27e-08	9.38e-06	Intron (ENST00000326685/ENSG00000173210, intron 2 of 20)	149183549	149200620	17072	1	ENSG00000173210	ENST00000515796	-10761	ABLIM3	ABLIM3	protein_coding	actin binding LIM protein family member 3 [Source:HGNC Symbol;Acc:HGNC:29132]
chr11	60994505	60995043	539	*	6.27	4.77	6.99	-2.22	7.57e-07	9.35e-05	Intron (ENST00000313421/ENSG00000013725, intron 1 of 12)	60985061	60985167	107	2	ENSG00000207153	ENST00000384424	-9338	RNU6-933P	RNU6-933P	snRNA	RNA, U6 small nuclear 933, pseudogene [Source:HGNC Symbol;Acc:HGNC:47896]
chr6	11224293	11224935	643	*	6.87	5.36	7.59	-2.22	1.79e-06	0.000192	Intron (ENST00000500636/ENSG00000247925, intron 3 of 4)	11198308	11232658	34351	2	ENSG00000111859	ENST00000379433	7723	NEDD9	NEDD9	protein_coding	neural precursor cell expressed, developmentally down-regulated 9 [Source:HGNC Symbol;Acc:HGNC:7733]
chr2	56220290	56220882	593	*	5.17	3.67	5.89	-2.22	1.2e-05	0.000899	Intron (ENST00000607540/ENSG00000271894, intron 2 of 3)	56235217	56235330	114	2	ENSG00000199395	ENST00000362525	14448	RNA5SP93	RNA5SP93	rRNA_pseudogene	RNA, 5S ribosomal pseudogene 93 [Source:HGNC Symbol;Acc:HGNC:42891]
chr5	151745067	151745860	794	*	8.53	7.04	9.25	-2.21	1.79e-13	1.1e-10	Promoter (<=1kb)	151742822	151746563	3742	2	ENSG00000177556	ENST00000522145	703	ATOX1	ATOX1	protein_coding	antioxidant 1 copper chaperone [Source:HGNC Symbol;Acc:HGNC:798]
chr1	191813035	191813812	778	*	7.1	5.61	7.82	-2.21	4.25e-08	7.73e-06	Distal Intergenic	191858707	191866960	8254	2	ENSG00000223344	ENST00000432083	53148	NA	AL359081.1	lincRNA	novel transcript
chr7	66750396	66751075	680	*	6.46	4.96	7.18	-2.21	1.15e-07	1.83e-05	Promoter (1-2kb)	66748838	66749077	240	2	ENSG00000271064	ENST00000603786	-1319	NA	AC027644.2	processed_pseudogene	coiled-coil-helix-coiled-coil-helix domain containing 2, pseudogene
chr8	144012131	144012874	744	*	6.12	4.62	6.83	-2.21	2.71e-07	3.85e-05	Promoter (<=1kb)	143985891	144012772	26882	2	ENSG00000178685	ENST00000530478	0	PARP10	PARP10	protein_coding	poly(ADP-ribose) polymerase family member 10 [Source:HGNC Symbol;Acc:HGNC:25895]
chr2	39545826	39546422	597	*	5.8	4.32	6.52	-2.21	5.45e-07	6.99e-05	Intron (ENST00000426083/ENSG00000231312, intron 5 of 8)	39518675	39599539	80865	1	ENSG00000231312	ENST00000451547	27151	MAP4K3-DT	MAP4K3-DT	antisense	MAP4K3 divergent transcript [Source:HGNC Symbol;Acc:HGNC:54056]
chr17	833134	833739	606	*	5.69	4.2	6.41	-2.21	1.11e-06	0.000128	Intron (ENST00000575801/ENSG00000167693, intron 1 of 7)	800481	826001	25521	2	ENSG00000167693	ENST00000571684	-7133	NXN	NXN	protein_coding	nucleoredoxin [Source:HGNC Symbol;Acc:HGNC:18008]
chr12	125228593	125229127	535	*	5.73	4.23	6.44	-2.21	1.51e-06	0.000166	Intron (ENST00000418253/ENSG00000139364, intron 1 of 1)	125186836	125349978	163143	1	ENSG00000139364	ENST00000418253	41757	TMEM132B	TMEM132B	protein_coding	transmembrane protein 132B [Source:HGNC Symbol;Acc:HGNC:29397]
chr2	214737088	214737608	521	*	6.07	4.59	6.79	-2.2	4.89e-07	6.41e-05	Intron (ENST00000260947/ENSG00000138376, intron 9 of 10)	214728424	214731145	2722	2	ENSG00000138376	ENST00000471590	-5943	BARD1	BARD1	protein_coding	BRCA1 associated RING domain 1 [Source:HGNC Symbol;Acc:HGNC:952]
chr1	188691024	188691550	527	*	6.16	4.68	6.88	-2.2	1.47e-06	0.000163	Promoter (2-3kb)	188694320	188695111	792	1	ENSG00000231022	ENST00000417027	-2770	RPS3AP9	RPS3AP9	processed_pseudogene	ribosomal protein S3a pseudogene 9 [Source:HGNC Symbol;Acc:HGNC:36150]
chr7	85712018	85712367	350	*	5.27	3.79	5.99	-2.2	6.95e-06	0.000574	Distal Intergenic	85636013	85636344	332	2	ENSG00000227785	ENST00000438795	-75674	NA	AC092013.1	processed_pseudogene	leukemia NUP98 fusion partner 1 (LNP1) pseudogene
chr16	9660857	9661459	603	*	5.05	3.57	5.76	-2.2	2.09e-05	0.00141	Distal Intergenic	9666885	9676843	9959	2	ENSG00000260362	ENST00000561538	15384	NA	AC007218.1	lincRNA	novel transcript
chr3	56291231	56292343	1113	*	7.95	6.47	8.66	-2.19	1.93e-11	8.04e-09	Intron (ENST00000288221/ENSG00000187672, intron 3 of 17)	56185104	56185222	119	1	ENSG00000200238	ENST00000363368	106127	RNA5SP133	RNA5SP133	rRNA_pseudogene	RNA, 5S ribosomal pseudogene 133 [Source:HGNC Symbol;Acc:HGNC:43033]
chr4	152594918	152595386	469	*	5.93	4.45	6.65	-2.19	9.05e-07	0.000109	Distal Intergenic	152613875	152614333	459	2	ENSG00000240669	ENST00000496058	18947	NA	AC023424.1	processed_pseudogene	ribosomal protein S14 (RPS14) pseudogene
chr2	102251143	102251857	715	*	6.42	4.94	7.13	-2.19	9.54e-07	0.000113	Promoter (<=1kb)	102249857	102250255	399	2	ENSG00000205716	ENST00000421987	-888	FAM183DP	FAM183DP	processed_pseudogene	family with sequence similarity 183 member D, pseudogene [Source:HGNC Symbol;Acc:HGNC:51331]
chr2	143452999	143453358	360	*	6.14	4.67	6.86	-2.19	2.13e-06	0.000221	Intron (ENST00000295095/ENSG00000075884, intron 8 of 13)	143435314	143487479	52166	1	ENSG00000075884	ENST00000548929	17685	ARHGAP15	ARHGAP15	protein_coding	Rho GTPase activating protein 15 [Source:HGNC Symbol;Acc:HGNC:21030]
chr2	235051082	235051627	546	*	5.77	4.3	6.49	-2.19	6.36e-06	0.000532	Intron (ENST00000392011/ENSG00000130147, intron 4 of 5)	235084822	235088586	3765	2	ENSG00000226542	ENST00000444926	36959	NA	AC114814.1	lincRNA	novel transcript
chr2	5176725	5177229	505	*	5.7	4.22	6.41	-2.19	8.77e-06	0.000692	Distal Intergenic	5313740	5314134	395	2	ENSG00000228585	ENST00000436316	136905	NA	AC073143.1	processed_pseudogene	muscle RAS oncogene homolog (MRAS) pseudogene
chr2	1781265	1781854	590	*	5.91	4.43	6.62	-2.19	0.000131	0.00591	Distal Intergenic	1789180	1792783	3604	2	ENSG00000186487	ENST00000650593	10929	MYT1L	MYT1L	protein_coding	myelin transcription factor 1 like [Source:HGNC Symbol;Acc:HGNC:7623]
chr7	122975333	122975706	374	*	6.13	4.67	6.84	-2.18	4.1e-06	0.000381	Distal Intergenic	122994704	122995700	997	2	ENSG00000128519	ENST00000249284	19994	TAS2R16	TAS2R16	protein_coding	taste 2 receptor member 16 [Source:HGNC Symbol;Acc:HGNC:14921]
chr18	57567681	57568551	871	*	6.59	5.13	7.3	-2.17	7.65e-08	1.29e-05	Exon (ENST00000585747/ENSG00000066926, exon 5 of 5)	57551175	57559215	8041	2	ENSG00000066926	ENST00000591977	-8466	FECH	FECH	protein_coding	ferrochelatase [Source:HGNC Symbol;Acc:HGNC:3647]
chr5	77431418	77431941	524	*	5.49	4.03	6.2	-2.17	2.26e-05	0.0015	Promoter (1-2kb)	77425970	77432955	6986	2	ENSG00000164253	ENST00000514878	1014	WDR41	WDR41	protein_coding	WD repeat domain 41 [Source:HGNC Symbol;Acc:HGNC:25601]
chr14	88006139	88006790	652	*	6.49	5.03	7.2	-2.17	2.63e-05	0.00168	Promoter (1-2kb)	88005124	88014811	9688	1	ENSG00000140030	ENST00000267549	1015	GPR65	GPR65	protein_coding	G protein-coupled receptor 65 [Source:HGNC Symbol;Acc:HGNC:4517]
chr4	84486354	84486762	409	*	5.42	3.97	6.13	-2.17	7.27e-05	0.00374	Distal Intergenic	84491987	84496950	4964	2	ENSG00000163623	ENST00000515820	10188	NKX6-1	NKX6-1	protein_coding	NK6 homeobox 1 [Source:HGNC Symbol;Acc:HGNC:7839]
chr10	50703119	50703422	304	*	5.58	4.11	6.29	-2.17	0.000192	0.00784	Downstream (1-2kb)	50705380	50708906	3527	2	ENSG00000230011	ENST00000454614	5484	CTSLP4	CTSLP4	unprocessed_pseudogene	cathepsin L pseudogene 4 [Source:HGNC Symbol;Acc:HGNC:23645]
chr14	38209001	38209870	870	*	6.24	4.79	6.95	-2.16	2.18e-07	3.19e-05	Promoter (1-2kb)	38207999	38213067	5069	1	ENSG00000139874	ENST00000267377	1002	SSTR1	SSTR1	protein_coding	somatostatin receptor 1 [Source:HGNC Symbol;Acc:HGNC:11330]
chr1	3372174	3372794	621	*	5.74	4.29	6.44	-2.16	3.44e-06	0.00033	Intron (ENST00000511072/ENSG00000142611, intron 3 of 15)	3396491	3434293	37803	1	ENSG00000142611	ENST00000509860	-23697	PRDM16	PRDM16	protein_coding	PR/SET domain 16 [Source:HGNC Symbol;Acc:HGNC:14000]
chr2	214547898	214548440	543	*	5.76	4.31	6.47	-2.16	4.58e-06	0.000414	Intron (ENST00000312504/ENSG00000174453, intron 3 of 3)	214510196	214536890	26695	1	ENSG00000224257	ENST00000416430	37702	VWC2L-IT1	VWC2L-IT1	sense_intronic	VWC2L intronic transcript 1 [Source:HGNC Symbol;Acc:HGNC:41508]
chr3	98927812	98928775	964	*	5.96	4.51	6.67	-2.16	4.7e-06	0.00042	Intron (ENST00000474798/ENSG00000239462, intron 2 of 3)	98908459	98908564	106	1	ENSG00000207331	ENST00000384601	19353	RNU6-1263P	RNU6-1263P	snRNA	RNA, U6 small nuclear 1263, pseudogene [Source:HGNC Symbol;Acc:HGNC:48226]
chr4	40180956	40181690	735	*	5.42	3.97	6.13	-2.16	4.82e-06	0.000429	Distal Intergenic	40191053	40243995	52943	1	ENSG00000168421	ENST00000505618	-9363	RHOH	RHOH	protein_coding	ras homolog family member H [Source:HGNC Symbol;Acc:HGNC:686]
chr17	51961970	51962697	728	*	6.1	4.64	6.81	-2.16	6.2e-06	0.000525	Intron (ENST00000570565/ENSG00000154975, intron 2 of 8)	51630320	52158063	527744	2	ENSG00000154975	ENST00000571371	195366	CA10	CA10	protein_coding	carbonic anhydrase 10 [Source:HGNC Symbol;Acc:HGNC:1369]
chr14	56963250	56963706	457	*	6.04	4.59	6.75	-2.16	7.99e-06	0.000638	Intron (ENST00000554725/ENSG00000248550, intron 2 of 3)	56978409	56979621	1213	1	ENSG00000243388	ENST00000467870	-14703	RPL3P3	RPL3P3	processed_pseudogene	ribosomal protein L3 pseudogene 3 [Source:HGNC Symbol;Acc:HGNC:23550]
chr8	38903404	38903944	541	*	8.1	6.66	8.8	-2.15	1.7e-09	4.36e-07	Promoter (1-2kb)	38901803	38971956	70154	1	ENSG00000169499	ENST00000616834	1601	PLEKHA2	PLEKHA2	protein_coding	pleckstrin homology domain containing A2 [Source:HGNC Symbol;Acc:HGNC:14336]
chr10	81034290	81034854	565	*	6.46	5.02	7.17	-2.15	1.61e-07	2.45e-05	Distal Intergenic	80940665	80941201	537	2	ENSG00000227209	ENST00000429678	-93089	WARS2P1	WARS2P1	processed_pseudogene	tryptophanyl tRNA synthetase 2 pseudogene 1 [Source:HGNC Symbol;Acc:HGNC:45116]
chrX	24343306	24344167	862	*	5.87	4.43	6.57	-2.15	2.36e-06	0.000242	Distal Intergenic	24362761	24365378	2618	1	ENSG00000223731	ENST00000436466	-18594	SUPT20HL1	SUPT20HL1	processed_pseudogene	SUPT20H like 1 [Source:HGNC Symbol;Acc:HGNC:30773]
chr4	140103714	140104048	335	*	5.93	4.49	6.64	-2.15	7.77e-06	0.000624	Intron (ENST00000509479/ENSG00000196782, intron 1 of 4)	140128015	140134565	6551	1	ENSG00000250698	ENST00000509184	-23967	NA	AC131182.1	antisense	novel transcript
chr2	157229704	157230020	317	*	5.36	3.92	6.07	-2.15	9.37e-06	0.000733	Distal Intergenic	157210847	157211539	693	2	ENSG00000213194	ENST00000434574	-18165	CDK7P1	CDK7P1	processed_pseudogene	cyclin dependent kinase 7 pseudogene 1 [Source:HGNC Symbol;Acc:HGNC:18614]
chr2	62258023	62258524	502	*	5.35	3.91	6.06	-2.15	1.16e-05	0.000875	Distal Intergenic	62262387	62262671	285	2	ENSG00000239958	ENST00000468230	4147	RN7SL51P	RN7SL51P	misc_RNA	RNA, 7SL, cytoplasmic 51, pseudogene [Source:HGNC Symbol;Acc:HGNC:46067]
chr7	127870118	127870775	658	*	7.71	6.27	8.41	-2.14	2.06e-11	8.43e-09	Intron (ENST00000354725/ENSG00000197157, intron 12 of 23)	127857852	127858488	637	2	ENSG00000240579	ENST00000459978	-11630	NA	AC006529.1	processed_pseudogene	pseudogene similar to part of CD2 (cytoplasmic tail) binding protein 2 (CD2BP2)
chr9	38383154	38384170	1017	*	6.83	5.39	7.53	-2.14	1.13e-08	2.38e-06	Distal Intergenic	38392664	38398661	5998	1	ENSG00000137124	ENST00000377698	-8494	ALDH1B1	ALDH1B1	protein_coding	aldehyde dehydrogenase 1 family member B1 [Source:HGNC Symbol;Acc:HGNC:407]
chr1	222263775	222264291	517	*	6.28	4.85	6.99	-2.14	1.98e-07	2.95e-05	Promoter (<=1kb)	222261833	222262796	964	2	ENSG00000227613	ENST00000418582	-979	QRSL1P2	QRSL1P2	processed_pseudogene	QRSL1 pseudogene 2 [Source:HGNC Symbol;Acc:HGNC:43668]
chr1	198167511	198168572	1062	*	6.43	4.99	7.13	-2.14	5.75e-07	7.32e-05	Intron (ENST00000367385/ENSG00000151414, intron 1 of 9)	198157121	198256531	99411	1	ENSG00000151414	ENST00000367383	10390	NEK7	NEK7	protein_coding	NIMA related kinase 7 [Source:HGNC Symbol;Acc:HGNC:13386]
chrX	128759640	128760250	611	*	6.46	5.02	7.16	-2.14	1.61e-06	0.000175	Distal Intergenic	128714506	128715790	1285	1	ENSG00000218728	ENST00000416086	45134	KRT18P44	KRT18P44	processed_pseudogene	keratin 18 pseudogene 44 [Source:HGNC Symbol;Acc:HGNC:33414]
chr10	113879629	113880226	598	*	6.12	4.68	6.83	-2.14	3.46e-06	0.000332	Exon (ENST00000369301/ENSG00000196865, exon 4 of 11)	113854824	113858852	4029	1	ENSG00000196865	ENST00000468890	24805	NHLRC2	NHLRC2	protein_coding	NHL repeat containing 2 [Source:HGNC Symbol;Acc:HGNC:24731]
chr4	174334645	174335059	415	*	5.87	4.43	6.58	-2.14	6.63e-06	0.000552	Distal Intergenic	174308800	174316686	7887	1	ENSG00000164118	ENST00000508483	25845	CEP44	CEP44	protein_coding	centrosomal protein 44 [Source:HGNC Symbol;Acc:HGNC:29356]
chr2	65374658	65375153	496	*	5.69	4.25	6.4	-2.14	8.04e-06	0.000641	Promoter (2-3kb)	65313505	65377750	64246	2	ENSG00000198369	ENST00000452315	2597	SPRED2	SPRED2	protein_coding	sprouty related EVH1 domain containing 2 [Source:HGNC Symbol;Acc:HGNC:17722]
chr4	17786053	17786900	848	*	5.94	4.51	6.65	-2.14	8.79e-06	0.000692	Distal Intergenic	17629306	17781512	152207	2	ENSG00000047662	ENST00000265018	-4541	FAM184B	FAM184B	protein_coding	family with sequence similarity 184 member B [Source:HGNC Symbol;Acc:HGNC:29235]
chr11	8502457	8503190	734	*	5.67	4.24	6.38	-2.14	1.66e-05	0.00117	Intron (ENST00000315204/ENSG00000130413, intron 2 of 13)	8461849	8477283	15435	2	ENSG00000130413	ENST00000457885	-25174	STK33	STK33	protein_coding	serine/threonine kinase 33 [Source:HGNC Symbol;Acc:HGNC:14568]
chr8	31503330	31504162	833	*	6.88	5.46	7.58	-2.13	6.91e-07	8.62e-05	Distal Intergenic	31497423	31498612	1190	1	ENSG00000253275	ENST00000520391	5907	NA	AC068672.1	lincRNA	novel transcript
chr4	102598686	102599748	1063	*	6.92	5.5	7.63	-2.13	1.29e-06	0.000146	Intron (ENST00000226574/ENSG00000109320, intron 15 of 23)	102593249	102596307	3059	1	ENSG00000109320	ENST00000504044	5437	NFKB1	NFKB1	protein_coding	nuclear factor kappa B subunit 1 [Source:HGNC Symbol;Acc:HGNC:7794]
chr11	12985955	12987033	1079	*	6.86	5.44	7.57	-2.13	6.04e-06	0.000515	Promoter (1-2kb)	12980487	12984292	3806	2	ENSG00000251381	ENST00000529328	-1663	LINC00958	LINC00958	lincRNA	long intergenic non-protein coding RNA 958 [Source:HGNC Symbol;Acc:HGNC:48671]
chr6	152036537	152037048	512	*	5.99	4.57	6.69	-2.13	7.49e-06	0.000608	Intron (ENST00000440973/ENSG00000091831, intron 7 of 9)	152112759	152118397	5639	1	ENSG00000284615	ENST00000641922	-75711	NA	AL078582.1	sense_intronic	novel transcript, sense intronic to ESR1
chr10	63055832	63056282	451	*	5.6	4.17	6.3	-2.13	2.29e-05	0.00152	Distal Intergenic	63110139	63110246	108	1	ENSG00000199446	ENST00000362576	-53857	RNU6-543P	RNU6-543P	snRNA	RNA, U6 small nuclear 543, pseudogene [Source:HGNC Symbol;Acc:HGNC:47506]
chr2	149160551	149161752	1202	*	6.84	5.42	7.54	-2.12	1.04e-07	1.67e-05	Exon (ENST00000409642/ENSG00000150556, exon 3 of 7)	149142036	149215262	73227	1	ENSG00000150556	ENST00000498249	18515	LYPD6B	LYPD6B	protein_coding	LY6/PLAUR domain containing 6B [Source:HGNC Symbol;Acc:HGNC:27018]
chr3	86990589	86991649	1061	*	6.82	5.4	7.52	-2.12	1.77e-07	2.67e-05	Promoter (<=1kb)	86937969	86991107	53139	2	ENSG00000206538	ENST00000398399	0	VGLL3	VGLL3	protein_coding	vestigial like family member 3 [Source:HGNC Symbol;Acc:HGNC:24327]
chr3	149468680	149469223	544	*	6.46	5.04	7.16	-2.12	5.49e-07	7.02e-05	Distal Intergenic	149464839	149465201	363	2	ENSG00000239408	ENST00000490852	-3479	NA	AC108751.1	processed_pseudogene	pseudogene similar to part of chromosome 10 open reading frame 88 C10orf88
chr10	78249983	78251257	1275	*	6.55	5.13	7.25	-2.12	3.6e-06	0.000342	Promoter (1-2kb)	78248808	78353336	104529	1	ENSG00000230417	ENST00000432742	1175	LINC00856	LINC00595	lincRNA	long intergenic non-protein coding RNA 595 [Source:HGNC Symbol;Acc:HGNC:31430]
chr10	78249983	78251257	1275	*	6.55	5.13	7.25	-2.12	3.6e-06	0.000342	Promoter (1-2kb)	78248808	78353336	104529	1	ENSG00000230417	ENST00000432742	1175	LINC00595	LINC00595	lincRNA	long intergenic non-protein coding RNA 595 [Source:HGNC Symbol;Acc:HGNC:31430]
chr2	202609479	202609999	521	*	5.51	4.09	6.21	-2.12	7.34e-06	0.0006	Distal Intergenic	202614214	202614704	491	1	ENSG00000223619	ENST00000411522	-4215	MTCO1P17	MTCO1P17	unprocessed_pseudogene	MT-CO1 pseudogene 17 [Source:HGNC Symbol;Acc:HGNC:52019]
chr1	209404864	209405659	796	*	5.87	4.45	6.58	-2.12	9.8e-06	0.000763	Distal Intergenic	209428820	209432537	3718	1	ENSG00000230937	ENST00000429156	-23161	MIR205HG	MIR205HG	processed_transcript	MIR205 host gene [Source:HGNC Symbol;Acc:HGNC:43562]
chr2	55896761	55897186	426	*	5.22	3.79	5.92	-2.12	2.76e-05	0.00175	Intron (ENST00000394555/ENSG00000115380, intron 4 of 10)	55866907	55917780	50874	2	ENSG00000115380	ENST00000634374	20594	EFEMP1	EFEMP1	protein_coding	EGF containing fibulin extracellular matrix protein 1 [Source:HGNC Symbol;Acc:HGNC:3218]
chr15	62647513	62647781	269	*	5.41	3.99	6.11	-2.12	7.74e-05	0.00394	Promoter (2-3kb)	62649999	62658174	8176	1	ENSG00000171914	ENST00000474847	-2218	TLN2	TLN2	protein_coding	talin 2 [Source:HGNC Symbol;Acc:HGNC:15447]
chr14	71398675	71399543	869	*	8.3	6.89	9	-2.11	1.32e-12	6.83e-10	Promoter (<=1kb)	71398337	71398407	71	1	ENSG00000207444	ENST00000384713	338	SNORD56B	SNORD56B	snoRNA	small nucleolar RNA, C/D box 56B [Source:HGNC Symbol;Acc:HGNC:19771]
chr4	152352452	152353539	1088	*	7.18	5.77	7.88	-2.11	3.98e-10	1.19e-07	Promoter (<=1kb)	152321263	152352768	31506	2	ENSG00000109670	ENST00000393956	0	FBXW7	FBXW7	protein_coding	F-box and WD repeat domain containing 7 [Source:HGNC Symbol;Acc:HGNC:16712]
chr19	15532932	15533644	713	*	5.89	4.48	6.59	-2.11	3.39e-06	0.000325	Intron (ENST00000269703/ENSG00000171954, intron 4 of 13)	15525333	15552316	26984	1	ENSG00000171954	ENST00000601005	7599	CYP4F22	CYP4F22	protein_coding	cytochrome P450 family 4 subfamily F member 22 [Source:HGNC Symbol;Acc:HGNC:26820]
chr14	20657654	20658021	368	*	5.79	4.37	6.49	-2.11	6.27e-06	0.000529	Distal Intergenic	20640696	20641691	996	2	ENSG00000181803	ENST00000320704	-15963	OR6S1	OR6S1	protein_coding	olfactory receptor family 6 subfamily S member 1 [Source:HGNC Symbol;Acc:HGNC:15363]
chr4	155025977	155026505	529	*	5.99	4.58	6.69	-2.11	1.24e-05	0.000926	Distal Intergenic	155173716	155360298	186583	1	ENSG00000250910	ENST00000630664	-147211	NA	AC097467.3	antisense	NA
chr7	37656855	37657955	1101	*	7.7	6.29	8.4	-2.1	2.7e-08	5.2e-06	Distal Intergenic	37683796	37833788	149993	1	ENSG00000187037	ENST00000461610	-25841	GPR141	GPR141	protein_coding	G protein-coupled receptor 141 [Source:HGNC Symbol;Acc:HGNC:19997]
chr1	69551514	69552313	800	*	5.9	4.5	6.59	-2.1	1.47e-06	0.000163	Distal Intergenic	69568398	70123488	555091	1	ENSG00000033122	ENST00000310961	-16085	LRRC7	LRRC7	protein_coding	leucine rich repeat containing 7 [Source:HGNC Symbol;Acc:HGNC:18531]
chr17	39094457	39095088	632	*	6.1	4.69	6.79	-2.1	2.79e-06	0.000279	Intron (ENST00000578423/ENSG00000263818, intron 3 of 4)	39096868	39107468	10601	2	ENSG00000161381	ENST00000444435	12380	PLXDC1	PLXDC1	protein_coding	plexin domain containing 1 [Source:HGNC Symbol;Acc:HGNC:20945]
chr2	7744751	7745289	539	*	7.96	6.57	8.66	-2.09	1.16e-08	2.42e-06	Distal Intergenic	7736438	7737095	658	2	ENSG00000229405	ENST00000433998	-7656	NA	AC092580.1	processed_pseudogene	proteasome (prosome, macropain) subunit, beta type, 1 (PSMB1) pseudogene
chr21	28480260	28480851	592	*	6.71	5.31	7.4	-2.09	7.98e-08	1.34e-05	Intron (ENST00000433310/ENSG00000232855, intron 3 of 4)	28539318	28540355	1038	1	ENSG00000226935	ENST00000412526	-58467	LINC00161	LINC00161	lincRNA	long intergenic non-protein coding RNA 161 [Source:HGNC Symbol;Acc:HGNC:17138]
chr1	63667266	63668568	1303	*	6.73	5.33	7.43	-2.09	3.56e-07	4.84e-05	Distal Intergenic	63655743	63656047	305	1	ENSG00000244256	ENST00000489463	11523	RN7SL130P	RN7SL130P	misc_RNA	RNA, 7SL, cytoplasmic 130, pseudogene [Source:HGNC Symbol;Acc:HGNC:46146]
chr3	175495340	175495907	568	*	6.8	5.41	7.5	-2.09	5.03e-07	6.52e-05	Intron (ENST00000454872/ENSG00000177694, intron 9 of 13)	175397247	175397348	102	2	ENSG00000199792	ENST00000362922	-97992	RNU6-1233P	RNU6-1233P	snRNA	RNA, U6 small nuclear 1233, pseudogene [Source:HGNC Symbol;Acc:HGNC:48196]
chr4	99841257	99841644	388	*	6.09	4.69	6.78	-2.09	7.95e-06	0.000636	Promoter (2-3kb)	99844138	99844696	559	1	ENSG00000279913	ENST00000624114	-2494	NA	AP001962.1	TEC	TEC
chr1	185197789	185198519	731	*	5.49	4.1	6.19	-2.09	2.13e-05	0.00143	Intron (ENST00000367501/ENSG00000116668, intron 10 of 18)	185171335	185171710	376	2	ENSG00000231084	ENST00000413694	-26079	RPL22P24	RPL22P24	processed_pseudogene	ribosomal protein L22 pseudogene 24 [Source:HGNC Symbol;Acc:HGNC:53758]
chr2	157566260	157566906	647	*	5.2	3.81	5.9	-2.09	2.32e-05	0.00153	Intron (ENST00000243349/ENSG00000123612, intron 2 of 8)	157533742	157597560	63819	2	ENSG00000123612	ENST00000409680	30654	ACVR1C	ACVR1C	protein_coding	activin A receptor type 1C [Source:HGNC Symbol;Acc:HGNC:18123]
chr5	160921832	160922573	742	*	6.1	4.71	6.8	-2.09	4.35e-05	0.0025	Distal Intergenic	160931778	160938626	6849	2	ENSG00000253417	ENST00000518580	16053	LINC02159	LINC02159	lincRNA	long intergenic non-protein coding RNA 2159 [Source:HGNC Symbol;Acc:HGNC:27749]
chr16	6938238	6938908	671	*	5.19	3.79	5.88	-2.09	4.76e-05	0.00269	Intron (ENST00000641259/ENSG00000078328, intron 6 of 19)	6873899	6874005	107	1	ENSG00000200869	ENST00000363999	64339	RNU6-457P	RNU6-457P	snRNA	RNA, U6 small nuclear 457, pseudogene [Source:HGNC Symbol;Acc:HGNC:47420]
chr10	103677907	103678717	811	*	7.35	5.96	8.04	-2.08	1.91e-10	6.1e-08	Intron (ENST00000369774/ENSG00000107957, intron 6 of 14)	103673158	103673265	108	1	ENSG00000222503	ENST00000410571	4749	NA	RF00019	misc_RNA	NA
chr6	76683863	76684529	667	*	7.48	6.1	8.18	-2.08	3.25e-07	4.49e-05	Distal Intergenic	76660486	76662770	2285	1	ENSG00000231762	ENST00000440811	23377	NA	AL590426.1	processed_pseudogene	novel pseudogene
chr2	191038078	191038762	685	*	6.14	4.76	6.83	-2.08	2.32e-06	0.000239	Promoter (2-3kb)	191036178	191041683	5506	2	ENSG00000138378	ENST00000470708	2921	STAT4	STAT4	protein_coding	signal transducer and activator of transcription 4 [Source:HGNC Symbol;Acc:HGNC:11365]
chrX	139787578	139787953	376	*	6.11	4.73	6.81	-2.08	1.14e-05	0.000865	Promoter (1-2kb)	139782557	139789430	6874	2	ENSG00000101974	ENST00000422228	1477	ATP11C	ATP11C	protein_coding	ATPase phospholipid transporting 11C [Source:HGNC Symbol;Acc:HGNC:13554]
chr4	55617741	55618301	561	*	5.85	4.46	6.54	-2.08	1.61e-05	0.00115	Intron (ENST00000511469/ENSG00000109255, intron 2 of 8)	55599152	55630462	31311	2	ENSG00000109255	ENST00000509371	12161	NMU	NMU	protein_coding	neuromedin U [Source:HGNC Symbol;Acc:HGNC:7859]
chr6	64186439	64186954	516	*	6.26	4.87	6.95	-2.08	1.71e-05	0.0012	Intron (ENST00000503581/ENSG00000188107, intron 31 of 42)	63744111	64066376	322266	2	ENSG00000188107	ENST00000398580	-120063	EYS	EYS	protein_coding	eyes shut homolog [Source:HGNC Symbol;Acc:HGNC:21555]
chr2	58066765	58067218	454	*	5.52	4.14	6.21	-2.08	2.63e-05	0.00168	Intron (ENST00000648897/ENSG00000028116, intron 7 of 18)	58046875	58084927	38053	1	ENSG00000028116	ENST00000428021	19890	VRK2	VRK2	protein_coding	VRK serine/threonine kinase 2 [Source:HGNC Symbol;Acc:HGNC:12719]
chr3	103544112	103544530	419	*	5.18	3.79	5.87	-2.08	4.07e-05	0.00238	Distal Intergenic	103538635	103540487	1853	2	ENSG00000240107	ENST00000478559	-3625	NA	AC046144.1	processed_pseudogene	synovial sarcoma, X breakpoint 2 interacting protein (SSX2IP) pseudogene
chr15	98187397	98188208	812	*	7.15	5.77	7.84	-2.07	1.45e-07	2.24e-05	Intron (ENST00000560360/ENSG00000259199, intron 3 of 3)	98122563	98131607	9045	2	ENSG00000259320	ENST00000559643	-55790	NA	AC022523.3	lincRNA	novel transcript
chr4	150591408	150592057	650	*	6.98	5.6	7.67	-2.07	2.03e-06	0.000212	Intron (ENST00000510413/ENSG00000198589, intron 38 of 56)	150264668	150583996	319329	2	ENSG00000198589	ENST00000648626	-7412	LRBA	LRBA	protein_coding	LPS responsive beige-like anchor protein [Source:HGNC Symbol;Acc:HGNC:1742]
chr2	101272388	101272859	472	*	5.25	3.87	5.94	-2.07	4.49e-05	0.00257	Promoter (<=1kb)	101271219	101272936	1718	2	ENSG00000163162	ENST00000485752	77	RNF149	RNF149	protein_coding	ring finger protein 149 [Source:HGNC Symbol;Acc:HGNC:23137]
chr10	110774029	110774710	682	*	8.88	7.5	9.57	-2.06	4.75e-13	2.75e-10	Intron (ENST00000369519/ENSG00000203867, intron 1 of 13)	110761142	110761242	101	1	ENSG00000199364	ENST00000362494	12887	RNA5SP327	RNA5SP327	rRNA_pseudogene	RNA, 5S ribosomal pseudogene 327 [Source:HGNC Symbol;Acc:HGNC:43227]
chr14	77059351	77059984	634	*	6.63	5.25	7.32	-2.06	5.58e-08	9.86e-06	Exon (ENST00000500215/ENSG00000246548, exon 2 of 4)	77074542	77076142	1601	2	ENSG00000258819	ENST00000556781	16158	LINC02289	LINC02289	lincRNA	long intergenic non-protein coding RNA 2289 [Source:HGNC Symbol;Acc:HGNC:53205]
chr2	233242121	233242874	754	*	7	5.63	7.69	-2.06	1.83e-07	2.75e-05	Intron (ENST00000431917/ENSG00000085978, intron 2 of 5)	233251571	233295673	44103	1	ENSG00000085978	ENST00000347464	-8697	ATG16L1	ATG16L1	protein_coding	autophagy related 16 like 1 [Source:HGNC Symbol;Acc:HGNC:21498]
chr4	145299149	145300011	863	*	6.92	5.55	7.61	-2.06	2.57e-07	3.68e-05	Distal Intergenic	145269810	145270558	749	2	ENSG00000240992	ENST00000487908	-28591	RPS23P4	RPS23P4	processed_pseudogene	ribosomal protein S23 pseudogene 4 [Source:HGNC Symbol;Acc:HGNC:36633]
chr14	29161634	29162391	758	*	6.93	5.56	7.61	-2.06	1.84e-06	0.000195	Distal Intergenic	28975836	29064993	89158	2	ENSG00000257523	ENST00000552028	-96641	LINC02326	LINC02326	lincRNA	long intergenic non-protein coding RNA 2326 [Source:HGNC Symbol;Acc:HGNC:53246]
chr5	142251325	142251946	622	*	5.82	4.46	6.51	-2.06	5.87e-06	0.000504	Distal Intergenic	142310442	142315790	5349	2	ENSG00000187678	ENST00000643792	63844	SPRY4	SPRY4	protein_coding	sprouty RTK signaling antagonist 4 [Source:HGNC Symbol;Acc:HGNC:15533]
chr5	68273612	68274266	655	*	5.61	4.24	6.3	-2.06	6.02e-06	0.000514	Exon (ENST00000521381/ENSG00000145675, exon 4 of 16)	68280240	68293346	13107	1	ENSG00000145675	ENST00000523807	-5974	PIK3R1	PIK3R1	protein_coding	phosphoinositide-3-kinase regulatory subunit 1 [Source:HGNC Symbol;Acc:HGNC:8979]
chr2	119429642	119430029	388	*	6.4	5.04	7.08	-2.05	8.45e-07	0.000103	Promoter (<=1kb)	119429901	119437599	7699	1	ENSG00000171227	ENST00000409826	0	TMEM37	TMEM37	protein_coding	transmembrane protein 37 [Source:HGNC Symbol;Acc:HGNC:18216]
chr1	187641122	187642180	1059	*	6.42	5.06	7.11	-2.05	9.86e-07	0.000117	Promoter (<=1kb)	187641226	187643860	2635	1	ENSG00000230426	ENST00000429725	0	ERVMER61-1	ERVMER61-1	lincRNA	endogenous retrovirus group MER61 member 1 [Source:HGNC Symbol;Acc:HGNC:27919]
chr17	33580275	33580774	500	*	5.45	4.08	6.14	-2.05	1.57e-05	0.00113	Promoter (<=1kb)	33580076	33624122	44047	1	ENSG00000265125	ENST00000579975	199	NA	AC011824.2	antisense	novel transcript, antisense ASIC2
chr7	36191836	36192572	737	*	5.49	4.13	6.18	-2.05	2.41e-05	0.00157	Intron (ENST00000242108/ENSG00000122547, intron 2 of 7)	36228621	36228884	264	2	ENSG00000228770	ENST00000447461	36312	NA	AC007327.1	processed_pseudogene	pseudogene similar to part of mitochondrially encoded NADH dehydrogenase 2 MT-ND2
chr9	3867965	3868499	535	*	5.78	4.41	6.46	-2.05	2.52e-05	0.00162	Intron (ENST00000324333/ENSG00000107249, intron 7 of 9)	3875584	3878809	3226	1	ENSG00000236724	ENST00000422150	-7085	NA	AL137071.1	antisense	novel transcript
chr1	233406877	233407365	489	*	5	3.64	5.69	-2.05	0.000149	0.00653	Distal Intergenic	233375783	233385147	9365	1	ENSG00000143674	ENST00000366622	31094	MAP3K21	MAP3K21	protein_coding	mitogen-activated protein kinase kinase kinase 21 [Source:HGNC Symbol;Acc:HGNC:29798]
chr1	86788237	86788867	631	*	5.64	4.27	6.32	-2.05	0.000191	0.00781	Distal Intergenic	86784913	86785467	555	1	ENSG00000230721	ENST00000447415	3324	NA	AL049597.1	processed_pseudogene	ribosomal protein L17 (RPL17) pseudogene
chr1	93607809	93609385	1577	*	8.06	6.71	8.74	-2.04	9.41e-08	1.54e-05	Intron (ENST00000370247/ENSG00000137936, intron 1 of 9)	93561786	93614097	52312	2	ENSG00000137936	ENST00000370247	4712	BCAR3	BCAR3	protein_coding	BCAR3, NSP family adaptor protein [Source:HGNC Symbol;Acc:HGNC:973]
chr18	35694713	35695402	690	*	7.2	5.84	7.88	-2.04	6.99e-07	8.69e-05	Intron (ENST00000589189/ENSG00000141429, intron 8 of 10)	35716370	35717978	1609	1	ENSG00000267397	ENST00000590983	-20968	NA	AC090229.1	lincRNA	novel transcript
chr8	75797324	75798309	986	*	7.49	6.14	8.18	-2.04	1.55e-06	0.000168	Distal Intergenic	75539869	75566843	26975	1	ENSG00000164749	ENST00000396423	257455	HNF4G	HNF4G	protein_coding	hepatocyte nuclear factor 4 gamma [Source:HGNC Symbol;Acc:HGNC:5026]
chrX	144327133	144327820	688	*	6.82	5.46	7.51	-2.04	5.3e-06	0.000462	Distal Intergenic	144309132	144309693	562	1	ENSG00000235598	ENST00000441721	18001	RRM2P4	RRM2P4	processed_pseudogene	ribonucleotide reductase M2 polypeptide pseudogene 4 [Source:HGNC Symbol;Acc:HGNC:10456]
chr20	4998132	4998580	449	*	5.83	4.48	6.52	-2.04	7.93e-06	0.000635	Promoter (2-3kb)	4852356	5001499	149144	2	ENSG00000089057	ENST00000338244	2919	SLC23A2	SLC23A2	protein_coding	solute carrier family 23 member 2 [Source:HGNC Symbol;Acc:HGNC:10973]
chr3	179852103	179853700	1598	*	8.19	6.84	8.87	-2.03	2.59e-10	7.98e-08	Intron (ENST00000392649/ENSG00000114757, intron 5 of 11)	179875376	179881609	6234	1	ENSG00000243799	ENST00000466064	-21676	PEX5L-AS1	PEX5L-AS1	antisense	PEX5L antisense RNA 1 [Source:HGNC Symbol;Acc:HGNC:41251]
chr12	50187089	50187833	745	*	8.22	6.88	8.91	-2.03	3.73e-09	8.88e-07	Exon (ENST00000552061/ENSG00000257298, exon 2 of 2)	50185580	50191363	5784	2	ENSG00000257298	ENST00000552061	3530	NA	AC008147.2	sense_intronic	novel transcript, sense intronic to LIMA1
chr3	114504957	114505476	520	*	5.97	4.62	6.65	-2.03	1.28e-05	0.00095	Intron (ENST00000628886/ENSG00000242290, intron 2 of 2)	114387275	114500391	113117	2	ENSG00000181722	ENST00000486152	-4566	ZBTB20	ZBTB20	protein_coding	zinc finger and BTB domain containing 20 [Source:HGNC Symbol;Acc:HGNC:13503]
chr14	61620439	61620899	461	*	5.31	3.96	5.99	-2.03	2.32e-05	0.00153	Intron (ENST00000556347/ENSG00000258989, intron 3 of 3)	61647420	61654001	6582	1	ENSG00000232774	ENST00000556717	-26521	NA	FLJ22447	lincRNA	uncharacterized LOC400221 [Source:NCBI gene;Acc:400221]
chr7	88700749	88701263	515	*	5.29	3.94	5.97	-2.03	2.57e-05	0.00165	Distal Intergenic	88710631	88756725	46095	1	ENSG00000233420	ENST00000444032	-9368	NA	AC002127.2	lincRNA	novel transcript
chr6	95455853	95456294	442	*	4.84	3.5	5.53	-2.03	0.00012	0.00551	Distal Intergenic	95504182	95504496	315	1	ENSG00000219627	ENST00000407870	-47888	CYCSP17	CYCSP17	processed_pseudogene	cytochrome c, somatic pseudogene 17 [Source:HGNC Symbol;Acc:HGNC:24390]
chr5	29099324	29100426	1103	*	8.7	7.36	9.38	-2.02	2.08e-11	8.5e-09	Distal Intergenic	29104880	29105438	559	1	ENSG00000248687	ENST00000512207	-4454	NA	AC024589.1	unprocessed_pseudogene	aldehyde dehydrogenase 6 family, member A1 (ALDH6A1) pseudogene
chr5	59161482	59162073	592	*	6.2	4.87	6.88	-2.02	1.31e-06	0.000148	Intron (ENST00000340635/ENSG00000113448, intron 5 of 14)	59174350	59215935	41586	2	ENSG00000113448	ENST00000515324	53862	PDE4D	PDE4D	protein_coding	phosphodiesterase 4D [Source:HGNC Symbol;Acc:HGNC:8783]
chr9	74052264	74052858	595	*	5.97	4.63	6.65	-2.02	1.47e-05	0.00107	Distal Intergenic	73870896	73873297	2402	2	ENSG00000223368	ENST00000450410	-178967	NA	AL513124.1	processed_pseudogene	novel pseudogene
chr13	106122304	106122754	451	*	5.14	3.8	5.82	-2.02	0.000192	0.00785	Distal Intergenic	106155372	106155490	119	2	ENSG00000222682	ENST00000410750	32736	RNA5SP38	RNA5SP38	rRNA_pseudogene	RNA, 5S ribosomal pseudogene 38 [Source:HGNC Symbol;Acc:HGNC:42614]
chr15	97903999	97904500	502	*	5.54	4.2	6.22	-2.02	0.000213	0.00846	Distal Intergenic	97876289	97878386	2098	1	ENSG00000259870	ENST00000562480	27710	NA	AC024651.2	lincRNA	novel transcript
chr4	83993295	83994176	882	*	6.32	4.99	7	-2.01	4.78e-06	0.000425	Intron (ENST00000513489/ENSG00000250546, intron 3 of 5)	84147733	84149288	1556	2	ENSG00000250546	ENST00000510016	155112	NA	AC079160.1	processed_transcript	NA
chr10	78236274	78237039	766	*	6.41	5.08	7.09	-2.01	0.000171	0.00717	Promoter (1-2kb)	78238255	78675109	436855	1	ENSG00000282863	ENST00000421324	-1216	NA	AC012560.1	lincRNA	novel transcript
chr3	170564075	170564874	800	*	7.23	5.91	7.91	-2	1.79e-08	3.6e-06	Intron (ENST00000486975/ENSG00000285218, intron 2 of 3)	170570090	170586027	15938	2	ENSG00000013293	ENST00000466168	21153	SLC7A14	SLC7A14	protein_coding	solute carrier family 7 member 14 [Source:HGNC Symbol;Acc:HGNC:29326]
chr9	20288843	20289646	804	*	6.62	5.3	7.3	-2	2.69e-06	0.00027	Distal Intergenic	20331446	20332277	832	1	ENSG00000237434	ENST00000414056	-41800	NA	AL512635.1	processed_pseudogene	survival of motor neuron 1, telomeric (SMN1) pseudogene
chr20	9928342	9928941	600	*	6.62	5.29	7.3	-2	2.8e-06	0.000279	Distal Intergenic	9986088	10007116	21029	1	ENSG00000243961	ENST00000449270	-57147	PARAL1	PARAL1	lincRNA	PPARG activating RBM14 associated lncRNA 1 [Source:HGNC Symbol;Acc:HGNC:53772]
chrX	134685484	134686120	637	*	6.12	4.79	6.8	-2	3.95e-06	0.000369	Intron (ENST00000476971/ENSG00000170965, intron 1 of 2)	134565838	134658483	92646	2	ENSG00000170965	ENST00000359237	-27001	PLAC1	PLAC1	protein_coding	placenta specific 1 [Source:HGNC Symbol;Acc:HGNC:9044]
chr3	197427943	197428593	651	*	6.61	5.29	7.29	-2	5.92e-06	0.000507	Distal Intergenic	197450327	197456654	6328	2	ENSG00000229912	ENST00000445908	28061	NA	AC128709.1	lincRNA	novel transcript
chr21	36097480	36098323	844	*	6.26	4.93	6.94	-2	6.35e-06	0.000532	Exon (ENST00000535199/ENSG00000230212, exon 2 of 4)	36104881	36109690	4810	1	ENSG00000233393	ENST00000422473	-6558	NA	AP000688.2	lincRNA	novel transcript
chr12	104467325	104467843	519	*	6.09	4.76	6.77	-2	7.18e-06	0.000591	Intron (ENST00000547956/ENSG00000171310, intron 1 of 1)	104457001	104602147	145147	1	ENSG00000171310	ENST00000546689	10324	CHST11	CHST11	protein_coding	carbohydrate sulfotransferase 11 [Source:HGNC Symbol;Acc:HGNC:17422]
chr19	58059129	58059862	734	*	6.06	4.74	6.74	-2	9.64e-06	0.000752	Promoter (<=1kb)	58059239	58069405	10167	1	ENSG00000176293	ENST00000359978	0	ZNF135	ZNF135	protein_coding	zinc finger protein 135 [Source:HGNC Symbol;Acc:HGNC:12919]
chrX	131305889	131306399	511	*	5.6	4.28	6.27	-2	1.24e-05	0.00093	Intron (ENST00000370904/ENSG00000147255, intron 6 of 26)	131273511	131289429	15919	2	ENSG00000147255	ENST00000370903	-16460	IGSF1	IGSF1	protein_coding	immunoglobulin superfamily member 1 [Source:HGNC Symbol;Acc:HGNC:5948]
chr3	99872497	99873382	886	*	6.33	5.01	7	-2	4.34e-05	0.0025	Promoter (2-3kb)	99833217	99876104	42888	2	ENSG00000168386	ENST00000471562	2722	FILIP1L	FILIP1L	protein_coding	filamin A interacting protein 1 like [Source:HGNC Symbol;Acc:HGNC:24589]
chr10	106830630	106831010	381	*	5.17	3.85	5.85	-2	5.43e-05	0.00298	Intron (ENST00000263054/ENSG00000108018, intron 2 of 25)	106573671	106956583	382913	2	ENSG00000108018	ENST00000612154	125573	SORCS1	SORCS1	protein_coding	sortilin related VPS10 domain containing receptor 1 [Source:HGNC Symbol;Acc:HGNC:16697]
chr2	230944103	230944618	516	*	5.21	3.88	5.88	-2	7.24e-05	0.00373	Intron (ENST00000392039/ENSG00000135898, intron 1 of 1)	230957593	230957950	358	1	ENSG00000235013	ENST00000452636	-12975	COX20P2	COX20P2	processed_pseudogene	COX20, cytochrome c oxidase assembly factor pseudogene 2 [Source:HGNC Symbol;Acc:HGNC:43772]
chr11	73324878	73325711	834	*	7.98	6.67	8.66	-1.99	5.86e-12	2.75e-09	Intron (ENST00000263674/ENSG00000110237, intron 1 of 20)	73311565	73347195	35631	1	ENSG00000110237	ENST00000544519	13313	ARHGEF17	ARHGEF17	protein_coding	Rho guanine nucleotide exchange factor 17 [Source:HGNC Symbol;Acc:HGNC:21726]
chr13	85650896	85651844	949	*	6.65	5.33	7.32	-1.99	3.5e-07	4.76e-05	Distal Intergenic	85693937	85783203	89267	2	ENSG00000285834	ENST00000647840	131359	NA	AL356413.1	lincRNA	novel transcript
chr8	75936683	75937341	659	*	7.02	5.71	7.7	-1.99	6.33e-07	7.99e-05	Distal Intergenic	76265543	76265732	190	2	ENSG00000222231	ENST00000410299	328391	RNU2-54P	RNU2-54P	snRNA	RNA, U2 small nuclear 54, pseudogene [Source:HGNC Symbol;Acc:HGNC:48547]
chrX	17549236	17549726	491	*	6.54	5.23	7.22	-1.99	9.98e-07	0.000118	Intron (ENST00000380060/ENSG00000188158, intron 1 of 7)	17552349	17557387	5039	2	ENSG00000230020	ENST00000452788	7661	NHS-AS1	NHS-AS1	antisense	NHS antisense RNA 1 [Source:HGNC Symbol;Acc:HGNC:40403]
chr2	2543138	2543559	422	*	4.93	3.62	5.6	-1.99	0.000124	0.00568	Distal Intergenic	2641989	2656630	14642	2	ENSG00000234929	ENST00000414065	113071	NA	AC018685.2	lincRNA	novel transcript
chr13	47190689	47191209	521	*	5.36	4.05	6.04	-1.99	0.000163	0.00694	Distal Intergenic	47307082	47307301	220	1	ENSG00000234590	ENST00000420444	-115873	GNG5P5	GNG5P5	processed_pseudogene	G protein subunit gamma 5 pseudogene 5 [Source:HGNC Symbol;Acc:HGNC:33554]
chr6	35601326	35602579	1254	*	7.41	6.11	8.08	-1.98	1.87e-07	2.79e-05	Intron (ENST00000539068/ENSG00000096060, intron 5 of 10)	35607628	35607934	307	1	ENSG00000218749	ENST00000407266	-5049	NA	AL033519.1	processed_pseudogene	ribosomal protein L36 (RPL36) pseudogene
chr3	132135499	132136316	818	*	6.73	5.43	7.4	-1.98	1.44e-06	0.000161	Intron (ENST00000512055/ENSG00000196353, intron 2 of 19)	132175402	132176711	1310	1	ENSG00000240854	ENST00000470499	-39086	NA	AC117409.1	processed_pseudogene	26S protease regulatory subunit 7 (PSMC2) pseudogene
chr7	141293988	141294588	601	*	6.07	4.76	6.74	-1.98	4.16e-06	0.000385	Intron (ENST00000565468/ENSG00000261115, intron 2 of 3)	141351977	141352768	792	1	ENSG00000261624	ENST00000568872	-57389	NDUFB10P2	NDUFB10P2	processed_pseudogene	NADH:ubiquinone oxidoreductase subunit B10 pseudogene 2 [Source:HGNC Symbol;Acc:HGNC:52273]
chr14	53380632	53381308	677	*	6.04	4.73	6.71	-1.98	1.51e-05	0.00109	Intron (ENST00000456100/ENSG00000237356, intron 3 of 3)	53369381	53526242	156862	1	ENSG00000237356	ENST00000425648	11251	NA	AL365295.1	processed_transcript	novel transcript
chr8	95361913	95362873	961	*	6.12	4.82	6.8	-1.98	1.72e-05	0.00121	Intron (ENST00000517655/ENSG00000253773, intron 2 of 2)	95403802	95403894	93	1	ENSG00000253945	ENST00000523014	-40929	NA	AC024995.1	processed_pseudogene	ribosomal protein L36a-like (RPL36AL) pseudogene
chr8	125514638	125515045	408	*	5.91	4.6	6.58	-1.98	2.48e-05	0.00161	Intron (ENST00000522815/ENSG00000253111, intron 2 of 3)	125486680	125530605	43926	1	ENSG00000253111	ENST00000521991	27958	NA	AC091114.1	lincRNA	novel transcript
chr5	125381327	125381634	308	*	5.85	4.54	6.52	-1.98	3.51e-05	0.00212	Intron (ENST00000647105/ENSG00000260192, intron 3 of 6)	125376828	125377439	612	2	ENSG00000250402	ENST00000511631	-3888	NA	AC109471.1	lincRNA	novel transcript
chr6	135537738	135538161	424	*	6.73	5.42	7.4	-1.98	4.13e-05	0.0024	Intron (ENST00000421378/ENSG00000231028, intron 1 of 3)	135497969	135642955	144987	1	ENSG00000231028	ENST00000438618	39769	LINC00271	LINC00271	lincRNA	long intergenic non-protein coding RNA 271 [Source:HGNC Symbol;Acc:HGNC:32526]
chr16	68647031	68647621	591	*	5.28	3.98	5.96	-1.98	4.72e-05	0.00268	Promoter (<=1kb)	68644248	68646168	1921	2	ENSG00000260577	ENST00000562172	-863	NA	AC126773.2	antisense	novel transcript, antisense to CDH3
chrX	70253483	70254194	712	*	5.56	4.25	6.23	-1.98	7.4e-05	0.0038	Promoter (<=1kb)	70253042	70253162	121	1	ENSG00000200473	ENST00000363603	441	RNA5SP507	RNA5SP507	rRNA_pseudogene	RNA, 5S ribosomal pseudogene 507 [Source:HGNC Symbol;Acc:HGNC:43407]
chr4	137983621	137984091	471	*	4.85	3.55	5.52	-1.98	0.000142	0.0063	Distal Intergenic	138032452	138049572	17121	2	ENSG00000248307	ENST00000503208	65481	LINC00616	LINC00616	lincRNA	long intergenic non-protein coding RNA 616 [Source:HGNC Symbol;Acc:HGNC:44065]
chr9	71802009	71802388	380	*	5.37	4.06	6.04	-1.98	0.000205	0.00825	Promoter (1-2kb)	71804283	71804826	544	1	ENSG00000271166	ENST00000603750	-1895	NA	AL671309.1	processed_pseudogene	glucosamine-6-phosphate deaminase 2 (GNPDA2) pseudogene
chr3	142530473	142530915	443	*	5.17	3.87	5.85	-1.98	0.00034	0.0119	Intron (ENST00000350721/ENSG00000175054, intron 21 of 46)	142556070	142559001	2932	2	ENSG00000175054	ENST00000515863	28086	ATR	ATR	protein_coding	ATR serine/threonine kinase [Source:HGNC Symbol;Acc:HGNC:882]
chr11	117997830	117998629	800	*	7.67	6.38	8.34	-1.97	2.21e-10	6.87e-08	Promoter (2-3kb)	117994959	117999459	4501	1	ENSG00000110324	ENST00000525467	2871	IL10RA	IL10RA	protein_coding	interleukin 10 receptor subunit alpha [Source:HGNC Symbol;Acc:HGNC:5964]
chr2	31031186	31031903	718	*	7.73	6.43	8.4	-1.97	2.33e-09	5.86e-07	Intron (ENST00000324589/ENSG00000158089, intron 3 of 15)	30932167	30991209	59043	2	ENSG00000158089	ENST00000481023	-39977	GALNT14	GALNT14	protein_coding	polypeptide N-acetylgalactosaminyltransferase 14 [Source:HGNC Symbol;Acc:HGNC:22946]
chr14	69716326	69717089	764	*	7.7	6.4	8.37	-1.97	2.18e-08	4.3e-06	Distal Intergenic	69726900	69772004	45105	1	ENSG00000100650	ENST00000553521	-9811	SRSF5	SRSF5	protein_coding	serine and arginine rich splicing factor 5 [Source:HGNC Symbol;Acc:HGNC:10787]
chr2	68214213	68215048	836	*	6.94	5.64	7.61	-1.97	4.81e-07	6.32e-05	Intron (ENST00000406334/ENSG00000273398, intron 3 of 14)	68179833	68180532	700	1	ENSG00000273275	ENST00000609955	34380	NA	AC017083.2	antisense	novel transcript
chr1	244568394	244569238	845	*	6.21	4.92	6.89	-1.97	1.74e-05	0.00121	Intron (ENST00000473875/ENSG00000179397, intron 7 of 15)	244598391	244598687	297	2	ENSG00000227735	ENST00000415043	29449	CYCSP5	CYCSP5	processed_pseudogene	cytochrome c, somatic pseudogene 5 [Source:HGNC Symbol;Acc:HGNC:24416]
chr12	97385094	97385600	507	*	5.77	4.47	6.44	-1.97	3.6e-05	0.00216	Distal Intergenic	97430884	97565035	134152	1	ENSG00000255794	ENST00000640149	-45284	RMST	RMST	processed_transcript	rhabdomyosarcoma 2 associated transcript [Source:HGNC Symbol;Acc:HGNC:29893]
chr1	196558324	196558671	348	*	5	3.69	5.67	-1.97	0.000141	0.00625	Intron (ENST00000367433/ENSG00000162687, intron 1 of 26)	196582413	196582481	69	2	ENSG00000265986	ENST00000580028	23810	MIR4735	MIR4735	miRNA	microRNA 4735 [Source:HGNC Symbol;Acc:HGNC:41888]
chr6	76896706	76897214	509	*	5.87	4.57	6.54	-1.97	0.000157	0.00674	Distal Intergenic	76774983	76775860	878	1	ENSG00000271945	ENST00000607287	121723	NA	AL590426.2	lincRNA	novel transcript
chr1	79193305	79193649	345	*	5.29	4	5.97	-1.97	0.000171	0.00719	Distal Intergenic	79323769	79324863	1095	1	ENSG00000235011	ENST00000415629	-130120	NA	AL353651.1	lincRNA	novel transcript
chr4	160867001	160867370	370	*	4.79	3.49	5.46	-1.97	0.00027	0.0101	Distal Intergenic	160818422	160818869	448	1	ENSG00000242635	ENST00000473701	48579	RPS14P7	RPS14P7	processed_pseudogene	ribosomal protein S14 pseudogene 7 [Source:HGNC Symbol;Acc:HGNC:36961]
chr1	167669303	167669848	546	*	7.81	6.52	8.48	-1.96	2.44e-10	7.56e-08	Intron (ENST00000537350/ENSG00000198771, intron 1 of 5)	167627385	167630674	3290	2	ENSG00000241666	ENST00000451992	-38629	NA	AL031733.2	antisense	novel transcript
[truncated: 3,259 more rows]
