# Supplementary material for: Epigenetic regulation of CD38/CD48 by KDM6A mediates NK cell response in multiple myeloma
Source: Nat Commun. 2024 Feb 14;15:1367. doi: 10.1038/s41467-024-45561-z (PMC10866908; doi:10.1038/s41467-024-45561-z)
Supplement: Supplementary file 8 — Supplementary Data 5 [file 41467_2024_45561_MOESM8_ESM.xlsx]

## Sheet: H929 KDM6A KO cells RNA-seq dat
id	baseMean	log2FoldChange	lfcSE	stat	pvalue	padj	EnsemblID	EntrezID	Gene.Description	GO.ID	GO.Term
LCP1	1371.06	-4.67894	0.0986877	-47.4116	0	0	ENSG00000136167	3936	lymphocyte cytosolic protein 1 (L-plastin) [Source:HGNC Symbol;Acc:HGNC:6528]""	GO:0032432;GO:0033157;GO:0015629;GO:0001891;GO:0030175;GO:0051020;GO:0005925;GO:0005737;GO:0071803;GO:0001726;GO:0002102;GO:0002286;GO:0070062;GO:0031100;GO:0003779;GO:0005509;GO:0016477;GO:0022617;GO:0042802;GO:0001725;GO:0051017;GO:0051015;GO:0005884;GO:0005886;GO:0032587;GO:0005615;GO:0005829;GO:0010737;GO:0005515	GTPase binding;stress fiber;cytosol;cytoplasm;identical protein binding;plasma membrane;calcium ion binding;extracellular space;cell migration;protein binding;actin filament bundle;focal adhesion;extracellular exosome;actin filament binding;actin filament;ruffle;T cell activation involved in immune response;protein kinase A signaling;organ regeneration;extracellular matrix disassembly;ruffle memb…
AKAP6	1657.77	-2.5273	0.061304	-41.2256	0	0	ENSG00000151320	9472	A-kinase anchoring protein 6 [Source:HGNC Symbol;Acc:HGNC:376]""	GO:0032514;GO:0030307;GO:0019933;GO:0060306;GO:0051281;GO:0014704;GO:0005901;GO:0034704;GO:0014701;GO:0070886;GO:0001508;GO:0044325;GO:0005737;GO:0030818;GO:0005635;GO:0032947;GO:0048471;GO:1901381;GO:0051018;GO:1902261;GO:0030315;GO:0031965;GO:0006605;GO:0060316;GO:0008179;GO:0061051;GO:0071345;GO:0071320;GO:0043495;GO:0051533;GO:0016529;GO:0005515;GO:0010880;GO:0010738;GO:0034237	cAMP-mediated signaling;junctional sarcoplasmic reticulum membrane;positive regulation of delayed rectifier potassium channel activity;action potential;cytoplasm;positive regulation of potassium ion transmembrane transport;regulation of release of sequestered calcium ion into cytosol by sarcoplasmic reticulum;intercalated disc;calcium channel complex;positive regulation of NFAT protein import int…
TMBIM6	18239.2	-1.28698	0.0306614	-41.9741	0	0	ENSG00000139644	7009	transmembrane BAX inhibitor motif containing 6 [Source:HGNC Symbol;Acc:HGNC:11723]""	GO:1903298;GO:2001234;GO:0030324;GO:0005783;GO:1902065;GO:0019899;GO:1902236;GO:0051025;GO:0005737;GO:0032091;GO:0006986;GO:0016021;GO:0016020;GO:1990441;GO:0043066;GO:0032469;GO:1904721;GO:0060702;GO:0031966;GO:0007283;GO:0005887;GO:0005789;GO:0031625;GO:0070059;GO:0060698;GO:0005515;GO:0005634;GO:0034976	negative regulation of transcription from RNA polymerase II promoter in response to endoplasmic reticulum stress;endoplasmic reticulum calcium ion homeostasis;cytoplasm;lung development;endoribonuclease inhibitor activity;negative regulation of immunoglobulin secretion;intrinsic apoptotic signaling pathway in response to endoplasmic reticulum stress;negative regulation of hypoxia-induced intrinsi…
PRDX1	2892.65	1.96706	0.04624	42.5403	0	0	ENSG00000117450	5052	peroxiredoxin 1 [Source:HGNC Symbol;Acc:HGNC:9352]""	GO:0000302;GO:0001501;GO:0042744;GO:0008379;GO:0016491;GO:0005737;GO:0070062;GO:0043209;GO:0005634;GO:0005739;GO:0098869;GO:0010467;GO:0006367;GO:0016209;GO:0042802;GO:0034101;GO:0008283;GO:0044822;GO:0032872;GO:0001895;GO:0006979;GO:0055114;GO:0005615;GO:0042470;GO:0042345;GO:0005829;GO:0042267;GO:0051920;GO:0019430;GO:0005515;GO:0004601	gene expression;cytosol;cytoplasm;response to reactive oxygen species;natural killer cell mediated cytotoxicity;mitochondrion;regulation of stress-activated MAPK cascade;response to oxidative stress;extracellular space;melanosome;removal of superoxide radicals;cell proliferation;protein binding;retina homeostasis;poly(A) RNA binding;myelin sheath;oxidation-reduction process;skeletal system develo…
GTPBP2	3415.67	-1.9092	0.0508404	-37.5529	0	0	ENSG00000172432	54676	GTP binding protein 2 [Source:HGNC Symbol;Acc:HGNC:4670]""	GO:0043231;GO:0003924;GO:0005622;GO:0008152;GO:0008150;GO:0005515;GO:0003746;GO:0006414;GO:0005525	translational elongation;protein binding;intracellular;GTPase activity;metabolic process;GTP binding;biological_process;intracellular membrane-bounded organelle;translation elongation factor activity
TOX2	2512.9	-1.99962	0.0515374	-38.7994	0	0	ENSG00000124191	84969	TOX high mobility group box family member 2 [Source:HGNC Symbol;Acc:HGNC:16095]""	GO:0001085;GO:0005634;GO:0008585;GO:0005654;GO:0045944;GO:0006351;GO:0003677;GO:0034698	nucleoplasm;transcription;DNA binding;female gonad development;RNA polymerase II transcription factor binding;nucleus;positive regulation of transcription from RNA polymerase II promoter;response to gonadotropin
TFRC	12927.9	1.38514	0.0345048	40.1434	0	0	ENSG00000072274	7037	transferrin receptor [Source:HGNC Symbol;Acc:HGNC:11763]""	GO:0046718;GO:0009897;GO:0005739;GO:0051087;GO:0055038;GO:0055037;GO:0010039;GO:0035690;GO:0005905;GO:1990712;GO:0010042;GO:0001666;GO:0001948;GO:0045780;GO:0010035;GO:0070062;GO:0016023;GO:0016021;GO:0016020;GO:0072562;GO:0010033;GO:0005576;GO:0004998;GO:0046688;GO:0048471;GO:0044822;GO:0042802;GO:0042803;GO:0032526;GO:0006879;GO:0005515;GO:0009986;GO:0030316;GO:0016323;GO:0006953;GO:0005887;GO:…	response to organic substance;transferrin transport;protein homodimerization activity;blood microparticle;double-stranded RNA binding;glycoprotein binding;identical protein binding;mitochondrion;response to retinoic acid;cytoplasmic membrane-bounded vesicle;transferrin receptor activity;intracellular membrane-bounded organelle;cell surface;recycling endosome;acute-phase response;plasma membrane;p…
FCRLA	3730.6	-4.74387	0.0653968	-72.5399	0	0	ENSG00000132185	84824	Fc receptor-like A [Source:HGNC Symbol;Acc:HGNC:18504]""	GO:0005737;GO:0030154;GO:0005515;GO:0005576	extracellular region;protein binding;cytoplasm;cell differentiation
SPTB	2926.86	-7.18569	0.141996	-50.605	0	0	ENSG00000070182	6710	spectrin"	beta	erythrocytic [Source:HGNC Symbol;Acc:HGNC:11274]"
SLC2A5	9209.86	1.53495	0.0346947	44.2414	0	0	ENSG00000142583	6518	solute carrier family 2 (facilitated glucose/fructose transporter)"	member 5 [Source:HGNC Symbol;Acc:HGNC:11010]"	GO:0005355;GO:0022891;GO:0005975;GO:0070062;GO:0005353;GO:0016324;GO:0008645;GO:0016021;GO:0016020;GO:0055085;GO:0015758;GO:0022857;GO:1904659;GO:0044281;GO:0071332;GO:0005215;GO:0005886;GO:0015755
SIRPA	1643.55	-3.27074	0.0698937	-46.7959	0	0	ENSG00000198053	140885	signal-regulatory protein alpha [Source:HGNC Symbol;Acc:HGNC:9662]""	GO:0016020;GO:0070062;GO:0016021;GO:0007596;GO:0017124;GO:0050900;GO:0005515;GO:0005886;GO:0007155	protein binding;leukocyte migration;SH3 domain binding;membrane;cell adhesion;blood coagulation;integral component of membrane;plasma membrane;extracellular exosome
GLDC	3725.96	1.72494	0.0423387	40.7414	0	0	ENSG00000178445	2731	glycine dehydrogenase (decarboxylating) [Source:HGNC Symbol;Acc:HGNC:4313]""	GO:0005960;GO:0006520;GO:0004375;GO:0006544;GO:0019464;GO:0006546;GO:0005634;GO:0005739;GO:0034641;GO:0044281;GO:0009055;GO:0005886;GO:0005759;GO:0046487;GO:0016829;GO:0055114;GO:0016594	glyoxylate metabolic process;glycine decarboxylation via glycine cleavage system;cellular amino acid metabolic process;glycine dehydrogenase (decarboxylating) activity;lyase activity;mitochondrial matrix;cellular nitrogen compound metabolic process;glycine cleavage complex;glycine metabolic process;mitochondrion;glycine catabolic process;nucleus;glycine binding;small molecule metabolic process;el…
TLR7	1273.43	-2.64091	0.0691894	-38.1693	0	0	ENSG00000196664	51284	toll-like receptor 7 [Source:HGNC Symbol;Acc:HGNC:15631]""	GO:0005783;GO:0071260;GO:0005789;GO:0007165;GO:0010008;GO:0005737;GO:0050729;GO:0045078;GO:0036020;GO:0016021;GO:0002224;GO:0032722;GO:0032009;GO:0002755;GO:0045087;GO:0034162;GO:0001774;GO:0006954;GO:0005886;GO:0007252;GO:0034154;GO:0051607;GO:0043235;GO:0045416;GO:0042346;GO:0045356;GO:0045359;GO:0005768;GO:0035197;GO:0008144;GO:0000139;GO:0005764;GO:0003727;GO:0004888;GO:0003725;GO:0005515;GO:…	endolysosome membrane;endosome;transmembrane signaling receptor activity;cytoplasm;I-kappaB phosphorylation;positive regulation of chemokine production;regulation of protein phosphorylation;toll-like receptor 9 signaling pathway;toll-like receptor 7 signaling pathway;plasma membrane;innate immune response;protein binding;lysosome;MyD88-dependent toll-like receptor signaling pathway;endoplasmic re…
CD48	9053.26	-6.35964	0.0671451	-94.7149	0	0	ENSG00000117091	962	CD48 molecule [Source:HGNC Symbol;Acc:HGNC:1683]""	GO:0043234;GO:0016020;GO:0045121;GO:0070062;GO:0009897;GO:0007596;GO:0042110;GO:0006952;GO:0046658;GO:0050900;GO:0007165;GO:0005515;GO:0005886;GO:0005887;GO:0045576;GO:0003823;GO:0031225	defense response;protein complex;signal transduction;mast cell activation;integral component of plasma membrane;protein binding;leukocyte migration;membrane;external side of plasma membrane;antigen binding;anchored component of plasma membrane;T cell activation;anchored component of membrane;blood coagulation;membrane raft;plasma membrane;extracellular exosome
CTSB	7976.24	-2.54081	0.0381693	-66.567	0	0	ENSG00000164733	1508	cathepsin B [Source:HGNC Symbol;Acc:HGNC:2527]""	GO:0046718;GO:0009897;GO:0004175;GO:0030984;GO:0071260;GO:0005901;GO:0009612;GO:0008233;GO:0009749;GO:0042981;GO:0008234;GO:0014070;GO:0005737;GO:0014075;GO:0042277;GO:0070062;GO:0097067;GO:0036021;GO:0007519;GO:0009611;GO:0005739;GO:0030198;GO:0030855;GO:0002224;GO:0006508;GO:0048471;GO:0022617;GO:0009986;GO:0005576;GO:0042383;GO:0034097;GO:0051603;GO:0016324;GO:0060548;GO:0045087;GO:0050790;GO:…	protein self-association;epithelial cell differentiation;endopeptidase activity;lysosome;cytoplasm;regulation of catalytic activity;apical plasma membrane;autophagy;mitochondrion;response to wounding;intracellular membrane-bounded organelle;cell surface;proteolysis;collagen binding;response to ethanol;innate immune response;melanosome;kininogen binding;peptidase activity;protein binding;intracell…
CTSS	3409.29	-1.67751	0.0442346	-37.923	0	0	ENSG00000163131	1520	cathepsin S [Source:HGNC Symbol;Acc:HGNC:2545]""	GO:0042590;GO:0034769;GO:0048002;GO:0008234;GO:0002474;GO:0043202;GO:0005615;GO:0097067;GO:0010447;GO:0004197;GO:0002224;GO:0006508;GO:0022617;GO:0001968;GO:0005576;GO:0019882;GO:0019886;GO:0045087;GO:0043394;GO:0002480;GO:0006955;GO:0016485;GO:0051603;GO:0043236;GO:0043231;GO:0030574;GO:0005764;GO:0036021;GO:0030198;GO:0002250;GO:2001259;GO:0005518	lysosome;antigen processing and presentation of peptide antigen via MHC class I;protein processing;intracellular membrane-bounded organelle;antigen processing and presentation of exogenous peptide antigen via MHC class I;collagen binding;proteolysis;lysosomal lumen;adaptive immune response;basement membrane disassembly;extracellular region;laminin binding;antigen processing and presentation of pe…
RAB37	1922.19	-2.41605	0.0592037	-40.8091	0	0	ENSG00000172794	326624	RAB37"	member RAS oncogene family [Source:HGNC Symbol;Acc:HGNC:30268]"	GO:0005793;GO:0006886;GO:0016020;GO:0003924;GO:0006913;GO:0005622;GO:0007165;GO:0005515;GO:0015031;GO:0007264;GO:0005525
SESN2	5260.17	-2.0383	0.0453087	-44.987	0	0	ENSG00000130766	83667	sestrin 2 [Source:HGNC Symbol;Acc:HGNC:20746]""	GO:0005737;GO:0032042;GO:0006914;GO:0070328;GO:0005515;GO:0006635;GO:2000479;GO:0043491;GO:0005829;GO:0046323;GO:0005739;GO:0009749;GO:0042593;GO:0010467;GO:0006367;GO:1901031;GO:0090526;GO:0032868;GO:0001932;GO:0005634;GO:0007005	mitochondrion organization;mitochondrial DNA metabolic process;transcription initiation from RNA polymerase II promoter;response to glucose;cytosol;protein binding;protein kinase B signaling;glucose homeostasis;autophagy;triglyceride homeostasis;fatty acid beta-oxidation;nucleus;response to insulin;cytoplasm;mitochondrion;glucose import;regulation of cAMP-dependent protein kinase activity;gene ex…
KIF21B	11245.3	-1.55303	0.0386938	-40.1364	0	0	ENSG00000116852	23046	kinesin family member 21B [Source:HGNC Symbol;Acc:HGNC:29442]""	GO:0005737;GO:0005515;GO:0008017;GO:0007018;GO:0008152;GO:0005524;GO:0016887;GO:0005871;GO:0005874;GO:0003777	kinesin complex;microtubule-based movement;microtubule;protein binding;metabolic process;microtubule motor activity;cytoplasm;ATP binding;ATPase activity;microtubule binding
TRAF3IP3	1286.47	-3.16352	0.0783534	-40.375	0	0	ENSG00000009790	80342	TRAF3 interacting protein 3 [Source:HGNC Symbol;Acc:HGNC:30766]""	GO:0016021;GO:0005515	protein binding;integral component of membrane
CECR1	1553.55	-3.16683	0.0684293	-46.2788	0	0	ENSG00000093072	51816	cat eye syndrome chromosome region"	candidate 1 [Source:HGNC Symbol;Acc:HGNC:1839]"	GO:0044267;GO:0031685;GO:0005615;GO:0004000;GO:0005576;GO:0007275;GO:0008083;GO:0019239;GO:0043394;GO:0008270;GO:0008152;GO:0043103;GO:0046103;GO:0008201;GO:0006154;GO:0042803
WARS	23410.1	-1.70889	0.0327551	-52.1718	0	0	ENSG00000140105	7453	tryptophanyl-tRNA synthetase [Source:HGNC Symbol;Acc:HGNC:12729]""	GO:0005737;GO:0008285;GO:0006436;GO:0070062;GO:0005634;GO:0005829;GO:0001525;GO:0045765;GO:0000166;GO:0008152;GO:0010467;GO:0004812;GO:0005515;GO:0006418;GO:0004830;GO:0006412;GO:0005524	tRNA aminoacylation for protein translation;regulation of angiogenesis;cytosol;protein binding;metabolic process;angiogenesis;tryptophanyl-tRNA aminoacylation;ATP binding;nucleus;cytoplasm;aminoacyl-tRNA ligase activity;translation;nucleotide binding;gene expression;negative regulation of cell proliferation;tryptophan-tRNA ligase activity;extracellular exosome
CCND2	2516.76	-4.38622	0.07237	-60.6082	0	0	ENSG00000118971	894	cyclin D2 [Source:HGNC Symbol;Acc:HGNC:1583]""	GO:0005654;GO:0005829;GO:0005730;GO:0000307;GO:0051726;GO:0031965;GO:0019901;GO:0045737;GO:0007049;GO:0005515;GO:0000785;GO:0005634;GO:0001934;GO:0051301	chromatin;nucleolus;protein kinase binding;cytosol;cyclin-dependent protein kinase holoenzyme complex;protein binding;positive regulation of protein phosphorylation;cell division;regulation of cell cycle;cell cycle;nuclear membrane;positive regulation of cyclin-dependent protein serine/threonine kinase activity;nucleus;nucleoplasm
FCER2	933.188	-4.97058	0.127739	-38.912	0	0	ENSG00000104921	2208	Fc fragment of IgE"	low affinity II	receptor for (CD23) [Source:HGNC Symbol;Acc:HGNC:3612]"
TMEM154	3080.24	-3.17221	0.0596769	-53.1564	0	0	ENSG00000170006	201799	transmembrane protein 154 [Source:HGNC Symbol;Acc:HGNC:26489]""	GO:0016021	integral component of membrane
WIPI1	2127.4	-2.25091	0.056904	-39.5563	0	0	ENSG00000070540	55062	WD repeat domain"	phosphoinositide interacting 1 [Source:HGNC Symbol;Acc:HGNC:25471]"	GO:0048203;GO:0050681;GO:0030968;GO:0019898;GO:0034045;GO:0010008;GO:0005856;GO:0044267;GO:0080025;GO:0000045;GO:0030136;GO:0005737;GO:0030331;GO:0016236;GO:0006914;GO:0036498;GO:0034497;GO:0044804;GO:0000421;GO:0006497;GO:0000407;GO:0000422;GO:0005829;GO:0005802;GO:0032266;GO:0000139;GO:0005515;GO:0005102
PLXNC1	1566.67	-3.68148	0.0744442	-49.4529	0	0	ENSG00000136040	10154	plexin C1 [Source:HGNC Symbol;Acc:HGNC:9106]""	GO:0021785;GO:0030334;GO:0002116;GO:0005515;GO:0016020;GO:0071526;GO:0048841;GO:1902287;GO:0007165;GO:0005887;GO:0005886;GO:0007155;GO:0007411;GO:0005102;GO:0017154	semaphorin receptor complex;regulation of cell migration;receptor binding;integral component of plasma membrane;protein binding;signal transduction;branchiomotor neuron axon guidance;semaphorin-plexin signaling pathway involved in axon guidance;semaphorin-plexin signaling pathway;membrane;cell adhesion;axon guidance;regulation of axon extension involved in axon guidance;plasma membrane;semaphorin…
LAT2	856.937	-3.75487	0.100053	-37.5289	0	0	ENSG00000086730	7462	linker for activation of T-cells family member 2 [Source:HGNC Symbol;Acc:HGNC:12749]""	GO:0042169;GO:0038095;GO:0070062;GO:0019722;GO:0045087;GO:0045121;GO:0042113;GO:0050853;GO:0042629;GO:0043303;GO:0002250;GO:0005515;GO:0005886;GO:0035556;GO:0005622;GO:0016021;GO:0002764	innate immune response;SH2 domain binding;intracellular signal transduction;intracellular;B cell receptor signaling pathway;adaptive immune response;mast cell granule;protein binding;B cell activation;immune response-regulating signaling pathway;integral component of membrane;Fc-epsilon receptor signaling pathway;mast cell degranulation;calcium-mediated signaling;membrane raft;plasma membrane;ext…
PPP1R15A	5256.39	-1.91439	0.040238	-47.5766	0	0	ENSG00000087074	23645	protein phosphatase 1 regulatory subunit 15A [Source:HGNC Symbol;Acc:HGNC:14375]""	GO:0032515;GO:0005783;GO:1902310;GO:0032516;GO:0072703;GO:0035690;GO:0090648;GO:0010801;GO:0005789;GO:0071862;GO:0010628;GO:0034644;GO:0033138;GO:1903573;GO:0014070;GO:0008285;GO:0005737;GO:0070972;GO:0010955;GO:0016020;GO:0007050;GO:0000164;GO:0005739;GO:0030512;GO:0043065;GO:0045943;GO:0036496;GO:1904310;GO:0045765;GO:1904312;GO:1904314;GO:0072732;GO:1990441;GO:0005794;GO:0071236;GO:0032058;GO:…	negative regulation of transcription from RNA polymerase II promoter in response to endoplasmic reticulum stress;endoplasmic reticulum membrane;negative regulation of peptidyl-threonine phosphorylation;intrinsic apoptotic signaling pathway in response to endoplasmic reticulum stress;cell cycle arrest;protein phosphatase type 1 activator activity;Golgi apparatus;cellular response to organic cyclic…
CPNE5	2762.74	-2.99707	0.0565803	-52.9703	0	0	ENSG00000124772	57699	copine V [Source:HGNC Symbol;Acc:HGNC:2318]""	GO:0043005;GO:0070062;GO:0003674;GO:0005515;GO:1903861;GO:0043025;GO:0043204	neuron projection;perikaryon;protein binding;molecular_function;neuronal cell body;positive regulation of dendrite extension;extracellular exosome
NES	6817.8	-2.20069	0.0380997	-57.7614	0	0	ENSG00000132688	10763	nestin [Source:HGNC Symbol;Acc:HGNC:7756]""	GO:0005737;GO:0032091;GO:0045111;GO:0019215;GO:0007420;GO:0007399;GO:0000086;GO:0048858;GO:0031076;GO:0043086;GO:0005882;GO:0003674;GO:0030844;GO:0005515;GO:0043524;GO:0072089;GO:0005198;GO:2000179;GO:0007417	cell projection morphogenesis;negative regulation of protein binding;molecular_function;negative regulation of neuron apoptotic process;central nervous system development;embryonic camera-type eye development;structural molecule activity;negative regulation of catalytic activity;intermediate filament cytoskeleton;G2/M transition of mitotic cell cycle;nervous system development;intermediate filame…
AMPD1	10344.7	1.95749	0.0357606	54.7388	0	0	ENSG00000116748	270	adenosine monophosphate deaminase 1 [Source:HGNC Symbol;Acc:HGNC:468]""	GO:0032036;GO:0046872;GO:0005829;GO:0010033;GO:0032264;GO:0019239;GO:0055086;GO:0043101;GO:0003876;GO:0006144;GO:0009168;GO:0044281	purine-containing compound salvage;cytosol;nucleobase-containing small molecule metabolic process;small molecule metabolic process;response to organic substance;AMP deaminase activity;deaminase activity;metal ion binding;purine nucleobase metabolic process;IMP salvage;myosin heavy chain binding;purine ribonucleoside monophosphate biosynthetic process
TRIB3	2250.57	-2.42069	0.0632783	-38.2546	0	0	ENSG00000101255	57761	tribbles pseudokinase 3 [Source:HGNC Symbol;Acc:HGNC:16228]""	GO:0032436;GO:0006468;GO:0019899;GO:0043405;GO:0044281;GO:0032869;GO:0008543;GO:0055106;GO:0000122;GO:0032092;GO:0031434;GO:0005634;GO:0003714;GO:0005654;GO:1904030;GO:0004672;GO:0005524;GO:0005730;GO:0008286;GO:0006469;GO:0045087;GO:0031965;GO:1903507;GO:0004860;GO:0031625;GO:0007173;GO:0005886;GO:0048011;GO:0044255;GO:0048015;GO:0045599;GO:0019901;GO:0038095;GO:0051443;GO:0005829;GO:0070059;GO:…	intrinsic apoptotic signaling pathway in response to endoplasmic reticulum stress;nuclear membrane;regulation of glucose transport;cytosol;regulation of MAP kinase activity;negative regulation of fatty acid biosynthetic process;positive regulation of proteasomal ubiquitin-dependent protein catabolic process;transcription corepressor activity;negative regulation of protein kinase activity;negative…
NFE2L1	8861.85	-1.48628	0.0339075	-43.8334	0	0	ENSG00000082641	4779	nuclear factor"	erythroid 2 like 1 [Source:HGNC Symbol;Acc:HGNC:7781]"	GO:0005789;GO:0003677;GO:0009653;GO:0001205;GO:0005737;GO:0043565;GO:0001190;GO:0006783;GO:0016021;GO:0003712;GO:0006366;GO:0000976;GO:0000980;GO:0030218;GO:0045893;GO:0006954;GO:0034599;GO:0003700;GO:0006355;GO:0006357;GO:0045944;GO:0005515;GO:0005634
OAS2	4928.31	-1.50695	0.0399154	-37.7536	0	0	ENSG00000111335	4939	2'-5'-oligoadenylate synthetase 2 [Source:HGNC Symbol;Acc:HGNC:8087]""	GO:0005783;GO:0008270;GO:0019221;GO:0005737;GO:0006139;GO:0006486;GO:0009615;GO:0018377;GO:0016020;GO:0005739;GO:0016740;GO:0006401;GO:0048471;GO:0046872;GO:0005524;GO:0060333;GO:0060337;GO:0008152;GO:0006955;GO:0001730;GO:0051607;GO:0016779;GO:0043231;GO:0005829;GO:0003725;GO:0003723;GO:0005515;GO:0006164;GO:0005634	protein glycosylation;purine nucleotide biosynthetic process;cytosol;RNA binding;double-stranded RNA binding;zinc ion binding;metabolic process;mitochondrion;intracellular membrane-bounded organelle;2'-5'-oligoadenylate synthetase activity;nucleobase-containing compound metabolic process;protein binding;endoplasmic reticulum;metal ion binding;membrane;ATP binding;protein myristoylation;nucleotidy…
RAB31	3562	-1.64011	0.0439363	-37.3294	5.48e-305	2.15e-302	ENSG00000168461	11031	RAB31"	member RAS oncogene family [Source:HGNC Symbol;Acc:HGNC:9771]"	GO:0016020;GO:0007165;GO:0032869;GO:0006886;GO:0005770;GO:0090382;GO:0045055;GO:0043001;GO:0005525;GO:0048193;GO:0003924;GO:0006913;GO:0032588;GO:0007264;GO:0031623;GO:0030670;GO:0005802;GO:0045335;GO:0005622;GO:0019003;GO:0015031;GO:0005769
IFITM1	1050.12	-3.35186	0.0900451	-37.2242	2.77e-303	1.06e-300	ENSG00000185885	8519	interferon induced transmembrane protein 1 [Source:HGNC Symbol;Acc:HGNC:5412]""	GO:0019221;GO:0008285;GO:0046597;GO:0001503;GO:0007166;GO:0035556;GO:0035455;GO:0035456;GO:0009615;GO:0016021;GO:0016020;GO:0045071;GO:0045669;GO:0030336;GO:0034341;GO:0060337;GO:0005886;GO:0050776;GO:0009607;GO:0051607;GO:0005622;GO:0005515;GO:0005057	intracellular signal transduction;positive regulation of osteoblast differentiation;negative regulation of cell proliferation;plasma membrane;response to interferon-alpha;protein binding;intracellular;negative regulation of viral entry into host cell;cell surface receptor signaling pathway;membrane;negative regulation of cell migration;response to biotic stimulus;regulation of immune response;def…
H1F0	8008.14	-1.32128	0.0356511	-37.0615	1.17e-300	4.37e-298	ENSG00000189060	3005	H1 histone family member 0 [Source:HGNC Symbol;Acc:HGNC:4714]""	GO:0005794;GO:0005719;GO:0015629;GO:0006921;GO:0012501;GO:0044822;GO:0006915;GO:0006309;GO:0005654;GO:0031490;GO:0000790;GO:0005515;GO:0000786;GO:0005634;GO:0003677;GO:0006334	nuclear chromatin;apoptotic DNA fragmentation;nucleosome;nuclear euchromatin;Golgi apparatus;nucleoplasm;protein binding;DNA binding;nucleosome assembly;chromatin DNA binding;apoptotic process;poly(A) RNA binding;cellular component disassembly involved in execution phase of apoptosis;nucleus;actin cytoskeleton;programmed cell death
TMSB4X	10198.9	-1.29152	0.0349927	-36.9084	3.39e-298	1.23e-295	ENSG00000205542	7114	thymosin beta 4"	X-linked [Source:HGNC Symbol;Acc:HGNC:11881]"	GO:0005856;GO:0007015;GO:0030334;GO:0005829;GO:0031093;GO:0002576;GO:0007596;GO:0005576;GO:0003785;GO:0005515;GO:0001649;GO:0005634;GO:0044822;GO:0030168
STAT4	1342.61	-2.39599	0.065159	-36.7714	5.29e-296	1.87e-293	ENSG00000138378	6775	signal transducer and activator of transcription 4 [Source:HGNC Symbol;Acc:HGNC:11365]""	GO:0005737;GO:0000977;GO:0004871;GO:0003700;GO:0005634;GO:0007259;GO:0005654;GO:0006355;GO:0045944;GO:0006351;GO:0005515;GO:0019221;GO:0007165	transcription factor activity;nucleoplasm;transcription;signal transduction;regulation of transcription;cytoplasm;signal transducer activity;positive regulation of transcription from RNA polymerase II promoter;protein binding;nucleus;cytokine-mediated signaling pathway;RNA polymerase II regulatory region sequence-specific DNA binding;JAK-STAT cascade
FAM65B	1687.79	-2.15345	0.0586597	-36.7109	4.9e-295	1.69e-292	ENSG00000111913	9750	family with sequence similarity 65 member B [Source:HGNC Symbol;Acc:HGNC:13872]""	GO:0005856;GO:0005737;GO:0007517;GO:0007605;GO:0060171;GO:0030154;GO:0005739;GO:0030175;GO:0016324;GO:0005488;GO:0005515	protein binding;apical plasma membrane;binding;muscle organ development;cell differentiation;cytoplasm;filopodium;sensory perception of sound;mitochondrion;cytoskeleton;stereocilium membrane
RHOB	1973.61	-2.00455	0.0546458	-36.6827	1.38e-294	4.65e-292	ENSG00000143878	388	ras homolog family member B [Source:HGNC Symbol;Acc:HGNC:668]""	GO:0006927;GO:0005770;GO:0051056;GO:0007596;GO:0030334;GO:0007165;GO:0007411;GO:0005925;GO:0010008;GO:0071479;GO:0001525;GO:0045786;GO:0070062;GO:0005634;GO:0016020;GO:0045766;GO:0043065;GO:0031902;GO:0005525;GO:0030336;GO:0008333;GO:0070301;GO:0003924;GO:0032154;GO:0005886;GO:0007155;GO:0007266;GO:0007264;GO:0061154;GO:0030168;GO:0000910;GO:0010595;GO:0005829;GO:0005622;GO:0019003;GO:0005515;GO:…	signal transduction;cytosol;early endosome;axon guidance;platelet activation;plasma membrane;endothelial tube morphogenesis;endosome to lysosome transport;positive regulation of apoptotic process;intracellular;negative regulation of cell cycle;focal adhesion;membrane;cell adhesion;negative regulation of cell migration;cytokinesis;Rho protein signal transduction;late endosome;regulation of cell mi…
TRANK1	824.602	-3.71104	0.1018	-36.4542	5.9e-291	1.94e-288	ENSG00000168016	9881	tetratricopeptide repeat and ankyrin repeat containing 1 [Source:HGNC Symbol;Acc:HGNC:29011]""	GO:0016787;GO:0005524;GO:0005515	hydrolase activity;protein binding;ATP binding
TRPM8	1127.93	-2.75919	0.076515	-36.0608	9.35e-285	3.01e-282	ENSG00000144481	79054	transient receptor potential cation channel"	subfamily M	member 8 [Source:HGNC Symbol;Acc:HGNC:17961]"
MCM4	5136.2	1.34867	0.0375087	35.9562	4.06e-283	1.28e-280	ENSG00000104738	4173	minichromosome maintenance complex component 4 [Source:HGNC Symbol;Acc:HGNC:6947]""	GO:0016020;GO:0042555;GO:0000278;GO:0004003;GO:0006271;GO:0006270;GO:0000082;GO:0003697;GO:0005654;GO:0006260;GO:0000784;GO:0005515;GO:0003677;GO:0003678;GO:0006268;GO:0005634;GO:0005524	mitotic cell cycle;DNA binding;DNA unwinding involved in DNA replication;DNA replication initiation;G1/S transition of mitotic cell cycle;protein binding;MCM complex;membrane;ATP-dependent DNA helicase activity;single-stranded DNA binding;nucleoplasm;nuclear chromosome;ATP binding;DNA strand elongation involved in DNA replication;nucleus;DNA replication;DNA helicase activity
CTH	2538.44	-1.79849	0.0501552	-35.8584	1.36e-281	4.18e-279	ENSG00000116761	1491	cystathionine gamma-lyase [Source:HGNC Symbol;Acc:HGNC:2501]""	GO:2001234;GO:0051289;GO:0034641;GO:0044281;GO:1904831;GO:0005737;GO:0016846;GO:0070062;GO:0005634;GO:0080146;GO:0043066;GO:0047982;GO:0018272;GO:0043123;GO:0000098;GO:0004123;GO:0000096;GO:0051092;GO:0030968;GO:0005829;GO:0070814;GO:0044540;GO:0006534;GO:0019346;GO:0019344;GO:0019343;GO:0005516;GO:0005515;GO:0044524;GO:0030170	positive regulation of NF-kappaB transcription factor activity;cytosol;cytoplasm;homocysteine desulfhydrase activity;sulfur amino acid catabolic process;protein-pyridoxal-5-phosphate linkage via peptidyl-N6-pyridoxal phosphate-L-lysine;hydrogen sulfide biosynthetic process;L-cystine L-cysteine-lyase (deaminating);cysteine biosynthetic process via cystathionine;pyridoxal phosphate binding;negative…
CD53	5771.72	-1.37344	0.0387899	-35.4073	1.32e-274	3.97e-272	ENSG00000143119	963	CD53 molecule [Source:HGNC Symbol;Acc:HGNC:1686]""	GO:0005911;GO:0070062;GO:0005515;GO:0016021;GO:0007165;GO:1901741;GO:0007166;GO:0005886;GO:0005887;GO:0009986;GO:0001772	plasma membrane;cell-cell junction;positive regulation of myoblast fusion;integral component of plasma membrane;protein binding;signal transduction;immunological synapse;cell surface;integral component of membrane;cell surface receptor signaling pathway;extracellular exosome
CD38	2728.77	-1.68904	0.047778	-35.3519	9.37e-274	2.76e-271	ENSG00000004468	952	CD38 molecule [Source:HGNC Symbol;Acc:HGNC:1667]""	GO:0032024;GO:0045907;GO:0030307;GO:0097190;GO:0016798;GO:0007165;GO:0003953;GO:0001666;GO:0032355;GO:0070062;GO:0016021;GO:0016020;GO:0016849;GO:0016740;GO:0043066;GO:0050135;GO:0032526;GO:0050853;GO:0034097;GO:0030890;GO:0009986;GO:0007565;GO:0045892;GO:0045893;GO:0008152;GO:0005886;GO:0043231;GO:0045779;GO:0009725;GO:0005829;GO:0060292;GO:0042493;GO:0007204;GO:0070555;GO:0033194;GO:0032570;GO:…	hydrolase activity;metabolic process;response to retinoic acid;response to progesterone;intracellular membrane-bounded organelle;cell surface;plasma membrane;response to hydroperoxide;negative regulation of apoptotic process;positive regulation of cell growth;response to cytokine;cytosol;positive regulation of B cell proliferation;membrane;positive regulation of insulin secretion;long term synapt…
GLIPR1	823.926	-3.74447	0.10637	-35.2024	1.84e-271	5.31e-269	ENSG00000139278	11010	GLI pathogenesis-related 1 [Source:HGNC Symbol;Acc:HGNC:17001]""	GO:0016021;GO:0016020;GO:0005576;GO:0044281;GO:0005886;GO:0044255	extracellular region;small molecule metabolic process;cellular lipid metabolic process;membrane;integral component of membrane;plasma membrane
MYL12A	4581.01	-1.37106	0.0396037	-34.6194	1.29e-262	3.65e-260	ENSG00000101608	10627	myosin light chain 12A [Source:HGNC Symbol;Acc:HGNC:16701]""	GO:0043234;GO:0001725;GO:0008360;GO:0070062;GO:0006936;GO:0072661;GO:0005829;GO:0035254;GO:0016459;GO:0005509;GO:0005515;GO:0016460;GO:0007411;GO:0048013;GO:0070527;GO:0030018	calcium ion binding;protein complex;Z disc;stress fiber;myosin complex;cytosol;protein binding;regulation of cell shape;axon guidance;muscle contraction;myosin II complex;platelet aggregation;glutamate receptor binding;protein targeting to plasma membrane;ephrin receptor signaling pathway;extracellular exosome
PRKCB	1464.21	-2.15491	0.0631501	-34.1236	3.3e-255	9.15e-253	ENSG00000166501	5579	protein kinase C"	beta [Source:HGNC Symbol;Acc:HGNC:9395]"	GO:0018105;GO:0005080;GO:0007596;GO:0050681;GO:0042113;GO:0042393;GO:0007165;GO:0007077;GO:0035556;GO:0001666;GO:0010829;GO:0006874;GO:0005737;GO:0070062;GO:0004697;GO:0005634;GO:0016020;GO:0045766;GO:0005654;GO:0004674;GO:0005246;GO:0030168;GO:0005886;GO:0004672;GO:0005524;GO:0043123;GO:0006468;GO:0050853;GO:0000278;GO:0050861;GO:0006915;GO:0006816;GO:0046627;GO:0035403;GO:0007268;GO:0048010;GO:…
CHST11	913.113	-2.7396	0.080387	-34.0801	1.45e-254	3.96e-252	ENSG00000171310	50515	carbohydrate (chondroitin 4) sulfotransferase 11 [Source:HGNC Symbol;Acc:HGNC:17422]""	GO:0030206;GO:0030204;GO:0030203;GO:0048589;GO:0047756;GO:0009791;GO:0044281;GO:0000139;GO:0030326;GO:0016021;GO:0016020;GO:0036342;GO:0043066;GO:0002063;GO:0033037;GO:0042127;GO:0048704;GO:0048703;GO:0007585;GO:0008146;GO:0050659;GO:0001537;GO:0030512;GO:0042733;GO:0051216;GO:0005975;GO:0016051	sulfotransferase activity;post-anal tail morphogenesis;cartilage development;carbohydrate metabolic process;glycosaminoglycan metabolic process;chondrocyte development;negative regulation of apoptotic process;embryonic viscerocranium morphogenesis;small molecule metabolic process;carbohydrate biosynthetic process;respiratory gaseous exchange;embryonic digit morphogenesis;N-acetylgalactosamine 4-s…
SLC37A2	722.584	-3.29364	0.0985182	-33.4318	4.73e-245	1.26e-242	ENSG00000134955	219855	solute carrier family 37 (glucose-6-phosphate transporter)"	member 2 [Source:HGNC Symbol;Acc:HGNC:20644]"	GO:0070062;GO:0005215;GO:0016021;GO:0006810;GO:0006820;GO:0008643;GO:0022857;GO:0055085
CD300A	690.237	-5.2396	0.157033	-33.3663	4.22e-244	1.11e-241	ENSG00000167851	11314	CD300a molecule [Source:HGNC Symbol;Acc:HGNC:19319]""	GO:0038023;GO:0032516;GO:0048147;GO:0030889;GO:0043407;GO:1902564;GO:1902567;GO:0007165;GO:1902569;GO:2000417;GO:0070062;GO:0016021;GO:0016020;GO:0043305;GO:0060101;GO:0001786;GO:0051134;GO:0050856;GO:0050859;GO:0005886;GO:0007155;GO:0008429;GO:0050776;GO:0002376;GO:0005515;GO:0033007	regulation of T cell receptor signaling pathway;negative regulation of NK T cell activation;negative regulation of MAP kinase activity;negative regulation of B cell receptor signaling pathway;negative regulation of mast cell activation involved in immune response;negative regulation of eosinophil migration;negative regulation of B cell proliferation;negative regulation of phagocytosis;positive re…
GAB2	731.522	-3.23602	0.0972334	-33.2809	7.3e-243	1.88e-240	ENSG00000033327	9846	GRB2 associated binding protein 2 [Source:HGNC Symbol;Acc:HGNC:14458]""	GO:0008284;GO:0005737;GO:0038095;GO:0045087;GO:0030316;GO:0043306;GO:0005547;GO:0043325;GO:0005515;GO:0005886;GO:0007169;GO:0005068;GO:0048015;GO:0005829	innate immune response;transmembrane receptor protein tyrosine kinase adaptor activity;positive regulation of mast cell degranulation;cytosol;protein binding;transmembrane receptor protein tyrosine kinase signaling pathway;Fc-epsilon receptor signaling pathway;cytoplasm;positive regulation of cell proliferation;phosphatidylinositol-3;osteoclast differentiation;plasma membrane;phosphatidylinositol…
OAS1	1270.14	-2.22464	0.0677943	-32.8146	3.65e-236	9.23e-234	ENSG00000089127	4938	2'-5'-oligoadenylate synthetase 1 [Source:HGNC Symbol;Acc:HGNC:8086]""	GO:0005783;GO:0042593;GO:0008270;GO:0035457;GO:0019221;GO:0005737;GO:0009615;GO:0005634;GO:0045071;GO:0005739;GO:0016740;GO:0005576;GO:0046872;GO:0005524;GO:0060700;GO:0060333;GO:0060337;GO:0008152;GO:0006955;GO:0001730;GO:0051259;GO:0016779;GO:0051607;GO:0005829;GO:0003725;GO:0003723;GO:0005515;GO:0006164;GO:0006006	2'-5'-oligoadenylate synthetase activity;cytosol;RNA binding;double-stranded RNA binding;zinc ion binding;metabolic process;mitochondrion;purine nucleotide biosynthetic process;extracellular region;protein binding;endoplasmic reticulum;metal ion binding;cellular response to interferon-alpha;cytoplasm;ATP binding;regulation of ribonuclease activity;glucose homeostasis;nucleotidyltransferase activi…
MYC	9623.07	1.23936	0.0378772	32.7204	8.01e-235	1.99e-232	ENSG00000136997	4609	v-myc avian myelocytomatosis viral oncogene homolog [Source:HGNC Symbol;Acc:HGNC:7553]""	GO:0048147;GO:0048146;GO:0003677;GO:0001077;GO:0034644;GO:0070888;GO:0070491;GO:0005819;GO:0006355;GO:0005634;GO:0010332;GO:0000165;GO:0070848;GO:0044346;GO:0005654;GO:0010467;GO:0043066;GO:0006112;GO:0006367;GO:0032403;GO:0043280;GO:2000573;GO:0010468;GO:0015671;GO:0008284;GO:0005730;GO:0006879;GO:0090096;GO:0008134;GO:0006974;GO:0032873;GO:0007219;GO:0045893;GO:0001658;GO:2001022;GO:0000978;GO:…	positive regulation of epithelial cell proliferation;MAPK cascade;cell cycle arrest;positive regulation of mesenchymal cell proliferation;chromosome organization;oxygen transport;cytosol;RNA polymerase II core promoter proximal region sequence-specific DNA binding;negative regulation of transcription from RNA polymerase II promoter;cellular iron ion homeostasis;DNA binding;transcription factor bi…
ADM2	1953.96	-1.77948	0.0548707	-32.4304	1.02e-230	2.5e-228	ENSG00000128165	79924	adrenomedullin 2 [Source:HGNC Symbol;Acc:HGNC:28898]""	GO:0005179;GO:0007631;GO:0006468;GO:0007586;GO:0045776;GO:0045766;GO:0010628;GO:0007189;GO:0032403;GO:0001525;GO:0005576	protein complex binding;feeding behavior;hormone activity;negative regulation of blood pressure;positive regulation of angiogenesis;extracellular region;protein phosphorylation;digestion;adenylate cyclase-activating G-protein coupled receptor signaling pathway;angiogenesis;positive regulation of gene expression
SNTB1	2519.63	-1.67612	0.0517275	-32.4029	2.5e-230	5.99e-228	ENSG00000172164	6641	syntrophin"	beta 1 (dystrophin-associated protein A1	59kDa
ZFP36L1	3184.26	-1.53459	0.04746	-32.3345	2.29e-229	5.4e-227	ENSG00000185650	677	ZFP36 ring finger protein-like 1 [Source:HGNC Symbol;Acc:HGNC:1107]""	GO:0060710;GO:0048568;GO:0060712;GO:0035264;GO:0003677;GO:0003342;GO:0005737;GO:0000288;GO:0043488;GO:0005634;GO:0017091;GO:0010467;GO:0006402;GO:0046872;GO:0006915;GO:0021915;GO:0033077;GO:0008283;GO:0044822;GO:0001570;GO:0007507;GO:0003700;GO:0005829;GO:0006355;GO:0005515;GO:0006417;GO:0003729	multicellular organism growth;cytosol;cytoplasm;spongiotrophoblast layer development;embryonic organ development;transcription factor activity;cell proliferation;protein binding;DNA binding;T cell differentiation in thymus;poly(A) RNA binding;metal ion binding;mRNA catabolic process;nuclear-transcribed mRNA catabolic process;gene expression;neural tube development;heart development;AU-rich elemen…
ADD3	2044.17	-2.00975	0.0622579	-32.281	1.29e-228	3e-226	ENSG00000148700	120	adducin 3 [Source:HGNC Symbol;Acc:HGNC:245]""	GO:0005856;GO:0005654;GO:0005200;GO:0000794;GO:0005515;GO:0097481;GO:0005080;GO:0005829;GO:0016020;GO:0042493;GO:0005737;GO:0003779;GO:0005903;GO:0005516;GO:0005911;GO:0005886;GO:0005198;GO:0055085;GO:0005938	structural constituent of cytoskeleton;cell-cell junction;brush border;actin binding;cytosol;cytoplasm;protein kinase C binding;condensed nuclear chromosome;cell cortex;structural molecule activity;nucleoplasm;calmodulin binding;response to drug;neuronal postsynaptic density;membrane;protein binding;cytoskeleton;transmembrane transport;plasma membrane
DPYSL3	655.922	-3.30762	0.103123	-32.0744	1e-225	2.29e-223	ENSG00000113657	1809	dihydropyrimidinase like 3 [Source:HGNC Symbol;Acc:HGNC:3015]""	GO:0010975;GO:0016787;GO:0035374;GO:0048678;GO:0007411;GO:0005737;GO:0005615;GO:0051260;GO:0051491;GO:0070382;GO:0048666;GO:0030336;GO:0031941;GO:0030334;GO:0030027;GO:0051017;GO:0044297;GO:0017124;GO:0010977;GO:0010976;GO:0008152;GO:0051764;GO:0071345;GO:0016810;GO:0005515;GO:0030426;GO:0005829	hydrolase activity;cytoplasm;neuron development;metabolic process;exocytic vesicle;cell body;extracellular space;protein binding;response to axon injury;axon guidance;positive regulation of neuron projection development;negative regulation of cell migration;filamentous actin;regulation of cell migration;protein homooligomerization;cellular response to cytokine stimulus;lamellipodium;positive regu…
NUGGC	681.666	-3.1387	0.0978743	-32.0687	1.2e-225	2.7e-223	ENSG00000189233	389643	nuclear GTPase"	germinal center associated [Source:HGNC Symbol;Acc:HGNC:33550]"	GO:0016787;GO:0005634;GO:0006974;GO:0008152;GO:0005525;GO:0016446
HMGA1	7977.63	1.30748	0.0407807	32.0612	1.53e-225	3.39e-223	ENSG00000137309	3159	high mobility group AT-hook 1 [Source:HGNC Symbol;Acc:HGNC:5010]""	GO:0031936;GO:0019899;GO:0090575;GO:0003677;GO:0005925;GO:0075713;GO:0005634;GO:0051575;GO:0005654;GO:0006366;GO:0006268;GO:0008285;GO:0006284;GO:0016032;GO:0008134;GO:0006461;GO:0005667;GO:0030374;GO:0003906;GO:0046965;GO:0045892;GO:0045893;GO:0042975;GO:0090402;GO:0001205;GO:0035986;GO:0035985;GO:0003700;GO:0006337;GO:0005829;GO:0006355;GO:0045944;GO:0005515;GO:0009615;GO:0042974;GO:0003680;GO:…	cytosol;AT DNA binding;protein complex assembly;base-excision repair;transcription from RNA polymerase II promoter;senescence-associated heterochromatin focus assembly;positive regulation of cellular senescence;transcription factor activity;DNA unwinding involved in DNA replication;transcription factor complex;protein binding;DNA binding;oncogene-induced cell senescence;negative regulation of cel…
GNG7	2737	-1.48408	0.0463195	-32.0402	3.01e-225	6.55e-223	ENSG00000176533	2788	guanine nucleotide binding protein (G protein)"	gamma 7 [Source:HGNC Symbol;Acc:HGNC:4410]"	GO:0070062;GO:0071377;GO:0005834;GO:0005886;GO:0008277;GO:0006112;GO:0044281;GO:0004871;GO:0007268;GO:0007186
CREB5	661.356	-3.29553	0.103918	-31.7127	1.04e-220	2.22e-218	ENSG00000146592	9586	cAMP responsive element binding protein 5 [Source:HGNC Symbol;Acc:HGNC:16844]""	GO:0043565;GO:0070062;GO:0003700;GO:0005634;GO:0006355;GO:0045893;GO:0005515;GO:0006366;GO:0046872;GO:0003676	transcription factor activity;positive regulation of transcription;nucleic acid binding;protein binding;regulation of transcription;nucleus;sequence-specific DNA binding;metal ion binding;extracellular exosome;transcription from RNA polymerase II promoter
S100A11	4798.11	-1.34206	0.0428471	-31.322	2.34e-215	4.95e-213	ENSG00000163191	6282	S100 calcium binding protein A11 [Source:HGNC Symbol;Acc:HGNC:10488]""	GO:0005737;GO:0008285;GO:0001726;GO:0070062;GO:0005509;GO:0048306;GO:0005615;GO:0005634;GO:0044548;GO:0008156;GO:0007165;GO:0005515;GO:0042803	calcium ion binding;extracellular space;ruffle;protein homodimerization activity;protein binding;S100 protein binding;signal transduction;calcium-dependent protein binding;nucleus;cytoplasm;extracellular exosome;negative regulation of cell proliferation;negative regulation of DNA replication
PDCD4	2397.7	-1.53119	0.0489395	-31.2874	6.93e-215	1.44e-212	ENSG00000150593	27250	programmed cell death 4 (neoplastic transformation inhibitor) [Source:HGNC Symbol;Acc:HGNC:8763]""	GO:0005737;GO:0045786;GO:0043508;GO:0005829;GO:0006915;GO:0051246;GO:0005654;GO:0043066;GO:0045892;GO:0005488;GO:0005515;GO:0003723;GO:0034393;GO:1904761;GO:0005634;GO:0007569	negative regulation of myofibroblast differentiation;positive regulation of smooth muscle cell apoptotic process;regulation of protein metabolic process;negative regulation of apoptotic process;cytosol;protein binding;cell aging;binding;apoptotic process;negative regulation of transcription;cytoplasm;negative regulation of cell cycle;nucleus;RNA binding;negative regulation of JUN kinase activity;…
CCL4	1612.09	-1.80693	0.0582186	-31.037	1.71e-211	3.5e-209	ENSG00000277943	6351	chemokine (C-C motif) ligand 4 [Source:HGNC Symbol;Acc:HGNC:10630]""	;GO:0070098;GO:0005125;GO:0008009;GO:2000503;GO:0006928;GO:0007155;GO:0007163;GO:0031730;GO:0007165;GO:0048247;GO:0050729;GO:0043547;GO:0071356;GO:0009615;GO:0009636;GO:0007186;GO:0042802;GO:0050850;GO:0030593;GO:0031726;GO:0043922;GO:0006955;GO:0007267;GO:0005615;GO:0002548;GO:0051928;GO:0071347;GO:0071346;GO:0005576;GO:0005515;GO:0070374	;movement of cell or subcellular component;cytokine activity;identical protein binding;cellular response to tumor necrosis factor;CCR1 chemokine receptor binding;cell-cell signaling;positive regulation of calcium-mediated signaling;extracellular space;extracellular region;protein binding;positive regulation of inflammatory response;positive regulation of GTPase activity;positive regulation of nat…
PAG1	642.718	-3.29059	0.106251	-30.9699	1.37e-210	2.77e-208	ENSG00000076641	55824	phosphoprotein membrane anchor with glycosphingolipid microdomains 1 [Source:HGNC Symbol;Acc:HGNC:30043]""	GO:0005070;GO:0042169;GO:0050868;GO:0009967;GO:0016021;GO:0045121;GO:0050852;GO:0050863;GO:0005622;GO:0007173;GO:0002250;GO:0005515;GO:0005886;GO:0035556;GO:0007165	positive regulation of signal transduction;SH2 domain binding;T cell receptor signaling pathway;adaptive immune response;protein binding;signal transduction;integral component of membrane;epidermal growth factor receptor signaling pathway;intracellular signal transduction;regulation of T cell activation;negative regulation of T cell activation;SH3/SH2 adaptor activity;intracellular;membrane raft;…
CCL3	23191.9	-1.07999	0.0348995	-30.9456	2.91e-210	5.8e-208	ENSG00000277632	6348	chemokine (C-C motif) ligand 3 [Source:HGNC Symbol;Acc:HGNC:10627]""	GO:0042056;GO:0008360;GO:0071346;GO:0006954;GO:0008009;GO:0000165;GO:2000503;GO:0030335;GO:0007610;GO:0010629;GO:0004698;GO:0023052;GO:0043525;GO:0060326;GO:0048245;GO:0048246;GO:0048247;GO:0051897;GO:0030502;GO:0001649;GO:0043308;GO:0043615;GO:0090280;GO:0031663;GO:0051930;GO:0005615;GO:0006887;GO:0009636;GO:0071356;GO:0070098;GO:0045671;GO:0016004;GO:0004672;GO:0071621;GO:0007186;GO:0007010;GO:…	cellular response to organic cyclic compound;intracellular;astrocyte cell migration;immune response;regulation of sensory perception of pain;negative regulation of osteoclast differentiation;identical protein binding;cellular response to tumor necrosis factor;negative regulation of bone mineralization;cell-cell signaling;positive regulation of calcium-mediated signaling;granulocyte chemotaxis;pos…
SASH3	2359.47	-1.55309	0.050597	-30.6953	6.57e-207	1.29e-204	ENSG00000122122	54440	SAM and SH3 domain containing 3 [Source:HGNC Symbol;Acc:HGNC:15975]""	GO:0005737;GO:0032760;GO:0002726;GO:0048873;GO:0030890;GO:0032743;GO:0051251;GO:0005634;GO:0042102;GO:0002639;GO:0005515;GO:0032729;GO:0032753;GO:0043372;GO:0046622;GO:0032733;GO:0002821	positive regulation of interferon-gamma production;positive regulation of organ growth;positive regulation of T cell cytokine production;positive regulation of immunoglobulin production;protein binding;positive regulation of interleukin-10 production;positive regulation of interleukin-4 production;positive regulation of lymphocyte activation;positive regulation of adaptive immune response;nucleus…
SAMD9L	1673.54	-1.88128	0.0613334	-30.673	1.31e-206	2.53e-204	ENSG00000177409	219285	sterile alpha motif domain containing 9-like [Source:HGNC Symbol;Acc:HGNC:1349]""	GO:0005515	protein binding
ERN1	6224.02	-1.12449	0.0366744	-30.6614	1.86e-206	3.57e-204	ENSG00000178607	2081	endoplasmic reticulum to nucleus signaling 1 [Source:HGNC Symbol;Acc:HGNC:3449]""	GO:0000287;GO:0005783;GO:0019899;GO:0005789;GO:0030176;GO:1990597;GO:0004672;GO:1990630;GO:0046777;GO:0036289;GO:0007257;GO:0006987;GO:0030544;GO:0005637;GO:0004540;GO:0004521;GO:0005739;GO:0005524;GO:0004674;GO:0006397;GO:0071333;GO:1901142;GO:0006402;GO:0051879;GO:0016241;GO:0042803;GO:0005737;GO:0006468;GO:0033120;GO:0044267;GO:1990332;GO:1990604;GO:0036498;GO:0043531;GO:0090502;GO:0007050;GO:…	peptidyl-serine trans-autophosphorylation;endothelial cell proliferation;peptidyl-serine autophosphorylation;cell cycle arrest;protein homodimerization activity;cytoplasm;mRNA splicing;endonuclease activity;identical protein binding;RNA phosphodiester bond hydrolysis;endoplasmic reticulum;mitochondrion;ribonuclease activity;intrinsic apoptotic signaling pathway in response to endoplasmic reticulu…
CSE1L	6106.34	1.2435	0.0405876	30.6373	3.9e-206	7.37e-204	ENSG00000124207	1434	CSE1 chromosome segregation 1-like (yeast) [Source:HGNC Symbol;Acc:HGNC:2431]""	GO:0005737;GO:0016020;GO:0006915;GO:0005049;GO:0070062;GO:0008283;GO:0006611;GO:0008536;GO:0005829;GO:0005635;GO:0006606;GO:0005654;GO:0005488;GO:0005515;GO:0005634;GO:0006886	nuclear envelope;intracellular protein transport;cell proliferation;protein binding;binding;apoptotic process;cytoplasm;cytosol;protein import into nucleus;nuclear export signal receptor activity;membrane;Ran GTPase binding;nucleoplasm;protein export from nucleus;nucleus;extracellular exosome
LY9	1066.94	-2.16487	0.0709468	-30.514	1.7e-204	3.17e-202	ENSG00000122224	4063	lymphocyte antigen 9 [Source:HGNC Symbol;Acc:HGNC:6730]""	GO:0032740;GO:0072540;GO:0003674;GO:0005515;GO:0005886;GO:0009986;GO:0016021	protein binding;molecular_function;T-helper 17 cell lineage commitment;cell surface;positive regulation of interleukin-17 production;integral component of membrane;plasma membrane
UTP3	7610.49	1.10574	0.0362508	30.5024	2.42e-204	4.45e-202	ENSG00000132467	57050	UTP3"	small subunit (SSU) processome component	homolog (S. cerevisiae) [Source:HGNC Symbol;Acc:HGNC:24477]"
UBE2QL1	1429.19	-1.83518	0.0608329	-30.1676	6.31e-200	1.15e-197	ENSG00000215218	134111	ubiquitin conjugating enzyme E2Q family-like 1 [Source:HGNC Symbol;Acc:HGNC:37269]""	GO:0016567;GO:0005634;GO:0061631;GO:0005515;GO:0005524	protein ubiquitination;protein binding;ubiquitin conjugating enzyme activity;nucleus;ATP binding
ARL4C	1286.21	-1.96811	0.0653217	-30.1295	1.99e-199	3.57e-197	ENSG00000188042	10123	ADP ribosylation factor like GTPase 4C [Source:HGNC Symbol;Acc:HGNC:698]""	GO:0005737;GO:0032456;GO:0005634;GO:0003924;GO:0005622;GO:0030175;GO:0015031;GO:0005515;GO:0005886;GO:0043014;GO:0007264;GO:0005525	GTP binding;endocytic recycling;protein binding;intracellular;GTPase activity;cytoplasm;nucleus;filopodium;protein transport;alpha-tubulin binding;small GTPase mediated signal transduction;plasma membrane
AQP3	1156.71	-2.06038	0.0684104	-30.118	2.82e-199	4.99e-197	ENSG00000165272	360	aquaporin 3 (Gill blood group) [Source:HGNC Symbol;Acc:HGNC:636]""	GO:0033280;GO:0005737;GO:0003091;GO:0016021;GO:0016020;GO:0015250;GO:0002684;GO:0015254;GO:0015793;GO:0015840;GO:0032526;GO:0007588;GO:0005215;GO:0006810;GO:0016323;GO:0051592;GO:0034220;GO:0006833;GO:0005911;GO:0005886;GO:0055085;GO:0042476;GO:0015204;GO:0071918;GO:0070295;GO:0045616;GO:0005634	urea transmembrane transporter activity;cytoplasm;response to retinoic acid;urea transmembrane transport;plasma membrane;renal water homeostasis;regulation of keratinocyte differentiation;response to calcium ion;glycerol transport;water channel activity;membrane;response to vitamin D;transporter activity;cell-cell junction;positive regulation of immune system process;odontogenesis;water transport…
MAPKAPK2	13108.3	-0.963591	0.0320335	-30.0807	8.66e-199	1.51e-196	ENSG00000162889	9261	mitogen-activated protein kinase-activated protein kinase 2 [Source:HGNC Symbol;Acc:HGNC:6887]""	GO:0000187;GO:0006974;GO:0018105;GO:0034138;GO:0034134;GO:0034605;GO:0038066;GO:0004871;GO:0038123;GO:0044281;GO:0038124;GO:0070935;GO:0032496;GO:0048255;GO:0046777;GO:0005737;GO:0006691;GO:0031572;GO:0070062;GO:0043488;GO:0005813;GO:0005634;GO:0000165;GO:0005654;GO:0004674;GO:0010467;GO:0004672;GO:0035666;GO:0032675;GO:0005524;GO:0006954;GO:0006468;GO:0034097;GO:0045087;GO:0048839;GO:0034162;GO:…	mRNA stabilization;cytosol;Ras protein signal transduction;response to lipopolysaccharide;regulation of cellular response to heat;response to stress;toll-like receptor 4 signaling pathway;toll-like receptor TLR1:TLR2 signaling pathway;cellular response to heat;toll-like receptor 9 signaling pathway;macropinocytosis;toll-like receptor 2 signaling pathway;activation of MAPK activity;inner ear devel…
IDH2	1851.39	-1.95438	0.0650408	-30.0486	2.28e-198	3.93e-196	ENSG00000182054	3418	isocitrate dehydrogenase 2 (NADP+)"	mitochondrial [Source:HGNC Symbol;Acc:HGNC:5383]"	GO:0005975;GO:0070062;GO:0016616;GO:0005743;GO:0051287;GO:0005829;GO:0000287;GO:0005777;GO:0044237;GO:0004450;GO:0006099;GO:0005739;GO:0044281;GO:0006103;GO:0006102;GO:0005759;GO:0004448;GO:0006097;GO:0055114
TMC6	3016.17	-1.67957	0.0560731	-29.9532	4e-197	6.82e-195	ENSG00000141524	11322	transmembrane channel like 6 [Source:HGNC Symbol;Acc:HGNC:18021]""	GO:0005737;GO:0005794;GO:0070062;GO:0006811;GO:0031965;GO:0005789;GO:0008150;GO:0005515;GO:0016021;GO:0005783	endoplasmic reticulum membrane;Golgi apparatus;cytoplasm;protein binding;endoplasmic reticulum;ion transport;nuclear membrane;biological_process;integral component of membrane;extracellular exosome
PRPS2	2835.4	1.45841	0.0488045	29.8827	3.3e-196	5.56e-194	ENSG00000101911	5634	phosphoribosyl pyrophosphate synthetase 2 [Source:HGNC Symbol;Acc:HGNC:9465]""	GO:0006139;GO:0016301;GO:0070062;GO:0009156;GO:0000287;GO:0005524;GO:0004749;GO:0044249;GO:0009165;GO:0005515;GO:0006015;GO:0016310;GO:0042802;GO:0042803	nucleobase-containing compound metabolic process;ATP binding;magnesium ion binding;protein homodimerization activity;ribose phosphate diphosphokinase activity;5-phosphoribose 1-diphosphate biosynthetic process;phosphorylation;identical protein binding;cellular biosynthetic process;kinase activity;nucleotide biosynthetic process;protein binding;ribonucleoside monophosphate biosynthetic process;ext…
B4GALT3	12846.3	-1.08666	0.0365839	-29.7031	7e-194	1.17e-191	ENSG00000158850	8703	UDP-Gal:betaGlcNAc beta 1"	4- galactosyltransferase	polypeptide 3 [Source:HGNC Symbol;Acc:HGNC:926]"
IL10RA	1053.71	-2.10315	0.0710508	-29.6007	1.46e-192	2.41e-190	ENSG00000110324	3587	interleukin 10 receptor subunit alpha [Source:HGNC Symbol;Acc:HGNC:5964]""	GO:0004920;GO:0005515;GO:0016021;GO:0019969;GO:0004872;GO:0004871;GO:0005886;GO:0032496;GO:0019221	interleukin-10 receptor activity;protein binding;response to lipopolysaccharide;signal transducer activity;interleukin-10 binding;receptor activity;integral component of membrane;plasma membrane;cytokine-mediated signaling pathway
PLAGL2	5580.69	-1.09143	0.0369956	-29.5016	2.74e-191	4.47e-189	ENSG00000126003	5326	PLAG1 like zinc finger 2 [Source:HGNC Symbol;Acc:HGNC:9047]""	GO:0043565;GO:0006629;GO:0003700;GO:0005634;GO:0034378;GO:0009791;GO:1903955;GO:0001077;GO:0045944;GO:0006366;GO:2001244;GO:0046872	transcription factor activity;chylomicron assembly;positive regulation of intrinsic apoptotic signaling pathway;lipid metabolic process;nucleus;transcription from RNA polymerase II promoter;positive regulation of transcription from RNA polymerase II promoter;transcriptional activator activity;post-embryonic development;metal ion binding;positive regulation of protein targeting to mitochondrion;se…
CPD	4357.9	-1.34593	0.04576	-29.4127	3.77e-190	6.07e-188	ENSG00000108582	1362	carboxypeptidase D [Source:HGNC Symbol;Acc:HGNC:2301]""	GO:0016020;GO:0070062;GO:0004181;GO:0005802;GO:0004185;GO:0008270;GO:0016485;GO:0006508;GO:0006518;GO:0005634;GO:0016021;GO:0005615	extracellular space;serine-type carboxypeptidase activity;integral component of membrane;protein processing;nucleus;trans-Golgi network;membrane;metallocarboxypeptidase activity;peptide metabolic process;zinc ion binding;proteolysis;extracellular exosome
MYB	610.796	2.78316	0.0949184	29.3216	5.51e-189	8.76e-187	ENSG00000118513	4602	v-myb avian myeloblastosis viral oncogene homolog [Source:HGNC Symbol;Acc:HGNC:7545]""	GO:0006338;GO:0000122;GO:0016021;GO:0007596;GO:0045944;GO:0006355;GO:0001077;GO:0045892;GO:0045893;GO:0005515;GO:0003677;GO:0051571;GO:0000978;GO:0016363;GO:0051574;GO:0045624	positive regulation of histone H3-K9 methylation;DNA binding;nuclear matrix;protein binding;positive regulation of T-helper cell differentiation;chromatin remodeling;RNA polymerase II core promoter proximal region sequence-specific DNA binding;positive regulation of transcription;negative regulation of transcription;regulation of transcription;positive regulation of histone H3-K4 methylation;nega…
RARRES3	954.23	-2.13423	0.072837	-29.3014	9.95e-189	1.56e-186	ENSG00000133321	5920	retinoic acid receptor responder (tazarotene induced) 3 [Source:HGNC Symbol;Acc:HGNC:9869]""	GO:0008285;GO:0006644;GO:0016021;GO:0016042;GO:0005515;GO:0004623	protein binding;integral component of membrane;phospholipase A2 activity;phospholipid metabolic process;lipid catabolic process;negative regulation of cell proliferation
PRPS1	3361.36	1.30703	0.0447491	29.208	1.54e-187	2.39e-185	ENSG00000147224	5631	phosphoribosyl pyrophosphate synthetase 1 [Source:HGNC Symbol;Acc:HGNC:9462]""	GO:0016310;GO:0030246;GO:0044249;GO:0009165;GO:0044281;GO:0006221;GO:0000287;GO:0002189;GO:0006015;GO:0005524;GO:0042803;GO:0016208;GO:0034418;GO:0031100;GO:0009156;GO:0016301;GO:0043531;GO:0046101;GO:0043234;GO:0005975;GO:0007399;GO:0005829;GO:0019693;GO:0004749;GO:0019003;GO:0006167;GO:0005515;GO:0006164;GO:0006144	magnesium ion binding;purine nucleotide biosynthetic process;cytosol;ribose phosphate diphosphokinase activity;carbohydrate metabolic process;cellular biosynthetic process;purine nucleobase metabolic process;protein homodimerization activity;AMP biosynthetic process;protein binding;5-phosphoribose 1-diphosphate biosynthetic process;small molecule metabolic process;kinase activity;ATP binding;ribo…
KIAA0930	4926.08	-1.28798	0.044163	-29.1642	5.51e-187	8.48e-185	ENSG00000100364	23313	KIAA0930 [Source:HGNC Symbol;Acc:HGNC:1314]""
BIN2	2661.4	-1.45996	0.0501082	-29.1362	1.25e-186	1.9e-184	ENSG00000110934	51411	bridging integrator 2 [Source:HGNC Symbol;Acc:HGNC:1053]""	GO:0005737;GO:0005515	protein binding;cytoplasm
PLEKHA2	1169.91	-1.95059	0.0669546	-29.133	1.37e-186	2.05e-184	ENSG00000169499	59339	pleckstrin homology domain containing A2 [Source:HGNC Symbol;Acc:HGNC:14336]""	GO:0030165;GO:0005545;GO:0005515	protein binding;PDZ domain binding;1-phosphatidylinositol binding
UAP1	34329.8	0.880612	0.0302271	29.1332	1.36e-186	2.05e-184	ENSG00000117143	6675	UDP-N-acetylglucosamine pyrophosphorylase 1 [Source:HGNC Symbol;Acc:HGNC:12457]""	GO:0006048;GO:0044267;GO:0005829;GO:0006488;GO:0043687;GO:0030246;GO:0005737;GO:0005654;GO:0003977;GO:0008152;GO:0005886;GO:0006047;GO:0018279;GO:0042802;GO:0070569	metabolic process;carbohydrate binding;cellular protein metabolic process;uridylyltransferase activity;cytosol;UDP-N-acetylglucosamine diphosphorylase activity;UDP-N-acetylglucosamine metabolic process;identical protein binding;protein N-linked glycosylation via asparagine;nucleoplasm;UDP-N-acetylglucosamine biosynthetic process;cytoplasm;post-translational protein modification;plasma membrane;do…
FTH1	8631.11	-1.07365	0.037053	-28.9762	1.31e-184	1.94e-182	ENSG00000167996	2495	ferritin"	heavy polypeptide 1 [Source:HGNC Symbol;Acc:HGNC:3976]"	GO:0061024;GO:0006892;GO:0016021;GO:0006879;GO:0070062;GO:0008043;GO:0048147;GO:0004322;GO:0005829;GO:0006898;GO:0006880;GO:0005623;GO:0008199;GO:0006826;GO:0005515;GO:0006955;GO:0005506;GO:0005634;GO:0055085;GO:0055114;GO:0008285
FGFR3	9371.2	1.23229	0.0426558	28.8891	1.64e-183	2.39e-181	ENSG00000068078	2261	fibroblast growth factor receptor 3 [Source:HGNC Symbol;Acc:HGNC:3690]""	GO:0000186;GO:0005783;GO:0005886;GO:0008286;GO:0018108;GO:0001501;GO:0009986;GO:0007411;GO:0030133;GO:0005925;GO:0008543;GO:0046777;GO:0005737;GO:0070977;GO:0016021;GO:0042511;GO:0000165;GO:0042517;GO:0030282;GO:0004713;GO:0004672;GO:0048640;GO:0003416;GO:0045087;GO:0005524;GO:0008284;GO:0005794;GO:0006468;GO:0005007;GO:0007259;GO:1902178;GO:0017134;GO:0043410;GO:0002062;GO:0035988;GO:0007173;GO:…	fibroblast growth factor receptor signaling pathway;bone morphogenesis;JAK-STAT cascade;fibroblast growth factor-activated receptor activity;cytoplasm;positive regulation of phospholipase activity;endochondral ossification;protein tyrosine kinase activity;Fc-epsilon receptor signaling pathway;cell-cell signaling;cell surface;negative regulation of developmental growth;axon guidance;endochondral b…
CERK	2655.55	-1.3828	0.0483519	-28.5986	7e-180	1e-177	ENSG00000100422	64781	ceramide kinase [Source:HGNC Symbol;Acc:HGNC:19256]""	GO:0000287;GO:0016310;GO:0016021;GO:0016301;GO:0001729;GO:0005739;GO:0006665;GO:0046834;GO:0044281;GO:0005515;GO:0005886;GO:0006672;GO:0005524;GO:0006687	ceramide kinase activity;magnesium ion binding;protein binding;sphingolipid metabolic process;phosphorylation;small molecule metabolic process;kinase activity;lipid phosphorylation;ATP binding;ceramide metabolic process;mitochondrion;glycosphingolipid metabolic process;integral component of membrane;plasma membrane
SLC1A4	10393.7	-0.955144	0.0335331	-28.4836	1.87e-178	2.64e-176	ENSG00000115902	6509	solute carrier family 1 (glutamate/neutral amino acid transporter)"	member 4 [Source:HGNC Symbol;Acc:HGNC:10942]"	GO:0005887;GO:0006868;GO:0015811;GO:0006865;GO:0030425;GO:0098779;GO:0006821;GO:0034589;GO:0015184;GO:0015186;GO:0035249;GO:0070062;GO:0005813;GO:0016021;GO:0016020;GO:0015180;GO:0005886;GO:0017153;GO:0005254;GO:0006811;GO:1902476;GO:0009986;GO:0035524;GO:0034590;GO:0015826;GO:0015824;GO:0015825;GO:0015194;GO:0015195;GO:0015808;GO:0015193;GO:0042470;GO:0005815;GO:0055085;GO:0043025;GO:0050890;GO:…
SEL1L	17807.2	-1.11237	0.0392411	-28.3469	9.14e-177	1.28e-174	ENSG00000071537	6400	sel-1 suppressor of lin-12-like (C. elegans) [Source:HGNC Symbol;Acc:HGNC:10717]""	GO:0000836;GO:0016021;GO:0007219;GO:0006457;GO:0044267;GO:0043687;GO:0036503;GO:0036513;GO:0030970;GO:0050821;GO:0005515;GO:0030433;GO:0005789;GO:0018279;GO:0034976	endoplasmic reticulum membrane;response to endoplasmic reticulum stress;Notch signaling pathway;cellular protein metabolic process;Derlin-1 retrotranslocation complex;protein binding;ER-associated ubiquitin-dependent protein catabolic process;protein folding;protein N-linked glycosylation via asparagine;post-translational protein modification;ERAD pathway;protein stabilization;retrograde protein …
HNRNPA2B1	18968.7	1.06773	0.0377955	28.2503	1.41e-175	1.96e-173	ENSG00000122566	3181	heterogeneous nuclear ribonucleoprotein A2/B1 [Source:HGNC Symbol;Acc:HGNC:5033]""	GO:0005737;GO:0097157;GO:0050658;GO:0003676;GO:0000122;GO:0043047;GO:0000166;GO:0044822;GO:0016020;GO:0005634;GO:0000398;GO:0008380;GO:0005654;GO:0010467;GO:0003723;GO:0005515;GO:0048025;GO:0030529;GO:0071013;GO:0005681;GO:0006397	single-stranded telomeric DNA binding;negative regulation of transcription from RNA polymerase II promoter;nucleic acid binding;catalytic step 2 spliceosome;nucleoplasm;protein binding;RNA splicing;mRNA processing;spliceosomal complex;negative regulation of mRNA splicing;intracellular ribonucleoprotein complex;poly(A) RNA binding;nucleus;cytoplasm;membrane;RNA binding;pre-mRNA intronic binding;nu…
SLC6A9	2354	-1.50405	0.0536092	-28.0558	3.39e-173	4.66e-171	ENSG00000196517	6536	solute carrier family 6 (neurotransmitter transporter"	glycine)	member 9 [Source:HGNC Symbol;Acc:HGNC:11056]"
TES	3532.62	-1.31755	0.0469886	-28.0397	5.33e-173	7.26e-171	ENSG00000135269	26136	testin LIM domain protein [Source:HGNC Symbol;Acc:HGNC:14620]""	GO:0043234;GO:0008285;GO:0042127;GO:0044822;GO:0005737;GO:0008270;GO:0005515;GO:0005886;GO:0005925;GO:0005634;GO:0030054	protein complex;protein binding;regulation of cell proliferation;negative regulation of cell proliferation;poly(A) RNA binding;focal adhesion;nucleus;cytoplasm;zinc ion binding;cell junction;plasma membrane
AHCY	10532.7	1.06245	0.0380381	27.9312	1.12e-171	1.5e-169	ENSG00000101444	191	adenosylhomocysteinase [Source:HGNC Symbol;Acc:HGNC:343]""	GO:0071268;GO:0051287;GO:0004013;GO:0006805;GO:0042745;GO:0044281;GO:0001666;GO:0005737;GO:0070062;GO:0005634;GO:0033353;GO:0043005;GO:0032259;GO:0006730;GO:0042802;GO:0002439;GO:0007584;GO:0000096;GO:0042470;GO:0030554;GO:0005829;GO:0034641;GO:0019510;GO:0005515	neuron projection;S-adenosylhomocysteine catabolic process;cytosol;cytoplasm;identical protein binding;S-adenosylmethionine cycle;adenosylhomocysteinase activity;melanosome;NAD binding;protein binding;small molecule metabolic process;circadian sleep/wake cycle;adenyl nucleotide binding;chronic inflammatory response to antigenic stimulus;response to nutrient;sulfur amino acid metabolic process;res…
CCPG1	9869.49	-1.10714	0.0397653	-27.842	1.35e-170	1.8e-168	ENSG00000260916	9236	cell cycle progression 1 [Source:HGNC Symbol;Acc:HGNC:24227]""	GO:0008284;GO:0045787;GO:0016021;GO:0016020;GO:0003674;GO:0005515;GO:0045944;GO:2001106;GO:0007049	positive regulation of cell cycle;protein binding;molecular_function;cell cycle;positive regulation of transcription from RNA polymerase II promoter;membrane;positive regulation of cell proliferation;regulation of Rho guanyl-nucleotide exchange factor activity;integral component of membrane
BRI3BP	2316.08	1.4642	0.052599	27.8369	1.55e-170	2.05e-168	ENSG00000184992	140707	BRI3 binding protein [Source:HGNC Symbol;Acc:HGNC:14251]""	GO:0016021;GO:0005741;GO:0005739	mitochondrion;mitochondrial outer membrane;integral component of membrane
FKBP4	3448.57	1.17674	0.0423448	27.7894	5.83e-170	7.64e-168	ENSG00000004478	2288	FK506 binding protein 4 [Source:HGNC Symbol;Acc:HGNC:3720]""	GO:0031111;GO:0006457;GO:0031115;GO:0031072;GO:0034605;GO:0005789;GO:0006825;GO:0005874;GO:0032767;GO:0005737;GO:0000413;GO:0070062;GO:0030521;GO:0005634;GO:0030850;GO:0005739;GO:0046661;GO:0005654;GO:0005528;GO:0003755;GO:0048471;GO:0043025;GO:0005524;GO:0005525;GO:0043234;GO:0035259;GO:0048608;GO:0043005;GO:0006463;GO:0044822;GO:0044295;GO:0010977;GO:0048156;GO:0061077;GO:0031503;GO:0030674;GO:…	peptidyl-prolyl cis-trans isomerase activity;negative regulation of microtubule polymerization;phosphoprotein binding;cytosol;cytoplasm;regulation of cellular response to heat;cellular response to heat;mitochondrion;heat shock protein binding;axonal growth cone;protein peptidyl-prolyl isomerization;copper ion transport;microtubule;protein binding;protein folding;glucocorticoid receptor binding;po…
HSPA8	42144.4	0.850294	0.0306002	27.7872	6.2e-170	8.05e-168	ENSG00000109971	3312	heat shock protein family A (Hsp70) member 8 [Source:HGNC Symbol;Acc:HGNC:5241]""	GO:1902904;GO:0006457;GO:0061684;GO:0031072;GO:0098575;GO:0005886;GO:0019899;GO:0061024;GO:0051082;GO:0016887;GO:0007411;GO:0045892;GO:0001664;GO:0048026;GO:0005925;GO:0061738;GO:0043202;GO:0070062;GO:0043488;GO:0043209;GO:0051085;GO:0005634;GO:0016020;GO:0072562;GO:0030529;GO:0005654;GO:0010467;GO:0007269;GO:1904764;GO:0072318;GO:0001786;GO:0034605;GO:0005524;GO:0006351;GO:0005730;GO:0005622;GO:…	regulation of protein import;plasma membrane;axon guidance;cytosol;blood microparticle;mRNA splicing;phosphatidylserine binding;membrane organization;spliceosomal complex;regulation of cellular response to heat;MHC class II protein complex binding;clathrin coat disassembly;cellular response to heat;negative regulation of fibril organization;melanosome;heat shock protein binding;ATP metabolic proc…
FAM49A	862.184	-2.19878	0.0793214	-27.7199	4.02e-169	5.17e-167	ENSG00000197872	81553	family with sequence similarity 49 member A [Source:HGNC Symbol;Acc:HGNC:25373]""	GO:0005622	intracellular
REPS2	998.924	-1.94409	0.0702355	-27.6795	1.23e-168	1.57e-166	ENSG00000169891	9185	RALBP1 associated Eps domain containing 2 [Source:HGNC Symbol;Acc:HGNC:9963]""	GO:0005737;GO:0006461;GO:0007173;GO:0005509;GO:0005515	cytoplasm;epidermal growth factor receptor signaling pathway;protein binding;calcium ion binding;protein complex assembly
DPYSL2	8536.19	-0.996241	0.0360151	-27.6618	2.02e-168	2.55e-166	ENSG00000092964	1808	dihydropyrimidinase like 2 [Source:HGNC Symbol;Acc:HGNC:3014]""	GO:0010975;GO:0021510;GO:0030425;GO:0030424;GO:0007165;GO:0030516;GO:0007411;GO:0005874;GO:0043195;GO:0048489;GO:0005737;GO:0006139;GO:0070062;GO:0043209;GO:0016020;GO:0005739;GO:0045664;GO:0043005;GO:0043025;GO:0016787;GO:0008017;GO:0030426;GO:0019901;GO:0008152;GO:0021772;GO:0042220;GO:0007010;GO:0014049;GO:0043234;GO:0006897;GO:0007420;GO:0007399;GO:0016810;GO:0042493;GO:0001975;GO:0005515;GO:…	neuron projection;regulation of neuron differentiation;hydrolase activity;cytoplasm;response to amphetamine;metabolic process;dendrite;positive regulation of glutamate secretion;olfactory bulb development;mitochondrion;spinal cord development;nucleobase-containing compound metabolic process;regulation of axon extension;microtubule;protein binding;axon guidance;cytosol;myelin sheath;membrane;micro…
FAM129A	13529.1	-1.06177	0.0383964	-27.6528	2.58e-168	3.23e-166	ENSG00000135842	116496	family with sequence similarity 129 member A [Source:HGNC Symbol;Acc:HGNC:16784]""	GO:0005737;GO:0070062;GO:0016020;GO:0003674;GO:0005515;GO:0005886;GO:0001933;GO:0045727;GO:0001934;GO:0034976	negative regulation of protein phosphorylation;protein binding;molecular_function;positive regulation of protein phosphorylation;cytoplasm;membrane;positive regulation of translation;response to endoplasmic reticulum stress;plasma membrane;extracellular exosome
HSP90AA1	21779.7	0.970736	0.0351232	27.638	3.89e-168	4.83e-166	ENSG00000080824	3320	heat shock protein 90kDa alpha family class A member 1 [Source:HGNC Symbol;Acc:HGNC:5253]""	GO:0002134;GO:0006457;GO:0061684;GO:0000086;GO:0034605;GO:0010659;GO:0031012;GO:0051022;GO:0009409;GO:0045429;GO:0043025;GO:0046677;GO:0044281;GO:0016887;GO:0009408;GO:0007411;GO:0044325;GO:0046209;GO:0005737;GO:0033160;GO:0043202;GO:0070062;GO:0071682;GO:0043209;GO:0030911;GO:0016020;GO:0051082;GO:0000166;GO:0005654;GO:0043234;GO:0032564;GO:0043005;GO:0031526;GO:0031396;GO:0017098;GO:0048471;GO:…	positive regulation of nitric oxide biosynthetic process;GTPase binding;regulation of protein ubiquitination;protein homodimerization activity;mitotic cell cycle;cytosol;cytoplasm;regulation of catalytic activity;apical plasma membrane;UTP binding;protein import into mitochondrial outer membrane;identical protein binding;response to estrogen;regulation of cellular response to heat;sulfonylurea re…
CD28	8184.82	-1.10615	0.0401366	-27.5596	3.4e-167	4.19e-165	ENSG00000178562	940	CD28 molecule [Source:HGNC Symbol;Acc:HGNC:1653]""	GO:0045840;GO:0048304;GO:0009897;GO:0097190;GO:0010629;GO:0010628;GO:0007166;GO:0045589;GO:0008543;GO:0005070;GO:0046641;GO:0051897;GO:0045070;GO:0002020;GO:0045727;GO:0015026;GO:0042802;GO:0050852;GO:0005515;GO:0045087;GO:0045086;GO:0050690;GO:0042102;GO:0019901;GO:0002863;GO:0045060;GO:0007173;GO:0001772;GO:0005887;GO:0005886;GO:0048011;GO:0006959;GO:0048015;GO:0042089;GO:0038095;GO:0045066;GO:…	plasma membrane;fibroblast growth factor receptor signaling pathway;protease binding;positive regulation of alpha-beta T cell proliferation;cytosol;regulation of defense response to virus by virus;identical protein binding;positive regulation of protein kinase B signaling;Fc-epsilon receptor signaling pathway;external side of plasma membrane;coreceptor activity;innate immune response;regulatory T…
IRF2BP2	3805.6	-1.17184	0.0425425	-27.5453	5.04e-167	6.16e-165	ENSG00000168264	359948	interferon regulatory factor 2 binding protein 2 [Source:HGNC Symbol;Acc:HGNC:21729]""	GO:0005737;GO:0006355;GO:0005634;GO:0046872;GO:0006351	nucleus;transcription;regulation of transcription;metal ion binding;cytoplasm
MAN1A1	9393.42	1.19392	0.0433603	27.5348	6.73e-167	8.15e-165	ENSG00000111885	4121	mannosidase"	alpha	class 1A
FMNL3	611.766	-2.76532	0.100701	-27.4607	5.17e-166	6.21e-164	ENSG00000161791	91010	formin like 3 [Source:HGNC Symbol;Acc:HGNC:23698]""	GO:0005737;GO:0007264;GO:0007010;GO:0005829;GO:0032794;GO:0001525;GO:0017048;GO:0003779;GO:0016043;GO:0008360;GO:0030036;GO:0005515;GO:0005886;GO:0016477;GO:0005488	plasma membrane;cell migration;cellular component organization;cytosol;cytoplasm;regulation of cell shape;actin binding;binding;angiogenesis;GTPase activating protein binding;protein binding;cytoskeleton organization;small GTPase mediated signal transduction;actin cytoskeleton organization;Rho GTPase binding
ETV5	2172.41	-1.34096	0.0491296	-27.2944	4.94e-164	5.88e-162	ENSG00000244405	2119	ets variant 5 [Source:HGNC Symbol;Acc:HGNC:3494]""	GO:0030154;GO:0050807;GO:0071340;GO:0003677;GO:0007274;GO:0043565;GO:0005634;GO:0005654;GO:0045666;GO:0006366;GO:0007626;GO:0060252;GO:0045893;GO:0048133;GO:0034599;GO:0060762;GO:0044212;GO:0003700;GO:0001228;GO:0006355;GO:0045944;GO:0000977;GO:0005515	neuromuscular synaptic transmission;positive regulation of neuron differentiation;nucleoplasm;transcription from RNA polymerase II promoter;transcription factor activity;protein binding;DNA binding;regulation of synapse organization;cellular response to oxidative stress;regulation of branching involved in mammary gland duct morphogenesis;skeletal muscle acetylcholine-gated channel clustering;male…
AKNA	7636.86	-1.05562	0.0386983	-27.2781	7.71e-164	9.1e-162	ENSG00000106948	80709	AT-hook transcription factor [Source:HGNC Symbol;Acc:HGNC:24108]""	GO:0005634;GO:0016020;GO:0001077;GO:0045944;GO:0006366;GO:0000978	transcriptional activator activity;RNA polymerase II core promoter proximal region sequence-specific DNA binding;nucleus;transcription from RNA polymerase II promoter;positive regulation of transcription from RNA polymerase II promoter;membrane
KLHL6	2126.01	-1.35076	0.0495309	-27.2711	9.34e-164	1.09e-161	ENSG00000172578	89857	kelch like family member 6 [Source:HGNC Symbol;Acc:HGNC:18653]""	GO:0002467;GO:0050853;GO:0005515	germinal center formation;protein binding;B cell receptor signaling pathway
MARCKSL1	676.399	2.35856	0.0864893	27.27	9.63e-164	1.12e-161	ENSG00000175130	65108	MARCKS-like 1 [Source:HGNC Symbol;Acc:HGNC:7142]""	GO:0005737;GO:0008284;GO:0070062;GO:0003779;GO:0005516;GO:0005515;GO:0005886	actin binding;cytoplasm;calmodulin binding;protein binding;positive regulation of cell proliferation;plasma membrane;extracellular exosome
TUBA1B	12999.6	0.954706	0.0350189	27.2626	1.18e-163	1.36e-161	ENSG00000123416	10376	tubulin alpha 1b [Source:HGNC Symbol;Acc:HGNC:18809]""	GO:0044267;GO:0031625;GO:0006457;GO:0070062;GO:0008152;GO:0071353;GO:0051084;GO:0005200;GO:0003924;GO:0005525;GO:0030705;GO:0005881;GO:0043209;GO:0003725;GO:0000226;GO:0005515;GO:0005198;GO:0005874;GO:0051301;GO:0007017	structural constituent of cytoskeleton;cellular protein metabolic process;cellular response to interleukin-4;cytoskeleton-dependent intracellular transport;cell division;protein binding;double-stranded RNA binding;microtubule-based process;GTPase activity;protein folding;structural molecule activity;myelin sheath;metabolic process;microtubule;cytoplasmic microtubule;ubiquitin protein ligase bindi…
STEAP1	1139	-1.77227	0.0653706	-27.1112	7.27e-162	8.3e-160	ENSG00000164647	26872	six transmembrane epithelial antigen of the prostate 1 [Source:HGNC Symbol;Acc:HGNC:11378]""	GO:0005911;GO:0005215;GO:0016021;GO:0016020;GO:0055072;GO:0005887;GO:0015267;GO:0005886;GO:0046872;GO:0055085;GO:0055114;GO:0010008	endosome membrane;cell-cell junction;transporter activity;integral component of plasma membrane;integral component of membrane;channel activity;oxidation-reduction process;membrane;metal ion binding;transmembrane transport;plasma membrane;iron ion homeostasis
P2RX1	834.806	-2.15732	0.0796096	-27.0987	1.02e-161	1.16e-159	ENSG00000108405	5023	purinergic receptor P2X"	ligand gated ion channel	1 [Source:HGNC Symbol;Acc:HGNC:8533]"
PTMA	33418.7	0.91412	0.0339962	26.8889	2.96e-159	3.3e-157	ENSG00000187514	5757	prothymosin"	alpha [Source:HGNC Symbol;Acc:HGNC:9623]"	;GO:0005737;GO:0070062;GO:0005634;GO:0005654;GO:0006351;GO:0005515
GYPC	1563.54	-1.5599	0.058079	-26.8583	6.75e-159	7.47e-157	ENSG00000136732	2995	glycophorin C (Gerbich blood group) [Source:HGNC Symbol;Acc:HGNC:4704]""	GO:0005515;GO:0030863;GO:0016020;GO:0005887;GO:0005886;GO:0070492	oligosaccharide binding;integral component of plasma membrane;protein binding;membrane;cortical cytoskeleton;plasma membrane
TNFRSF10B	4021.62	-1.12817	0.042284	-26.6809	7.84e-157	8.61e-155	ENSG00000120889	8795	tumor necrosis factor receptor superfamily member 10b [Source:HGNC Symbol;Acc:HGNC:11905]""	GO:1902041;GO:0006954;GO:0071260;GO:0033209;GO:0007165;GO:0097191;GO:0004872;GO:0007166;GO:0032496;GO:0042981;GO:0007275;GO:0006955;GO:0008625;GO:0007250;GO:0016021;GO:0045569;GO:0005031;GO:0005886;GO:0043123;GO:0042127;GO:0070266;GO:0010939;GO:0006919;GO:0009986;GO:0006915;GO:0012501;GO:0005887;GO:0097300;GO:0070059;GO:0005622;GO:0043154;GO:0005515;GO:0097296;GO:0034976	intrinsic apoptotic signaling pathway in response to endoplasmic reticulum stress;programmed necrotic cell death;response to lipopolysaccharide;extrinsic apoptotic signaling pathway;cell surface;receptor activity;cell surface receptor signaling pathway;TRAIL binding;multicellular organismal development;protein binding;intracellular;regulation of extrinsic apoptotic signaling pathway via death dom…
NFATC2	2470.22	-1.28932	0.0484298	-26.6226	3.72e-156	4.05e-154	ENSG00000101096	4773	nuclear factor of activated T-cells"	cytoplasmic	calcineurin-dependent 2 [Source:HGNC Symbol;Acc:HGNC:7776]"
ST3GAL4	1474.64	1.55673	0.0585108	26.6059	5.8e-156	6.27e-154	ENSG00000110080	6484	ST3 beta-galactoside alpha-2"	3-sialyltransferase 4 [Source:HGNC Symbol;Acc:HGNC:10864]"	GO:0030203;GO:0050890;GO:0009311;GO:0003836;GO:0044281;GO:0030173;GO:0047288;GO:0008373;GO:0044267;GO:0070062;GO:0006486;GO:0006488;GO:0016021;GO:0016020;GO:0042339;GO:0018279;GO:0005794;GO:0016266;GO:0018146;GO:0043687;GO:0005975;GO:0032580;GO:0006493;GO:0001574;GO:0097503;GO:0000139;GO:0005515
PAICS	8024.64	0.97599	0.0368699	26.4712	2.08e-154	2.23e-152	ENSG00000128050	10606	phosphoribosylaminoimidazole carboxylase; phosphoribosylaminoimidazolesuccinocarboxamide synthase [Source:HGNC Symbol;Acc:HGNC:8587]""	GO:0009113;GO:0005829;GO:0070062;GO:0009168;GO:0016020;GO:0004639;GO:0004638;GO:0042802;GO:0006189;GO:0055086;GO:0005515;GO:0006164;GO:0046084;GO:0006144;GO:0005524;GO:0044281	purine nucleobase biosynthetic process;identical protein binding;purine nucleotide biosynthetic process;cytosol;protein binding;nucleobase-containing small molecule metabolic process;membrane;adenine biosynthetic process;small molecule metabolic process;phosphoribosylaminoimidazole carboxylase activity;ATP binding;'de novo' IMP biosynthetic process;purine nucleobase metabolic process;phosphoribos…
RCC1	3118.83	1.12462	0.0424924	26.4663	2.37e-154	2.52e-152	ENSG00000180198	1104	regulator of chromosome condensation 1 [Source:HGNC Symbol;Acc:HGNC:1913]""	GO:0005737;GO:0042393;GO:0016032;GO:0000082;GO:0005634;GO:0003682;GO:0031965;GO:0007052;GO:0005087;GO:0005654;GO:0000790;GO:0031492;GO:0005515;GO:0000794;GO:0007059;GO:0007067;GO:0007088;GO:0051225;GO:0051301;GO:0043547	nuclear chromatin;Ran guanyl-nucleotide exchange factor activity;histone binding;chromatin binding;regulation of mitotic nuclear division;nucleoplasm;protein binding;mitotic nuclear division;condensed nuclear chromosome;chromosome segregation;viral process;cell division;mitotic spindle organization;G1/S transition of mitotic cell cycle;nucleus;nuclear membrane;spindle assembly;positive regulation…
CBX4	3009.74	-1.41183	0.0535282	-26.3754	2.62e-153	2.77e-151	ENSG00000141582	8535	chromobox 4 [Source:HGNC Symbol;Acc:HGNC:1554]""	GO:0035064;GO:0035102;GO:0019899;GO:0016607;GO:0044267;GO:0016604;GO:0031519;GO:0000122;GO:0005634;GO:0003714;GO:0019789;GO:0005654;GO:0043066;GO:0043687;GO:0045892;GO:0016925;GO:0016874;GO:0044212;GO:0051219;GO:0032183;GO:0003727;GO:0006351;GO:0005515;GO:0003682;GO:0016568	chromatin modification;phosphoprotein binding;nucleoplasm;nuclear body;PcG protein complex;transcription corepressor activity;SUMO transferase activity;chromatin binding;negative regulation of apoptotic process;protein binding;single-stranded RNA binding;protein sumoylation;negative regulation of transcription from RNA polymerase II promoter;SUMO binding;cellular protein metabolic process;transcr…
PLCG2	1618.98	-1.54699	0.0591323	-26.1615	7.29e-151	7.64e-149	ENSG00000197943	5336	phospholipase C gamma 2 [Source:HGNC Symbol;Acc:HGNC:9066]""	GO:0007596;GO:0044281;GO:0004871;GO:0035556;GO:0016042;GO:0032496;GO:0009395;GO:0070062;GO:0008081;GO:0019722;GO:0051209;GO:0006661;GO:0043069;GO:0010468;GO:0002223;GO:0050852;GO:0050853;GO:0006629;GO:0030183;GO:0032237;GO:0045087;GO:0032481;GO:0002092;GO:0008152;GO:0005886;GO:0032959;GO:0030168;GO:0038096;GO:0004435;GO:0038095;GO:0005829;GO:0016055;GO:0043647;GO:0005622;GO:0004629;GO:0005515;GO:…	intracellular signal transduction;cytosol;response to lipopolysaccharide;positive regulation of receptor internalization;metabolic process;phosphoric diester hydrolase activity;Fc-epsilon receptor signaling pathway;plasma membrane;innate immune response;stimulatory C-type lectin receptor signaling pathway;protein binding;intracellular;small molecule metabolic process;phospholipid catabolic proces…
BEX2	1017.85	-1.83728	0.0703816	-26.1046	3.24e-150	3.37e-148	ENSG00000133134	84707	brain expressed X-linked 2 [Source:HGNC Symbol;Acc:HGNC:30933]""	GO:0005737;GO:0051726;GO:0005634;GO:0006915;GO:0005515;GO:0042981;GO:0007049	protein binding;apoptotic process;regulation of apoptotic process;regulation of cell cycle;cell cycle;cytoplasm;nucleus
HSD3B7	463.726	3.18595	0.122252	26.0605	1.02e-149	1.06e-147	ENSG00000099377	80270	hydroxy-delta-5-steroid dehydrogenase"	3 beta- and steroid delta-isomerase 7 [Source:HGNC Symbol;Acc:HGNC:18324]"	GO:0016616;GO:0016021;GO:0047016;GO:0005789;GO:0005575;GO:0003854;GO:0006694;GO:0005515;GO:0006699;GO:0008206;GO:0055114;GO:0044281
MCM10	1142.01	1.7419	0.0670081	25.9954	5.59e-149	5.73e-147	ENSG00000065328	55388	minichromosome maintenance 10 replication initiation factor [Source:HGNC Symbol;Acc:HGNC:18043]""	GO:0005737;GO:0005654;GO:0008283;GO:0000278;GO:0005730;GO:0005634;GO:0006270;GO:0000082;GO:0019899;GO:0006974;GO:0003688;GO:0031298;GO:0006260;GO:0005515;GO:0046872;GO:0003697;GO:0042802	DNA replication origin binding;mitotic cell cycle;enzyme binding;nucleolus;single-stranded DNA binding;replication fork protection complex;protein binding;DNA replication;cellular response to DNA damage stimulus;DNA replication initiation;identical protein binding;G1/S transition of mitotic cell cycle;nucleus;metal ion binding;cytoplasm;nucleoplasm;cell proliferation
LPCAT1	7246.22	0.904791	0.0348362	25.9727	1.01e-148	1.03e-146	ENSG00000275079	79888	lysophosphatidylcholine acyltransferase 1 [Source:HGNC Symbol;Acc:HGNC:25718]""	GO:0006654;GO:0005811;GO:0005783;GO:0005789;GO:0044281;GO:0043129;GO:0016021;GO:0016020;GO:0036148;GO:0016746;GO:0005509;GO:2001246;GO:0047191;GO:0047192;GO:0005794;GO:0006644;GO:0047159;GO:0008152;GO:0044255;GO:0036151;GO:0008654;GO:0000139;GO:0045732;GO:0019432;GO:0046474;GO:0047184;GO:0060041	endoplasmic reticulum membrane;Golgi apparatus;1-alkylglycerophosphocholine O-acyltransferase activity;metabolic process;phosphatidic acid biosynthetic process;endoplasmic reticulum;Golgi membrane;calcium ion binding;small molecule metabolic process;1-alkylglycerophosphocholine O-acetyltransferase activity;1-alkenylglycerophosphocholine O-acyltransferase activity;membrane;lipid particle;surfactan…
LCP2	541.947	-2.62449	0.101386	-25.8862	9.53e-148	9.64e-146	ENSG00000043462	3937	lymphocyte cytosolic protein 2 [Source:HGNC Symbol;Acc:HGNC:6529]""	GO:0050663;GO:0050852;GO:0038095;GO:0005911;GO:0035556;GO:0045087;GO:0007596;GO:0036398;GO:0005515;GO:0006955;GO:0007169;GO:0044853;GO:0045860;GO:0005829;GO:0030168;GO:0045576	cytokine secretion;innate immune response;T cell receptor signaling pathway;cell-cell junction;immune response;mast cell activation;cytosol;protein binding;transmembrane receptor protein tyrosine kinase signaling pathway;plasma membrane raft;Fc-epsilon receptor signaling pathway;TCR signalosome;blood coagulation;platelet activation;positive regulation of protein kinase activity;intracellular sign…
LGALS3	500.086	-3.01746	0.117089	-25.7706	1.89e-146	1.9e-144	ENSG00000131981	3958	lectin"	galactoside-binding	soluble
ECE1	4503.29	-1.07521	0.0419427	-25.6352	6.18e-145	6.17e-143	ENSG00000117298	1889	endothelin converting enzyme 1 [Source:HGNC Symbol;Acc:HGNC:3146]""	GO:0017046;GO:0009897;GO:0004175;GO:0019229;GO:0010613;GO:0008217;GO:0031302;GO:0042312;GO:0001666;GO:0035994;GO:0042447;GO:0070062;GO:0030819;GO:0031410;GO:0016021;GO:0016020;GO:0045745;GO:0043583;GO:0030141;GO:0046686;GO:0006508;GO:0048471;GO:0001921;GO:0042803;GO:0004222;GO:0007507;GO:0010814;GO:0060037;GO:0006915;GO:0033093;GO:0010815;GO:0010816;GO:0005886;GO:0016485;GO:0016486;GO:0003100;GO:…	calcitonin catabolic process;regulation of systemic arterial blood pressure by endothelin;positive regulation of cardiac muscle hypertrophy;protein homodimerization activity;endopeptidase activity;external side of plasma membrane;positive regulation of receptor recycling;positive regulation of G-protein coupled receptor protein signaling pathway;protein processing;regulation of vasoconstriction;p…
HDGF	19655	0.85597	0.0336639	25.4269	1.27e-142	1.26e-140	ENSG00000143321	3068	hepatoma-derived growth factor [Source:HGNC Symbol;Acc:HGNC:4856]""	GO:0005737;GO:0044267;GO:0000122;GO:0030968;GO:0017053;GO:0008283;GO:0005615;GO:0044822;GO:0001222;GO:0000166;GO:0036498;GO:0008083;GO:0001106;GO:0007165;GO:0003677;GO:0005654;GO:0008201;GO:0006351	extracellular space;RNA polymerase II transcription corepressor activity;signal transduction;cellular protein metabolic process;IRE1-mediated unfolded protein response;cell proliferation;transcription;endoplasmic reticulum unfolded protein response;transcriptional repressor complex;heparin binding;nucleotide binding;poly(A) RNA binding;negative regulation of transcription from RNA polymerase II p…
PRKDC	16719.4	0.991098	0.039082	25.3594	7.07e-142	6.95e-140	ENSG00000253729	5591	protein kinase"	DNA-activated	catalytic polypeptide [Source:HGNC Symbol;Acc:HGNC:9413]"
KIR3DX1	449.85	-3.00136	0.118647	-25.2966	3.48e-141	3.4e-139	ENSG00000276848	NA	killer cell immunoglobulin-like receptor"	three domains	X1 [Source:HGNC Symbol;Acc:HGNC:25043]"
EZR	8094.98	-0.854624	0.0338512	-25.2465	1.24e-140	1.2e-138	ENSG00000092820	7430	ezrin [Source:HGNC Symbol;Acc:HGNC:12691]""	GO:0051286;GO:0044853;GO:0090004;GO:0090002;GO:0050839;GO:0031982;GO:0043209;GO:0016020;GO:0030855;GO:0051117;GO:0044297;GO:0051660;GO:0008360;GO:0019904;GO:0042995;GO:0044548;GO:0005829;GO:0071320;GO:0010737;GO:0032532;GO:0046847;GO:0098592;GO:0030175;GO:0010628;GO:0005925;GO:0005856;GO:0036064;GO:0035088;GO:1902896;GO:0061028;GO:0003779;GO:1900041;GO:0048471;GO:2000643;GO:0008017;GO:0001772;GO:…	cytosol;regulation of organelle assembly;positive regulation of protein secretion;plasma membrane raft;Schwann cell microvillus;negative regulation of p38MAPK cascade;protein domain specific binding;regulation of microvillus length;cellular protein complex localization;protein kinase A catalytic subunit binding;actin filament binding;negative regulation of transcription from RNA polymerase II pro…
EI24	3624.63	1.04326	0.0413993	25.2	4.01e-140	3.86e-138	ENSG00000149547	9538	etoposide induced 2.4 [Source:HGNC Symbol;Acc:HGNC:13276]""	GO:0005737;GO:0005794;GO:0016020;GO:0005783;GO:0030308;GO:0006914;GO:0006915;GO:0031965;GO:0005789;GO:0016021	endoplasmic reticulum membrane;Golgi apparatus;cytoplasm;apoptotic process;endoplasmic reticulum;autophagy;negative regulation of cell growth;membrane;integral component of membrane;nuclear membrane
DHCR24	1857.12	1.40168	0.0556497	25.1876	5.47e-140	5.24e-138	ENSG00000116133	1718	24-dehydrocholesterol reductase [Source:HGNC Symbol;Acc:HGNC:2859]""	GO:0008104;GO:0005783;GO:0000246;GO:0008285;GO:0019899;GO:0005789;GO:0061024;GO:0044281;GO:0042987;GO:0007265;GO:0016491;GO:0005737;GO:0050660;GO:0016628;GO:0042605;GO:0016021;GO:0016020;GO:0031639;GO:0043066;GO:0008202;GO:0043588;GO:0005856;GO:0016125;GO:0006915;GO:0009888;GO:0007050;GO:0003824;GO:1901214;GO:0006979;GO:0055114;GO:0008203;GO:0050614;GO:0016614;GO:0009725;GO:0005829;GO:0030539;GO:…	regulation of neuron death;cell cycle arrest;male genitalia development;cytosol;cytoplasm;membrane organization;apoptotic process;endoplasmic reticulum;protein localization;cytoskeleton;response to oxidative stress;sterol metabolic process;amyloid precursor protein catabolic process;negative regulation of apoptotic process;small molecule metabolic process;negative regulation of cell proliferation…
RCSD1	4341.37	-1.0067	0.0400082	-25.1623	1.04e-139	9.85e-138	ENSG00000198771	92241	RCSD domain containing 1 [Source:HGNC Symbol;Acc:HGNC:28310]""	GO:0051015;GO:0005884;GO:0003009;GO:0071474	actin filament binding;skeletal muscle contraction;actin filament;cellular hyperosmotic response
HLCS	1460.41	-1.51009	0.0605033	-24.9588	1.71e-137	1.62e-135	ENSG00000159267	3141	holocarboxylase synthetase (biotin-(proprionyl-CoA-carboxylase (ATP-hydrolysing)) ligase) [Source:HGNC Symbol;Acc:HGNC:4976]""	GO:0019899;GO:0009374;GO:0000785;GO:0044281;GO:0005737;GO:0008283;GO:0005739;GO:0004080;GO:0018271;GO:0005652;GO:0016363;GO:0005524;GO:0016570;GO:0006767;GO:0006766;GO:0004079;GO:0070781;GO:0009305;GO:0071110;GO:0006768;GO:0006464;GO:0005829;GO:0005515;GO:0004078;GO:0004077;GO:0042803	histone modification;biotin-[acetyl-CoA-carboxylase] ligase activity;biotin metabolic process;protein homodimerization activity;biotin-protein ligase activity;cytosol;cytoplasm;histone biotinylation;mitochondrion;response to biotin;cell proliferation;protein binding;protein biotinylation;small molecule metabolic process;cellular protein modification process;ATP binding;nuclear matrix;water-solubl…
TSC22D3	2804.11	-1.20211	0.048169	-24.9561	1.83e-137	1.72e-135	ENSG00000157514	1831	TSC22 domain family member 3 [Source:HGNC Symbol;Acc:HGNC:3051]""	GO:0005737;GO:0043426;GO:0034220;GO:0003700;GO:0005829;GO:0000122;GO:0070236;GO:0006355;GO:0006970;GO:0005515;GO:0048642;GO:0005634;GO:0055085	transcription factor activity;negative regulation of transcription from RNA polymerase II promoter;ion transmembrane transport;cytosol;protein binding;regulation of transcription;negative regulation of activation-induced cell death of T cells;response to osmotic stress;nucleus;cytoplasm;MRF binding;negative regulation of skeletal muscle tissue development;transmembrane transport
SCNN1B	400.283	-3.21704	0.129783	-24.7879	1.21e-135	1.13e-133	ENSG00000168447	6338	sodium channel"	non voltage gated 1 beta subunit [Source:HGNC Symbol;Acc:HGNC:10600]"	GO:0009897;GO:0015280;GO:0034706;GO:0035313;GO:0055078;GO:0001666;GO:0050909;GO:0070062;GO:0016021;GO:0016020;GO:0035725;GO:0002028;GO:0005272;GO:0007588;GO:0050699;GO:0016324;GO:0009986;GO:0006814;GO:0030659;GO:0005887;GO:0005886;GO:0055085;GO:0034220;GO:0050891;GO:0005515
SCARB1	1702.64	1.37465	0.0554877	24.774	1.71e-135	1.58e-133	ENSG00000073060	949	scavenger receptor class B member 1 [Source:HGNC Symbol;Acc:HGNC:1664]""	GO:0046718;GO:0050892;GO:0034375;GO:0006869;GO:0015914;GO:0001935;GO:0043691;GO:0005901;GO:0051000;GO:0044281;GO:0006707;GO:0001530;GO:0032497;GO:0010867;GO:0005737;GO:0050764;GO:0030666;GO:0070062;GO:0005765;GO:0016021;GO:0016020;GO:0005545;GO:0043654;GO:0035461;GO:0010899;GO:0001786;GO:0042803;GO:0006702;GO:0008035;GO:0070328;GO:0015920;GO:0005215;GO:0009986;GO:0042060;GO:0043534;GO:0006910;GO:…	detection of lipopolysaccharide;endothelial cell proliferation;high-density lipoprotein particle remodeling;protein homodimerization activity;phosphatidylserine binding;cytoplasm;lipoprotein metabolic process;positive regulation of triglyceride biosynthetic process;recognition of apoptotic cell;triglyceride homeostasis;high-density lipoprotein particle clearance;androgen biosynthetic process;cell…
RHOBTB2	1743.96	-1.33799	0.0540118	-24.7722	1.79e-135	1.64e-133	ENSG00000008853	23221	Rho-related BTB domain containing 2 [Source:HGNC Symbol;Acc:HGNC:18756]""	GO:0051056;GO:0005829;GO:0016020;GO:0005622;GO:0007165;GO:0005515;GO:0005886;GO:0015031;GO:0007264;GO:0005525	intracellular;cytosol;protein binding;signal transduction;GTP binding;protein transport;regulation of small GTPase mediated signal transduction;small GTPase mediated signal transduction;membrane;plasma membrane
FOXN3	5270.21	-1.00802	0.0408121	-24.699	1.1e-134	1e-132	ENSG00000053254	1112	forkhead box N3 [Source:HGNC Symbol;Acc:HGNC:1928]""	GO:0043565;GO:0008022;GO:0003700;GO:0005634;GO:0006355;GO:0045892;GO:0006351;GO:0005515;GO:0007095	transcription factor activity;protein binding;regulation of transcription;negative regulation of transcription;protein C-terminus binding;nucleus;sequence-specific DNA binding;transcription;mitotic G2 DNA damage checkpoint
GARS	19565.3	-0.809558	0.0327914	-24.6881	1.44e-134	1.3e-132	ENSG00000106105	2617	glycyl-tRNA synthetase [Source:HGNC Symbol;Acc:HGNC:4162]""	GO:0006426;GO:0005737;GO:0004812;GO:0004820;GO:0070062;GO:0030141;GO:0005829;GO:0015966;GO:0005739;GO:0030424;GO:0005654;GO:0010467;GO:0005515;GO:0006418;GO:0005759;GO:0046983;GO:0000166;GO:0005524	tRNA aminoacylation for protein translation;diadenosine tetraphosphate biosynthetic process;glycyl-tRNA aminoacylation;protein dimerization activity;mitochondrial matrix;glycine-tRNA ligase activity;axon;cytosol;protein binding;secretory granule;ATP binding;cytoplasm;mitochondrion;aminoacyl-tRNA ligase activity;nucleoplasm;nucleotide binding;gene expression;extracellular exosome
HLA-B	3624.61	-1.26265	0.0513951	-24.5675	2.81e-133	2.54e-131	ENSG00000223532	3106	major histocompatibility complex"	class I	B [Source:HGNC Symbol;Acc:HGNC:4932]"
ITGB7	114027	-1.00192	0.0409011	-24.4961	1.62e-132	1.46e-130	ENSG00000139626	3695	integrin subunit beta 7 [Source:HGNC Symbol;Acc:HGNC:6162]""	GO:0046718;GO:0034113;GO:0034446;GO:0034669;GO:0050900;GO:0050901;GO:0004872;GO:0003366;GO:0070062;GO:0007160;GO:0016021;GO:0016020;GO:0046872;GO:0009986;GO:0008305;GO:0005886;GO:0007155;GO:0050839;GO:0072678;GO:0043235;GO:0050776;GO:0007229;GO:0001618;GO:0030198;GO:0005515;GO:0043113	leukocyte migration;cell surface;integrin complex;receptor activity;plasma membrane;cell-matrix adhesion involved in ameboidal cell migration;protein binding;receptor complex;integrin-mediated signaling pathway;metal ion binding;cell adhesion molecule binding;membrane;cell adhesion;leukocyte tethering or rolling;viral entry into host cell;substrate adhesion-dependent cell spreading;extracellular …
HERPUD1	31463.3	-0.733556	0.0299944	-24.4564	4.3e-132	3.83e-130	ENSG00000051108	9709	homocysteine-inducible"	endoplasmic reticulum stress-inducible	ubiquitin-like domain member 1 [Source:HGNC Symbol;Acc:HGNC:13744]"
SLC3A2	14524.2	-0.872501	0.0357236	-24.4236	9.59e-132	8.49e-130	ENSG00000168003	6520	solute carrier family 3 (amino acid transporter heavy chain)"	member 2 [Source:HGNC Symbol;Acc:HGNC:11026]"	GO:0007596;GO:0050900;GO:0005737;GO:0043169;GO:0016049;GO:0070062;GO:0016021;GO:0016020;GO:0035725;GO:0006811;GO:0006865;GO:0060356;GO:0016324;GO:0044822;GO:0006816;GO:0003824;GO:0015827;GO:0008152;GO:0005886;GO:0009986;GO:0055085;GO:0042470;GO:0005975;GO:0005432;GO:0003725;GO:0043330;GO:0005515;GO:0015175;GO:0005634
ST3GAL6	11671.2	1.04347	0.0427984	24.3811	2.71e-131	2.39e-129	ENSG00000064225	10402	ST3 beta-galactoside alpha-2"	3-sialyltransferase 6 [Source:HGNC Symbol;Acc:HGNC:18080]"	GO:0030203;GO:0052798;GO:0009311;GO:0003836;GO:0044281;GO:0030173;GO:0008373;GO:0044267;GO:0070062;GO:0006486;GO:0006488;GO:0071354;GO:0042339;GO:0006664;GO:0018279;GO:0005794;GO:0018146;GO:0043687;GO:0006464;GO:0005975;GO:0001574;GO:0097503;GO:0000139;GO:0016021
PAPSS1	2358.01	-1.17099	0.048037	-24.3768	3.01e-131	2.63e-129	ENSG00000138801	9061	3'-phosphoadenosine 5'-phosphosulfate synthase 1 [Source:HGNC Symbol;Acc:HGNC:8603]""	GO:0016779;GO:0030203;GO:0006805;GO:0004781;GO:0005829;GO:0004020;GO:0001501;GO:0050428;GO:0016310;GO:0005975;GO:0050427;GO:0000103;GO:0005524;GO:0044281	xenobiotic metabolic process;cytosol;carbohydrate metabolic process;3'-phosphoadenosine 5'-phosphosulfate biosynthetic process;adenylylsulfate kinase activity;small molecule metabolic process;nucleotidyltransferase activity;glycosaminoglycan metabolic process;phosphorylation;skeletal system development;sulfate assimilation;3'-phosphoadenosine 5'-phosphosulfate metabolic process;sulfate adenylyltr…
FASN	6391.68	1.38715	0.0569534	24.3558	5.03e-131	4.37e-129	ENSG00000169710	2194	fatty acid synthase [Source:HGNC Symbol;Acc:HGNC:3594]""	GO:0006633;GO:0047451;GO:0006631;GO:0016020;GO:0042587;GO:0015939;GO:0031325;GO:0008144;GO:0035338;GO:0031177;GO:0008168;GO:0001649;GO:0016491;GO:0005737;GO:0070062;GO:0016295;GO:0004320;GO:0071353;GO:0005739;GO:0006112;GO:0030879;GO:0042802;GO:0042803;GO:0005794;GO:0006767;GO:0006766;GO:0005515;GO:0044822;GO:0070402;GO:0016788;GO:0003824;GO:0047117;GO:0008152;GO:0005886;GO:0044255;GO:0055114;GO:…	biosynthetic process;protein homodimerization activity;Golgi apparatus;hydrolase activity;palmitoyl-[acyl-carrier-protein] hydrolase activity;identical protein binding;metabolic process;methyltransferase activity;fatty acid biosynthetic process;mitochondrion;enoyl-[acyl-carrier-protein] reductase (NADPH;plasma membrane;3-oxoacyl-[acyl-carrier-protein] reductase (NADPH) activity;drug binding;melan…
EPHB2	870.159	1.90705	0.0787515	24.2161	1.51e-129	1.3e-127	ENSG00000133216	2048	EPH receptor B2 [Source:HGNC Symbol;Acc:HGNC:3393]""	GO:0022038;GO:0048170;GO:0016310;GO:0007612;GO:0009887;GO:0018108;GO:0060021;GO:0008046;GO:0004872;GO:0007411;GO:0007169;GO:0007413;GO:0048168;GO:0001525;GO:0000902;GO:0016021;GO:0004713;GO:0004672;GO:0031290;GO:0060996;GO:0060997;GO:0005524;GO:0021952;GO:0006468;GO:0005515;GO:0050878;GO:0021631;GO:0048593;GO:0030425;GO:0005887;GO:0005886;GO:0048013;GO:0030424;GO:0042472;GO:0050771;GO:0050770;GO:…	axon guidance;palate development;cytosol;dendritic spine morphogenesis;regulation of axonogenesis;identical protein binding;axon;dendrite;protein tyrosine kinase activity;retinal ganglion cell axon guidance;learning;receptor activity;central nervous system projection neuron axonogenesis;plasma membrane;ephrin receptor activity;axon guidance receptor activity;extracellular region;protein binding;t…
RND3	794.201	-1.90976	0.0789793	-24.1804	3.57e-129	3.07e-127	ENSG00000115963	390	Rho family GTPase 3 [Source:HGNC Symbol;Acc:HGNC:671]""	GO:0007264;GO:0070062;GO:0016020;GO:0003924;GO:0030036;GO:0000139;GO:0015031;GO:0007165;GO:0005515;GO:0007155;GO:0005925;GO:0005622;GO:0005525	intracellular;protein binding;signal transduction;GTPase activity;Golgi membrane;focal adhesion;GTP binding;protein transport;cell adhesion;membrane;small GTPase mediated signal transduction;actin cytoskeleton organization;extracellular exosome
DNAJB9	2877.6	-1.28399	0.0531116	-24.1754	4.04e-129	3.44e-127	ENSG00000128590	4189	DnaJ heat shock protein family (Hsp40) member B9 [Source:HGNC Symbol;Acc:HGNC:6968]""	GO:0005737;GO:0044267;GO:0070062;GO:0030968;GO:0005730;GO:0005788;GO:0005789;GO:0036498;GO:0051787;GO:0005515;GO:0030433;GO:0005783	endoplasmic reticulum membrane;nucleolus;cellular protein metabolic process;IRE1-mediated unfolded protein response;protein binding;endoplasmic reticulum unfolded protein response;ER-associated ubiquitin-dependent protein catabolic process;endoplasmic reticulum;cytoplasm;misfolded protein binding;endoplasmic reticulum lumen;extracellular exosome
CEBPB	2112.19	-1.33745	0.0554446	-24.1222	1.46e-128	1.24e-126	ENSG00000172216	1051	CCAAT/enhancer binding protein (C/EBP)"	beta [Source:HGNC Symbol;Acc:HGNC:1834]"	GO:0042130;GO:0044389;GO:0003677;GO:0007613;GO:0033598;GO:0035711;GO:0060850;GO:0001077;GO:0043524;GO:0042742;GO:0036488;GO:0045444;GO:0032496;GO:0071230;GO:0005737;GO:0043565;GO:0001541;GO:0019900;GO:0045408;GO:0005634;GO:0002432;GO:0005654;GO:0000779;GO:0045600;GO:0006366;GO:0016363;GO:0042826;GO:0042803;GO:1990440;GO:0035259;GO:0045670;GO:0030182;GO:0008134;GO:0045669;GO:0050873;GO:0035035;GO:…
ESYT1	5443.93	-0.931026	0.0386314	-24.1003	2.48e-128	2.09e-126	ENSG00000139641	23344	extended synaptotagmin-like protein 1 [Source:HGNC Symbol;Acc:HGNC:29534]""	GO:0044232;GO:0006869;GO:0016020;GO:0008289;GO:0030176;GO:0005515;GO:0005886;GO:0046872	lipid binding;integral component of endoplasmic reticulum membrane;protein binding;metal ion binding;organelle membrane contact site;membrane;lipid transport;plasma membrane
VWA5A	423.54	-2.90894	0.120721	-24.0964	2.73e-128	2.28e-126	ENSG00000110002	4013	von Willebrand factor A domain containing 5A [Source:HGNC Symbol;Acc:HGNC:6658]""	GO:0005654;GO:0005634	nucleoplasm;nucleus
SRPK1	3524.04	1.02248	0.0424584	24.082	3.86e-128	3.21e-126	ENSG00000096063	6732	SRSF protein kinase 1 [Source:HGNC Symbol;Acc:HGNC:11305]""	GO:0005783;GO:0050684;GO:0048024;GO:0035556;GO:0005737;GO:0005634;GO:0000287;GO:0045070;GO:0045071;GO:0004674;GO:0004672;GO:0016363;GO:0008380;GO:0005524;GO:0006468;GO:0016032;GO:0045087;GO:0044822;GO:0005886;GO:0007059;GO:0035092;GO:0005515;GO:0006397	intracellular signal transduction;magnesium ion binding;nuclear matrix;cytoplasm;chromosome segregation;plasma membrane;innate immune response;protein binding;positive regulation of viral genome replication;endoplasmic reticulum;protein kinase activity;poly(A) RNA binding;ATP binding;RNA splicing;viral process;sperm chromatin condensation;nucleus;mRNA processing;negative regulation of viral genom…
TXNIP	4860.25	-1.03826	0.0431619	-24.0551	7.38e-128	6.11e-126	ENSG00000265972	10628	thioredoxin interacting protein [Source:HGNC Symbol;Acc:HGNC:16952]""	GO:0071228;GO:0048008;GO:0004857;GO:0043086;GO:0007049;GO:0005737;GO:0032355;GO:0000122;GO:0005634;GO:0035872;GO:0009612;GO:0043065;GO:0005758;GO:0042127;GO:0030216;GO:0045087;GO:0006606;GO:0051592;GO:0006979;GO:0031625;GO:0042542;GO:0005829;GO:0042493;GO:0009749;GO:0051782;GO:0006351;GO:0005515;GO:0032570	keratinocyte differentiation;response to calcium ion;cytosol;cytoplasm;protein import into nucleus;mitochondrial intermembrane space;response to progesterone;response to oxidative stress;platelet-derived growth factor receptor signaling pathway;innate immune response;protein binding;positive regulation of apoptotic process;nucleotide-binding domain;negative regulation of catalytic activity;enzyme…
ADCY1	1592.62	-1.38425	0.057578	-24.0413	1.03e-127	8.48e-126	ENSG00000164742	107	adenylate cyclase 1 (brain) [Source:HGNC Symbol;Acc:HGNC:232]""	GO:0007202;GO:0007409;GO:1904322;GO:0007616;GO:0005886;GO:0007165;GO:0004016;GO:0044281;GO:0034199;GO:0019933;GO:0035556;GO:0008543;GO:0005737;GO:0070062;GO:0071377;GO:0003091;GO:0016021;GO:0016849;GO:0000166;GO:0007189;GO:0006112;GO:0009190;GO:0006171;GO:0005524;GO:0007623;GO:0045087;GO:0071277;GO:0006833;GO:0007173;GO:0005887;GO:0007268;GO:0048011;GO:0010226;GO:0055085;GO:0046872;GO:0045121;GO:…	cAMP-mediated signaling;intracellular signal transduction;cellular response to forskolin;cytoplasm;adenylate cyclase activity;fibroblast growth factor receptor signaling pathway;axonogenesis;nucleotide binding;cyclic nucleotide biosynthetic process;plasma membrane;adenylate cyclase-inhibiting G-protein coupled receptor signaling pathway;innate immune response;renal water homeostasis;long-term mem…
SRSF2	3954.25	0.951267	0.0396374	23.9993	2.83e-127	2.32e-125	ENSG00000161547	6427	serine/arginine-rich splicing factor 2 [Source:HGNC Symbol;Acc:HGNC:10783]""	GO:0016607;GO:0036002;GO:0000381;GO:0070062;GO:0031124;GO:0044822;GO:0003714;GO:0005634;GO:0000398;GO:1903507;GO:0005654;GO:0010467;GO:0005681;GO:0005515;GO:0006366;GO:0006369;GO:0003676;GO:0000166;GO:0008380;GO:0006406;GO:0006397	termination of RNA polymerase II transcription;nucleotide binding;regulation of alternative mRNA splicing;nucleic acid binding;nucleoplasm;protein binding;RNA splicing;mRNA processing;spliceosomal complex;nuclear speck;poly(A) RNA binding;nucleus;transcription from RNA polymerase II promoter;transcription corepressor activity;mRNA 3'-end processing;pre-mRNA binding;negative regulation of nucleic …
SLC6A6	855.895	1.70426	0.0713939	23.8712	6.1e-126	4.96e-124	ENSG00000131389	6533	solute carrier family 6 (neurotransmitter transporter)"	member 6 [Source:HGNC Symbol;Acc:HGNC:11052]"	GO:0030977;GO:0005328;GO:0006520;GO:0016021;GO:0006865;GO:0015734;GO:0005368;GO:0005369;GO:1903825;GO:0006810;GO:0005887;GO:0006836;GO:0006811;GO:0003333;GO:0005886;GO:0055085
INSR	4656.05	-0.990365	0.0415302	-23.8469	1.09e-125	8.83e-124	ENSG00000171105	3643	insulin receptor [Source:HGNC Symbol;Acc:HGNC:6091]""	GO:0032148;GO:0032147;GO:0008584;GO:0007169;GO:0051897;GO:0023014;GO:0010310;GO:0016021;GO:0016020;GO:0004716;GO:0004714;GO:0004713;GO:0014823;GO:0051290;GO:0019901;GO:0019903;GO:0019904;GO:0045995;GO:0043235;GO:0043231;GO:0005829;GO:0031667;GO:0045821;GO:0045840;GO:0032410;GO:0060267;GO:0030335;GO:0019087;GO:0010629;GO:0046326;GO:0043423;GO:0043548;GO:0045725;GO:0007186;GO:0005524;GO:0005525;GO:…	negative regulation of protein phosphorylation;cytosol;carbohydrate metabolic process;G-protein coupled receptor signaling pathway;response to ethanol;negative regulation of transporter activity;protein domain specific binding;response to nutrient levels;response to activity;protein autophosphorylation;adrenal gland development;glucose homeostasis;response to testosterone;synapse;positive regulat…
CKB	644.215	2.20946	0.0930562	23.7433	1.29e-124	1.04e-122	ENSG00000166165	1152	creatine kinase"	brain [Source:HGNC Symbol;Acc:HGNC:1991]"	GO:0005737;GO:0031625;GO:0070062;GO:0043209;GO:0016772;GO:0006600;GO:0016301;GO:0004111;GO:0005739;GO:0006595;GO:0034641;GO:0021762;GO:0044281;GO:0005515;GO:0016310;GO:0007420;GO:0030644;GO:0005829;GO:0005524;GO:0005615
PCK2	6263.12	-0.939059	0.0396414	-23.6889	4.7e-124	3.76e-122	ENSG00000100889	5106	phosphoenolpyruvate carboxykinase 2 (mitochondrial) [Source:HGNC Symbol;Acc:HGNC:8725]""	GO:0046872;GO:0005975;GO:0070062;GO:0016310;GO:0016301;GO:0005739;GO:0004613;GO:0004611;GO:0044281;GO:0005515;GO:0005759;GO:0017076;GO:0006006;GO:0006094;GO:0005525	carbohydrate metabolic process;phosphoenolpyruvate carboxykinase activity;phosphoenolpyruvate carboxykinase (GTP) activity;protein binding;gluconeogenesis;mitochondrial matrix;phosphorylation;small molecule metabolic process;glucose metabolic process;kinase activity;metal ion binding;GTP binding;mitochondrion;extracellular exosome;purine nucleotide binding
TRIB2	627.373	-2.06569	0.0872918	-23.6642	8.43e-124	6.71e-122	ENSG00000071575	28951	tribbles pseudokinase 2 [Source:HGNC Symbol;Acc:HGNC:30809]""	GO:0005856;GO:0005737;GO:0006468;GO:0006469;GO:0032436;GO:0031434;GO:0008134;GO:0045081;GO:0004860;GO:1904030;GO:0043405;GO:0031625;GO:0005524;GO:0004672;GO:0005634;GO:0045599;GO:0055106	protein kinase activity;transcription factor binding;positive regulation of proteasomal ubiquitin-dependent protein catabolic process;negative regulation of interleukin-10 biosynthetic process;protein phosphorylation;negative regulation of cyclin-dependent protein kinase activity;cytoplasm;regulation of MAP kinase activity;mitogen-activated protein kinase kinase binding;ubiquitin protein ligase b…
TXNDC5	121476	-0.663355	0.0280362	-23.6606	9.18e-124	7.26e-122	ENSG00000239264	81567	thioredoxin domain containing 5 (endoplasmic reticulum) [Source:HGNC Symbol;Acc:HGNC:21073]""	GO:0006892;GO:0043202;GO:0006457;GO:0070062;GO:0016853;GO:0005788;GO:0008152;GO:0061024;GO:0043066;GO:0003756;GO:0005515;GO:0043277;GO:0045454;GO:0005783;GO:0034976	lysosomal lumen;apoptotic cell clearance;post-Golgi vesicle-mediated transport;protein disulfide isomerase activity;negative regulation of apoptotic process;protein binding;membrane organization;endoplasmic reticulum;protein folding;metabolic process;isomerase activity;cell redox homeostasis;endoplasmic reticulum lumen;response to endoplasmic reticulum stress;extracellular exosome
VDAC1	5418.01	0.956498	0.0405408	23.5935	4.5e-123	3.54e-121	ENSG00000213585	7416	voltage-dependent anion channel 1 [Source:HGNC Symbol;Acc:HGNC:12669]""	GO:0008021;GO:0007268;GO:0016236;GO:0015288;GO:0006820;GO:0007270;GO:0044325;GO:0044070;GO:0001662;GO:0042645;GO:0046930;GO:0070062;GO:0043209;GO:0005634;GO:0016020;GO:0005739;GO:0008308;GO:0030855;GO:0032403;GO:0005253;GO:2000378;GO:0016032;GO:0006851;GO:0007612;GO:0006915;GO:0019901;GO:0005886;GO:0055085;GO:1903959;GO:0043234;GO:0000423;GO:0045121;GO:0005743;GO:0005741;GO:0005515;GO:0098656;GO:…	regulation of anion transport;mitochondrial nucleoid;epithelial cell differentiation;regulation of mitophagy;porin activity;learning;mitochondrion;mitochondrial calcium ion transport;plasma membrane;anion transmembrane transport;anion transport;protein binding;pore complex;myelin sheath;membrane;synaptic vesicle;protein complex binding;protein complex;ion channel binding;neuron-neuron synaptic tr…
RAB11FIP1	1219.61	-1.46597	0.0622065	-23.5662	8.57e-123	6.71e-121	ENSG00000156675	80223	RAB11 family interacting protein 1 (class I) [Source:HGNC Symbol;Acc:HGNC:30265]""	GO:0005737;GO:0043231;GO:0030670;GO:0055037;GO:0017137;GO:0070164;GO:0045055;GO:0005515;GO:0015031	Rab GTPase binding;negative regulation of adiponectin secretion;phagocytic vesicle membrane;regulated secretory pathway;protein binding;cytoplasm;protein transport;intracellular membrane-bounded organelle;recycling endosome
FASTKD1	1337.33	1.41837	0.0601926	23.5639	9.05e-123	7.04e-121	ENSG00000138399	79675	FAST kinase domains 1 [Source:HGNC Symbol;Acc:HGNC:26150]""	GO:0044822;GO:0045333;GO:0006468;GO:0005739;GO:0004672	mitochondrion;poly(A) RNA binding;cellular respiration;protein kinase activity;protein phosphorylation
JAK1	3053.21	-1.02103	0.0434124	-23.5194	2.58e-122	2e-120	ENSG00000162434	3716	Janus kinase 1 [Source:HGNC Symbol;Acc:HGNC:6190]""	GO:0000186;GO:0019221;GO:0030154;GO:0006468;GO:0046677;GO:0007411;GO:0007169;GO:0035556;GO:0005925;GO:0008543;GO:0060338;GO:0005856;GO:0038083;GO:0005634;GO:0016020;GO:0000165;GO:0046777;GO:0004715;GO:0004713;GO:0004672;GO:0016477;GO:0005524;GO:0042127;GO:0005737;GO:0008286;GO:0005131;GO:0045087;GO:0038110;GO:0060333;GO:0019903;GO:0031625;GO:0007173;GO:0060337;GO:0060334;GO:0048011;GO:0048010;GO:…	fibroblast growth factor receptor signaling pathway;cytosol;Ras protein signal transduction;regulation of type I interferon-mediated signaling pathway;protein tyrosine kinase activity;Fc-epsilon receptor signaling pathway;axon guidance;cytoskeleton;cell differentiation;protein phosphatase binding;innate immune response;cell migration;vascular endothelial growth factor receptor signaling pathway;p…
WIPF1	8411.22	-0.800231	0.0340877	-23.4757	7.23e-122	5.56e-120	ENSG00000115935	7456	WAS/WASL interacting protein family member 1 [Source:HGNC Symbol;Acc:HGNC:12736]""	GO:0051127;GO:0038096;GO:0001726;GO:0006897;GO:0015629;GO:0016023;GO:0045087;GO:0006461;GO:0003779;GO:0051015;GO:0008154;GO:0030048;GO:0008360;GO:0005884;GO:0005515;GO:0005522;GO:0007264;GO:0051707;GO:0005829	actin filament binding;innate immune response;Fc-gamma receptor signaling pathway involved in phagocytosis;actin filament;ruffle;actin binding;cytosol;protein binding;regulation of cell shape;small GTPase mediated signal transduction;protein complex assembly;positive regulation of actin nucleation;actin polymerization or depolymerization;cytoplasmic membrane-bounded vesicle;profilin binding;respo…
SYTL1	584.195	-2.3358	0.099854	-23.3922	5.13e-121	3.93e-119	ENSG00000142765	84958	synaptotagmin like 1 [Source:HGNC Symbol;Acc:HGNC:15584]""	GO:0019897;GO:0042470;GO:0042043;GO:0070062;GO:0006886;GO:0006887;GO:0005544;GO:0017137;GO:0005622;GO:0070382;GO:0019905;GO:0005509;GO:0005515;GO:0005886;GO:0030276	Rab GTPase binding;calcium ion binding;melanosome;calcium-dependent phospholipid binding;protein binding;clathrin binding;intracellular;neurexin family protein binding;extrinsic component of plasma membrane;syntaxin binding;plasma membrane;exocytic vesicle;intracellular protein transport;exocytosis;extracellular exosome
XPO1	6943.66	0.93742	0.0400777	23.3901	5.4e-121	4.11e-119	ENSG00000082898	7514	exportin 1 [Source:HGNC Symbol;Acc:HGNC:12825]""	GO:0034504;GO:0016020;GO:0006611;GO:0008536;GO:0010824;GO:0042176;GO:0005488;GO:0005487;GO:0075733;GO:0051028;GO:0005737;GO:0000122;GO:0043488;GO:0006886;GO:0005635;GO:0030529;GO:0005654;GO:0010467;GO:0019058;GO:0007179;GO:0008565;GO:0005622;GO:0000278;GO:0005215;GO:0031965;GO:0019904;GO:0016032;GO:0042493;GO:0007264;GO:0030512;GO:0000776;GO:0043231;GO:0005642;GO:0005829;GO:0005730;GO:0000055;GO:…	mitotic cell cycle;annulate lamellae;intracellular;protein transporter activity;cytosol;RNA binding;binding;regulation of centrosome duplication;intracellular membrane-bounded organelle;transforming growth factor beta receptor signaling pathway;kinetochore;nucleocytoplasmic transporter activity;regulation of protein catabolic process;protein binding;intracellular transport of virus;ribosomal smal…
SRSF3	6854.22	0.965201	0.0412838	23.3797	6.88e-121	5.21e-119	ENSG00000112081	6428	serine/arginine-rich splicing factor 3 [Source:HGNC Symbol;Acc:HGNC:10785]""	GO:0005737;GO:0016607;GO:1990825;GO:0005515;GO:0031124;GO:0044822;GO:0000398;GO:0000166;GO:0005654;GO:0010467;GO:0043274;GO:0003723;GO:0003676;GO:0006366;GO:0006369;GO:0005634;GO:0008380;GO:0006406	nucleic acid binding;mRNA export from nucleus;termination of RNA polymerase II transcription;nucleoplasm;protein binding;RNA splicing;nuclear speck;cytoplasm;poly(A) RNA binding;sequence-specific mRNA binding;nucleus;transcription from RNA polymerase II promoter;phospholipase binding;mRNA 3'-end processing;RNA binding;nucleotide binding;gene expression;mRNA splicing
STAT2	2288.61	-1.19702	0.0512219	-23.3692	8.78e-121	6.62e-119	ENSG00000170581	6773	signal transducer and activator of transcription 2 [Source:HGNC Symbol;Acc:HGNC:11363]""	GO:0019221;GO:0098779;GO:0007165;GO:0004871;GO:0003677;GO:0005737;GO:0005634;GO:0007259;GO:0005654;GO:0002230;GO:0042802;GO:0098792;GO:0016032;GO:0060337;GO:0005886;GO:0060338;GO:0051607;GO:0003700;GO:0005829;GO:0006355;GO:0006357;GO:0006351;GO:0005515	cytosol;cytoplasm;regulation of type I interferon-mediated signaling pathway;identical protein binding;positive regulation of defense response to virus by host;regulation of transcription from RNA polymerase II promoter;plasma membrane;transcription factor activity;protein binding;DNA binding;nucleoplasm;signal transducer activity;viral process;nucleus;defense response to virus;cytokine-mediated …
AKAP13	3732.33	-1.01193	0.0434034	-23.3146	3.15e-120	2.36e-118	ENSG00000170776	11214	A-kinase anchoring protein 13 [Source:HGNC Symbol;Acc:HGNC:371]""	GO:0005089;GO:0051168;GO:0097190;GO:0017048;GO:0032947;GO:0004871;GO:0035023;GO:0035556;GO:0004691;GO:0005737;GO:0043547;GO:0005634;GO:0016020;GO:0043065;GO:0048471;GO:0046872;GO:0051056;GO:0006468;GO:0051018;GO:0045859;GO:0048011;GO:0007264;GO:0010611;GO:1900169;GO:0005829;GO:0005622;GO:0005515	intracellular signal transduction;cytosol;cytoplasm;protein kinase A binding;protein binding;positive regulation of apoptotic process;intracellular;positive regulation of GTPase activity;signal transducer activity;metal ion binding;membrane;cAMP-dependent protein kinase activity;protein complex scaffold;regulation of Rho protein signal transduction;regulation of glucocorticoid mediated signaling …
EPS8L2	602.533	-2.08989	0.0898102	-23.2701	8.9e-120	6.64e-118	ENSG00000177106	64787	EPS8-like 2 [Source:HGNC Symbol;Acc:HGNC:21296]""	GO:0030676;GO:0043234;GO:0031982;GO:1900029;GO:0005886;GO:0005737;GO:0043547;GO:0003779;GO:0005515;GO:0035023;GO:0007266;GO:0005089;GO:0032587;GO:0070062	protein complex;actin binding;protein binding;positive regulation of ruffle assembly;vesicle;positive regulation of GTPase activity;plasma membrane;ruffle membrane;cytoplasm;Rac guanyl-nucleotide exchange factor activity;Rho protein signal transduction;Rho guanyl-nucleotide exchange factor activity;regulation of Rho protein signal transduction;extracellular exosome
RCAN2	305.602	-3.74764	0.161441	-23.2137	3.31e-119	2.46e-117	ENSG00000172348	10231	regulator of calcineurin 2 [Source:HGNC Symbol;Acc:HGNC:3041]""	GO:0005737;GO:0019722;GO:0050790;GO:0000166;GO:0005575;GO:0008597;GO:0070884;GO:0005622	cytoplasm;regulation of catalytic activity;intracellular;cellular_component;calcium-dependent protein serine/threonine phosphatase regulator activity;regulation of calcineurin-NFAT signaling cascade;calcium-mediated signaling;nucleotide binding
RASSF5	4817.07	-0.949211	0.0410575	-23.119	2.98e-118	2.2e-116	ENSG00000266094	83593	Ras association (RalGDS/AF-6) domain family member 5 [Source:HGNC Symbol;Acc:HGNC:17609]""	GO:0005737;GO:0008285;GO:0031398;GO:1900180;GO:0005634;GO:0006915;GO:0005622;GO:0007165;GO:0005515;GO:0035556;GO:0046872;GO:0005874	intracellular signal transduction;microtubule;protein binding;regulation of protein localization to nucleus;signal transduction;apoptotic process;positive regulation of protein ubiquitination;nucleus;metal ion binding;cytoplasm;intracellular;negative regulation of cell proliferation
FBXW8	1407.11	-1.35077	0.0584758	-23.0996	4.67e-118	3.43e-116	ENSG00000174989	26259	F-box and WD repeat domain containing 8 [Source:HGNC Symbol;Acc:HGNC:13597]""	GO:0050775;GO:0005794;GO:0007030;GO:0008283;GO:1990393;GO:0060716;GO:0005737;GO:0016567;GO:0019005;GO:0005515;GO:0048471;GO:0004842;GO:0060712;GO:0031467	SCF ubiquitin ligase complex;ubiquitin-protein transferase activity;Golgi apparatus;positive regulation of dendrite morphogenesis;cell proliferation;protein binding;Golgi organization;3M complex;Cul7-RING ubiquitin ligase complex;perinuclear region of cytoplasm;cytoplasm;protein ubiquitination;spongiotrophoblast layer development;labyrinthine layer blood vessel development
SUPT6H	7916.44	-0.835815	0.0361921	-23.0938	5.34e-118	3.9e-116	ENSG00000109111	6830	SPT6 homolog"	histone chaperone [Source:HGNC Symbol;Acc:HGNC:11470]"	GO:0042393;GO:0003676;GO:0050684;GO:0045191;GO:0051147;GO:0003677;GO:0051028;GO:0032968;GO:0006139;GO:0061086;GO:0005634;GO:0008380;GO:0005515;GO:0044822;GO:0032784;GO:0010793;GO:0006338;GO:0003700;GO:0006355;GO:0006357;GO:0006351;GO:0016032;GO:0006397
ZNF275	5525.48	-0.872768	0.0379166	-23.0181	3.07e-117	2.23e-115	ENSG00000063587	10838	zinc finger protein 275 [Source:HGNC Symbol;Acc:HGNC:13069]""	GO:0003700;GO:0005634;GO:0006355;GO:0006351;GO:0003676;GO:0003677;GO:0046872	nucleic acid binding;transcription factor activity;transcription;DNA binding;regulation of transcription;nucleus;metal ion binding
SARS	6353.03	-0.867045	0.0376966	-23.0006	4.6e-117	3.32e-115	ENSG00000031698	6301	seryl-tRNA synthetase [Source:HGNC Symbol;Acc:HGNC:10537]""	GO:0005737;GO:0006434;GO:0004812;GO:0008033;GO:0070062;GO:0005829;GO:0097056;GO:0004828;GO:0000166;GO:0010467;GO:0003723;GO:0006418;GO:0006412;GO:0005524	tRNA aminoacylation for protein translation;nucleotide binding;selenocysteinyl-tRNA(Sec) biosynthetic process;seryl-tRNA aminoacylation;RNA binding;cytosol;ATP binding;cytoplasm;aminoacyl-tRNA ligase activity;translation;serine-tRNA ligase activity;gene expression;tRNA processing;extracellular exosome
CTSZ	445.344	-2.46066	0.107019	-22.9928	5.51e-117	3.96e-115	ENSG00000101160	1522	cathepsin Z [Source:HGNC Symbol;Acc:HGNC:2547]""	GO:0048208;GO:0005783;GO:0033116;GO:0005788;GO:0061024;GO:0008234;GO:0044267;GO:0006888;GO:0070062;GO:0002003;GO:0030134;GO:0060441;GO:0006508;GO:0018279;GO:0043687;GO:0005886;GO:0005615;GO:0051603;GO:0043231;GO:0000139;GO:0005764;GO:0004197;GO:0005515	lysosome;membrane organization;intracellular membrane-bounded organelle;COPII vesicle coating;proteolysis;plasma membrane;extracellular space;protein binding;endoplasmic reticulum;cysteine-type endopeptidase activity;epithelial tube branching involved in lung morphogenesis;proteolysis involved in cellular protein catabolic process;endoplasmic reticulum lumen;cellular protein metabolic process;ER …
FBXO32	436.294	-2.46007	0.107302	-22.9266	2.52e-116	1.8e-114	ENSG00000156804	114907	F-box protein 32 [Source:HGNC Symbol;Acc:HGNC:16731]""	GO:0005737;GO:0005654;GO:0071549;GO:0005634;GO:0014894;GO:0016567;GO:0005515;GO:0030018	nucleoplasm;protein binding;Z disc;response to denervation involved in regulation of muscle adaptation;nucleus;cytoplasm;protein ubiquitination;cellular response to dexamethasone stimulus
PM20D2	10098.9	0.975335	0.0425492	22.9225	2.77e-116	1.97e-114	ENSG00000146281	135293	peptidase M20 domain containing 2 [Source:HGNC Symbol;Acc:HGNC:21408]""	GO:0005654;GO:0016787;GO:0070062;GO:0008152	hydrolase activity;metabolic process;nucleoplasm;extracellular exosome
UNG	1471.63	1.28247	0.0560007	22.9009	4.55e-116	3.22e-114	ENSG00000076248	7374	uracil DNA glycosylase [Source:HGNC Symbol;Acc:HGNC:12572]""	GO:0045830;GO:0006284;GO:0006285;GO:0005515;GO:0006281;GO:0005634;GO:0016799;GO:0045008;GO:0005739;GO:0005654;GO:0043066;GO:0016032;GO:0004844;GO:0003684;GO:0016447;GO:0016446	damaged DNA binding;depyrimidination;negative regulation of apoptotic process;hydrolase activity;protein binding;somatic recombination of immunoglobulin gene segments;viral process;somatic hypermutation of immunoglobulin genes;mitochondrion;base-excision repair;nucleus;DNA repair;nucleoplasm;uracil DNA N-glycosylase activity;positive regulation of isotype switching
MYH9	16567.7	-0.911521	0.0398259	-22.8876	6.17e-116	4.35e-114	ENSG00000100345	4627	myosin"	heavy chain 9	non-muscle [Source:HGNC Symbol;Acc:HGNC:7579]"
EGR1	1539.43	-1.32205	0.0578663	-22.8466	1.58e-115	1.11e-113	ENSG00000120738	1958	early growth response 1 [Source:HGNC Symbol;Acc:HGNC:3238]""	GO:0019221;GO:0071480;GO:0030509;GO:0001077;GO:0070498;GO:0003677;GO:0032868;GO:0042981;GO:0005737;GO:0072110;GO:0000122;GO:0061418;GO:0005634;GO:0030217;GO:0005654;GO:0071310;GO:0006366;GO:0033233;GO:0045944;GO:0046872;GO:0000982;GO:0090090;GO:0043565;GO:0035035;GO:0035914;GO:0072303;GO:0045893;GO:0044212;GO:0071506;GO:0071504;GO:0003700;GO:0009749;GO:0006355;GO:0000976;GO:0000977;GO:0005515;GO:…	nucleoplasm;cytoplasm;BMP signaling pathway;regulation of protein sumoylation;transcription from RNA polymerase II promoter;positive regulation of glomerular metanephric mesangial cell proliferation;transcription factor activity;protein binding;DNA binding;response to insulin;histone acetyltransferase binding;cellular response to heparin;regulation of transcription from RNA polymerase II promoter…
BTN2A2	912.371	1.57172	0.06889	22.8149	3.26e-115	2.27e-113	ENSG00000124508	10385	butyrophilin subfamily 2 member A2 [Source:HGNC Symbol;Acc:HGNC:1137]""	GO:0050710;GO:0070062;GO:0046007;GO:0016021;GO:0031324;GO:0005515	negative regulation of activated T cell proliferation;negative regulation of cytokine secretion;protein binding;negative regulation of cellular metabolic process;integral component of membrane;extracellular exosome
CHST15	4149.29	0.915074	0.0402086	22.7582	1.19e-114	8.27e-113	ENSG00000182022	51363	carbohydrate (N-acetylgalactosamine 4-sulfate 6-O) sulfotransferase 15 [Source:HGNC Symbol;Acc:HGNC:18137]""	GO:0030206;GO:0030204;GO:0030203;GO:0016021;GO:0050656;GO:0019319;GO:0000139;GO:0050659;GO:0008146;GO:0044281;GO:0005975	sulfotransferase activity;hexose biosynthetic process;carbohydrate metabolic process;small molecule metabolic process;Golgi membrane;glycosaminoglycan metabolic process;chondroitin sulfate biosynthetic process;3'-phosphoadenosine 5'-phosphosulfate binding;N-acetylgalactosamine 4-sulfate 6-O-sulfotransferase activity;integral component of membrane;chondroitin sulfate metabolic process
INHBE	2482.87	-1.16435	0.0511704	-22.7544	1.3e-114	8.96e-113	ENSG00000139269	83729	inhibin beta E [Source:HGNC Symbol;Acc:HGNC:24029]""	GO:0005179;GO:0005125;GO:0008083;GO:0060395;GO:0005160;GO:0048468;GO:0005576;GO:0005615;GO:0040007;GO:0010862;GO:0042981;GO:0043408	extracellular space;transforming growth factor beta receptor binding;SMAD protein signal transduction;extracellular region;cytokine activity;positive regulation of pathway-restricted SMAD protein phosphorylation;regulation of MAPK cascade;cell development;regulation of apoptotic process;growth;hormone activity;growth factor activity
UPK3A	520.061	-2.46015	0.108119	-22.7541	1.31e-114	8.99e-113	ENSG00000100373	7380	uroplakin 3A [Source:HGNC Symbol;Acc:HGNC:12580]""	GO:0015840;GO:0000902;GO:0016324;GO:0016021;GO:0001822;GO:0005789;GO:0060157;GO:0006833;GO:0055075;GO:0005515;GO:0030855;GO:0055078;GO:0070062	endoplasmic reticulum membrane;urinary bladder development;epithelial cell differentiation;water transport;protein binding;urea transport;apical plasma membrane;potassium ion homeostasis;sodium ion homeostasis;kidney development;extracellular exosome;integral component of membrane;cell morphogenesis
PRDX3	4026.65	1.00938	0.0445196	22.6726	8.35e-114	5.71e-112	ENSG00000165672	10935	peroxiredoxin 3 [Source:HGNC Symbol;Acc:HGNC:9354]""	GO:0033673;GO:0008022;GO:0000302;GO:0042744;GO:0008379;GO:0032496;GO:0007005;GO:0016491;GO:0005737;GO:0070062;GO:0043209;GO:0008385;GO:0008785;GO:0005739;GO:0001893;GO:0098869;GO:0043066;GO:0005759;GO:0043027;GO:0008284;GO:0018171;GO:0016209;GO:0006915;GO:0034614;GO:0019901;GO:0019900;GO:0034599;GO:0006979;GO:0055114;GO:0051092;GO:0051881;GO:0042542;GO:0005829;GO:0051920;GO:0043154;GO:0042802;GO:…	positive regulation of NF-kappaB transcription factor activity;cytosol;cytoplasm;response to lipopolysaccharide;response to reactive oxygen species;apoptotic process;early endosome;mitochondrion;kinase binding;response to oxidative stress;negative regulation of kinase activity;negative regulation of apoptotic process;protein binding;maternal placenta development;myelin sheath;alkyl hydroperoxide …
KCNA2	456.045	-2.38698	0.105469	-22.632	2.1e-113	1.43e-111	ENSG00000177301	3737	potassium channel"	voltage gated shaker related subfamily A	member 2 [Source:HGNC Symbol;Acc:HGNC:6220]"
JUN	619.17	-2.04923	0.0905574	-22.629	2.24e-113	1.52e-111	ENSG00000177606	3725	jun proto-oncogene [Source:HGNC Symbol;Acc:HGNC:6204]""	GO:0001102;GO:0030224;GO:0007612;GO:0051899;GO:0001077;GO:0043524;GO:0043525;GO:1902895;GO:0061029;GO:0003151;GO:0003713;GO:0009612;GO:0048146;GO:0035666;GO:0042127;GO:0031103;GO:0005096;GO:0034162;GO:0000790;GO:0051591;GO:0034166;GO:0010033;GO:0007179;GO:0010634;GO:0044212;GO:0060395;GO:0005829;GO:0045657;GO:0000981;GO:0005667;GO:0031953;GO:0003677;GO:0032496;GO:0035994;GO:0005719;GO:0043547;GO:…	cytosol;identical protein binding;transcription coactivator activity;Fc-epsilon receptor signaling pathway;toll-like receptor TLR1:TLR2 signaling pathway;response to organic cyclic compound;negative regulation of cell proliferation;leading edge cell differentiation;response to cytokine;cellular response to potassium ion starvation;positive regulation of DNA replication;transcription factor comple…
MYO1D	1555.85	-1.26278	0.0558355	-22.6161	3.01e-113	2.03e-111	ENSG00000176658	4642	myosin ID [Source:HGNC Symbol;Acc:HGNC:7598]""	GO:0048306;GO:0010923;GO:0030424;GO:0005903;GO:0044853;GO:0070062;GO:0043209;GO:0031410;GO:0016459;GO:0043005;GO:0043025;GO:0003774;GO:0005524;GO:0000146;GO:0005790;GO:0030898;GO:0016323;GO:0061502;GO:0051015;GO:0008152;GO:0051641;GO:0030673;GO:0005516;GO:0005515;GO:0097440;GO:0005768;GO:0019904	early endosome to recycling endosome transport;endosome;smooth endoplasmic reticulum;axolemma;neuron projection;motor activity;actin-dependent ATPase activity;cellular localization;metabolic process;plasma membrane raft;brush border;myosin complex;protein domain specific binding;apical dendrite;calcium-dependent protein binding;cytoplasmic vesicle;myelin sheath;calmodulin binding;ATP binding;acti…
FOCAD	4538.7	-0.938223	0.0415177	-22.5981	4.52e-113	3.03e-111	ENSG00000188352	54914	focadhesin [Source:HGNC Symbol;Acc:HGNC:23377]""	GO:0016021;GO:0005925;GO:0005488;GO:0005515	protein binding;focal adhesion;binding;integral component of membrane
IPO7	4071	0.93154	0.0413672	22.5188	2.72e-112	1.81e-110	ENSG00000205339	10527	importin 7 [Source:HGNC Symbol;Acc:HGNC:9852]""	GO:0008565;GO:0005737;GO:0016020;GO:0005515;GO:0005643;GO:0008536;GO:0005829;GO:0050790;GO:0006606;GO:0045087;GO:0005622;GO:0005654;GO:0030695;GO:0042393;GO:0005488;GO:0016032;GO:0005215;GO:0006886;GO:0007165	transporter activity;intracellular;histone binding;protein transporter activity;innate immune response;cytosol;protein binding;regulation of catalytic activity;signal transduction;binding;viral process;cytoplasm;nucleoplasm;protein import into nucleus;Ran GTPase binding;membrane;intracellular protein transport;GTPase regulator activity;nuclear pore
STAT1	4642.47	-0.889312	0.0395379	-22.4926	4.9e-112	3.26e-110	ENSG00000115415	6772	signal transducer and activator of transcription 1 [Source:HGNC Symbol;Acc:HGNC:11362]""	GO:0019899;GO:0061326;GO:0019221;GO:0033209;GO:0005164;GO:0030425;GO:0030424;GO:0035458;GO:0007165;GO:0004871;GO:0003677;GO:0003340;GO:0007259;GO:0042981;GO:0043434;GO:0035456;GO:0005737;GO:0000122;GO:0005634;GO:0072136;GO:0005654;GO:0045893;GO:0043124;GO:0003690;GO:0000983;GO:0042802;GO:0042803;GO:0005730;GO:0034097;GO:0048661;GO:0008015;GO:0006915;GO:0046725;GO:0060333;GO:0072162;GO:0051591;GO:…	cellular response to organic cyclic compound;RNA polymerase II core promoter sequence-specific DNA binding;signal transduction;positive regulation of mesenchymal cell proliferation;cytosol;regulation of transcription;regulation of type I interferon-mediated signaling pathway;identical protein binding;axon;negative regulation of metanephric nephron tubule epithelial cell differentiation;negative r…
KCTD3	5908.87	0.900946	0.0400591	22.4904	5.15e-112	3.41e-110	ENSG00000136636	51133	potassium channel tetramerization domain containing 3 [Source:HGNC Symbol;Acc:HGNC:21305]""	GO:0051260;GO:0005515	protein binding;protein homooligomerization
CDC25A	912.876	1.58139	0.0703239	22.4872	5.54e-112	3.65e-110	ENSG00000164045	993	cell division cycle 25A [Source:HGNC Symbol;Acc:HGNC:1725]""	GO:0005829;GO:0000086;GO:0000087;GO:0000082;GO:0034644;GO:0035335;GO:0007067;GO:0051301;GO:0005737;GO:0005634;GO:0009314;GO:0005654;GO:0006260;GO:0006470;GO:0000278;GO:0008283;GO:0019901;GO:0051726;GO:0004725;GO:0005622;GO:0005515;GO:0000079	mitotic cell cycle;cytosol;cytoplasm;DNA replication;protein tyrosine phosphatase activity;cell division;protein binding;intracellular;nucleoplasm;regulation of cell cycle;protein dephosphorylation;mitotic M phase;mitotic nuclear division;response to radiation;nucleus;regulation of cyclin-dependent protein serine/threonine kinase activity;peptidyl-tyrosine dephosphorylation;protein kinase binding…
SLC16A1	3424.62	0.95597	0.0425948	22.4433	1.49e-111	9.74e-110	ENSG00000155380	6566	solute carrier family 16 (monocarboxylate transporter)"	member 1 [Source:HGNC Symbol;Acc:HGNC:10922]"	GO:0015728;GO:0008028;GO:0007596;GO:0042593;GO:0050900;GO:0044281;GO:0006090;GO:0032094;GO:0070062;GO:0015129;GO:0005813;GO:0016021;GO:0016020;GO:0035873;GO:0005739;GO:0042803;GO:0015718;GO:0006629;GO:0015293;GO:0051297;GO:0050796;GO:0005887;GO:0005886;GO:0055085;GO:0035879;GO:0015130;GO:0071407;GO:0044237;GO:0051780;GO:0005515;GO:0097159
B2M	23003.5	-0.717116	0.0319983	-22.411	3.07e-111	2e-109	ENSG00000166710	567	beta-2-microglobulin [Source:HGNC Symbol;Acc:HGNC:914]""	;GO:0009897;GO:0071222;GO:0019221;GO:0019731;GO:0006955;GO:0005788;GO:0042590;GO:0055072;GO:1990712;GO:0050829;GO:0048260;GO:0002726;GO:0019885;GO:0001948;GO:0002474;GO:0032092;GO:0005925;GO:0070062;GO:0016020;GO:0002479;GO:1903991;GO:0005886;GO:0046686;GO:0031905;GO:0031901;GO:0001916;GO:0005794;GO:0016032;GO:0033077;GO:0044267;GO:0045087;GO:0042026;GO:0050690;GO:0010977;GO:0060333;GO:0050830;GO…	;glycoprotein binding;early endosome lumen;positive regulation of T cell mediated cytotoxicity;cytoplasm;positive regulation of ferrous iron import into cell;identical protein binding;response to cadmium ion;negative regulation of receptor binding;T cell differentiation in thymus;positive regulation of receptor binding;antigen processing and presentation of exogenous peptide antigen via MHC class…
GALNT18	963.331	1.56691	0.0700481	22.3691	7.87e-111	5.11e-109	ENSG00000110328	374378	polypeptide N-acetylgalactosaminyltransferase 18 [Source:HGNC Symbol;Acc:HGNC:30488]""	GO:0006486;GO:0016021;GO:0004653;GO:0030246;GO:0000139;GO:0046872	protein glycosylation;Golgi membrane;polypeptide N-acetylgalactosaminyltransferase activity;carbohydrate binding;metal ion binding;integral component of membrane
CBX3	5628.44	0.931749	0.0417598	22.3121	2.82e-110	1.82e-108	ENSG00000122565	11335	chromobox 3 [Source:HGNC Symbol;Acc:HGNC:1553]""	GO:1990226;GO:0019899;GO:0000785;GO:0000784;GO:0031618;GO:0005819;GO:0005719;GO:0005637;GO:0005634;GO:0005635;GO:0048511;GO:0042802;GO:0000779;GO:0045892;GO:0019904;GO:0000775;GO:0035985;GO:0005720;GO:0071549;GO:0006338;GO:0006351;GO:0005515	identical protein binding;rhythmic process;spindle;chromosome;protein domain specific binding;nuclear pericentric heterochromatin;transcription;nuclear inner membrane;nuclear heterochromatin;cellular response to dexamethasone stimulus;chromatin;senescence-associated heterochromatin focus;chromatin remodeling;negative regulation of transcription;nuclear chromosome;histone methyltransferase binding…
FOS	1860.55	-1.31449	0.0589431	-22.301	3.62e-110	2.33e-108	ENSG00000170345	2353	FBJ murine osteosarcoma viral oncogene homolog [Source:HGNC Symbol;Acc:HGNC:3796]""	GO:0006954;GO:0034138;GO:0034134;GO:0006366;GO:0038123;GO:0001077;GO:0009416;GO:0051412;GO:0038124;GO:0003677;GO:1902895;GO:0032496;GO:0001661;GO:0014070;GO:0005783;GO:0035994;GO:0006306;GO:0035902;GO:0008134;GO:0005634;GO:0016020;GO:0009636;GO:0043565;GO:0009612;GO:0005654;GO:0006357;GO:0070412;GO:0043005;GO:0000979;GO:0035666;GO:0045672;GO:0003690;GO:0000982;GO:0034097;GO:0005667;GO:0044212;GO:…	neuron projection;RNA polymerase II core promoter sequence-specific DNA binding;cellular response to hormone stimulus;cytosol;response to cytokine;response to immobilization stress;response to lipopolysaccharide;protein heterodimerization activity;conditioned taste aversion;DNA methylation;R-SMAD binding;Fc-epsilon receptor signaling pathway;toll-like receptor TLR1:TLR2 signaling pathway;transcri…
GPRC5D	1971.94	-1.17704	0.0527848	-22.2988	3.79e-110	2.43e-108	ENSG00000111291	55507	G protein-coupled receptor"	class C	group 5
CFLAR	3827.52	-1.00788	0.0451992	-22.2986	3.81e-110	2.43e-108	ENSG00000003402	8837	CASP8 and FADD like apoptosis regulator [Source:HGNC Symbol;Acc:HGNC:1876]""	GO:1902042;GO:1902041;GO:0005123;GO:0097194;GO:0097191;GO:0031265;GO:0031264;GO:0070266;GO:0043403;GO:0008047;GO:0042981;GO:0008234;GO:0060544;GO:0097200;GO:0007519;GO:0043066;GO:0002020;GO:0032403;GO:0006508;GO:0014842;GO:0043123;GO:2001237;GO:0005737;GO:0014866;GO:0005515;GO:0010939;GO:0006915;GO:0012501;GO:0014732;GO:0097300;GO:0051092;GO:0005829;GO:0045121;GO:0043154;GO:0004197;GO:1901740;GO:…	extrinsic apoptotic signaling pathway;positive regulation of NF-kappaB transcription factor activity;CD95 death-inducing signaling complex;protease binding;cytosol;programmed necrotic cell death;proteolysis;ripoptosome;negative regulation of apoptotic process;protein binding;regulation of extrinsic apoptotic signaling pathway via death domain receptors;necroptotic process;membrane raft;regulation…
YWHAG	10195.3	0.824504	0.0369924	22.2885	4.78e-110	3.04e-108	ENSG00000170027	7532	tyrosine 3-monooxygenase/tryptophan 5-monooxygenase activation protein"	gamma [Source:HGNC Symbol;Acc:HGNC:12852]"	GO:0000086;GO:0005080;GO:0097193;GO:0061024;GO:0048167;GO:0032869;GO:0071901;GO:0005925;GO:0070062;GO:0009966;GO:0008426;GO:0016020;GO:0030971;GO:0031988;GO:0045664;GO:0010467;GO:0006367;GO:0005159;GO:0006469;GO:0000278;GO:0044822;GO:0006915;GO:0006605;GO:0030659;GO:0019904;GO:0007264;GO:0006996;GO:0012501;GO:0005829;GO:0043209;GO:1900740;GO:0005515
KDM6A	571.176	-2.05038	0.0921134	-22.2593	9.17e-110	5.8e-108	ENSG00000147050	7403	lysine (K)-specific demethylase 6A [Source:HGNC Symbol;Acc:HGNC:12637]""	GO:0003016;GO:0048568;GO:0031490;GO:0010628;GO:0035264;GO:0051568;GO:0001701;GO:0006325;GO:0005634;GO:0005654;GO:0071557;GO:0001843;GO:0046872;GO:0071558;GO:0010468;GO:0042802;GO:0032525;GO:0048570;GO:0021915;GO:0048333;GO:0003007;GO:0060070;GO:0055114;GO:0007507;GO:0051213;GO:0035097;GO:0072358;GO:0005515;GO:0000978	neural tube closure;multicellular organism growth;nucleoplasm;histone demethylase activity (H3-K27 specific);identical protein binding;canonical Wnt signaling pathway;dioxygenase activity;embryonic organ development;histone H3-K27 demethylation;histone H3-K4 methylation;protein binding;RNA polymerase II core promoter proximal region sequence-specific DNA binding;cardiovascular system development;…
BUB1B	2045.09	1.1263	0.0506498	22.2369	1.51e-109	9.5e-108	ENSG00000156970	701	BUB1B"	mitotic checkpoint serine/threonine kinase [Source:HGNC Symbol;Acc:HGNC:1149]"	GO:0034501;GO:0051439;GO:0007067;GO:0051436;GO:0051301;GO:0005737;GO:0000940;GO:0005815;GO:0004674;GO:0004672;GO:0071459;GO:0048471;GO:0005524;GO:0006468;GO:0000278;GO:0008283;GO:0006915;GO:0031145;GO:0000778;GO:0007264;GO:0051233;GO:0000776;GO:0000777;GO:0005829;GO:0005515;GO:0007094;GO:0007093;GO:0007091;GO:0005680
FAM167A	1147.5	-1.41993	0.0638702	-22.2315	1.7e-109	1.07e-107	ENSG00000154319	83648	family with sequence similarity 167 member A [Source:HGNC Symbol;Acc:HGNC:15549]""	GO:0005515	protein binding
ST6GAL1	2956.14	-1.00173	0.045114	-22.2043	3.12e-109	1.95e-107	ENSG00000073849	6480	ST6 beta-galactosamide alpha-2"	6-sialyltranferase 1 [Source:HGNC Symbol;Acc:HGNC:10860]"	GO:0005783;GO:0050922;GO:0009311;GO:0003835;GO:0032946;GO:0030173;GO:0008373;GO:0044267;GO:0070062;GO:0006486;GO:0006488;GO:1900024;GO:0006054;GO:2000110;GO:0018279;GO:0005794;GO:0005797;GO:0016266;GO:0043687;GO:0045471;GO:1990743;GO:0032580;GO:0006959;GO:0006493;GO:0097503;GO:0000138;GO:0000139;GO:0005515;GO:0016021
SORD	1390.83	1.33236	0.0602562	22.1115	2.45e-108	1.52e-106	ENSG00000140263	6652	sorbitol dehydrogenase [Source:HGNC Symbol;Acc:HGNC:11184]""	GO:0003939;GO:0051287;GO:0051160;GO:0030246;GO:0051164;GO:0008270;GO:0016491;GO:0070062;GO:0031514;GO:0016020;GO:0005739;GO:0046526;GO:0046688;GO:0046686;GO:0030317;GO:0042802;GO:0019640;GO:0046370;GO:0031966;GO:0006970;GO:0055114;GO:0005615;GO:0005975;GO:0009725;GO:0005829;GO:0042493;GO:0031667;GO:0006062;GO:0006060;GO:0006006;GO:0006000;GO:0044281	motile cilium;cytosol;carbohydrate metabolic process;fructose metabolic process;identical protein binding;zinc ion binding;sperm motility;mitochondrion;response to copper ion;extracellular space;NAD binding;D-xylulose reductase activity;small molecule metabolic process;response to osmotic stress;oxidation-reduction process;membrane;L-xylitol catabolic process;response to nutrient levels;sorbitol …
THOP1	2032.33	1.36869	0.0621122	22.0358	1.31e-107	8.09e-106	ENSG00000172009	7064	thimet oligopeptidase 1 [Source:HGNC Symbol;Acc:HGNC:11793]""	GO:0004222;GO:0042277;GO:0005515;GO:0006508;GO:0005758;GO:0006518;GO:0046872;GO:0008233;GO:0008237	mitochondrial intermembrane space;peptidase activity;protein binding;metalloendopeptidase activity;peptide binding;metal ion binding;metallopeptidase activity;proteolysis;peptide metabolic process
ST3GAL5	689.98	-1.82638	0.0829478	-22.0184	1.92e-107	1.18e-105	ENSG00000115525	8869	ST3 beta-galactoside alpha-2"	3-sialyltransferase 5 [Source:HGNC Symbol;Acc:HGNC:10872]"	GO:0044267;GO:0016021;GO:0004513;GO:0005975;GO:0001574;GO:0006486;GO:0006488;GO:0097503;GO:0043687;GO:0009311;GO:0000139;GO:0003836;GO:0030173;GO:0047291;GO:0005887;GO:0006688;GO:0018279;GO:0008373
TRAP1	3671.73	1.02462	0.0466979	21.9415	1.04e-106	6.4e-105	ENSG00000126602	10131	TNF receptor-associated protein 1 [Source:HGNC Symbol;Acc:HGNC:16264]""	GO:1901856;GO:0005811;GO:0006457;GO:0005164;GO:1903751;GO:0051082;GO:0070062;GO:0016020;GO:0005739;GO:0005654;GO:0005759;GO:0005758;GO:1903427;GO:0005524;GO:1902176;GO:0044822;GO:0019901;GO:0006950;GO:0061077;GO:0009386;GO:0005743;GO:0005515	mitochondrial intermembrane space;nucleoplasm;response to stress;mitochondrion;negative regulation of intrinsic apoptotic signaling pathway in response to hydrogen peroxide;protein binding;protein folding;poly(A) RNA binding;ATP binding;membrane;unfolded protein binding;translational attenuation;lipid particle;chaperone-mediated protein folding;negative regulation of cellular respiration;extracel…
MCM2	3205.05	1.08485	0.0494527	21.937	1.15e-106	7.03e-105	ENSG00000073111	4171	minichromosome maintenance complex component 2 [Source:HGNC Symbol;Acc:HGNC:6944]""	GO:0042393;GO:0000082;GO:0019899;GO:0000785;GO:0000784;GO:0003677;GO:0003678;GO:0007049;GO:0005737;GO:0042555;GO:0005634;GO:0071353;GO:0005654;GO:0006260;GO:0046872;GO:0006268;GO:0005524;GO:0015630;GO:0000278;GO:0032508;GO:0006334;GO:0006270;GO:0003688;GO:0005664;GO:0005515;GO:0006271	mitotic cell cycle;microtubule cytoskeleton;nucleoplasm;cytoplasm;MCM complex;DNA replication initiation;cellular response to interleukin-4;DNA unwinding involved in DNA replication;protein binding;DNA binding;ATP binding;DNA strand elongation involved in DNA replication;DNA duplex unwinding;DNA replication;DNA helicase activity;chromatin;DNA replication origin binding;nuclear chromosome;metal io…
CCL3L1	354.882	-2.78675	0.127072	-21.9305	1.33e-106	8.08e-105	ENSG00000277796	414062	chemokine (C-C motif) ligand 3-like 1 [Source:HGNC Symbol;Acc:HGNC:10628]""	GO:0002548;GO:0070098;GO:0050729;GO:0030593;GO:0043547;GO:0008285;GO:0071356;GO:0007186;GO:0071347;GO:0070374;GO:0008009;GO:0005576;GO:0006954;GO:0071346;GO:0048247;GO:0048020;GO:0006955;GO:0005615	cellular response to interferon-gamma;immune response;monocyte chemotaxis;extracellular space;extracellular region;cellular response to interleukin-1;lymphocyte chemotaxis;neutrophil chemotaxis;positive regulation of GTPase activity;chemokine activity;positive regulation of inflammatory response;inflammatory response;G-protein coupled receptor signaling pathway;cellular response to tumor necrosis…
SH3BGRL2	928.781	-1.70487	0.077742	-21.9298	1.35e-106	8.17e-105	ENSG00000198478	83699	SH3 domain binding glutamate-rich protein like 2 [Source:HGNC Symbol;Acc:HGNC:15567]""	GO:0005654;GO:0017124;GO:0070062	nucleoplasm;SH3 domain binding;extracellular exosome
ATF4	17153.5	-0.693222	0.0316149	-21.927	1.43e-106	8.64e-105	ENSG00000128272	468	activating transcription factor 4 [Source:HGNC Symbol;Acc:HGNC:786]""	GO:0032922;GO:1990737;GO:0034198;GO:0008022;GO:1990617;GO:0043267;GO:0043522;GO:1990590;GO:0010628;GO:0043525;GO:0034644;GO:0001077;GO:0032590;GO:1990037;GO:0006094;GO:0034399;GO:0044267;GO:0006357;GO:0005634;GO:0006520;GO:0007214;GO:0005815;GO:0043065;GO:1903204;GO:0043005;GO:0006366;GO:0042789;GO:0000981;GO:1990440;GO:0007623;GO:0005667;GO:0043565;GO:0008134;GO:0032057;GO:0036499;GO:0036091;GO:…	neuron projection;intrinsic apoptotic signaling pathway in response to endoplasmic reticulum stress;positive regulation of neuron apoptotic process;negative regulation of potassium ion transport;nucleoplasm;regulation of transcription;transcriptional activator activity;protein heterodimerization activity;transcription from RNA polymerase II promoter;gamma-aminobutyric acid signaling pathway;regul…
ATHL1	1481.44	-1.38968	0.0634426	-21.9046	2.35e-106	1.41e-104	ENSG00000142102	80162	ATH1"	acid trehalase-like 1 (yeast) [Source:HGNC Symbol;Acc:HGNC:26210]"	GO:0016787;GO:0005975;GO:0005618;GO:0016798;GO:0003824;GO:0008152
CACYBP	2743.83	1.01676	0.0464659	21.8818	3.87e-106	2.31e-104	ENSG00000116161	27101	calcyclin binding protein [Source:HGNC Symbol;Acc:HGNC:30423]""	GO:0005737;GO:0070062;GO:0005641;GO:0005654;GO:0030877;GO:0005515;GO:0042803	protein homodimerization activity;nuclear envelope lumen;nucleoplasm;beta-catenin destruction complex;cytoplasm;protein binding;extracellular exosome
TENM3	2654.65	0.993066	0.0454349	21.8569	6.68e-106	3.98e-104	ENSG00000218336	55714	teneurin transmembrane protein 3 [Source:HGNC Symbol;Acc:HGNC:29944]""	GO:0016020;GO:0007156;GO:0097264;GO:0016021;GO:0048593;GO:0010976;GO:0030424;GO:0007165;GO:0005515;GO:0046982;GO:0042803	protein homodimerization activity;positive regulation of neuron projection development;protein binding;signal transduction;protein heterodimerization activity;axon;camera-type eye morphogenesis;homophilic cell adhesion via plasma membrane adhesion molecules;membrane;self proteolysis;integral component of membrane
TACC1	5470.64	-0.836381	0.03835	-21.8091	1.9e-105	1.13e-103	ENSG00000147526	6867	transforming"	acidic coiled-coil containing protein 1 [Source:HGNC Symbol;Acc:HGNC:11522]"	GO:0005737;GO:0045111;GO:0015630;GO:0008283;GO:0005634;GO:0016020;GO:0005815;GO:0000226;GO:0007049;GO:0005515;GO:0021987;GO:0051301
SPRR2D	262.413	-4.4628	0.20475	-21.7964	2.51e-105	1.48e-103	ENSG00000163216	6703	small proline-rich protein 2D [Source:HGNC Symbol;Acc:HGNC:11264]""	GO:0005737;GO:0018149;GO:0030216;GO:0031424;GO:0005198;GO:0008544;GO:0001533	keratinocyte differentiation;peptide cross-linking;cytoplasm;structural molecule activity;epidermis development;keratinization;cornified envelope
ANKLE1	759.007	1.63099	0.0749157	21.771	4.37e-105	2.57e-103	ENSG00000160117	126549	ankyrin repeat and LEM domain containing 1 [Source:HGNC Symbol;Acc:HGNC:26812]""	GO:0016021;GO:0005515	protein binding;integral component of membrane
ASNS	6551.59	-0.842526	0.0387017	-21.7697	4.49e-105	2.63e-103	ENSG00000070669	440	asparagine synthetase (glutamine-hydrolyzing) [Source:HGNC Symbol;Acc:HGNC:753]""	GO:0009636;GO:0034641;GO:0001889;GO:0044281;GO:0043200;GO:0006529;GO:0032354;GO:0006520;GO:0006541;GO:0009612;GO:0043066;GO:0005524;GO:0042803;GO:0045931;GO:0044267;GO:0036499;GO:0032870;GO:0048037;GO:0042149;GO:0008652;GO:0030968;GO:0070981;GO:0005829;GO:0031427;GO:0031667;GO:0004066;GO:0005515;GO:0009416	asparagine synthase (glutamine-hydrolyzing) activity;protein homodimerization activity;cellular response to hormone stimulus;cytosol;cofactor binding;cellular response to glucose starvation;negative regulation of apoptotic process;positive regulation of mitotic cell cycle;protein binding;endoplasmic reticulum unfolded protein response;small molecule metabolic process;response to nutrient levels;P…
WHSC1	19788.1	-0.650009	0.0298712	-21.7604	5.5e-105	3.21e-103	ENSG00000109685	7468	Wolf-Hirschhorn syndrome candidate 1 [Source:HGNC Symbol;Acc:HGNC:12766]""	GO:0018024;GO:0003149;GO:0003289;GO:0060348;GO:0008270;GO:2001032;GO:0009653;GO:0005737;GO:0043565;GO:0006303;GO:0006302;GO:0000122;GO:0006325;GO:0005634;GO:0005654;GO:0048298;GO:0005694;GO:0006351;GO:0070201;GO:0006281;GO:0003290;GO:0034770;GO:0010452;GO:0000724;GO:0006355;GO:0042799;GO:0005515;GO:0003682;GO:0016568	histone H4-K20 methylation;chromatin modification;nucleoplasm;cytoplasm;zinc ion binding;regulation of double-strand break repair via nonhomologous end joining;anatomical structure morphogenesis;histone-lysine N-methyltransferase activity;chromosome;double-strand break repair via nonhomologous end joining;atrial septum primum morphogenesis;chromatin binding;regulation of establishment of protein …
ANTXR2	2140.48	-1.07046	0.0492731	-21.725	1.19e-104	6.92e-103	ENSG00000163297	118429	anthrax toxin receptor 2 [Source:HGNC Symbol;Acc:HGNC:21732]""	GO:0009897;GO:0016021;GO:0005789;GO:0022414;GO:0005576;GO:1901998;GO:0004872;GO:0005515;GO:0005886;GO:0046872;GO:0009986;GO:0010008	endoplasmic reticulum membrane;extracellular region;protein binding;external side of plasma membrane;endosome membrane;toxin transport;metal ion binding;reproductive process;cell surface;receptor activity;integral component of membrane;plasma membrane
ZBP1	2878.62	-1.02371	0.047136	-21.7182	1.38e-104	7.98e-103	ENSG00000124256	81030	Z-DNA binding protein 1 [Source:HGNC Symbol;Acc:HGNC:16176]""	GO:0005737;GO:0008152;GO:0045087;GO:0003726;GO:0032481;GO:0008150;GO:0003723;GO:0005515;GO:0003677;GO:0003692;GO:0005634;GO:0005829	left-handed Z-DNA binding;innate immune response;cytoplasm;cytosol;protein binding;DNA binding;metabolic process;double-stranded RNA adenosine deaminase activity;nucleus;biological_process;RNA binding;positive regulation of type I interferon production
VIM	44731.2	-0.648751	0.0298818	-21.7105	1.63e-104	9.39e-103	ENSG00000026025	7431	vimentin [Source:HGNC Symbol;Acc:HGNC:12692]""	GO:0008022;GO:0005200;GO:0006921;GO:0060020;GO:0006928;GO:0010628;GO:0005925;GO:0001948;GO:0045111;GO:0070062;GO:0005777;GO:0005198;GO:0043005;GO:0042802;GO:0005856;GO:1990254;GO:0016032;GO:0006915;GO:0031252;GO:0005212;GO:0070307;GO:0030049;GO:0012501;GO:0045103;GO:0005882;GO:0010977;GO:0005886;GO:0014002;GO:0042995;GO:0045109;GO:0060395;GO:0005829;GO:0005737;GO:0003725;GO:0097110;GO:0005515	neuron projection;glycoprotein binding;cytosol;movement of cell or subcellular component;double-stranded RNA binding;structural constituent of cytoskeleton;identical protein binding;lens fiber cell development;cytoskeleton;cell projection;intermediate filament;plasma membrane;negative regulation of neuron projection development;SMAD protein signal transduction;protein binding;cellular component d…
PHYKPL	1569.03	-1.24633	0.0574406	-21.6977	2.16e-104	1.24e-102	ENSG00000175309	85007	5-phosphohydroxy-L-lysine phospho-lyase [Source:HGNC Symbol;Acc:HGNC:28249]""	GO:0008152;GO:0006554;GO:0030574;GO:0005739;GO:0008483;GO:0034641;GO:0030198;GO:0044281;GO:0005515;GO:0005759;GO:0022617;GO:0016829;GO:0042802;GO:0030170	metabolic process;pyridoxal phosphate binding;extracellular matrix organization;lyase activity;protein binding;identical protein binding;mitochondrial matrix;cellular nitrogen compound metabolic process;transaminase activity;collagen catabolic process;lysine catabolic process;small molecule metabolic process;mitochondrion;extracellular matrix disassembly
HSPH1	1804.97	1.12154	0.0520448	21.5494	5.36e-103	3.06e-101	ENSG00000120694	10808	heat shock protein family H (Hsp110) member 1 [Source:HGNC Symbol;Acc:HGNC:16969]""	GO:2001234;GO:0034605;GO:1903751;GO:1903753;GO:0005874;GO:0005737;GO:0006986;GO:0070062;GO:0071682;GO:0045345;GO:0051085;GO:0005634;GO:0005654;GO:0061098;GO:0005524;GO:0051135;GO:1903748;GO:1900034;GO:0005829;GO:0006898;GO:0005576;GO:0045944;GO:0005515;GO:0043014	negative regulation of establishment of protein localization to mitochondrion;cytosol;cytoplasm;regulation of cellular response to heat;cellular response to heat;alpha-tubulin binding;response to unfolded protein;microtubule;protein binding;positive regulation of MHC class I biosynthetic process;nucleoplasm;ATP binding;extracellular exosome;endocytic vesicle lumen;chaperone mediated protein foldi…
IDH1	1751.93	-1.17465	0.0545353	-21.5393	6.67e-103	3.79e-101	ENSG00000138413	3417	isocitrate dehydrogenase 1 (NADP+) [Source:HGNC Symbol;Acc:HGNC:5382]""	GO:0005782;GO:0051287;GO:0008585;GO:0006099;GO:0044281;GO:0006097;GO:0014070;GO:0005737;GO:0050661;GO:0070062;GO:0000287;GO:0005777;GO:0005739;GO:0006749;GO:0004448;GO:0071071;GO:0042803;GO:0044255;GO:0006979;GO:0055114;GO:0060696;GO:0016616;GO:0005829;GO:0004450;GO:0006103;GO:0006102;GO:0005102;GO:0006740;GO:0048545	magnesium ion binding;protein homodimerization activity;cytosol;cytoplasm;isocitrate dehydrogenase activity;peroxisomal matrix;mitochondrion;glutathione metabolic process;response to oxidative stress;response to organic cyclic compound;NAD binding;response to steroid hormone;small molecule metabolic process;regulation of phospholipid catabolic process;oxidation-reduction process;peroxisome;tricar…
PAK1	618.467	-1.97096	0.0915382	-21.5316	7.88e-103	4.46e-101	ENSG00000149269	5058	p21 protein (Cdc42/Rac)-activated kinase 1 [Source:HGNC Symbol;Acc:HGNC:8590]""	GO:0016020;GO:0033138;GO:0005794;GO:0060244;GO:0032956;GO:0032147;GO:0048754;GO:0030424;GO:0014704;GO:0004672;GO:0007266;GO:0032869;GO:0043507;GO:0005925;GO:0042981;GO:0046777;GO:0030018;GO:0071437;GO:0001726;GO:0001666;GO:0006468;GO:0031532;GO:0051496;GO:0006887;GO:0031098;GO:0010033;GO:0030335;GO:0004674;GO:0050852;GO:0007346;GO:0016477;GO:0031295;GO:0002223;GO:0038096;GO:0031941;GO:0045087;GO:…	positive regulation of JUN kinase activity;Golgi apparatus;filamentous actin;cytosol;cytoplasm;Fc-gamma receptor signaling pathway involved in phagocytosis;neuron projection morphogenesis;branching morphogenesis of an epithelial tube;axon;dendrite;negative regulation of cell proliferation involved in contact inhibition;collagen binding;invadopodium;plasma membrane;Fc-epsilon receptor signaling pa…
FAM83D	849.67	1.57939	0.0735881	21.4626	3.48e-102	1.96e-100	ENSG00000101447	81610	family with sequence similarity 83 member D [Source:HGNC Symbol;Acc:HGNC:16122]""	GO:0005737;GO:1902480;GO:0019894;GO:0008283;GO:0008017;GO:0097431;GO:0001837;GO:0019901;GO:0042176;GO:0051301;GO:0005515;GO:0051310;GO:0032006;GO:0007067;GO:0016477;GO:0070372;GO:1902808	metaphase plate congression;protein kinase binding;cell migration;cell division;protein binding;mitotic nuclear division;epithelial to mesenchymal transition;regulation of protein catabolic process;cytoplasm;cell proliferation;regulation of TOR signaling;mitotic spindle pole;kinesin binding;regulation of ERK1 and ERK2 cascade;microtubule binding;protein localization to mitotic spindle;positive re…
PFKM	2636.46	0.966679	0.045045	21.4603	3.66e-102	2.06e-100	ENSG00000152556	5213	phosphofructokinase"	muscle [Source:HGNC Symbol;Acc:HGNC:8877]"	GO:0032024;GO:0008022;GO:0046716;GO:0042593;GO:0061621;GO:0044281;GO:0003872;GO:0006096;GO:0005737;GO:0005945;GO:0070062;GO:0070061;GO:0005980;GO:0046835;GO:0046872;GO:0042802;GO:0042803;GO:0016324;GO:0019900;GO:0008443;GO:0061615;GO:0051259;GO:0005975;GO:0097228;GO:0005829;GO:0093001;GO:0005524;GO:0005515;GO:0006006;GO:0006002
LDLRAP1	4592.54	-0.99681	0.0466022	-21.3898	1.66e-101	9.32e-100	ENSG00000157978	26119	low density lipoprotein receptor adaptor protein 1 [Source:HGNC Symbol;Acc:HGNC:18640]""	GO:0030276;GO:0030159;GO:0090205;GO:0055037;GO:0009898;GO:0030424;GO:0048260;GO:0090003;GO:0042982;GO:0005737;GO:0001540;GO:0009967;GO:0005546;GO:0009925;GO:0008203;GO:0001784;GO:0006810;GO:0005883;GO:0043393;GO:0030122;GO:0042632;GO:0030121;GO:0050750;GO:0031623;GO:0005829;GO:0006898;GO:0090118;GO:0035591;GO:0005515;GO:0035612;GO:0005769;GO:0035615	regulation of protein binding;basal plasma membrane;cytosol;cytoplasm;neurofilament;axon;amyloid precursor protein metabolic process;early endosome;recycling endosome;transport;protein binding;low-density lipoprotein particle receptor binding;receptor signaling complex scaffold activity;beta-amyloid binding;AP-1 adaptor complex;phosphatidylinositol-4;positive regulation of signal transduction;AP-…
NDC1	2740.16	1.10361	0.0516082	21.3844	1.87e-101	1.04e-99	ENSG00000058804	55706	NDC1 transmembrane nucleoporin [Source:HGNC Symbol;Acc:HGNC:25525]""	GO:0005737;GO:0017056;GO:0015629;GO:0031081;GO:0005643;GO:0016021;GO:0016020;GO:0031965;GO:0007129;GO:0051292;GO:0007283;GO:0005886;GO:0015031;GO:0051028	synapsis;structural constituent of nuclear pore;cytoplasm;membrane;nuclear pore complex assembly;nuclear pore distribution;mRNA transport;plasma membrane;protein transport;spermatogenesis;actin cytoskeleton;integral component of membrane;nuclear pore;nuclear membrane
FAM107B	1572.87	-1.48267	0.0693894	-21.3673	2.69e-101	1.49e-99	ENSG00000065809	83641	family with sequence similarity 107 member B [Source:HGNC Symbol;Acc:HGNC:23726]""	GO:0007605	sensory perception of sound
SAMD9	886.07	-1.75108	0.0820218	-21.3489	3.99e-101	2.21e-99	ENSG00000205413	54809	sterile alpha motif domain containing 9 [Source:HGNC Symbol;Acc:HGNC:1348]""	GO:0005737;GO:0043231;GO:0005515	intracellular membrane-bounded organelle;protein binding;cytoplasm
ISG20L2	3679.53	0.932314	0.0438094	21.2811	1.7e-100	9.35e-99	ENSG00000143319	81875	interferon stimulated exonuclease gene 20kDa like 2 [Source:HGNC Symbol;Acc:HGNC:25745]""	GO:0003676;GO:0005730;GO:0004527;GO:0042254;GO:0005654;GO:0090305;GO:0005515;GO:0044822	nucleic acid binding;nucleolus;nucleoplasm;protein binding;nucleic acid phosphodiester bond hydrolysis;poly(A) RNA binding;ribosome biogenesis;exonuclease activity
TIMP2	3809.56	-0.912216	0.0429237	-21.252	3.16e-100	1.73e-98	ENSG00000035862	7077	TIMP metallopeptidase inhibitor 2 [Source:HGNC Symbol;Acc:HGNC:11821]""	GO:0045930;GO:0051045;GO:0008285;GO:0030426;GO:0045666;GO:0034097;GO:0007417;GO:0070062;GO:0045762;GO:0030198;GO:0043005;GO:0046872;GO:0043025;GO:0005178;GO:0002020;GO:0048553;GO:0009986;GO:0043410;GO:0032487;GO:0046580;GO:0010951;GO:0008191;GO:0005615;GO:0007568;GO:0009725;GO:0042493;GO:0005576;GO:0005515;GO:0045861;GO:0022617;GO:0005578	neuron projection;positive regulation of neuron differentiation;protease binding;negative regulation of mitotic cell cycle;cell surface;negative regulation of cell proliferation;extracellular space;metalloendopeptidase inhibitor activity;extracellular region;protein binding;response to cytokine;negative regulation of proteolysis;metal ion binding;regulation of Rap protein signal transduction;nega…
ASS1	1101.18	-1.37129	0.0645431	-21.2461	3.58e-100	1.96e-98	ENSG00000130707	445	argininosuccinate synthase 1 [Source:HGNC Symbol;Acc:HGNC:758]""	GO:0004055;GO:0051384;GO:0071222;GO:0005783;GO:0071242;GO:0006595;GO:0045429;GO:0001889;GO:0044281;GO:0010043;GO:0007494;GO:0032496;GO:0014075;GO:0016597;GO:0010046;GO:0015643;GO:0005737;GO:0043200;GO:0032355;GO:0070062;GO:0001822;GO:0071377;GO:0071356;GO:0005634;GO:0009636;GO:0006526;GO:1903038;GO:0042802;GO:0043005;GO:0043025;GO:0007584;GO:0005524;GO:0071230;GO:0044822;GO:0071499;GO:0071418;GO:…	positive regulation of nitric oxide biosynthetic process;neuron projection;endoplasmic reticulum;cellular response to ammonium ion;aspartate metabolic process;cytosol;cytoplasm;response to lipopolysaccharide;identical protein binding;urea cycle;argininosuccinate synthase activity;cellular response to tumor necrosis factor;small molecule metabolic process;arginine biosynthetic process;negative reg…
YPEL5	1294.83	-1.31867	0.0621332	-21.2233	5.82e-100	3.16e-98	ENSG00000119801	51646	yippee like 5 [Source:HGNC Symbol;Acc:HGNC:18329]""
SLC37A1	1354.2	-1.32263	0.0623197	-21.2233	5.82e-100	3.16e-98	ENSG00000160190	54020	solute carrier family 37 (glucose-6-phosphate transporter)"	member 1 [Source:HGNC Symbol;Acc:HGNC:11024]"	GO:0006810;GO:0005215;GO:0016021;GO:0016020;GO:0022857;GO:0008643;GO:0006820;GO:0055085
SFXN1	2705.21	1.05078	0.0495343	21.2132	7.21e-100	3.89e-98	ENSG00000164466	94081	sideroflexin 1 [Source:HGNC Symbol;Acc:HGNC:16085]""	GO:0016021;GO:0005743;GO:0030218;GO:0006811;GO:0016020;GO:0005739;GO:0015075;GO:0034220;GO:0055072;GO:0006826;GO:0055085	ion transmembrane transport;mitochondrial inner membrane;erythrocyte differentiation;integral component of membrane;ion transport;iron ion homeostasis;membrane;mitochondrion;iron ion transport;ion transmembrane transporter activity;transmembrane transport
ANXA11	1817.97	-1.20417	0.0569041	-21.1614	2.17e-99	1.17e-97	ENSG00000122359	311	annexin A11 [Source:HGNC Symbol;Acc:HGNC:535]""	GO:0016020;GO:0006909;GO:0048306;GO:0051301;GO:0051592;GO:0007049;GO:0005737;GO:0005819;GO:0070062;GO:0005635;GO:0005544;GO:0005654;GO:0005509;GO:0044822;GO:0042581;GO:0045335;GO:0042582;GO:0023026;GO:0008429;GO:0042470;GO:0044548;GO:0030496;GO:0005515	azurophil granule;calcium-dependent phospholipid binding;nucleoplasm;cytoplasm;MHC class II protein complex binding;phagocytosis;spindle;calcium ion binding;melanosome;cell division;protein binding;calcium-dependent protein binding;poly(A) RNA binding;specific granule;response to calcium ion;membrane;phosphatidylethanolamine binding;cell cycle;midbody;extracellular exosome;nuclear envelope;S100 p…
TCOF1	2707.77	1.005	0.0475221	21.148	2.88e-99	1.54e-97	ENSG00000070814	6949	Treacher Collins-Franceschetti syndrome 1 [Source:HGNC Symbol;Acc:HGNC:11654]""	GO:0005737;GO:0005730;GO:0005215;GO:0044822;GO:0006810;GO:0001501;GO:0005515;GO:0005634	transporter activity;nucleolus;protein binding;poly(A) RNA binding;nucleus;cytoplasm;skeletal system development;transport
PFN2	981.745	-1.595	0.0754483	-21.1403	3.39e-99	1.81e-97	ENSG00000070087	5217	profilin 2 [Source:HGNC Symbol;Acc:HGNC:8882]""	GO:0033138;GO:0030036;GO:0050821;GO:0005856;GO:0032233;GO:0070062;GO:1900028;GO:0030837;GO:0030838;GO:0051496;GO:0016021;GO:0005546;GO:0003779;GO:0005737;GO:0032781;GO:0030833;GO:0003785;GO:0000774;GO:0043195;GO:0010633;GO:0005515;GO:2000300	cytoplasm;adenyl-nucleotide exchange factor activity;cytoskeleton;regulation of actin filament polymerization;negative regulation of actin filament polymerization;positive regulation of ATPase activity;positive regulation of actin filament polymerization;protein binding;actin monomer binding;positive regulation of stress fiber assembly;protein stabilization;actin cytoskeleton organization;negativ…
RANBP1	2333.34	1.0081	0.0477286	21.1214	5.06e-99	2.69e-97	ENSG00000099901	5902	RAN binding protein 1 [Source:HGNC Symbol;Acc:HGNC:9847]""	GO:0005635;GO:0035690;GO:0007165;GO:0005737;GO:0043547;GO:0005813;GO:0005634;GO:1904115;GO:0016032;GO:0032838;GO:0072750;GO:0005092;GO:0050790;GO:0005096;GO:0051592;GO:0007051;GO:0046604;GO:0010976;GO:0046907;GO:0008536;GO:0005622;GO:0005515	cytoplasm;regulation of catalytic activity;protein binding;axon cytoplasm;intracellular;positive regulation of GTPase activity;positive regulation of neuron projection development;response to calcium ion;positive regulation of mitotic centrosome separation;viral process;nucleus;spindle organization;centrosome;nuclear envelope;GDP-dissociation inhibitor activity;cellular response to leptomycin B;c…
PIK3CG	1977.81	-1.1071	0.0524914	-21.0911	9.6e-99	5.09e-97	ENSG00000105851	5294	phosphatidylinositol-4"	5-bisphosphate 3-kinase catalytic subunit gamma [Source:HGNC Symbol;Acc:HGNC:8978]"	GO:0043303;GO:0006954;GO:0010897;GO:0007596;GO:0006468;GO:0042110;GO:1903169;GO:0043406;GO:2000270;GO:0005488;GO:0035004;GO:0035005;GO:0001525;GO:0051897;GO:0007204;GO:0043085;GO:0046934;GO:0016020;GO:0032252;GO:0005942;GO:0042098;GO:0042629;GO:0033628;GO:0004674;GO:0071320;GO:0002675;GO:0004672;GO:0006661;GO:0046875;GO:0005524;GO:0010818;GO:0005944;GO:0006644;GO:0016301;GO:0030593;GO:0035747;GO:…
IGFLR1	617.752	-1.85533	0.0879708	-21.0903	9.77e-99	5.16e-97	ENSG00000126246	79713	IGF like family receptor 1 [Source:HGNC Symbol;Acc:HGNC:23620]""	GO:0016021;GO:0005515;GO:0005886	protein binding;integral component of membrane;plasma membrane
HMCES	1298.98	-1.258	0.059755	-21.0527	2.16e-98	1.14e-96	ENSG00000183624	56941	5-hydroxymethylcytosine (hmC) binding"	ES cell-specific [Source:HGNC Symbol;Acc:HGNC:24446]"	GO:0006508;GO:0008233;GO:0003677
CCNA2	1896.93	1.11807	0.0531161	21.0495	2.31e-98	1.21e-96	ENSG00000145386	890	cyclin A2 [Source:HGNC Symbol;Acc:HGNC:1578]""	GO:0000086;GO:0048146;GO:0007067;GO:0051301;GO:0044320;GO:0005737;GO:0032355;GO:0071373;GO:0090102;GO:0001940;GO:0005634;GO:0036120;GO:0005654;GO:0071314;GO:0071456;GO:0005794;GO:0000278;GO:0031100;GO:0071392;GO:0033762;GO:0019901;GO:0045893;GO:0016032;GO:0007265;GO:0071407;GO:0000079;GO:0001939;GO:0005515;GO:0007095;GO:0071732;GO:1990314	mitotic cell cycle;Golgi apparatus;cellular response to organic cyclic compound;nucleoplasm;cytoplasm;response to glucagon;cellular response to leptin stimulus;positive regulation of fibroblast proliferation;cell division;protein binding;male pronucleus;mitotic G2 DNA damage checkpoint;cellular response to insulin-like growth factor stimulus;cellular response to estradiol stimulus;cellular respon…
TOR3A	8437.44	-0.754895	0.0359834	-20.979	1.02e-97	5.32e-96	ENSG00000186283	64222	torsin family 3"	member A [Source:HGNC Symbol;Acc:HGNC:11997]"	GO:0016887;GO:0005788;GO:0005515;GO:0005783;GO:0005524;GO:0070062
MYBL2	8046.85	0.807176	0.0385566	20.9348	2.58e-97	1.34e-95	ENSG00000101057	4605	v-myb avian myeloblastosis viral oncogene homolog-like 2 [Source:HGNC Symbol;Acc:HGNC:7548]""	GO:0000278;GO:0051726;GO:0000086;GO:0005634;GO:0003677;GO:0005654;GO:0003700;GO:0001077;GO:0045944;GO:0005515;GO:0006366;GO:0000978;GO:0090307;GO:0031523	mitotic cell cycle;Myb complex;transcription factor activity;nucleoplasm;protein binding;DNA binding;RNA polymerase II core promoter proximal region sequence-specific DNA binding;mitotic spindle assembly;G2/M transition of mitotic cell cycle;nucleus;transcription from RNA polymerase II promoter;positive regulation of transcription from RNA polymerase II promoter;transcriptional activator activity…
TUBA4A	1392.23	1.25119	0.0597948	20.9247	3.19e-97	1.65e-95	ENSG00000127824	7277	tubulin alpha 4a [Source:HGNC Symbol;Acc:HGNC:12407]""	GO:0006996;GO:0044267;GO:0007017;GO:0006457;GO:0000278;GO:0051084;GO:0002576;GO:0007596;GO:0003924;GO:0019899;GO:0008152;GO:0000086;GO:0005200;GO:0005515;GO:0005576;GO:0005525;GO:0005874;GO:0005829;GO:0030168;GO:0070062	mitotic cell cycle;structural constituent of cytoskeleton;extracellular region;'de novo' posttranslational protein folding;microtubule-based process;cytosol;protein binding;organelle organization;GTPase activity;protein folding;metabolic process;microtubule;G2/M transition of mitotic cell cycle;enzyme binding;GTP binding;blood coagulation;platelet degranulation;cellular protein metabolic process;…
MAP1LC3B	3326.45	-0.888875	0.0425204	-20.9047	4.85e-97	2.5e-95	ENSG00000140941	81631	microtubule associated protein 1 light chain 3 beta [Source:HGNC Symbol;Acc:HGNC:13352]""	GO:0006914;GO:0006995;GO:0031090;GO:0000422;GO:0000423;GO:0008017;GO:0031410;GO:0005829;GO:0016236;GO:0005776;GO:0005739;GO:0000045;GO:0031625;GO:0012505;GO:0005515;GO:0005622;GO:0005874;GO:0005930;GO:1903146;GO:0000421	axoneme;macroautophagy;autophagosome membrane;cytosol;protein binding;regulation of mitophagy;intracellular;macromitophagy;organelle membrane;endomembrane system;cytoplasmic vesicle;microtubule;autophagosome assembly;ubiquitin protein ligase binding;autophagosome;mitophagy;mitochondrion;cellular response to nitrogen starvation;autophagy;microtubule binding
CCT6A	7991	0.761612	0.0364623	20.8877	6.93e-97	3.55e-95	ENSG00000146731	908	chaperonin containing TCP1"	subunit 6A (zeta 1) [Source:HGNC Symbol;Acc:HGNC:1620]"	GO:0005737;GO:0044267;GO:0006457;GO:0070062;GO:0051084;GO:0044822;GO:0005832;GO:0051082;GO:0005515;GO:0005874;GO:0005829;GO:0005524
MEI1	448.67	-2.15193	0.103069	-20.8785	8.41e-97	4.3e-95	ENSG00000167077	150365	meiotic double-stranded break formation protein 1 [Source:HGNC Symbol;Acc:HGNC:28613]""	GO:0007126;GO:0007127;GO:0005623;GO:0005488;GO:0007286;GO:0045141;GO:0007276;GO:0007141	male meiosis I;gamete generation;spermatid development;binding;cell;meiotic nuclear division;meiotic telomere clustering;meiosis I
CCT3	21116.7	0.734887	0.0352363	20.856	1.35e-96	6.85e-95	ENSG00000163468	7203	chaperonin containing TCP1"	subunit 3 (gamma) [Source:HGNC Symbol;Acc:HGNC:1616]"	GO:0005856;GO:0044267;GO:0006457;GO:0070062;GO:0051084;GO:0044822;GO:1901998;GO:0044297;GO:0005832;GO:0005737;GO:0043209;GO:0002199;GO:0007339;GO:0051082;GO:0005515;GO:0005886;GO:0005874;GO:0005829;GO:0005524;GO:0046931
TUBA1C	3747.87	0.948759	0.0455056	20.8493	1.55e-96	7.86e-95	ENSG00000167553	84790	tubulin alpha 1c [Source:HGNC Symbol;Acc:HGNC:20768]""	GO:0005737;GO:0044267;GO:0007017;GO:0006457;GO:0031982;GO:0051084;GO:0005634;GO:0003924;GO:0030705;GO:0005881;GO:0005200;GO:0005515;GO:0008152;GO:0005198;GO:0005874;GO:0051301;GO:0005525	structural constituent of cytoskeleton;cytoplasm;'de novo' posttranslational protein folding;microtubule-based process;microtubule;cytoplasmic microtubule;cytoskeleton-dependent intracellular transport;GTPase activity;protein folding;structural molecule activity;metabolic process;cell division;protein binding;nucleus;GTP binding;vesicle;cellular protein metabolic process
PTPRE	561.292	-1.89932	0.091193	-20.8275	2.44e-96	1.23e-94	ENSG00000132334	5791	protein tyrosine phosphatase"	receptor type	E [Source:HGNC Symbol;Acc:HGNC:9669]"
TPM4	11787.1	-0.698833	0.0335676	-20.8187	2.93e-96	1.48e-94	ENSG00000167460	7171	tropomyosin 4 [Source:HGNC Symbol;Acc:HGNC:12013]""	GO:0005856;GO:0001725;GO:0031941;GO:0002102;GO:0070062;GO:0006936;GO:0030863;GO:0005829;GO:0016020;GO:0003779;GO:0005737;GO:0006928;GO:0030049;GO:0008307;GO:0005509;GO:0005515;GO:0007155;GO:0005925;GO:0005862;GO:0001649	calcium ion binding;filamentous actin;stress fiber;actin binding;cytosol;movement of cell or subcellular component;structural constituent of muscle;muscle contraction;cytoplasm;osteoblast differentiation;focal adhesion;cortical cytoskeleton;protein binding;muscle filament sliding;cell adhesion;cytoskeleton;extracellular exosome;podosome;membrane;muscle thin filament tropomyosin
SERBP1	13704.2	0.780007	0.0374939	20.8036	4.02e-96	2.02e-94	ENSG00000142864	26135	SERPINE1 mRNA binding protein 1 [Source:HGNC Symbol;Acc:HGNC:17860]""	GO:0005737;GO:0070062;GO:0043488;GO:0044822;GO:0016020;GO:0003730;GO:0005515;GO:0005886;GO:0048471;GO:0042981;GO:0005634	regulation of apoptotic process;protein binding;cytoplasm;poly(A) RNA binding;regulation of mRNA stability;perinuclear region of cytoplasm;membrane;mRNA 3'-UTR binding;nucleus;plasma membrane;extracellular exosome
SLC12A4	1653.04	1.23051	0.059196	20.7871	5.66e-96	2.83e-94	ENSG00000124067	6560	solute carrier family 12 (potassium/chloride transporter)"	member 4 [Source:HGNC Symbol;Acc:HGNC:10913]"	GO:0016020;GO:0016021;GO:0071805;GO:0006884;GO:1902476;GO:0006811;GO:0006810;GO:0005215;GO:0019901;GO:0005765;GO:0006821;GO:0015377;GO:0005887;GO:0007268;GO:0005886;GO:0015379;GO:0022820;GO:0055085
OGT	7791.44	-0.753212	0.0362813	-20.7604	9.88e-96	4.93e-94	ENSG00000147162	8473	O-linked N-acetylglucosamine (GlcNAc) transferase [Source:HGNC Symbol;Acc:HGNC:8127]""	GO:0032922;GO:0043005;GO:0071222;GO:0071333;GO:0033137;GO:0030900;GO:0010801;GO:0046972;GO:0010628;GO:0035020;GO:0007165;GO:0008375;GO:0032869;GO:0032868;GO:0005547;GO:0043085;GO:0005737;GO:0042277;GO:0000123;GO:0006325;GO:0005634;GO:0043995;GO:0005739;GO:0043996;GO:0005654;GO:1903428;GO:0006110;GO:0070688;GO:0031397;GO:0043025;GO:0080182;GO:0048312;GO:0070208;GO:0070207;GO:0030854;GO:0016262;GO:…	negative regulation of protein phosphorylation;histone acetyltransferase activity (H4-K16 specific);negative regulation of peptidyl-threonine phosphorylation;MLL5-L complex;neuron projection;cytosol;cytoplasm;protein heterotrimerization;histone acetyltransferase complex;cellular response to retinoic acid;monosaccharide binding;positive regulation of histone H3-K4 methylation;positive regulation o…
ACAT1	5852.67	0.800857	0.0386091	20.7427	1.43e-95	7.09e-94	ENSG00000075239	38	acetyl-CoA acetyltransferase 1 [Source:HGNC Symbol;Acc:HGNC:93]""	GO:0019899;GO:0034641;GO:0001889;GO:0044281;GO:0042594;GO:0060612;GO:0046952;GO:0014070;GO:0046951;GO:0050662;GO:0070062;GO:0046950;GO:0072229;GO:0051260;GO:0005739;GO:0016747;GO:0005759;GO:0046872;GO:0042803;GO:0003824;GO:0008152;GO:0044255;GO:0003985;GO:0007420;GO:0009725;GO:0005743;GO:0009083	ketone body biosynthetic process;protein homodimerization activity;metabolic process;response to starvation;mitochondrion;response to organic cyclic compound;metanephric proximal convoluted tubule development;small molecule metabolic process;adipose tissue development;metal ion binding;ketone body catabolic process;liver development;coenzyme binding;brain development;protein homooligomerization;c…
BHLHE40	871.682	-1.48516	0.0716872	-20.7173	2.42e-95	1.2e-93	ENSG00000134107	8553	basic helix-loop-helix family member e40 [Source:HGNC Symbol;Acc:HGNC:1046]""	GO:0032922;GO:0009416;GO:0003677;GO:0043425;GO:0070888;GO:0043426;GO:0001078;GO:0001191;GO:0000122;GO:0005634;GO:0003714;GO:0000981;GO:0042803;GO:0005794;GO:0007623;GO:0005515;GO:0045892;GO:0019904;GO:0001102;GO:0043433;GO:0003700;GO:0005730;GO:0003705;GO:0006355;GO:0006351;GO:0043153;GO:0046983;GO:0046982	protein homodimerization activity;Golgi apparatus;negative regulation of sequence-specific DNA binding transcription factor activity;protein heterodimerization activity;transcription corepressor activity;transcription factor activity;transcription;DNA binding;protein dimerization activity;MRF binding;circadian regulation of gene expression;negative regulation of transcription from RNA polymerase …
MYO5B	549.979	-1.89096	0.0913877	-20.6916	4.12e-95	2.03e-93	ENSG00000167306	4645	myosin VB [Source:HGNC Symbol;Acc:HGNC:7603]""	GO:0043234;GO:0000146;GO:0055085;GO:0003091;GO:0055037;GO:0032439;GO:0045179;GO:0017137;GO:0003774;GO:0003779;GO:0030659;GO:0006833;GO:0016459;GO:0005516;GO:0005515;GO:0015031;GO:0008152;GO:0016192;GO:0005524;GO:0070062	Rab GTPase binding;protein complex;renal water homeostasis;microfilament motor activity;cytoplasmic vesicle membrane;motor activity;actin binding;endosome localization;protein binding;myosin complex;vesicle-mediated transport;transmembrane transport;metabolic process;water transport;calmodulin binding;ATP binding;protein transport;apical cortex;recycling endosome;extracellular exosome
TMC8	2642.39	-1.14554	0.0553714	-20.6883	4.42e-95	2.17e-93	ENSG00000167895	147138	transmembrane channel like 8 [Source:HGNC Symbol;Acc:HGNC:20474]""	GO:0005737;GO:0032091;GO:1902041;GO:0016021;GO:0070062;GO:0005794;GO:0005615;GO:0006811;GO:0031965;GO:0005789;GO:0001558;GO:0005515;GO:0005102;GO:0055069;GO:0032460;GO:0005783	endoplasmic reticulum membrane;extracellular space;negative regulation of protein binding;Golgi apparatus;receptor binding;protein binding;nuclear membrane;regulation of extrinsic apoptotic signaling pathway via death domain receptors;endoplasmic reticulum;ion transport;negative regulation of protein oligomerization;zinc ion homeostasis;cytoplasm;regulation of cell growth;integral component of me…
DNASE2	3565.06	-1.05252	0.0508842	-20.6846	4.76e-95	2.33e-93	ENSG00000105612	1777	deoxyribonuclease II"	lysosomal [Source:HGNC Symbol;Acc:HGNC:2960]"	GO:0000737;GO:0070062;GO:0030218;GO:0006915;GO:0004520;GO:0004531;GO:0005764;GO:0003677;GO:0006259;GO:0006308
FUT1	345.309	-2.54694	0.123175	-20.6774	5.54e-95	2.7e-93	ENSG00000174951	2523	fucosyltransferase 1 (H blood group) [Source:HGNC Symbol;Acc:HGNC:4012]""	GO:0008107;GO:0005794;GO:0005975;GO:0006486;GO:0042355;GO:0016020;GO:0008417;GO:0005887;GO:0032580	galactoside 2-alpha-L-fucosyltransferase activity;protein glycosylation;L-fucose catabolic process;Golgi apparatus;Golgi cisterna membrane;integral component of plasma membrane;carbohydrate metabolic process;membrane;fucosyltransferase activity
STIM1	2201.03	-1.06895	0.0517043	-20.6743	5.91e-95	2.87e-93	ENSG00000167323	6786	stromal interaction molecule 1 [Source:HGNC Symbol;Acc:HGNC:11386]""	GO:0005783;GO:0007596;GO:0005789;GO:0030176;GO:0005874;GO:0032237;GO:0005509;GO:0002020;GO:0042802;GO:0032541;GO:0014902;GO:0006812;GO:0051010;GO:0070166;GO:0006816;GO:0005887;GO:0043234;GO:0002115;GO:0051924;GO:0005513;GO:0005515;GO:0005246	cation transport;protease binding;calcium channel regulator activity;store-operated calcium entry;identical protein binding;enamel mineralization;calcium ion binding;microtubule;protein binding;endoplasmic reticulum;microtubule plus-end binding;myotube differentiation;endoplasmic reticulum membrane;protein complex;integral component of endoplasmic reticulum membrane;integral component of plasma m…
TECPR2	1084.22	-1.38511	0.0670025	-20.6724	6.13e-95	2.97e-93	ENSG00000196663	9895	tectonin beta-propeller repeat containing 2 [Source:HGNC Symbol;Acc:HGNC:19957]""	GO:0006914;GO:0005515	protein binding;autophagy
SCN4A	388.497	-2.42204	0.117248	-20.6574	8.38e-95	4.05e-93	ENSG00000007314	6329	sodium channel"	voltage gated	type IV alpha subunit [Source:HGNC Symbol;Acc:HGNC:10591]"
NCAPD3	5772.36	0.799571	0.0387683	20.6244	1.66e-94	7.99e-93	ENSG00000151503	23310	non-SMC condensin II complex subunit D3 [Source:HGNC Symbol;Acc:HGNC:28952]""	GO:0016020;GO:0051304;GO:0035064;GO:0000278;GO:0003682;GO:0005654;GO:0000779;GO:0005488;GO:0005515;GO:0031618;GO:0007076;GO:0000799;GO:0010032;GO:0051301	mitotic cell cycle;nuclear pericentric heterochromatin;chromatin binding;cell division;protein binding;meiotic chromosome condensation;mitotic chromosome condensation;binding;methylated histone binding;condensed chromosome;nucleoplasm;membrane;nuclear condensin complex;chromosome separation
CDKN1A	2599.69	-0.97787	0.0474405	-20.6126	2.12e-94	1.02e-92	ENSG00000124762	1026	cyclin-dependent kinase inhibitor 1A (p21"	Cip1) [Source:HGNC Symbol;Acc:HGNC:1784]"	GO:0060574;GO:0051384;GO:0030308;GO:0000086;GO:0048146;GO:0000307;GO:0000082;GO:0033158;GO:0097193;GO:0019912;GO:0046872;GO:0010629;GO:0009411;GO:0051412;GO:0034198;GO:0010942;GO:0008543;GO:0014070;GO:0030332;GO:0005737;GO:0005654;GO:0071479;GO:2000134;GO:0030890;GO:0070557;GO:0055093;GO:0005634;GO:0009636;GO:0010033;GO:1904031;GO:0090399;GO:0034605;GO:0043066;GO:0032403;GO:0048471;GO:0031625;GO:…
FAM102A	584.528	-1.79079	0.0869853	-20.5873	3.57e-94	1.71e-92	ENSG00000167106	399665	family with sequence similarity 102 member A [Source:HGNC Symbol;Acc:HGNC:31419]""	GO:0005515	protein binding
TUBB	21090.4	0.687631	0.0334134	20.5795	4.19e-94	2e-92	ENSG00000229684	203068	tubulin beta class I [Source:HGNC Symbol;Acc:HGNC:20778]""	GO:0005200;GO:0000086;GO:0032794;GO:0006928;GO:0036464;GO:0005198;GO:0005874;GO:0051225;GO:0051301;GO:0005856;GO:0070062;GO:0005634;GO:0030705;GO:0032403;GO:0005525;GO:0043234;GO:0000278;GO:0042288;GO:0003924;GO:0009987;GO:0044297;GO:0031625;GO:0019904;GO:0008152;GO:0006996;GO:0007017;GO:0005641;GO:0042267;GO:0005515;GO:0005829	cellular process;structural constituent of cytoskeleton;MHC class I protein binding;mitotic cell cycle;cytosol;movement of cell or subcellular component;metabolic process;microtubule-based process;cell body;cytoskeleton;organelle organization;cell division;protein binding;ubiquitin protein ligase binding;GTPase activating protein binding;spindle assembly;protein complex binding;protein complex;cy…
FYN	1127.52	-1.3019	0.063317	-20.5617	6.05e-94	2.87e-92	ENSG00000010810	2534	FYN proto-oncogene"	Src family tyrosine kinase [Source:HGNC Symbol;Acc:HGNC:4037]"	GO:0007596;GO:0007612;GO:0043524;GO:0007166;GO:0007169;GO:0044325;GO:0042608;GO:0016020;GO:0000165;GO:0004715;GO:0004713;GO:0046872;GO:0046875;GO:0031295;GO:0043123;GO:0042127;GO:0008360;GO:0007173;GO:0010976;GO:0030168;GO:0042523;GO:0042610;GO:0043231;GO:0005829;GO:0007631;GO:0006468;GO:0010629;GO:0001764;GO:0001664;GO:0035556;GO:0042981;GO:0043548;GO:0016477;GO:0005524;GO:0050798;GO:0006816;GO:…
PNP	2615.13	0.993073	0.0483206	20.5517	7.42e-94	3.52e-92	ENSG00000198805	4860	purine nucleoside phosphorylase [Source:HGNC Symbol;Acc:HGNC:7892]""	GO:0006738;GO:0046638;GO:0034356;GO:0008144;GO:0044281;GO:0006195;GO:0001882;GO:0005856;GO:0070970;GO:0070062;GO:0004731;GO:0005634;GO:0042278;GO:0042301;GO:0034418;GO:0016763;GO:0002060;GO:0043101;GO:0005737;GO:0006139;GO:0042102;GO:0003824;GO:0009116;GO:0006955;GO:0055086;GO:0005829;GO:0042493;GO:0005622;GO:0006148;GO:0005576;GO:0006144	purine nucleoside metabolic process;cytosol;cytoplasm;nucleoside binding;inosine catabolic process;purine nucleobase metabolic process;cytoskeleton;nicotinamide riboside catabolic process;interleukin-2 secretion;purine-containing compound salvage;drug binding;immune response;extracellular region;nucleobase-containing small molecule metabolic process;intracellular;small molecule metabolic process;…
ST6GALNAC3	333.72	-2.58989	0.126131	-20.5333	1.09e-93	5.12e-92	ENSG00000184005	256435	ST6 (alpha-N-acetyl-neuraminyl-2"	3-beta-galactosyl-1	3)-N-acetylgalactosaminide alpha-2
MTM1	1048.83	-1.34335	0.0654256	-20.5324	1.1e-93	5.2e-92	ENSG00000171100	4534	myotubularin 1 [Source:HGNC Symbol;Acc:HGNC:7448]""	GO:0016791;GO:0032435;GO:0016311;GO:0006470;GO:0048633;GO:0008333;GO:0046716;GO:0030175;GO:0051898;GO:0044281;GO:0035335;GO:0005737;GO:0001726;GO:0070062;GO:0005770;GO:0031674;GO:0046856;GO:0006661;GO:0006644;GO:0048311;GO:0019215;GO:0032007;GO:0005886;GO:0070584;GO:0045109;GO:0035091;GO:0005829;GO:0052629;GO:1902902;GO:0004721;GO:0004438;GO:0005515;GO:0015031;GO:0004725;GO:0044088	phosphatase activity;cytosol;cytoplasm;mitochondrion distribution;negative regulation of proteasomal ubiquitin-dependent protein catabolic process;I band;muscle cell cellular homeostasis;phosphatidylinositol-3-phosphatase activity;plasma membrane;protein transport;protein tyrosine phosphatase activity;endosome to lysosome transport;small molecule metabolic process;intermediate filament binding;ph…
KLF6	4359.87	-0.913473	0.0444929	-20.5307	1.14e-93	5.36e-92	ENSG00000067082	1316	Kruppel-like factor 6 [Source:HGNC Symbol;Acc:HGNC:2235]""	GO:0071409;GO:0030183;GO:0003700;GO:0071407;GO:0005634;GO:0070301;GO:0042060;GO:1901653;GO:0045944;GO:0006351;GO:0005515;GO:0003690;GO:0046872;GO:0045893	cellular response to organic cyclic compound;positive regulation of transcription;B cell differentiation;wound healing;transcription factor activity;protein binding;double-stranded DNA binding;cellular response to cycloheximide;nucleus;metal ion binding;positive regulation of transcription from RNA polymerase II promoter;transcription;cellular response to hydrogen peroxide;cellular response to pe…
POLE3	4026.64	0.829187	0.0404281	20.5102	1.75e-93	8.17e-92	ENSG00000148229	54107	polymerase (DNA directed)"	epsilon 3	accessory subunit [Source:HGNC Symbol;Acc:HGNC:13546]"
DEPTOR	2212.88	0.988747	0.048252	20.4913	2.57e-93	1.2e-91	ENSG00000155792	64798	DEP domain containing MTOR-interacting protein [Source:HGNC Symbol;Acc:HGNC:22953]""	GO:2001236;GO:0045792;GO:0005622;GO:0006469;GO:0005515;GO:0032007;GO:0035556	intracellular signal transduction;negative regulation of cell size;protein binding;intracellular;regulation of extrinsic apoptotic signaling pathway;negative regulation of protein kinase activity;negative regulation of TOR signaling
RRM1	2733.47	0.930416	0.0454172	20.486	2.87e-93	1.33e-91	ENSG00000167325	6240	ribonucleotide reductase M1 [Source:HGNC Symbol;Acc:HGNC:10451]""	GO:0008584;GO:0044281;GO:0005737;GO:0010212;GO:0070062;GO:0021846;GO:0006206;GO:0016021;GO:0005635;GO:0005654;GO:0006260;GO:0055086;GO:0017076;GO:0043025;GO:0005524;GO:0051259;GO:0000278;GO:0051290;GO:0009263;GO:0015949;GO:0042995;GO:0055114;GO:0005971;GO:0005829;GO:0004748;GO:0005515;GO:0060041	male gonad development;mitotic cell cycle;deoxyribonucleotide biosynthetic process;cytosol;cytoplasm;DNA replication;cell projection;ribonucleoside-diphosphate reductase activity;pyrimidine nucleobase metabolic process;protein binding;nucleobase-containing small molecule metabolic process;small molecule metabolic process;nucleoplasm;oxidation-reduction process;cell proliferation in forebrain;reti…
SEC11C	8701.51	-0.709587	0.0346432	-20.4827	3.07e-93	1.42e-91	ENSG00000166562	90701	SEC11 homolog C"	signal peptidase complex subunit [Source:HGNC Symbol;Acc:HGNC:23400]"	GO:0044267;GO:0050796;GO:0016021;GO:0016020;GO:0006614;GO:0005789;GO:0010467;GO:0008233;GO:0006465;GO:0006412;GO:0008236
TK2	992.901	-1.40068	0.0684799	-20.4539	5.55e-93	2.56e-91	ENSG00000166548	7084	thymidine kinase 2"	mitochondrial [Source:HGNC Symbol;Acc:HGNC:11831]"	GO:0006139;GO:0043097;GO:0019206;GO:0071897;GO:0006206;GO:0016310;GO:0016301;GO:0004137;GO:0005739;GO:0005524;GO:0009157;GO:0009165;GO:0044281;GO:0005759;GO:0004797;GO:0046104;GO:0046092;GO:0055086
BTN3A2	1198.14	1.33075	0.0650777	20.4486	6.19e-93	2.85e-91	ENSG00000186470	11118	butyrophilin subfamily 3 member A2 [Source:HGNC Symbol;Acc:HGNC:1139]""	GO:0016021;GO:0016020;GO:0072643;GO:0005515;GO:0005886;GO:0002456	protein binding;T cell mediated immunity;interferon-gamma secretion;membrane;integral component of membrane;plasma membrane
FLNA	27819.5	-0.855905	0.0418934	-20.4306	8.95e-93	4.1e-91	ENSG00000196924	2316	filamin A [Source:HGNC Symbol;Acc:HGNC:3754]""	GO:0005829;GO:0017160;GO:0007596;GO:0031852;GO:0017048;GO:0050821;GO:0031267;GO:0042177;GO:0004871;GO:0051220;GO:0005925;GO:0015629;GO:0001948;GO:0070062;GO:0005730;GO:1900026;GO:0002576;GO:0016020;GO:0034394;GO:0042993;GO:0003779;GO:0043066;GO:0016479;GO:0034329;GO:0032403;GO:0034988;GO:0043025;GO:0008134;GO:0042803;GO:0005737;GO:0042384;GO:0048471;GO:2001046;GO:0044822;GO:0005634;GO:0051015;GO:…	protein localization to cell surface;glycoprotein binding;protein homodimerization activity;negative regulation of transcription from RNA polymerase I promoter;cytoplasm;SMAD binding;platelet aggregation;Rac GTPase binding;adenylate cyclase-inhibiting dopamine receptor signaling pathway;establishment of protein localization;platelet degranulation;cortical cytoskeleton;plasma membrane;poly(A) RNA …
CENPF	3244.62	0.928005	0.0454396	20.4228	1.05e-92	4.79e-91	ENSG00000117724	1063	centromere protein F [Source:HGNC Symbol;Acc:HGNC:1857]""	GO:0008022;GO:0005635;GO:0051382;GO:0000086;GO:0030496;GO:0030154;GO:0045120;GO:0005930;GO:0000785;GO:0007067;GO:0051301;GO:0005737;GO:0036064;GO:0007517;GO:0005819;GO:0021591;GO:0005813;GO:0045502;GO:0000940;GO:0001822;GO:0000922;GO:0005654;GO:0048471;GO:0016363;GO:0042803;GO:0016202;GO:0000278;GO:0008283;GO:0008134;GO:0015031;GO:0045892;GO:0051310;GO:0007059;GO:0007264;GO:0010389;GO:0000776;GO:…	mitotic cell cycle;protein homodimerization activity;dynein binding;nuclear matrix;cytosol;cytoplasm;chromosome segregation;condensed chromosome outer kinetochore;axoneme;spindle;chromosome;kinetochore;DNA biosynthetic process;pronucleus;metaphase plate congression;chromatin binding;cell division;protein binding;ciliary basal body;mitotic spindle assembly checkpoint;centrosome;kinetochore assembl…
PKM	17875.4	0.707386	0.034644	20.4187	1.14e-92	5.19e-91	ENSG00000067225	5315	pyruvate kinase"	muscle [Source:HGNC Symbol;Acc:HGNC:9021]"	GO:0014870;GO:0031012;GO:0061621;GO:0001889;GO:0044281;GO:0005929;GO:0032868;GO:0001666;GO:0006096;GO:0005737;GO:0030955;GO:0031982;GO:0043209;GO:0005634;GO:0000287;GO:0005739;GO:0010033;GO:0042866;GO:0007584;GO:0005524;GO:0031100;GO:0044822;GO:0016301;GO:0003824;GO:0023026;GO:0043531;GO:0005886;GO:1903561;GO:0006006;GO:0070062;GO:0009629;GO:0005975;GO:0012501;GO:0005829;GO:0005515;GO:0043403;GO:…
SLC16A10	393.873	2.19832	0.107962	20.362	3.64e-92	1.65e-90	ENSG00000112394	117247	solute carrier family 16 (aromatic amino acid transporter)"	member 10 [Source:HGNC Symbol;Acc:HGNC:17027]"	GO:0015349;GO:0070327;GO:0016021;GO:0005215;GO:0006811;GO:0006865;GO:0016323;GO:0034220;GO:0015801;GO:0005887;GO:0005886;GO:0055085;GO:0015173
H1FX	6309.64	-0.999471	0.0491166	-20.3489	4.75e-92	2.15e-90	ENSG00000184897	8971	H1 histone family member X [Source:HGNC Symbol;Acc:HGNC:4722]""	GO:0006334;GO:0005730;GO:0005634;GO:0000786;GO:0005515;GO:0003677;GO:0044822	nucleosome;nucleolus;protein binding;DNA binding;nucleosome assembly;poly(A) RNA binding;nucleus
SCD	10966.4	0.666727	0.0327806	20.3391	5.8e-92	2.61e-90	ENSG00000099194	6319	stearoyl-CoA desaturase (delta-9-desaturase) [Source:HGNC Symbol;Acc:HGNC:10571]""	GO:0016491;GO:0006629;GO:0006636;GO:0016021;GO:0016020;GO:0005789;GO:0019432;GO:0035338;GO:0044281;GO:0044255;GO:0004768;GO:0005506;GO:0055114;GO:0005783	endoplasmic reticulum membrane;unsaturated fatty acid biosynthetic process;lipid metabolic process;iron ion binding;long-chain fatty-acyl-CoA biosynthetic process;oxidoreductase activity;small molecule metabolic process;cellular lipid metabolic process;endoplasmic reticulum;triglyceride biosynthetic process;membrane;stearoyl-CoA 9-desaturase activity;integral component of membrane;oxidation-reduc…
MTRR	6026.02	-0.802363	0.0394711	-20.3279	7.29e-92	3.28e-90	ENSG00000124275	4552	5-methyltetrahydrofolate-homocysteine methyltransferase reductase [Source:HGNC Symbol;Acc:HGNC:7473]""	GO:0030586;GO:0009235;GO:0003958;GO:0034641;GO:0044281;GO:0046655;GO:0071949;GO:0016491;GO:0005737;GO:0006306;GO:0045111;GO:0016723;GO:0005654;GO:0033353;GO:0010181;GO:0005506;GO:0032259;GO:0006767;GO:0006766;GO:0000096;GO:0050661;GO:0050660;GO:0043418;GO:0055114;GO:0050444;GO:1904042;GO:0006805;GO:0005829;GO:0006555;GO:0005515;GO:0070402;GO:0009086	negative regulation of cystathionine beta-synthase activity;cobalamin metabolic process;cytosol;cytoplasm;folic acid metabolic process;flavin adenine dinucleotide binding;DNA methylation;[methionine synthase] reductase activity;S-adenosylmethionine cycle;protein binding;small molecule metabolic process;nucleoplasm;homocysteine catabolic process;oxidation-reduction process;water-soluble vitamin me…
HNRNPAB	7053.81	0.746302	0.036824	20.2667	2.53e-91	1.13e-89	ENSG00000197451	3182	heterogeneous nuclear ribonucleoprotein A/B [Source:HGNC Symbol;Acc:HGNC:5034]""	GO:0005737;GO:0043565;GO:0003676;GO:0003700;GO:0000166;GO:0044822;GO:0001837;GO:0005654;GO:0090575;GO:0045893;GO:0005515;GO:0003723;GO:0030529;GO:0005634;GO:0003729	transcription factor activity;positive regulation of transcription;cytoplasm;nucleic acid binding;nucleoplasm;protein binding;epithelial to mesenchymal transition;intracellular ribonucleoprotein complex;poly(A) RNA binding;nucleus;sequence-specific DNA binding;mRNA binding;RNA binding;RNA polymerase II transcription factor complex;nucleotide binding
MAD2L1	1573.9	1.27218	0.0627834	20.2631	2.73e-91	1.22e-89	ENSG00000164109	4085	MAD2 mitotic arrest deficient-like 1 (yeast) [Source:HGNC Symbol;Acc:HGNC:6763]""	GO:0090267;GO:0042177;GO:0051439;GO:0051436;GO:0051301;GO:0005737;GO:0072686;GO:0005634;GO:0000922;GO:0043066;GO:0048471;GO:0042802;GO:0042803;GO:0045930;GO:0000278;GO:0031145;GO:0007264;GO:0000775;GO:0000776;GO:0000777;GO:0000070;GO:0005643;GO:0005829;GO:0005515;GO:0007094;GO:0060564;GO:0007093	mitotic cell cycle;protein homodimerization activity;cytosol;cytoplasm;identical protein binding;negative regulation of ubiquitin-protein ligase activity involved in mitotic cell cycle;negative regulation of mitotic cell cycle;mitotic sister chromatid segregation;mitotic cell cycle checkpoint;kinetochore;negative regulation of apoptotic process;cell division;protein binding;mitotic spindle assemb…
GEMIN5	1675.21	1.06897	0.0527612	20.2605	2.87e-91	1.28e-89	ENSG00000082516	25929	gem nuclear organelle associated protein 5 [Source:HGNC Symbol;Acc:HGNC:20043]""	GO:0005737;GO:0016020;GO:0000387;GO:0016604;GO:0032797;GO:0044822;GO:0097504;GO:0000398;GO:0005654;GO:0017069;GO:0010467;GO:0005515;GO:0034660;GO:0005634;GO:0034719;GO:0005829;GO:0006461	snRNA binding;spliceosomal snRNP assembly;SMN-Sm protein complex;protein binding;nuclear body;Gemini of coiled bodies;protein complex assembly;cytoplasm;poly(A) RNA binding;nucleus;SMN complex;cytosol;membrane;ncRNA metabolic process;nucleoplasm;gene expression;mRNA splicing
NCL	28251.5	0.706643	0.034883	20.2575	3.05e-91	1.35e-89	ENSG00000115053	4691	nucleolin [Source:HGNC Symbol;Acc:HGNC:7667]""	GO:2000778;GO:0008022;GO:0042393;GO:0071222;GO:0036464;GO:0003676;GO:1990631;GO:0042134;GO:0030529;GO:0005737;GO:0043565;GO:0001525;GO:0070062;GO:0005730;GO:0005634;GO:0016020;GO:0000166;GO:0005654;GO:0043066;GO:0005509;GO:0003697;GO:0042802;GO:0032760;GO:1901838;GO:0035368;GO:0042162;GO:0044822;GO:0001650;GO:0001651;GO:0007283;GO:0005938;GO:0009986;GO:0043236;GO:0006897;GO:0097421;GO:2000232;GO:…	nucleoplasm;cytoplasm;cell cortex;identical protein binding;RNA binding;cell surface;nucleotide binding;calcium ion binding;negative regulation of apoptotic process;regulation of rRNA processing;protein binding;laminin binding;poly(A) RNA binding;membrane;spermatogenesis;selenocysteine insertion sequence binding;cytoplasmic ribonucleoprotein granule;intracellular ribonucleoprotein complex;protein…
CLIC1	7152.2	-0.720735	0.0356449	-20.2199	6.55e-91	2.9e-89	ENSG00000213719	1192	chloride intracellular channel 1 [Source:HGNC Symbol;Acc:HGNC:2062]""	GO:0005635;GO:0034707;GO:0006821;GO:0007165;GO:0034765;GO:0005737;GO:0070062;GO:0005634;GO:0016020;GO:0072562;GO:0048471;GO:0005254;GO:1902476;GO:0031965;GO:0031982;GO:0005886;GO:0005615;GO:0005739;GO:0051881;GO:0051726;GO:0045669;GO:0005903;GO:0005515;GO:0005244;GO:0070527	positive regulation of osteoblast differentiation;cytoplasm;platelet aggregation;mitochondrion;plasma membrane;extracellular space;chloride channel complex;brush border;protein binding;chloride channel activity;regulation of cell cycle;blood microparticle;regulation of ion transmembrane transport;chloride transmembrane transport;membrane;vesicle;regulation of mitochondrial membrane potential;peri…
RAB27A	2680.02	-1.03969	0.051433	-20.2144	7.31e-91	3.23e-89	ENSG00000069974	5873	RAB27A"	member RAS oncogene family [Source:HGNC Symbol;Acc:HGNC:9766]"	GO:1903435;GO:0045921;GO:0007596;GO:0030425;GO:0033093;GO:0010628;GO:0007165;GO:1990182;GO:0048489;GO:0050766;GO:0044267;GO:0030667;GO:0031489;GO:0070062;GO:0006886;GO:0005770;GO:0070382;GO:1903428;GO:0071985;GO:0030141;GO:0032402;GO:0032400;GO:0005525;GO:0005794;GO:0019882;GO:0030318;GO:0043473;GO:0016324;GO:0036257;GO:0043320;GO:0003924;GO:0006913;GO:0006605;GO:0006887;GO:1903307;GO:0016020;GO:…
PARP8	1068.56	-1.3126	0.0649716	-20.2026	9.29e-91	4.08e-89	ENSG00000151883	79668	poly(ADP-ribose) polymerase family member 8 [Source:HGNC Symbol;Acc:HGNC:26124]""	GO:0003950;GO:0008152;GO:0005622	metabolic process;NAD+ ADP-ribosyltransferase activity;intracellular
CCNB1	2786.09	0.913474	0.0453054	20.1626	2.09e-90	9.15e-89	ENSG00000134057	891	cyclin B1 [Source:HGNC Symbol;Acc:HGNC:1579]""	GO:0055015;GO:0048565;GO:0000086;GO:0048146;GO:0000082;GO:0090266;GO:0060045;GO:0010629;GO:0051439;GO:0051437;GO:0071398;GO:0051301;GO:0005737;GO:0042246;GO:0001701;GO:0045787;GO:0000942;GO:0005634;GO:0016020;GO:0009636;GO:0009612;GO:0000922;GO:0005654;GO:0007080;GO:0071456;GO:0005113;GO:0043148;GO:0045931;GO:0006468;GO:0006461;GO:0000278;GO:0060623;GO:0033129;GO:0016301;GO:0035173;GO:0031145;GO:…	negative regulation of protein phosphorylation;mitotic cell cycle;cellular response to organic cyclic compound;cytosol;cytoplasm;mitotic spindle stabilization;digestive tract development;protein complex assembly;mitotic nuclear envelope disassembly;tissue regeneration;cellular response to fatty acid;positive regulation of cell cycle;kinase activity;positive regulation of mitotic cell cycle;protei…
CREBRF	638.81	-1.82046	0.0905657	-20.101	7.24e-90	3.16e-88	ENSG00000164463	153222	CREB3 regulatory factor [Source:HGNC Symbol;Acc:HGNC:24050]""	GO:0005737;GO:0043565;GO:0016604;GO:0032388;GO:0042711;GO:1900170;GO:0000122;GO:0003700;GO:0006355;GO:0006810;GO:1902213;GO:0005654;GO:0045732;GO:0006986;GO:0006351;GO:0005515;GO:0051222;GO:1900102;GO:0034976	negative regulation of transcription from RNA polymerase II promoter;response to unfolded protein;positive regulation of protein transport;transcription factor activity;nucleoplasm;protein binding;nuclear body;maternal behavior;regulation of transcription;positive regulation of intracellular transport;cytoplasm;positive regulation of prolactin signaling pathway;negative regulation of endoplasmic …
MX1	2432.46	-0.959651	0.0478003	-20.0762	1.19e-89	5.19e-88	ENSG00000157601	4599	MX dynamin-like GTPase 1 [Source:HGNC Symbol;Acc:HGNC:7532]""	GO:0031965;GO:0005737;GO:0051607;GO:0003924;GO:0009615;GO:0045087;GO:0006915;GO:0007165;GO:0045071;GO:0034340;GO:0005789;GO:0006952;GO:0060337;GO:0005515;GO:0048471;GO:0005525;GO:0008152;GO:0005829;GO:0019221	response to type I interferon;defense response;metabolic process;cytoplasm;innate immune response;cytosol;protein binding;signal transduction;GTPase activity;apoptotic process;endoplasmic reticulum membrane;perinuclear region of cytoplasm;nuclear membrane;defense response to virus;GTP binding;type I interferon signaling pathway;negative regulation of viral genome replication;response to virus;cyt…
GPI	4203.69	0.883706	0.0440921	20.0423	2.36e-89	1.02e-87	ENSG00000105220	2821	glucose-6-phosphate isomerase [Source:HGNC Symbol;Acc:HGNC:4458]""	;GO:0005125;GO:0007599;GO:0060170;GO:0043005;GO:0042593;GO:0061621;GO:0043524;GO:0044281;GO:0007611;GO:0016866;GO:0001525;GO:0006096;GO:0006094;GO:0005737;GO:0001701;GO:0070062;GO:0043209;GO:0004347;GO:0016020;GO:0005654;GO:0008083;GO:0010467;GO:0006367;GO:0034101;GO:0046185;GO:0001707;GO:0051156;GO:0005886;GO:0006959;GO:0005615;GO:0031625;GO:0005975;GO:0005829;GO:0043154;GO:0005515;GO:0006006;GO…	;neuron projection;cytosol;cytoplasm;cytokine activity;carbohydrate metabolic process;growth factor activity;plasma membrane;aldehyde catabolic process;humoral immune response;transcription initiation from RNA polymerase II promoter;protein binding;glucose-6-phosphate isomerase activity;negative regulation of cysteine-type endopeptidase activity involved in apoptotic process;small molecule metabo…
OPTN	2056.3	-1.00546	0.0502318	-20.0163	3.97e-89	1.72e-87	ENSG00000123240	10133	optineurin [Source:HGNC Symbol;Acc:HGNC:17142]""	GO:0008022;GO:0000086;GO:0030674;GO:0055037;GO:0016236;GO:0005776;GO:0007165;GO:0031593;GO:0050829;GO:0008219;GO:0005737;GO:0016023;GO:0005634;GO:0043122;GO:0090161;GO:0005654;GO:0043001;GO:0043124;GO:0070530;GO:0048471;GO:0042802;GO:0005794;GO:0000278;GO:0034613;GO:0017137;GO:0001920;GO:0007030;GO:0005829;GO:0005802;GO:0000139;GO:0000042;GO:0098792;GO:0005515	mitotic cell cycle;polyubiquitin binding;Golgi apparatus;cytosol;cytoplasm;Golgi to plasma membrane protein transport;identical protein binding;cytoplasmic membrane-bounded vesicle;recycling endosome;regulation of I-kappaB kinase/NF-kappaB signaling;protein binding;negative regulation of I-kappaB kinase/NF-kappaB signaling;negative regulation of receptor recycling;protein targeting to Golgi;autop…
NCALD	386.686	-2.21653	0.110743	-20.0151	4.07e-89	1.76e-87	ENSG00000104490	83988	neurocalcin delta [Source:HGNC Symbol;Acc:HGNC:7655]""	GO:0003073;GO:0015631;GO:0070062;GO:0019722;GO:0005829;GO:0005622;GO:0003779;GO:0030276;GO:0005509;GO:0005515;GO:0007268;GO:0043014;GO:0030130;GO:0016192	calcium ion binding;tubulin binding;cytosol;protein binding;clathrin binding;intracellular;vesicle-mediated transport;synaptic transmission;actin binding;regulation of systemic arterial blood pressure;calcium-mediated signaling;extracellular exosome;alpha-tubulin binding;clathrin coat of trans-Golgi network vesicle
CTPS1	2284.76	0.945542	0.0472725	20.0019	5.3e-89	2.28e-87	ENSG00000171793	1503	CTP synthase 1 [Source:HGNC Symbol;Acc:HGNC:2519]""	GO:0006221;GO:0044210;GO:0006139;GO:0006541;GO:0005829;GO:0042098;GO:0042493;GO:0042100;GO:0005524;GO:0006241;GO:0003883;GO:0044281;GO:0015949;GO:0016020;GO:0055086	nucleobase-containing compound metabolic process;CTP biosynthetic process;T cell proliferation;CTP synthase activity;pyrimidine nucleotide biosynthetic process;nucleobase-containing small molecule interconversion;B cell proliferation;nucleobase-containing small molecule metabolic process;'de novo' CTP biosynthetic process;response to drug;cytosol;glutamine metabolic process;small molecule metabol…
CHORDC1	2643.16	1.03256	0.0516252	20.0012	5.38e-89	2.31e-87	ENSG00000110172	26973	cysteine and histidine rich domain containing 1 [Source:HGNC Symbol;Acc:HGNC:14525]""	GO:2000299;GO:0043531;GO:1900034;GO:0005575;GO:0010824;GO:0008270;GO:0005515;GO:0051879;GO:0061077;GO:0005524	chaperone-mediated protein folding;regulation of centrosome duplication;ADP binding;protein binding;cellular_component;Hsp90 protein binding;zinc ion binding;regulation of cellular response to heat;ATP binding;negative regulation of Rho-dependent protein serine/threonine kinase activity
RNF187	3417.93	-0.983817	0.049246	-19.9776	8.63e-89	3.69e-87	ENSG00000168159	149603	ring finger protein 187 [Source:HGNC Symbol;Acc:HGNC:27146]""	GO:0008284;GO:0005737;GO:0046872;GO:0043161;GO:0005634;GO:0005654;GO:0051865;GO:0004842;GO:0045893;GO:0005515;GO:0070936;GO:0016874;GO:0008270	positive regulation of transcription;protein K48-linked ubiquitination;ubiquitin-protein transferase activity;protein binding;zinc ion binding;cytoplasm;nucleoplasm;ligase activity;nucleus;metal ion binding;positive regulation of cell proliferation;protein autoubiquitination;proteasome-mediated ubiquitin-dependent protein catabolic process
ALDH1L2	15350.7	-0.626947	0.0314164	-19.9561	1.33e-88	5.66e-87	ENSG00000136010	160428	aldehyde dehydrogenase 1 family member L2 [Source:HGNC Symbol;Acc:HGNC:26777]""	GO:0019145;GO:0005737;GO:0070062;GO:0016155;GO:0006730;GO:0016620;GO:0005739;GO:0016742;GO:0003824;GO:0009058;GO:0047105;GO:0008152;GO:0008168;GO:0032259;GO:0009258;GO:0055114;GO:0016491	aminobutyraldehyde dehydrogenase activity;biosynthetic process;one-carbon metabolic process;catalytic activity;methylation;oxidoreductase activity;metabolic process;hydroxymethyl-;methyltransferase activity;4-trimethylammoniobutyraldehyde dehydrogenase activity;cytoplasm;mitochondrion;10-formyltetrahydrofolate catabolic process;oxidation-reduction process;formyltetrahydrofolate dehydrogenase acti…
SPATS2L	3727.93	-0.87861	0.0440365	-19.9519	1.44e-88	6.14e-87	ENSG00000196141	26010	spermatogenesis associated"	serine rich 2 like [Source:HGNC Symbol;Acc:HGNC:24574]"	GO:0043234;GO:0005737;GO:0044822;GO:0005515;GO:0005730
HNRNPD	7100.51	0.773105	0.0387683	19.9417	1.77e-88	7.5e-87	ENSG00000138668	3184	heterogeneous nuclear ribonucleoprotein D [Source:HGNC Symbol;Acc:HGNC:5036]""	GO:0010629;GO:0010628;GO:0001889;GO:0003676;GO:0014076;GO:0030529;GO:0032355;GO:0070062;GO:0043488;GO:0097167;GO:0000166;GO:0005654;GO:0010467;GO:0006401;GO:0045727;GO:0042826;GO:0008380;GO:0006351;GO:0071230;GO:0071392;GO:0042162;GO:0044822;GO:0008134;GO:0051592;GO:0061158;GO:0042752;GO:1990828;GO:0045893;GO:0048255;GO:0021549;GO:0051602;GO:0071732;GO:1904383;GO:0007420;GO:0005829;GO:1901355;GO:…	nucleoplasm;RNA binding;mRNA splicing;cerebellum development;hepatocyte dedifferentiation;mRNA binding;nucleotide binding;cellular response to amino acid stimulus;chromatin binding;protein binding;mRNA 3'-UTR AU-rich region binding;poly(A) RNA binding;response to calcium ion;AT DNA binding;regulation of circadian rhythm;gene expression;liver development;cellular response to estradiol stimulus;his…
PHLDA1	388.591	-2.44001	0.122465	-19.9241	2.51e-88	1.06e-86	ENSG00000139289	22822	pleckstrin homology-like domain"	family A	member 1 [Source:HGNC Symbol;Acc:HGNC:8933]"
ITGAL	17182.5	-0.663147	0.0333029	-19.9126	3.17e-88	1.33e-86	ENSG00000005844	3683	integrin subunit alpha L [Source:HGNC Symbol;Acc:HGNC:6148]""	GO:0016337;GO:0007596;GO:0006928;GO:0007160;GO:0050900;GO:0007165;GO:0030369;GO:0070062;GO:0016021;GO:0016020;GO:0032403;GO:0046872;GO:0009986;GO:0008305;GO:0007159;GO:0006954;GO:0005886;GO:0007155;GO:0007157;GO:0050839;GO:0002291;GO:0050776;GO:0007229;GO:0034687;GO:0030198;GO:0005515;GO:0043113;GO:0046982	movement of cell or subcellular component;leukocyte migration;protein heterodimerization activity;T cell activation via T cell receptor contact with antigen bound to MHC molecule on antigen presenting cell;cell surface;integrin complex;plasma membrane;protein binding;heterophilic cell-cell adhesion via plasma membrane cell adhesion molecules;integrin-mediated signaling pathway;metal ion binding;c…
KDELC2	239.817	3.28496	0.164971	19.9123	3.18e-88	1.34e-86	ENSG00000178202	143888	KDEL motif containing 2 [Source:HGNC Symbol;Acc:HGNC:28496]""	GO:0005575;GO:0005788;GO:0046527;GO:0008150;GO:0005515;GO:0003674;GO:0006664	glucosyltransferase activity;protein binding;molecular_function;cellular_component;glycolipid metabolic process;biological_process;endoplasmic reticulum lumen
AMD1	2293.74	1.04099	0.0523959	19.8677	7.74e-88	3.24e-86	ENSG00000123505	262	adenosylmethionine decarboxylase 1 [Source:HGNC Symbol;Acc:HGNC:457]""	GO:0006557;GO:0005829;GO:0004014;GO:0006597;GO:0034641;GO:0044281;GO:0006595;GO:0046500;GO:0008295;GO:0019810	adenosylmethionine decarboxylase activity;polyamine metabolic process;spermine biosynthetic process;S-adenosylmethionine metabolic process;cellular nitrogen compound metabolic process;putrescine binding;small molecule metabolic process;cytosol;spermidine biosynthetic process;S-adenosylmethioninamine biosynthetic process
PRKD3	2000.21	-1.17095	0.0589586	-19.8605	8.94e-88	3.74e-86	ENSG00000115825	23683	protein kinase D3 [Source:HGNC Symbol;Acc:HGNC:9408]""	GO:0005737;GO:0006468;GO:0016301;GO:0016020;GO:0007205;GO:0005622;GO:0005654;GO:0005515;GO:0004672;GO:0035556;GO:0046872;GO:0004697;GO:0005524	protein kinase activity;intracellular signal transduction;protein kinase C activity;nucleoplasm;protein binding;protein kinase C-activating G-protein coupled receptor signaling pathway;cytoplasm;kinase activity;metal ion binding;membrane;intracellular;protein phosphorylation;ATP binding
TNPO2	3065.81	0.876342	0.0441986	19.8274	1.73e-87	7.2e-86	ENSG00000105576	30000	transportin 2 [Source:HGNC Symbol;Acc:HGNC:19998]""	GO:0034399;GO:0000059;GO:0008139;GO:0006610;GO:0006886;GO:0008565;GO:0000060;GO:0006607;GO:0005737;GO:0031965;GO:0005488;GO:0005515;GO:0008536;GO:0005622;GO:0005634	intracellular protein transport;protein transporter activity;NLS-bearing protein import into nucleus;protein binding;ribosomal protein import into nucleus;intracellular;binding;protein import into nucleus;Ran GTPase binding;nuclear membrane;cytoplasm;nucleus;nuclear localization sequence binding;nuclear periphery
NOLC1	8059.83	0.665754	0.0336121	19.807	2.59e-87	1.08e-85	ENSG00000166197	9221	nucleolar and coiled-body phosphoprotein 1 [Source:HGNC Symbol;Acc:HGNC:15608]""	GO:0005737;GO:0005730;GO:0044822;GO:0005524;GO:0005654;GO:0006364;GO:0005515;GO:0015030;GO:0007067;GO:0007000;GO:0007049;GO:0005525	Cajal body;nucleolus;nucleoplasm;protein binding;mitotic nuclear division;rRNA processing;cytoplasm;poly(A) RNA binding;cell cycle;ATP binding;GTP binding;nucleolus organization
CYTH4	550.931	-1.86772	0.0944952	-19.7653	5.93e-87	2.45e-85	ENSG00000100055	27128	cytohesin 4 [Source:HGNC Symbol;Acc:HGNC:9505]""	GO:0032012;GO:0005886;GO:0043547;GO:0008289;GO:0005086	regulation of ARF protein signal transduction;plasma membrane;ARF guanyl-nucleotide exchange factor activity;lipid binding;positive regulation of GTPase activity
SMAD3	234.14	-3.37432	0.170743	-19.7626	6.25e-87	2.58e-85	ENSG00000166949	4088	SMAD family member 3 [Source:HGNC Symbol;Acc:HGNC:6769]""	GO:0032924;GO:0001102;GO:0048589;GO:0001501;GO:0031053;GO:0050927;GO:0008270;GO:0030501;GO:0051894;GO:0050728;GO:0051496;GO:0007369;GO:0042993;GO:0032332;GO:0045668;GO:0016202;GO:0043235;GO:0019901;GO:0000790;GO:0019902;GO:0001756;GO:0030512;GO:0007179;GO:0043234;GO:0044212;GO:0030618;GO:0030878;GO:0005829;GO:0043130;GO:0005667;GO:0060395;GO:0032731;GO:0048340;GO:0002076;GO:0090263;GO:0050821;GO:…	cytosol;negative regulation of osteoblast proliferation;nodal signaling pathway;identical protein binding;positive regulation of transforming growth factor beta3 production;regulation of transcription from RNA polymerase II promoter;collagen binding;negative regulation of cell proliferation;activin receptor signaling pathway;enhancer binding;positive regulation of positive chemotaxis;RNA polymera…
CHEK1	2564.17	1.01688	0.051456	19.7622	6.3e-87	2.59e-85	ENSG00000149554	1111	checkpoint kinase 1 [Source:HGNC Symbol;Acc:HGNC:1925]""	GO:0018107;GO:2000615;GO:0000086;GO:0071260;GO:0000781;GO:0000785;GO:0010569;GO:0031572;GO:0006302;GO:0000724;GO:0005813;GO:0005634;GO:0006281;GO:0005654;GO:0004674;GO:0005657;GO:0006260;GO:0004672;GO:0045839;GO:0010767;GO:0005524;GO:0042127;GO:0006468;GO:0048096;GO:0006974;GO:0006975;GO:0035402;GO:0000794;GO:0005615;GO:0000077;GO:0043231;GO:0035407;GO:0090399;GO:0010468;GO:0005515;GO:0046602;GO:…	DNA damage checkpoint;nucleoplasm;DNA replication;intracellular membrane-bounded organelle;chromosome;protein kinase activity;regulation of mitotic centrosome separation;cellular response to DNA damage stimulus;protein binding;double-strand break repair via homologous recombination;replication fork;DNA damage induced protein phosphorylation;cytosol;ATP binding;regulation of cell proliferation;DNA…
GPATCH4	2835.53	0.946968	0.0479698	19.7409	9.6e-87	3.94e-85	ENSG00000160818	54865	G-patch domain containing 4 [Source:HGNC Symbol;Acc:HGNC:25982]""	GO:0002244;GO:0003676	nucleic acid binding;hematopoietic progenitor cell differentiation
MCM3	3186.86	0.879604	0.044579	19.7314	1.16e-86	4.75e-85	ENSG00000112118	4172	minichromosome maintenance complex component 3 [Source:HGNC Symbol;Acc:HGNC:6945]""	GO:0005737;GO:0016020;GO:0042555;GO:0000278;GO:0005813;GO:0006271;GO:0006270;GO:0000082;GO:0005654;GO:0006260;GO:0000784;GO:0005515;GO:0003677;GO:0003678;GO:0048471;GO:0005634;GO:0005658;GO:0032508;GO:0005524;GO:0043231	mitotic cell cycle;DNA binding;ATP binding;DNA replication initiation;G1/S transition of mitotic cell cycle;protein binding;MCM complex;membrane;centrosome;cytoplasm;nucleoplasm;nuclear chromosome;DNA helicase activity;DNA strand elongation involved in DNA replication;intracellular membrane-bounded organelle;perinuclear region of cytoplasm;DNA duplex unwinding;nucleus;DNA replication;alpha DNA po…
OSBP2	374.736	-2.27946	0.11562	-19.7152	1.6e-86	6.52e-85	ENSG00000184792	23762	oxysterol binding protein 2 [Source:HGNC Symbol;Acc:HGNC:8504]""	GO:0015485;GO:0006869;GO:0016020;GO:0005515;GO:0007286;GO:0097440	cholesterol binding;protein binding;apical dendrite;spermatid development;membrane;lipid transport
ADORA2A	855.096	-1.54401	0.0783759	-19.7001	2.15e-86	8.73e-85	ENSG00000128271	135	adenosine A2a receptor [Source:HGNC Symbol;Acc:HGNC:263]""	GO:0006968;GO:0006909;GO:0006954;GO:0007596;GO:0019899;GO:0007267;GO:0001609;GO:0007169;GO:0007417;GO:0044267;GO:0004930;GO:0016021;GO:0016020;GO:0007188;GO:0007186;GO:0006171;GO:0042802;GO:0001973;GO:0008015;GO:0006915;GO:0007600;GO:0005887;GO:0005886;GO:0048011;GO:0010579;GO:0005515;GO:0007190	phagocytosis;sensory perception;G-protein coupled adenosine receptor activity;identical protein binding;cellular defense response;G-protein coupled receptor activity;cell-cell signaling;plasma membrane;positive regulation of adenylate cyclase activity involved in G-protein coupled receptor signaling pathway;adenosine receptor signaling pathway;protein binding;membrane;cAMP biosynthetic process;ac…
ENC1	716.392	-1.57036	0.0797964	-19.6796	3.22e-86	1.3e-84	ENSG00000171617	8507	ectodermal-neural cortex 1 (with BTB domain) [Source:HGNC Symbol;Acc:HGNC:3345]""	GO:0005856;GO:0005737;GO:0016363;GO:0007399;GO:0005730;GO:0005634;GO:0005654;GO:0010499;GO:0003779;GO:0016567;GO:0000790;GO:0010976;GO:0005515;GO:0017148;GO:0031463;GO:0043025;GO:0007275	nuclear chromatin;multicellular organismal development;positive regulation of neuron projection development;nuclear matrix;nucleoplasm;protein binding;actin binding;Cul3-RING ubiquitin ligase complex;neuronal cell body;proteasomal ubiquitin-independent protein catabolic process;nucleolus;nucleus;negative regulation of translation;cytoplasm;protein ubiquitination;cytoskeleton;nervous system develo…
RRP1B	2906.03	0.862143	0.0438563	19.6584	4.9e-86	1.98e-84	ENSG00000160208	23076	ribosomal RNA processing 1B [Source:HGNC Symbol;Acc:HGNC:23818]""	GO:0030688;GO:0005730;GO:0044822;GO:0010923;GO:0000792;GO:0000791;GO:0006364;GO:0005515;GO:0005634;GO:0005829	nucleolus;cytosol;protein binding;euchromatin;rRNA processing;preribosome;heterochromatin;negative regulation of phosphatase activity;poly(A) RNA binding;nucleus
DAPP1	341.169	-2.37555	0.121031	-19.6277	8.97e-86	3.61e-84	ENSG00000070190	27071	dual adaptor of phosphotyrosine and 3-phosphoinositides [Source:HGNC Symbol;Acc:HGNC:16500]""	GO:0006470;GO:0005829;GO:0005543;GO:0005547;GO:0043325;GO:0007165;GO:0005515;GO:0005886	cytosol;protein binding;signal transduction;phosphatidylinositol-3;phospholipid binding;protein dephosphorylation;plasma membrane
TMEM97	1514.63	1.1281	0.0574997	19.6193	1.06e-85	4.24e-84	ENSG00000109084	27346	transmembrane protein 97 [Source:HGNC Symbol;Acc:HGNC:28106]""	GO:0005791;GO:0016021;GO:0031965;GO:0005764;GO:0001558;GO:0005515;GO:0005886;GO:0042632	rough endoplasmic reticulum;lysosome;protein binding;cholesterol homeostasis;regulation of cell growth;integral component of membrane;plasma membrane;nuclear membrane
GRSF1	8843.32	0.764501	0.0390441	19.5805	2.27e-85	9.08e-84	ENSG00000132463	2926	G-rich RNA sequence binding factor 1 [Source:HGNC Symbol;Acc:HGNC:4610]""	GO:0005737;GO:0016331;GO:0008033;GO:0009952;GO:0044822;GO:0005739;GO:0000166;GO:0003723;GO:0003676;GO:0035770;GO:0006378;GO:0042645;GO:0003729	nucleic acid binding;mitochondrial nucleoid;RNA binding;anterior/posterior pattern specification;ribonucleoprotein granule;morphogenesis of embryonic epithelium;poly(A) RNA binding;cytoplasm;mitochondrion;mRNA binding;nucleotide binding;mRNA polyadenylation;tRNA processing
EIF2AK4	2036.39	-1.02799	0.0525487	-19.5626	3.22e-85	1.29e-83	ENSG00000128829	440275	eukaryotic translation initiation factor 2 alpha kinase 4 [Source:HGNC Symbol;Acc:HGNC:19687]""	GO:0022626;GO:0007616;GO:0019081;GO:0034198;GO:0007612;GO:0032792;GO:0071264;GO:0060733;GO:0034644;GO:0046777;GO:0004694;GO:0039520;GO:0000049;GO:0002286;GO:0004674;GO:0045665;GO:0070417;GO:0010998;GO:0004672;GO:0005524;GO:0042803;GO:0044828;GO:0006468;GO:1990253;GO:0060259;GO:1990138;GO:0006446;GO:0032057;GO:0002821;GO:0036492;GO:0005844;GO:1900273;GO:0002230;GO:0005515;GO:0045947	cytosolic ribosome;positive regulation of adaptive immune response;protein homodimerization activity;positive regulation of defense response to virus by host;regulation of translational initiation by eIF2 alpha phosphorylation;viral translation;learning;regulation of eIF2 alpha phosphorylation by amino acid starvation;protein kinase activity;cellular response to amino acid starvation;neuron proje…
HSP90AB1	33225.3	0.623396	0.0318677	19.562	3.26e-85	1.3e-83	ENSG00000096384	3326	heat shock protein 90kDa alpha family class B member 1 [Source:HGNC Symbol;Acc:HGNC:5258]""	GO:0019062;GO:0006457;GO:0032435;GO:0034605;GO:0016234;GO:0071353;GO:0045429;GO:0043524;GO:0005739;GO:0009651;GO:0007411;GO:0044325;GO:0031526;GO:0008180;GO:0005737;GO:0032092;GO:0006986;GO:0070062;GO:0097435;GO:0016020;GO:0035872;GO:0051082;GO:0005654;GO:0043066;GO:0032564;GO:0031396;GO:0017098;GO:0042826;GO:0045087;GO:0005524;GO:0005525;GO:0002134;GO:0071902;GO:0019887;GO:0016324;GO:0044822;GO:…	positive regulation of nitric oxide biosynthetic process;cellular response to organic cyclic compound;fibril organization;regulation of protein ubiquitination;placenta development;cytosol;cytoplasm;double-stranded RNA binding;apical plasma membrane;regulation of type I interferon-mediated signaling pathway;dATP binding;negative regulation of proteasomal ubiquitin-dependent protein catabolic proce…
CLUH	3147.1	0.948523	0.0484931	19.56	3.39e-85	1.35e-83	ENSG00000132361	23277	clustered mitochondria (cluA/CLU1) homolog [Source:HGNC Symbol;Acc:HGNC:29094]""	GO:0048312;GO:0005737;GO:0005515;GO:0007005;GO:0003729	intracellular distribution of mitochondria;protein binding;cytoplasm;mitochondrion organization;mRNA binding
HN1	2159.43	1.00883	0.0516317	19.5389	5.12e-85	2.03e-83	ENSG00000189159	51155	hematological and neurological expressed 1 [Source:HGNC Symbol;Acc:HGNC:14569]""	GO:0005634;GO:0031965;GO:0005730	nucleolus;nucleus;nuclear membrane
APBB1IP	1486.99	-1.10058	0.0563384	-19.5351	5.52e-85	2.18e-83	ENSG00000077420	54518	amyloid beta (A4) precursor protein-binding"	family B	member 1 interacting protein [Source:HGNC Symbol;Acc:HGNC:17379]"
COPA	17584.6	-0.623825	0.0320449	-19.4673	2.08e-84	8.19e-83	ENSG00000122218	1314	coatomer protein complex subunit alpha [Source:HGNC Symbol;Acc:HGNC:2230]""	GO:0005179;GO:0005737;GO:0006891;GO:0006890;GO:0006888;GO:0070062;GO:0030157;GO:0005615;GO:0005829;GO:0016020;GO:0048205;GO:0005198;GO:0061024;GO:0030117;GO:0005515;GO:0030126;GO:0006886;GO:0016192	ER to Golgi vesicle-mediated transport;extracellular space;hormone activity;membrane coat;COPI vesicle coat;protein binding;COPI coating of Golgi vesicle;membrane organization;structural molecule activity;cytoplasm;cytosol;vesicle-mediated transport;membrane;pancreatic juice secretion;intracellular protein transport;intra-Golgi vesicle-mediated transport;retrograde vesicle-mediated transport;extr…
PUS7	940.458	1.3356	0.0687642	19.423	4.93e-84	1.94e-82	ENSG00000091127	54517	pseudouridylate synthase 7 (putative) [Source:HGNC Symbol;Acc:HGNC:26033]""	GO:0008033;GO:0044822;GO:0019899;GO:0009451;GO:0010467;GO:0009982;GO:0003723;GO:0006400;GO:0001522;GO:0005634	enzyme binding;pseudouridine synthase activity;RNA binding;pseudouridine synthesis;tRNA modification;poly(A) RNA binding;RNA modification;nucleus;gene expression;tRNA processing
GALNT3	1599.63	-1.19207	0.0613929	-19.417	5.54e-84	2.17e-82	ENSG00000115339	2591	polypeptide N-acetylgalactosaminyltransferase 3 [Source:HGNC Symbol;Acc:HGNC:4125]""	GO:0044267;GO:0016021;GO:0016266;GO:0006493;GO:0070062;GO:0005794;GO:0043687;GO:0016020;GO:0004653;GO:0030145;GO:0030246;GO:0018243;GO:0018242;GO:0005509;GO:0005515;GO:0005975;GO:0032580;GO:0000139;GO:0048471	carbohydrate metabolic process;protein O-linked glycosylation via threonine;carbohydrate binding;protein O-linked glycosylation via serine;Golgi apparatus;protein O-linked glycosylation;protein binding;Golgi cisterna membrane;integral component of membrane;O-glycan processing;Golgi membrane;polypeptide N-acetylgalactosaminyltransferase activity;calcium ion binding;perinuclear region of cytoplasm;…
ACLY	6467.68	0.720439	0.0371154	19.4108	6.26e-84	2.44e-82	ENSG00000131473	47	ATP citrate lyase [Source:HGNC Symbol;Acc:HGNC:115]""	GO:0006633;GO:0015936;GO:0031325;GO:0003878;GO:0035338;GO:0044281;GO:0046912;GO:0070062;GO:0016020;GO:0005654;GO:0006112;GO:0046872;GO:0005524;GO:0005737;GO:0006629;GO:0003824;GO:0048037;GO:0008152;GO:0005886;GO:0044255;GO:0008610;GO:0006084;GO:0006085;GO:0005829;GO:0019432;GO:0006101;GO:0005515;GO:0009346	acetyl-CoA biosynthetic process;acetyl-CoA metabolic process;cytosol;cytoplasm;metabolic process;fatty acid biosynthetic process;plasma membrane;cofactor binding;protein binding;long-chain fatty-acyl-CoA biosynthetic process;small molecule metabolic process;nucleoplasm;metal ion binding;membrane;citrate metabolic process;ATP binding;ATP citrate synthase activity;lipid metabolic process;energy res…
EHD3	409.116	-2.04633	0.105543	-19.3886	9.63e-84	3.74e-82	ENSG00000013016	30845	EH domain containing 3 [Source:HGNC Symbol;Acc:HGNC:3244]""	GO:0005737;GO:0042384;GO:0055038;GO:0005509;GO:0086036;GO:0043209;GO:0032456;GO:0072661;GO:0007596;GO:0051260;GO:0005525;GO:0005622;GO:0030139;GO:0020018;GO:0005524;GO:0005515;GO:0048471;GO:0005925;GO:0005634;GO:0003676;GO:0010008	calcium ion binding;nucleic acid binding;endocytic recycling;regulation of cardiac muscle cell membrane potential;perinuclear region of cytoplasm;cytoplasm;endocytic vesicle;protein binding;ciliary pocket membrane;myelin sheath;endosome membrane;focal adhesion;protein homooligomerization;nucleus;ATP binding;intracellular;GTP binding;blood coagulation;protein targeting to plasma membrane;recycling…
GLCCI1	3814.18	1.02937	0.0531067	19.3831	1.07e-83	4.16e-82	ENSG00000106415	113263	glucocorticoid induced 1 [Source:HGNC Symbol;Acc:HGNC:18713]""	GO:0016021	integral component of membrane
XPO5	3745.6	0.800181	0.0413121	19.3691	1.41e-83	5.44e-82	ENSG00000124571	57510	exportin 5 [Source:HGNC Symbol;Acc:HGNC:17675]""	GO:0005737;GO:0005634;GO:0000049;GO:0010467;GO:0006611;GO:0003723;GO:0044822;GO:0008565;GO:0008536;GO:0090631;GO:1900370;GO:0005654;GO:0070883;GO:0005488;GO:0005515;GO:0006886;GO:0035281;GO:0042565;GO:0003729;GO:0005829;GO:0031047	protein export from nucleus;RNA nuclear export complex;protein transporter activity;cytosol;pre-miRNA binding;positive regulation of RNA interference;binding;pre-miRNA export from nucleus;cytoplasm;poly(A) RNA binding;intracellular protein transport;Ran GTPase binding;pre-miRNA transporter activity;protein binding;RNA binding;mRNA binding;nucleoplasm;gene silencing by RNA;gene expression;tRNA bin…
TKT	4835.65	0.867766	0.0448119	19.3646	1.53e-83	5.92e-82	ENSG00000163931	7086	transketolase [Source:HGNC Symbol;Acc:HGNC:11834]""	GO:0006098;GO:0044281;GO:0031982;GO:0043209;GO:0040008;GO:0005777;GO:0005654;GO:0006112;GO:0046872;GO:0042803;GO:0046166;GO:0003824;GO:0048037;GO:0008152;GO:0009052;GO:0070062;GO:0004802;GO:0005975;GO:0005999;GO:0005829;GO:0005515;GO:0005634	xylulose biosynthetic process;cofactor binding;catalytic activity;protein homodimerization activity;myelin sheath;cytosol;protein binding;carbohydrate metabolic process;vesicle;energy reserve metabolic process;small molecule metabolic process;metabolic process;nucleoplasm;glyceraldehyde-3-phosphate biosynthetic process;nucleus;metal ion binding;peroxisome;pentose-phosphate shunt;regulation of gro…
MDN1	2095.16	0.991888	0.0512925	19.3379	2.58e-83	9.92e-82	ENSG00000112159	23195	midasin AAA ATPase 1 [Source:HGNC Symbol;Acc:HGNC:18302]""	GO:0005737;GO:0045111;GO:0006461;GO:0016887;GO:0005730;GO:0005634;GO:0016020;GO:0051082;GO:0008152;GO:0005515;GO:0005524;GO:0000027	nucleolus;cytoplasm;protein binding;protein complex assembly;metabolic process;intermediate filament cytoskeleton;nucleus;ATP binding;membrane;ribosomal large subunit assembly;unfolded protein binding;ATPase activity
FAM189B	1352	1.15999	0.0603407	19.2241	2.33e-82	8.93e-81	ENSG00000160767	10712	family with sequence similarity 189 member B [Source:HGNC Symbol;Acc:HGNC:1233]""	GO:0016021;GO:0008150;GO:0005515;GO:0050699	protein binding;WW domain binding;integral component of membrane;biological_process
CTDSP2	3039.17	-0.855551	0.044507	-19.2229	2.38e-82	9.12e-81	ENSG00000175215	10106	CTD small phosphatase 2 [Source:HGNC Symbol;Acc:HGNC:17077]""	GO:0044267;GO:0016791;GO:0030968;GO:0016311;GO:0006470;GO:0005654;GO:0008420;GO:0036498;GO:0005515;GO:2000134;GO:0001933;GO:0046872	negative regulation of protein phosphorylation;cellular protein metabolic process;phosphatase activity;IRE1-mediated unfolded protein response;nucleoplasm;protein binding;endoplasmic reticulum unfolded protein response;CTD phosphatase activity;metal ion binding;dephosphorylation;protein dephosphorylation;negative regulation of G1/S transition of mitotic cell cycle
ABCG1	268.575	-2.71622	0.141319	-19.2205	2.49e-82	9.52e-81	ENSG00000160179	9619	ATP binding cassette subfamily G member 1 [Source:HGNC Symbol;Acc:HGNC:73]""	GO:0043231;GO:0009897;GO:0034375;GO:0034374;GO:0005887;GO:0055037;GO:0017127;GO:0043691;GO:0008152;GO:0034041;GO:0044281;GO:0016887;GO:0042987;GO:1901998;GO:0055091;GO:0005548;GO:0016020;GO:0055099;GO:0033993;GO:0016021;GO:0005543;GO:0005739;GO:0055085;GO:0005654;GO:0034436;GO:0034437;GO:0010745;GO:0010875;GO:0045542;GO:0033700;GO:0005794;GO:0006810;GO:0043531;GO:0005886;GO:0010872;GO:0042632;GO:…	endoplasmic reticulum membrane;regulation of cholesterol esterification;high-density lipoprotein particle remodeling;protein homodimerization activity;Golgi apparatus;nucleoplasm;cholesterol transporter activity;lipoprotein metabolic process;endosome;integral component of membrane;metabolic process;low-density lipoprotein particle remodeling;positive regulation of cholesterol efflux;intracellular…
PPFIBP2	1030.59	-1.2933	0.067401	-19.1881	4.65e-82	1.77e-80	ENSG00000166387	8495	PTPRF interacting protein"	binding protein 2 (liprin beta 2) [Source:HGNC Symbol;Acc:HGNC:9250]"	GO:0003674;GO:0005615;GO:0005515;GO:0005622
DHX15	4669.29	0.76343	0.0397895	19.1867	4.78e-82	1.81e-80	ENSG00000109606	1665	DEAH (Asp-Glu-Ala-His) box helicase 15 [Source:HGNC Symbol;Acc:HGNC:2738]""	GO:0071008;GO:0005515;GO:0008026;GO:0005730;GO:0044822;GO:0009636;GO:0004004;GO:0004386;GO:0003724;GO:0003725;GO:0005524;GO:0005689;GO:0043279;GO:0005634;GO:0008380;GO:0003676;GO:0006397	nucleic acid binding;nucleolus;response to alkaloid;ATP-dependent RNA helicase activity;protein binding;RNA splicing;mRNA processing;U12-type spliceosomal complex;response to toxic substance;poly(A) RNA binding;nucleus;ATP binding;ATP-dependent helicase activity;helicase activity;U2-type post-mRNA release spliceosomal complex;double-stranded RNA binding;RNA helicase activity
TPI1	4008.95	0.822352	0.0428997	19.1692	6.7e-82	2.53e-80	ENSG00000111669	7167	triosephosphate isomerase 1 [Source:HGNC Symbol;Acc:HGNC:12009]""	GO:0031625;GO:0005975;GO:0004807;GO:0016853;GO:0019563;GO:0046166;GO:0005829;GO:0019682;GO:0005634;GO:0007275;GO:0008152;GO:0061621;GO:0006098;GO:0005615;GO:0044281;GO:0005515;GO:0006006;GO:0006094;GO:0006096;GO:0070062	metabolic process;carbohydrate metabolic process;glyceraldehyde-3-phosphate metabolic process;canonical glycolysis;extracellular space;cytosol;protein binding;gluconeogenesis;glycolytic process;small molecule metabolic process;triose-phosphate isomerase activity;glucose metabolic process;glyceraldehyde-3-phosphate biosynthetic process;ubiquitin protein ligase binding;glycerol catabolic process;pe…
STK10	3578.79	-0.822152	0.0429117	-19.1591	8.12e-82	3.07e-80	ENSG00000072786	6793	serine/threonine kinase 10 [Source:HGNC Symbol;Acc:HGNC:11388]""	GO:0005737;GO:0006468;GO:0031098;GO:2000401;GO:0070062;GO:0005524;GO:0005886;GO:0007049;GO:0032147;GO:0042801;GO:0004674;GO:0023014;GO:0005515;GO:0007346;GO:0004672;GO:0071593;GO:0042981;GO:0046777;GO:0042802;GO:0042803	activation of protein kinase activity;cytoplasm;lymphocyte aggregation;protein homodimerization activity;protein phosphorylation;stress-activated protein kinase signaling cascade;regulation of mitotic cell cycle;regulation of lymphocyte migration;polo kinase kinase activity;protein kinase activity;regulation of apoptotic process;cell cycle;identical protein binding;protein binding;ATP binding;pro…
PTPN22	582.344	-1.8747	0.0980349	-19.1228	1.63e-81	6.15e-80	ENSG00000134242	26191	protein tyrosine phosphatase"	non-receptor type 22 (lymphoid) [Source:HGNC Symbol;Acc:HGNC:9652]"	GO:0071225;GO:0016791;GO:0050868;GO:0016311;GO:0006470;GO:0034157;GO:0050860;GO:0009898;GO:0010629;GO:0010628;GO:1901222;GO:0043508;GO:0035335;GO:1902523;GO:0050855;GO:0005737;GO:0050856;GO:0005634;GO:0070433;GO:0042993;GO:0002685;GO:0035644;GO:0071663;GO:1902715;GO:0010507;GO:0032720;GO:0050852;GO:0045088;GO:1903753;GO:0032817;GO:0006914;GO:2000483;GO:0030217;GO:0034145;GO:0032481;GO:0034141;GO:…
FADS1	3775.05	0.77674	0.0406731	19.0971	2.67e-81	1e-79	ENSG00000149485	3992	fatty acid desaturase 1 [Source:HGNC Symbol;Acc:HGNC:3574]""	GO:0016020;GO:0006636;GO:0000248;GO:0005789;GO:0044281;GO:0032868;GO:0014070;GO:0016491;GO:0036109;GO:0006355;GO:0016021;GO:0043651;GO:0005739;GO:0033189;GO:0006629;GO:0007584;GO:0045595;GO:0009267;GO:0007267;GO:0044255;GO:0010033;GO:0055114;GO:0009744;GO:0007568;GO:0043231;GO:0008654;GO:0016717;GO:0046456;GO:0035900;GO:0019369;GO:0033559;GO:0005634	regulation of transcription;mitochondrion;cell-cell signaling;intracellular membrane-bounded organelle;cellular lipid metabolic process;response to organic cyclic compound;aging;icosanoid biosynthetic process;small molecule metabolic process;oxidation-reduction process;membrane;response to nutrient;linoleic acid metabolic process;endoplasmic reticulum membrane;response to organic substance;C-5 st…
DNMT1	3607.08	0.80737	0.0423062	19.084	3.43e-81	1.28e-79	ENSG00000130816	1786	DNA (cytosine-5-)-methyltransferase 1 [Source:HGNC Symbol;Acc:HGNC:2976]""	GO:0003690;GO:1990090;GO:0032776;GO:0009636;GO:0009408;GO:0010424;GO:0045322;GO:0010628;GO:0008270;GO:0003677;GO:0071284;GO:0008168;GO:0032496;GO:0046498;GO:0036276;GO:0009008;GO:0010288;GO:0010216;GO:0006306;GO:0032355;GO:0010212;GO:0030182;GO:0046499;GO:0000122;GO:0005634;GO:0036120;GO:0040029;GO:0051718;GO:0005654;GO:0003886;GO:0010467;GO:0005657;GO:0033189;GO:0045814;GO:0032259;GO:0043025;GO:…	chromatin modification;nucleoplasm;RNA binding;response to lipopolysaccharide;protein complex;DNA hypermethylation;zinc ion binding;DNA methylation;double-stranded DNA binding;methyltransferase activity;positive regulation of histone H3-K4 methylation;response to ionizing radiation;S-adenosylmethioninamine metabolic process;cellular response to amino acid stimulus;negative regulation of histone H…
NOP56	4171.97	0.759402	0.0398711	19.0464	7.03e-81	2.63e-79	ENSG00000101361	10528	NOP56 ribonucleoprotein [Source:HGNC Symbol;Acc:HGNC:15911]""	GO:0005737;GO:0032040;GO:0031428;GO:0005732;GO:0005730;GO:0000154;GO:0044822;GO:0016020;GO:0005654;GO:0070761;GO:0005515;GO:1990226;GO:0003723;GO:0030515;GO:0006364	nucleolus;pre-snoRNP complex;cytoplasm;nucleoplasm;protein binding;rRNA processing;small-subunit processome;box C/D snoRNP complex;rRNA modification;poly(A) RNA binding;snoRNA binding;membrane;RNA binding;small nucleolar ribonucleoprotein complex;histone methyltransferase binding
ANXA5	3791.93	-0.840452	0.0441302	-19.0448	7.25e-81	2.7e-79	ENSG00000164111	308	annexin A5 [Source:HGNC Symbol;Acc:HGNC:543]""	GO:0017046;GO:0009897;GO:0005543;GO:0005783;GO:0008021;GO:0051260;GO:0007596;GO:0030425;GO:0098779;GO:0050819;GO:0004859;GO:0007165;GO:0005925;GO:0043086;GO:0030018;GO:0005737;GO:0043679;GO:0070062;GO:0097066;GO:0005634;GO:0016020;GO:0005544;GO:0072563;GO:0043065;GO:0043066;GO:0005509;GO:0043025;GO:0042383;GO:0051592;GO:0030971;GO:0043204;GO:0005886;GO:0042995;GO:1901317;GO:0010033;GO:0005615;GO:…	Z disc;cell projection;calcium-dependent phospholipid binding;cytosol;cytoplasm;dendrite;positive regulation of defense response to virus by host;response to thyroid hormone;plasma membrane;calcium ion binding;extracellular space;perikaryon;negative regulation of apoptotic process;peptide hormone binding;protein binding;positive regulation of apoptotic process;intracellular;external side of plasm…
COX6C	5709.54	0.752512	0.0395421	19.0307	9.5e-81	3.53e-79	ENSG00000164919	1345	cytochrome c oxidase subunit VIc [Source:HGNC Symbol;Acc:HGNC:2285]""	GO:0004129;GO:1902600;GO:0016021;GO:0044237;GO:0005743;GO:0010467;GO:0005739;GO:0044281;GO:0006367;GO:0022904;GO:0006091	hydrogen ion transmembrane transport;cytochrome-c oxidase activity;transcription initiation from RNA polymerase II promoter;mitochondrial inner membrane;small molecule metabolic process;generation of precursor metabolites and energy;cellular metabolic process;respiratory electron transport chain;mitochondrion;gene expression;integral component of membrane
SOS2	1471.86	-1.18306	0.0622123	-19.0165	1.24e-80	4.61e-79	ENSG00000100485	6655	SOS Ras/Rho guanine nucleotide exchange factor 2 [Source:HGNC Symbol;Acc:HGNC:11188]""	GO:0005089;GO:0051056;GO:0007264;GO:0043547;GO:0097190;GO:0005829;GO:0003677;GO:0005085;GO:0043065;GO:0051057;GO:0005515;GO:0035023;GO:0048011;GO:0007411;GO:0046982	apoptotic signaling pathway;DNA binding;cytosol;protein binding;positive regulation of apoptotic process;axon guidance;protein heterodimerization activity;guanyl-nucleotide exchange factor activity;positive regulation of GTPase activity;positive regulation of small GTPase mediated signal transduction;regulation of small GTPase mediated signal transduction;small GTPase mediated signal transduction…
FAM171B	784.298	-1.47156	0.0774448	-19.0015	1.66e-80	6.13e-79	ENSG00000144369	165215	family with sequence similarity 171 member B [Source:HGNC Symbol;Acc:HGNC:29412]""	GO:0016021;GO:0003677	DNA binding;integral component of membrane
SACS	972.547	1.40234	0.0739594	18.9609	3.59e-80	1.32e-78	ENSG00000151835	26278	sacsin molecular chaperone [Source:HGNC Symbol;Acc:HGNC:10519]""	GO:0005737;GO:0090084;GO:0070852;GO:0070628;GO:0030544;GO:0005634;GO:0051087;GO:0030425;GO:0030424;GO:0005739;GO:0005515;GO:0006457	proteasome binding;Hsp70 protein binding;cytoplasm;negative regulation of inclusion body assembly;protein folding;axon;dendrite;nucleus;protein binding;mitochondrion;cell body fiber;chaperone binding
C1QBP	4029.03	0.77544	0.0409815	18.9217	7.56e-80	2.78e-78	ENSG00000108561	708	complement component 1"	q subcomponent binding protein [Source:HGNC Symbol;Acc:HGNC:1243]"	GO:0045087;GO:0016020;GO:0070131;GO:0031690;GO:0030984;GO:0005080;GO:0007597;GO:0007596;GO:0030449;GO:0048025;GO:0051897;GO:0005737;GO:0043065;GO:0050687;GO:0005615;GO:0090023;GO:0045785;GO:1900026;GO:0005634;GO:0003714;GO:0005739;GO:0042256;GO:0001849;GO:0005886;GO:0032695;GO:0005759;GO:1901165;GO:0009986;GO:0005730;GO:0005515;GO:2000510;GO:0006915;GO:0008134;GO:0006955;GO:0014065;GO:0006958;GO:…
ST8SIA2	463.022	1.88955	0.0999514	18.9047	1.04e-79	3.83e-78	ENSG00000140557	8128	ST8 alpha-N-acetyl-neuraminide alpha-2"	8-sialyltransferase 2 [Source:HGNC Symbol;Acc:HGNC:10870]"	GO:0044267;GO:0055037;GO:0005975;GO:0001574;GO:0006491;GO:0006486;GO:0006488;GO:0033691;GO:0043687;GO:0009311;GO:0097503;GO:0006464;GO:0018279;GO:0007399;GO:0005769;GO:0030173;GO:0007411;GO:0000139;GO:0003828;GO:0008373
ACOT7	522.653	1.69182	0.0895041	18.9022	1.09e-79	4.01e-78	ENSG00000097021	11332	acyl-CoA thioesterase 7 [Source:HGNC Symbol;Acc:HGNC:24157]""	GO:0005737;GO:0005739;GO:0052689;GO:0070062;GO:0015937;GO:0005829;GO:0047617;GO:0036114;GO:0000062;GO:0036116;GO:0005654;GO:0019432;GO:0016290;GO:1900535;GO:0005515;GO:0035338;GO:0044255;GO:0044281;GO:0036042;GO:0051792;GO:0042803	carboxylic ester hydrolase activity;acyl-CoA hydrolase activity;fatty-acyl-CoA binding;protein homodimerization activity;cytosol;medium-chain fatty acid biosynthetic process;long-chain fatty-acyl-CoA biosynthetic process;long-chain fatty-acyl-CoA catabolic process;small molecule metabolic process;long-chain fatty acyl-CoA binding;cytoplasm;nucleoplasm;coenzyme A biosynthetic process;cellular lipi…
RNF144A	1009.65	-1.25788	0.0666062	-18.8854	1.5e-79	5.49e-78	ENSG00000151692	9781	ring finger protein 144A [Source:HGNC Symbol;Acc:HGNC:20457]""	GO:0005794;GO:0031624;GO:0032436;GO:0016567;GO:0004842;GO:0016874;GO:0016021;GO:0000151;GO:0030659;GO:0042787;GO:0008270;GO:0005515;GO:0005886;GO:0061630;GO:0000209	positive regulation of proteasomal ubiquitin-dependent protein catabolic process;Golgi apparatus;ubiquitin protein ligase activity;ubiquitin-protein transferase activity;protein binding;zinc ion binding;protein ubiquitination;ligase activity;plasma membrane;protein ubiquitination involved in ubiquitin-dependent protein catabolic process;ubiquitin conjugating enzyme binding;cytoplasmic vesicle mem…
KRT18	225.854	-3.35334	0.177812	-18.8589	2.48e-79	9.04e-78	ENSG00000111057	3875	keratin 18"	type I [Source:HGNC Symbol;Acc:HGNC:6430]"	GO:0045095;GO:0097191;GO:0071944;GO:0033209;GO:0005815;GO:0007049;GO:0005737;GO:0009653;GO:0070062;GO:0005730;GO:0043000;GO:0005198;GO:0043066;GO:0048471;GO:0097284;GO:0034451;GO:0016032;GO:0044822;GO:0005882;GO:0045104;GO:0097110;GO:0005515
HEG1	6418.23	0.677285	0.0359899	18.8188	5.3e-79	1.92e-77	ENSG00000173706	57493	heart development protein with EGF-like domains 1 [Source:HGNC Symbol;Acc:HGNC:29227]""	GO:0055017;GO:0009897;GO:0030324;GO:0045216;GO:0003209;GO:0003281;GO:0009791;GO:0007043;GO:0035264;GO:0003017;GO:0001885;GO:0001886;GO:0003222;GO:0001701;GO:0016021;GO:0048845;GO:0001944;GO:0001945;GO:0005509;GO:0060039;GO:0050878;GO:0001570;GO:0009986;GO:0090271;GO:0005911;GO:0007507;GO:0005576;GO:0005515	multicellular organism growth;pericardium development;lung development;cell-cell junction organization;cell surface;vasculature development;calcium ion binding;cardiac atrium morphogenesis;extracellular region;protein binding;lymph circulation;external side of plasma membrane;in utero embryonic development;venous blood vessel morphogenesis;heart development;lymph vessel development;positive regul…
ADAM19	6296.28	-0.667488	0.035491	-18.8072	6.59e-79	2.38e-77	ENSG00000135074	8728	ADAM metallopeptidase domain 19 [Source:HGNC Symbol;Acc:HGNC:197]""	GO:0005794;GO:0004222;GO:0007507;GO:0016021;GO:0017124;GO:0008270;GO:0005515;GO:0006509;GO:0006508	Golgi apparatus;protein binding;metalloendopeptidase activity;SH3 domain binding;zinc ion binding;proteolysis;membrane protein ectodomain proteolysis;integral component of membrane;heart development
LRP8	840.611	1.32877	0.0707064	18.7928	8.65e-79	3.12e-77	ENSG00000157193	7804	LDL receptor related protein 8 [Source:HGNC Symbol;Acc:HGNC:6700]""	GO:0038026;GO:0038025;GO:0019894;GO:0030229;GO:0019221;GO:0007596;GO:0032793;GO:0030425;GO:0050804;GO:0005901;GO:0007165;GO:0001523;GO:1900006;GO:0000122;GO:0016021;GO:0016020;GO:0005875;GO:0005509;GO:0061098;GO:0006508;GO:0043025;GO:0008035;GO:0006629;GO:0061003;GO:0071397;GO:0007603;GO:0021541;GO:0014069;GO:0005886;GO:0021987;GO:0071363;GO:0030424;GO:0034185;GO:0043235;GO:0006897;GO:0050731;GO:…	very-low-density lipoprotein particle receptor activity;cerebral cortex development;transmembrane signaling receptor activity;negative regulation of transcription from RNA polymerase II promoter;axon;dendrite;proteolysis;cellular response to cholesterol;plasma membrane;calcium ion binding;modulation of synaptic transmission;extracellular region;protein binding;lipid metabolic process;receptor com…
NDST2	917.673	-1.31772	0.0701947	-18.7724	1.27e-78	4.57e-77	ENSG00000166507	8509	N-deacetylase/N-sulfotransferase (heparan glucosaminyl) 2 [Source:HGNC Symbol;Acc:HGNC:7681]""	GO:0030210;GO:0016787;GO:0030203;GO:0016021;GO:0008146;GO:0000139;GO:0015012;GO:0015016;GO:0008152;GO:0005975;GO:0006024;GO:0044281	sulfotransferase activity;integral component of membrane;heparin biosynthetic process;hydrolase activity;carbohydrate metabolic process;small molecule metabolic process;Golgi membrane;metabolic process;glycosaminoglycan metabolic process;glycosaminoglycan biosynthetic process;[heparan sulfate]-glucosamine N-sulfotransferase activity;heparan sulfate proteoglycan biosynthetic process
SLC35F1	1571.4	-1.06088	0.0565982	-18.7441	2.16e-78	7.76e-77	ENSG00000196376	222553	solute carrier family 35 member F1 [Source:HGNC Symbol;Acc:HGNC:21483]""	GO:0016021;GO:0006810	integral component of membrane;transport
ELF4	453.954	-1.961	0.104661	-18.7368	2.48e-78	8.87e-77	ENSG00000102034	2000	E74-like factor 4 (ets domain transcription factor) [Source:HGNC Symbol;Acc:HGNC:3319]""	GO:0005794;GO:0016605;GO:0043565;GO:0003700;GO:0005634;GO:0030154;GO:0031965;GO:0005654;GO:0006355;GO:0001077;GO:0045944;GO:0001866;GO:0005515;GO:0006366;GO:0000978;GO:0001787;GO:0045893	PML body;positive regulation of transcription;natural killer cell proliferation;Golgi apparatus;NK T cell proliferation;transcription factor activity;nucleoplasm;protein binding;nuclear membrane;RNA polymerase II core promoter proximal region sequence-specific DNA binding;cell differentiation;regulation of transcription;nucleus;transcription from RNA polymerase II promoter;positive regulation of …
TCP1	3803.91	0.804089	0.0429329	18.729	2.87e-78	1.02e-76	ENSG00000120438	6950	t-complex 1 [Source:HGNC Symbol;Acc:HGNC:11655]""	GO:0000242;GO:0006457;GO:0001669;GO:0051082;GO:0005874;GO:1901998;GO:0007021;GO:0044267;GO:0044053;GO:0070062;GO:0051084;GO:0005813;GO:0005832;GO:0005815;GO:0005524;GO:0005794;GO:0044822;GO:0044297;GO:0000792;GO:0007339;GO:0005720;GO:0031625;GO:2000109;GO:0005829;GO:0005737;GO:0043209;GO:0002199;GO:0005515	tubulin complex assembly;'de novo' posttranslational protein folding;Golgi apparatus;cytosol;cytoplasm;regulation of macrophage apoptotic process;cell body;translocation of peptides or proteins into host cell cytoplasm;binding of sperm to zona pellucida;microtubule;protein binding;protein folding;poly(A) RNA binding;myelin sheath;ubiquitin protein ligase binding;ATP binding;nuclear heterochromati…
ID1	191.681	3.68561	0.19681	18.7268	2.99e-78	1.07e-76	ENSG00000125968	3397	inhibitor of DNA binding 1"	dominant negative helix-loop-helix protein [Source:HGNC Symbol;Acc:HGNC:5360]"	GO:1903351;GO:0008022;GO:0045602;GO:1990090;GO:0050774;GO:0030509;GO:0010629;GO:0010628;GO:0046677;GO:0032963;GO:0060426;GO:0010621;GO:0001525;GO:0036164;GO:0014070;GO:0043408;GO:0005737;GO:0032091;GO:0001886;GO:0070628;GO:0000122;GO:0005813;GO:0005634;GO:1901653;GO:0045765;GO:0005654;GO:0048511;GO:0043066;GO:0048514;GO:0007179;GO:0045668;GO:0042803;GO:0005794;GO:0007623;GO:0030182;GO:0060425;GO:…
JAK2	814.683	-1.42436	0.0761244	-18.711	4.03e-78	1.43e-76	ENSG00000096968	3717	Janus kinase 2 [Source:HGNC Symbol;Acc:HGNC:6192]""	GO:0032024;GO:0019221;GO:0007596;GO:0005143;GO:0043524;GO:0007165;GO:0007167;GO:0009755;GO:0050729;GO:0016020;GO:0000165;GO:0050727;GO:0006979;GO:0004715;GO:0004713;GO:0031904;GO:0042127;GO:0030154;GO:0031103;GO:0030218;GO:0019901;GO:0007173;GO:0035401;GO:0030041;GO:0035409;GO:0042523;GO:0016363;GO:0060399;GO:0050731;GO:0060396;GO:0060397;GO:0007204;GO:0045822;GO:0032731;GO:0005829;GO:0042393;GO:…	positive regulation of cell activation;interleukin-12-mediated signaling pathway;nuclear matrix;cytosol;movement of cell or subcellular component;histone kinase activity (H3-Y41 specific);positive regulation of growth hormone receptor signaling pathway;mesoderm development;Fc-epsilon receptor signaling pathway;positive regulation of cell proliferation;negative regulation of cell proliferation;ace…
CRIM1	2530.07	0.846579	0.0453149	18.6821	6.92e-78	2.45e-76	ENSG00000150938	51232	cysteine rich transmembrane BMP regulator 1 (chordin-like) [Source:HGNC Symbol;Acc:HGNC:2359]""	GO:0016021;GO:0070062;GO:0007399;GO:0001558;GO:0005886;GO:0005010;GO:0048009;GO:0005515;GO:0004867;GO:0010951;GO:0004857;GO:0005520;GO:0030165;GO:0005576	insulin-like growth factor binding;PDZ domain binding;insulin-like growth factor receptor signaling pathway;enzyme inhibitor activity;protein binding;integral component of membrane;extracellular region;insulin-like growth factor-activated receptor activity;negative regulation of endopeptidase activity;regulation of cell growth;nervous system development;serine-type endopeptidase inhibitor activit…
IL16	220.736	-5.48275	0.293522	-18.6792	7.31e-78	2.58e-76	ENSG00000172349	3603	interleukin 16 [Source:HGNC Symbol;Acc:HGNC:5980]""	GO:0005737;GO:0030595;GO:0005125;GO:0005515;GO:0005634;GO:0006955;GO:0005622;GO:0006355;GO:0050930;GO:0006351;GO:0016032;GO:0005886;GO:0005615	extracellular space;protein binding;cytokine activity;intracellular;regulation of transcription;viral process;cytoplasm;nucleus;transcription;leukocyte chemotaxis;immune response;induction of positive chemotaxis;plasma membrane
NDUFV2	6022.74	0.723904	0.038789	18.6626	9.97e-78	3.51e-76	ENSG00000178127	4729	NADH:ubiquinone oxidoreductase core subunit V2 [Source:HGNC Symbol;Acc:HGNC:7717]""	GO:0046872;GO:0007399;GO:0043209;GO:0008137;GO:0051537;GO:0044237;GO:0006120;GO:0048738;GO:0005743;GO:0005739;GO:0005747;GO:0009055;GO:0022904;GO:0016491;GO:0055114;GO:0044281	mitochondrial inner membrane;NADH dehydrogenase (ubiquinone) activity;oxidation-reduction process;oxidoreductase activity;small molecule metabolic process;mitochondrion;myelin sheath;cardiac muscle tissue development;mitochondrial electron transport;respiratory electron transport chain;electron carrier activity;metal ion binding;nervous system development;2 iron;mitochondrial respiratory chain co…
SH3BP2	4408	-0.878492	0.047084	-18.658	1.09e-77	3.82e-76	ENSG00000087266	6452	SH3-domain binding protein 2 [Source:HGNC Symbol;Acc:HGNC:10825]""	GO:0005070;GO:0009967;GO:0007165;GO:0005515	positive regulation of signal transduction;protein binding;signal transduction;SH3/SH2 adaptor activity
LRMP	2016.68	0.970463	0.0520327	18.651	1.24e-77	4.34e-76	ENSG00000118308	4033	lymphoid-restricted membrane protein [Source:HGNC Symbol;Acc:HGNC:6690]""	GO:0016020;GO:0006906;GO:0005815;GO:0016021;GO:0005635;GO:0006903;GO:0005789;GO:0002376;GO:0007338;GO:0005887;GO:0000922;GO:0005694	endoplasmic reticulum membrane;nuclear envelope;integral component of membrane;integral component of plasma membrane;microtubule organizing center;single fertilization;membrane;immune system process;vesicle targeting;spindle pole;chromosome;vesicle fusion
ARHGEF6	395.666	-2.03164	0.108932	-18.6506	1.25e-77	4.37e-76	ENSG00000129675	9459	Rac/Cdc42 guanine nucleotide exchange factor 6 [Source:HGNC Symbol;Acc:HGNC:685]""	GO:0005089;GO:0051056;GO:0007254;GO:0005829;GO:0030027;GO:0005096;GO:0030032;GO:0006915;GO:0097190;GO:0005622;GO:0043065;GO:0005515;GO:0035023;GO:0048011;GO:0007264;GO:0034329;GO:0043547	apoptotic signaling pathway;small GTPase mediated signal transduction;lamellipodium assembly;GTPase activator activity;cytosol;protein binding;cell junction assembly;intracellular;apoptotic process;Rho guanyl-nucleotide exchange factor activity;positive regulation of GTPase activity;lamellipodium;JNK cascade;positive regulation of apoptotic process;regulation of small GTPase mediated signal trans…
PPP1R18	2659.77	-0.904931	0.0485267	-18.6481	1.31e-77	4.56e-76	ENSG00000225060	170954	protein phosphatase 1 regulatory subunit 18 [Source:HGNC Symbol;Acc:HGNC:29413]""	GO:0005856;GO:0003779;GO:0019902;GO:0005515;GO:0005737	cytoplasm;protein binding;phosphatase binding;cytoskeleton;actin binding
DLAT	3889.71	0.797692	0.0428268	18.626	1.98e-77	6.88e-76	ENSG00000150768	1737	dihydrolipoamide S-acetyltransferase [Source:HGNC Symbol;Acc:HGNC:2896]""	GO:0045254;GO:0006086;GO:0004742;GO:0005967;GO:0043209;GO:0034604;GO:0044237;GO:0008152;GO:0006099;GO:0005739;GO:0016746;GO:0044281;GO:0005515;GO:0005759;GO:0010510;GO:0006006;GO:0006090;GO:0030431	regulation of acetyl-CoA biosynthetic process from pyruvate;mitochondrial pyruvate dehydrogenase complex;metabolic process;pyruvate dehydrogenase (NAD+) activity;acetyl-CoA biosynthetic process from pyruvate;protein binding;transferase activity;pyruvate dehydrogenase complex;dihydrolipoyllysine-residue acetyltransferase activity;small molecule metabolic process;glucose metabolic process;myelin sh…
AIG1	1647.46	-0.999953	0.0537567	-18.6015	3.13e-77	1.09e-75	ENSG00000146416	51390	androgen-induced 1 [Source:HGNC Symbol;Acc:HGNC:21607]""	GO:0016021;GO:0005515	protein binding;integral component of membrane
TRIM8	3364.71	-0.794791	0.0427308	-18.6	3.22e-77	1.11e-75	ENSG00000171206	81603	tripartite motif containing 8 [Source:HGNC Symbol;Acc:HGNC:15579]""	GO:0019221;GO:1902187;GO:0046597;GO:0008270;GO:0005737;GO:0016605;GO:0005634;GO:0005654;GO:0010508;GO:0042802;GO:0043123;GO:0019827;GO:0045087;GO:0060333;GO:0016874;GO:0032897;GO:0051092;GO:0051091;GO:1900182;GO:0043231;GO:0005829;GO:0016567;GO:0005515;GO:0042803	positive regulation of NF-kappaB transcription factor activity;protein homodimerization activity;cytosol;cytoplasm;identical protein binding;zinc ion binding;protein ubiquitination;positive regulation of sequence-specific DNA binding transcription factor activity;intracellular membrane-bounded organelle;negative regulation of viral transcription;PML body;protein binding;positive regulation of aut…
STC2	4392.63	-0.754451	0.0405996	-18.5827	4.43e-77	1.53e-75	ENSG00000113739	8614	stanniocalcin 2 [Source:HGNC Symbol;Acc:HGNC:11374]""	GO:0005783;GO:0019899;GO:0010629;GO:0055074;GO:0033280;GO:0005615;GO:0071456;GO:0048471;GO:0042803;GO:0005179;GO:0005794;GO:0020037;GO:0006874;GO:0046885;GO:0043434;GO:0006979;GO:0040015;GO:0030968;GO:0007566;GO:0005576;GO:0005515;GO:2001256;GO:0046697;GO:0034976	regulation of hormone biosynthetic process;protein homodimerization activity;Golgi apparatus;negative regulation of multicellular organism growth;response to oxidative stress;regulation of store-operated calcium entry;extracellular space;extracellular region;protein binding;endoplasmic reticulum unfolded protein response;endoplasmic reticulum;heme binding;embryo implantation;response to endoplasm…
BRIX1	2889.09	0.879648	0.0473596	18.5738	5.24e-77	1.8e-75	ENSG00000113460	55299	BRX1"	biogenesis of ribosomes [Source:HGNC Symbol;Acc:HGNC:24170]"	GO:0005634;GO:0044822;GO:0005730;GO:0003723;GO:0000027
SLC29A1	1157.05	1.20572	0.0649436	18.5657	6.09e-77	2.09e-75	ENSG00000112759	2030	solute carrier family 29 (equilibrative nucleoside transporter)"	member 1 [Source:HGNC Symbol;Acc:HGNC:11003]"	GO:0006139;GO:0016020;GO:0005337;GO:0016324;GO:0071333;GO:0016021;GO:0006810;GO:0015862;GO:0071456;GO:0016323;GO:0007595;GO:0030431;GO:0005887;GO:1901642;GO:0060079;GO:0005886;GO:0015858;GO:0055085
KDM1A	2378.96	0.925571	0.0498898	18.5523	7.81e-77	2.68e-75	ENSG00000004487	23028	lysine (K)-specific demethylase 1A [Source:HGNC Symbol;Acc:HGNC:29079]""	GO:0030851;GO:0071480;GO:1902166;GO:0034720;GO:0001701;GO:0007596;GO:0050681;GO:0019899;GO:2000648;GO:1903827;GO:0003700;GO:0034644;GO:0021983;GO:0043426;GO:0016491;GO:0032091;GO:0006482;GO:0034648;GO:0000122;GO:0006325;GO:0005634;GO:0008283;GO:0005654;GO:0006357;GO:0033184;GO:0033169;GO:0045944;GO:2000179;GO:0051573;GO:0055001;GO:0005667;GO:0010569;GO:0008134;GO:0045648;GO:0030374;GO:0000790;GO:…	DNA binding;positive regulation of neural precursor cell proliferation;negative regulation of sequence-specific DNA binding transcription factor activity;negative regulation of transcription from RNA polymerase II promoter;histone demethylase activity (H3-dimethyl-K4 specific);positive regulation of sequence-specific DNA binding transcription factor activity;negative regulation of histone H3-K4 m…
HAX1	11177.6	-0.602311	0.0325022	-18.5314	1.15e-76	3.94e-75	ENSG00000143575	10456	HCLS1 associated protein X-1 [Source:HGNC Symbol;Acc:HGNC:16915]""	GO:0033138;GO:0015629;GO:0051897;GO:0005783;GO:0005737;GO:0030833;GO:0016023;GO:0042981;GO:0005635;GO:0005739;GO:0030027;GO:0016529;GO:0030854;GO:0005758;GO:0019966;GO:0005667;GO:2000251;GO:0031965;GO:0043066;GO:0014068;GO:0045944;GO:0047485;GO:0071345;GO:0050731;GO:0005741;GO:1903214;GO:0005515;GO:1903146	interleukin-1 binding;mitochondrial intermembrane space;cytoplasm;regulation of mitophagy;protein N-terminus binding;cytoplasmic membrane-bounded vesicle;mitochondrion;regulation of actin filament polymerization;negative regulation of apoptotic process;protein binding;positive regulation of protein kinase B signaling;endoplasmic reticulum;regulation of apoptotic process;positive regulation of pep…
BMF	1127.42	-1.22681	0.0662078	-18.5296	1.19e-76	4.06e-75	ENSG00000104081	90427	Bcl2 modifying factor [Source:HGNC Symbol;Acc:HGNC:24132]""	GO:0016459;GO:0006915;GO:0005515;GO:0005829;GO:0005741;GO:0090200;GO:0097193;GO:0012501;GO:1900740;GO:0001669;GO:0043276;GO:0032464;GO:2001244;GO:0005886	positive regulation of release of cytochrome c from mitochondria;positive regulation of intrinsic apoptotic signaling pathway;myosin complex;cytosol;protein binding;apoptotic process;acrosomal vesicle;anoikis;intrinsic apoptotic signaling pathway;mitochondrial outer membrane;positive regulation of protein homooligomerization;programmed cell death;plasma membrane;positive regulation of protein ins…
SHMT2	8957.43	-0.738036	0.0398491	-18.5208	1.4e-76	4.78e-75	ENSG00000182199	6472	serine hydroxymethyltransferase 2 (mitochondrial) [Source:HGNC Symbol;Acc:HGNC:10852]""	GO:0008152;GO:0051289;GO:0006730;GO:0015630;GO:0044281;GO:0042645;GO:0046655;GO:0005737;GO:0006564;GO:0006563;GO:0070062;GO:0006545;GO:0006544;GO:0005634;GO:0035999;GO:0005739;GO:0016740;GO:0005759;GO:0005758;GO:0042802;GO:0008284;GO:0006767;GO:0006766;GO:0008732;GO:0016597;GO:0004372;GO:0005743;GO:0019264;GO:0005515;GO:0003682;GO:0030170	mitochondrial intermembrane space;mitochondrial nucleoid;microtubule cytoskeleton;cytoplasm;folic acid metabolic process;identical protein binding;metabolic process;glycine metabolic process;mitochondrion;pyridoxal phosphate binding;chromatin binding;protein binding;small molecule metabolic process;amino acid binding;L-serine biosynthetic process;water-soluble vitamin metabolic process;glycine bi…
PSAP	11355.4	-0.615525	0.033238	-18.5187	1.46e-76	4.95e-75	ENSG00000197746	5660	prosaposin [Source:HGNC Symbol;Acc:HGNC:9498]""	GO:0048589;GO:0006869;GO:0007596;GO:0060736;GO:0008047;GO:0001664;GO:0043085;GO:0043408;GO:0005737;GO:0043202;GO:0070062;GO:0016021;GO:0005739;GO:1903206;GO:0071310;GO:0006687;GO:0006665;GO:0006629;GO:0019216;GO:0008289;GO:0043410;GO:0060742;GO:0030168;GO:0005615;GO:0005764;GO:0005765;GO:0005576;GO:0005515;GO:0007193;GO:0002576;GO:0044281	epithelial cell differentiation involved in prostate gland development;lysosome;cytoplasm;mitochondrion;platelet degranulation;positive regulation of catalytic activity;negative regulation of hydrogen peroxide-induced cell death;adenylate cyclase-inhibiting G-protein coupled receptor signaling pathway;lysosomal lumen;extracellular region;protein binding;small molecule metabolic process;sphingolip…
SLC25A21	177.732	4.77689	0.258487	18.4802	2.98e-76	1.01e-74	ENSG00000183032	89874	solute carrier family 25 (mitochondrial oxoadipate carrier)"	member 21 [Source:HGNC Symbol;Acc:HGNC:14411]"	GO:0016021;GO:0006554;GO:0006810;GO:0055085;GO:0003735;GO:0005743;GO:0034641;GO:0044281;GO:0006412
BMP8B	6662.22	-0.669908	0.0362605	-18.4749	3.29e-76	1.11e-74	ENSG00000116985	656	bone morphogenetic protein 8b [Source:HGNC Symbol;Acc:HGNC:1075]""	GO:0051216;GO:0040007;GO:0001501;GO:0008083;GO:0060395;GO:0005160;GO:0048468;GO:0070700;GO:0030509;GO:0005615;GO:0001503;GO:0005125;GO:0010862;GO:0042981;GO:0043408	extracellular space;transforming growth factor beta receptor binding;growth factor activity;SMAD protein signal transduction;BMP receptor binding;cytokine activity;positive regulation of pathway-restricted SMAD protein phosphorylation;regulation of MAPK cascade;cell development;regulation of apoptotic process;cartilage development;growth;skeletal system development;ossification;BMP signaling path…
SELL	200.313	-3.45183	0.187265	-18.4328	7.16e-76	2.41e-74	ENSG00000188404	6402	selectin L [Source:HGNC Symbol;Acc:HGNC:10720]""	GO:0009897;GO:0050776;GO:0005515;GO:0043208;GO:0009986;GO:0007596;GO:0030246;GO:0007155;GO:0050900;GO:0002020;GO:0005886;GO:0005887;GO:0033198;GO:0050839;GO:0008201	carbohydrate binding;protease binding;integral component of plasma membrane;protein binding;regulation of immune response;external side of plasma membrane;heparin binding;response to ATP;cell adhesion molecule binding;cell surface;cell adhesion;blood coagulation;leukocyte migration;glycosphingolipid binding;plasma membrane
DIXDC1	426.448	1.94211	0.105389	18.428	7.83e-76	2.64e-74	ENSG00000150764	85458	DIX domain containing 1 [Source:HGNC Symbol;Acc:HGNC:23695]""	GO:0005737;GO:0045665;GO:0070507;GO:0021846;GO:0090263;GO:0005829;GO:0016055;GO:0030177;GO:0003779;GO:0060070;GO:0021799;GO:0021795;GO:0021869;GO:0019904;GO:0005515;GO:0032956;GO:0043015;GO:0005925;GO:0007049	forebrain ventricular zone progenitor cell division;gamma-tubulin binding;Wnt signaling pathway;regulation of microtubule cytoskeleton organization;protein domain specific binding;actin binding;cytosol;protein binding;canonical Wnt signaling pathway;cerebral cortex cell migration;regulation of actin cytoskeleton organization;positive regulation of Wnt signaling pathway;focal adhesion;cell cycle;c…
TRIP13	2264.36	0.90049	0.048914	18.4096	1.1e-75	3.69e-74	ENSG00000071539	9319	thyroid hormone receptor interactor 13 [Source:HGNC Symbol;Acc:HGNC:12307]""	GO:0007144;GO:0006302;GO:0005634;GO:0007286;GO:0003712;GO:1903506;GO:0001673;GO:0007283;GO:0005524;GO:0005515;GO:0006366;GO:0007131;GO:0007130;GO:0048477;GO:0001556;GO:0042802;GO:0007141	oogenesis;male meiosis I;double-strand break repair;protein binding;reciprocal meiotic recombination;spermatid development;identical protein binding;female meiosis I;male germ cell nucleus;nucleus;synaptonemal complex assembly;regulation of nucleic acid-templated transcription;transcription cofactor activity;spermatogenesis;ATP binding;oocyte maturation;transcription from RNA polymerase II promot…
MRPS27	1954.09	0.914989	0.049709	18.4069	1.16e-75	3.87e-74	ENSG00000113048	23107	mitochondrial ribosomal protein S27 [Source:HGNC Symbol;Acc:HGNC:14512]""	GO:0070126;GO:0006996;GO:0070124;GO:0070125;GO:0005840;GO:0005739;GO:0005743;GO:0005515;GO:0032543	organelle organization;mitochondrial translation;mitochondrial inner membrane;mitochondrial translational elongation;ribosome;mitochondrial translational initiation;protein binding;mitochondrion;mitochondrial translational termination
RIF1	2833.46	0.921471	0.0500828	18.399	1.34e-75	4.47e-74	ENSG00000080345	55183	replication timing regulatory factor 1 [Source:HGNC Symbol;Acc:HGNC:23207]""	GO:0005737;GO:0005654;GO:0005819;GO:0006303;GO:0006302;GO:0006281;GO:0001940;GO:0001939;GO:0005634;GO:0000781;GO:2001034;GO:0005488;GO:0005515;GO:0005886;GO:0019827;GO:0007049	double-strand break repair via nonhomologous end joining;female pronucleus;double-strand break repair;nucleoplasm;cytoplasm;male pronucleus;binding;cell cycle;plasma membrane;protein binding;DNA repair;nucleus;spindle;stem cell population maintenance;chromosome;positive regulation of double-strand break repair via nonhomologous end joining
PRKX	807.834	1.40581	0.0764633	18.3854	1.72e-75	5.73e-74	ENSG00000183943	5613	protein kinase"	X-linked [Source:HGNC Symbol;Acc:HGNC:9441]"	GO:0043542;GO:0005737;GO:0031589;GO:0018105;GO:0005634;GO:0030155;GO:0004672;GO:0006468;GO:0046777;GO:0004674;GO:0030334;GO:0005515;GO:0030099;GO:0007155;GO:0060993;GO:0004691;GO:0001525;GO:0001935;GO:0060562;GO:0005524;GO:2000696
SNRPA1	1407.79	1.07243	0.0583385	18.3829	1.8e-75	5.99e-74	ENSG00000131876	6627	small nuclear ribonucleoprotein polypeptide A' [Source:HGNC Symbol;Acc:HGNC:11152]""	GO:0008380;GO:0030532;GO:0030620;GO:0071013;GO:0000398;GO:0030529;GO:0005654;GO:0010467;GO:0019013;GO:0005515;GO:0005686;GO:0044822;GO:0005681	viral nucleocapsid;catalytic step 2 spliceosome;nucleoplasm;protein binding;RNA splicing;U2 snRNP;spliceosomal complex;U2 snRNA binding;intracellular ribonucleoprotein complex;small nuclear ribonucleoprotein complex;poly(A) RNA binding;gene expression;mRNA splicing
RAB39B	2039.77	-0.934644	0.0508655	-18.3748	2.09e-75	6.93e-74	ENSG00000155961	116442	RAB39B"	member RAS oncogene family [Source:HGNC Symbol;Acc:HGNC:16499]"	GO:0005525;GO:0005794;GO:0050808;GO:0031982;GO:0003924;GO:0006886;GO:0016020;GO:0007165;GO:0006913;GO:0007264;GO:0005622;GO:0005515;GO:0043005;GO:0005886;GO:0015031;GO:0031489;GO:0016192
ATP6V0E1	2557.96	-0.84888	0.0462042	-18.3724	2.19e-75	7.23e-74	ENSG00000113732	8992	ATPase"	H+ transporting	lysosomal 9kDa
TP53	3675.61	-0.750085	0.0408546	-18.3598	2.75e-75	9.09e-74	ENSG00000141510	7157	tumor protein p53 [Source:HGNC Symbol;Acc:HGNC:11998]""	GO:0008104;GO:0005783;GO:0007596;GO:0043525;GO:0043065;GO:0007219;GO:0006302;GO:0006983;GO:0048512;GO:1900119;GO:0070245;GO:0046872;GO:0006284;GO:0006281;GO:0006289;GO:0019901;GO:0031065;GO:0019903;GO:0043234;GO:0044212;GO:0050731;GO:0005829;GO:0000981;GO:0005669;GO:0008270;GO:0010628;GO:0003677;GO:0042981;GO:0072332;GO:0016605;GO:0016604;GO:0031571;GO:0030971;GO:0005654;GO:0005657;GO:0006367;GO:…	oligodendrocyte apoptotic process;protein localization;nuclear matrix;cytosol;nuclear body;identical protein binding;oxidative stress-induced premature senescence;negative regulation of cell proliferation;regulation of apoptotic process;positive regulation of release of cytochrome c from mitochondria;RNA polymerase II transcription factor binding;positive regulation of peptidyl-tyrosine phosphory…
FMNL1	6359.7	-0.739794	0.0403086	-18.3533	3.11e-75	1.02e-73	ENSG00000184922	752	formin like 1 [Source:HGNC Symbol;Acc:HGNC:1212]""	GO:0032794;GO:0017048;GO:0003674;GO:0005488;GO:0070062;GO:0016021;GO:0016020;GO:0016043;GO:0003779;GO:0005522;GO:0006929;GO:0032059;GO:0009987;GO:0051015;GO:0051014;GO:0045335;GO:0008360;GO:0030036;GO:0005886;GO:0007264;GO:0007010;GO:0005829;GO:0030866;GO:0048365;GO:0005515;GO:0005938	cellular process;cellular component organization;cytosol;cell cortex;Rac GTPase binding;bleb;plasma membrane;protein binding;regulation of cell shape;substrate-dependent cell migration;actin filament severing;GTPase activating protein binding;membrane;actin cytoskeleton organization;actin filament binding;cortical actin cytoskeleton organization;binding;molecular_function;small GTPase mediated si…
POLE	1468.06	1.10303	0.0601298	18.3442	3.67e-75	1.21e-73	ENSG00000177084	5426	polymerase (DNA directed)"	epsilon	catalytic subunit [Source:HGNC Symbol;Acc:HGNC:9177]"
CAMK1D	1815.18	-0.987813	0.0538569	-18.3414	3.86e-75	1.27e-73	ENSG00000183049	57118	calcium/calmodulin dependent protein kinase ID [Source:HGNC Symbol;Acc:HGNC:19341]""	GO:0050766;GO:0005737;GO:0006468;GO:0050773;GO:0090023;GO:0060267;GO:0005634;GO:0004683;GO:0032793;GO:0043065;GO:0004674;GO:0043066;GO:0010976;GO:0006954;GO:0004672;GO:0071622;GO:0005524;GO:0005516	regulation of dendrite development;negative regulation of apoptotic process;protein phosphorylation;positive regulation of neutrophil chemotaxis;positive regulation of phagocytosis;calmodulin-dependent protein kinase activity;protein kinase activity;cytoplasm;positive regulation of neuron projection development;calmodulin binding;nucleus;ATP binding;inflammatory response;positive regulation of re…
SMARCA2	3920.16	-0.757432	0.0413314	-18.3258	5.15e-75	1.68e-73	ENSG00000080503	6595	SWI/SNF related"	matrix associated	actin dependent regulator of chromatin
TMEM41A	1654.98	-0.999098	0.0545354	-18.3202	5.71e-75	1.86e-73	ENSG00000163900	90407	transmembrane protein 41A [Source:HGNC Symbol;Acc:HGNC:30544]""	GO:0016021;GO:0005515	protein binding;integral component of membrane
POU2AF1	17963.7	-0.567233	0.0310216	-18.2851	1.09e-74	3.54e-73	ENSG00000110777	5450	POU class 2 associating factor 1 [Source:HGNC Symbol;Acc:HGNC:9211]""	GO:0005634;GO:0003677;GO:0003713;GO:0003712;GO:0006355;GO:0005515;GO:0006366;GO:0006959	humoral immune response;protein binding;DNA binding;regulation of transcription;transcription coactivator activity;nucleus;transcription from RNA polymerase II promoter;transcription cofactor activity
MDM2	19412.2	0.823591	0.0450431	18.2845	1.1e-74	3.57e-73	ENSG00000135679	4193	MDM2 proto-oncogene"	E3 ubiquitin protein ligase [Source:HGNC Symbol;Acc:HGNC:6973]"	GO:0032026;GO:0032436;GO:0008270;GO:0045787;GO:1901797;GO:0007089;GO:0045184;GO:0007173;GO:0010039;GO:0043234;GO:0018205;GO:0005829;GO:0016567;GO:0060411;GO:0001974;GO:0003281;GO:0003283;GO:0010629;GO:0010628;GO:0003170;GO:0016604;GO:0003203;GO:0001568;GO:0005654;GO:0071456;GO:0048011;GO:0004842;GO:0038095;GO:0031648;GO:0005730;GO:0043154;GO:0003181;GO:0007268;GO:0019899;GO:0042176;GO:0046677;GO:…
RBFA	1210.56	1.12674	0.061623	18.2844	1.1e-74	3.57e-73	ENSG00000101546	79863	ribosome binding factor A (putative) [Source:HGNC Symbol;Acc:HGNC:26120]""	GO:0005739;GO:0005575;GO:0003674;GO:0006364;GO:0005515;GO:0008150	rRNA processing;protein binding;molecular_function;cellular_component;biological_process;mitochondrion
HPDL	1004.56	1.28058	0.0700817	18.2726	1.37e-74	4.42e-73	ENSG00000186603	84842	4-hydroxyphenylpyruvate dioxygenase-like [Source:HGNC Symbol;Acc:HGNC:28242]""	GO:0003868;GO:0046872;GO:0055114;GO:0009072;GO:0016701	aromatic amino acid family metabolic process;metal ion binding;4-hydroxyphenylpyruvate dioxygenase activity;oxidoreductase activity;oxidation-reduction process
RUNX3	551.172	-1.6437	0.0900461	-18.254	1.92e-74	6.21e-73	ENSG00000020633	864	runt-related transcription factor 3 [Source:HGNC Symbol;Acc:HGNC:10473]""	GO:0050680;GO:0001503;GO:0003677;GO:0005737;GO:0045786;GO:0000122;GO:0005634;GO:0005524;GO:0006366;GO:0002062;GO:0071559;GO:0000981;GO:0006468;GO:0000790;GO:0045893;GO:0003700;GO:0045595;GO:0006355;GO:0006357;GO:0000977;GO:0005515;GO:0048935;GO:0030097	hemopoiesis;cytoplasm;transcription from RNA polymerase II promoter;regulation of transcription from RNA polymerase II promoter;transcription factor activity;peripheral nervous system neuron development;chondrocyte differentiation;protein binding;DNA binding;negative regulation of cell cycle;ATP binding;response to transforming growth factor beta;nuclear chromatin;negative regulation of transcrip…
KBTBD8	2948.46	-0.977163	0.0535405	-18.2509	2.04e-74	6.55e-73	ENSG00000163376	84541	kelch repeat and BTB (POZ) domain containing 8 [Source:HGNC Symbol;Acc:HGNC:30691]""	GO:0005794;GO:0005819;GO:0016567;GO:0005515;GO:0031463;GO:0004842	Golgi apparatus;protein binding;Cul3-RING ubiquitin ligase complex;ubiquitin-protein transferase activity;protein ubiquitination;spindle
NUP205	3506.96	0.745491	0.0409736	18.1944	5.71e-74	1.83e-72	ENSG00000155561	23165	nucleoporin 205kDa [Source:HGNC Symbol;Acc:HGNC:18658]""	GO:0016020;GO:0019221;GO:0034605;GO:0019083;GO:0019048;GO:0010827;GO:0044281;GO:0051028;GO:0034399;GO:0044267;GO:0008645;GO:0005635;GO:0044611;GO:0015758;GO:0010467;GO:0019058;GO:0019054;GO:0005737;GO:0017056;GO:0008033;GO:0000278;GO:0043687;GO:0031965;GO:0006913;GO:0051292;GO:0031047;GO:0007077;GO:0016925;GO:0055085;GO:0000059;GO:0005975;GO:0005643;GO:1900034;GO:0005515;GO:0016032;GO:0005654	mitotic cell cycle;regulation of glucose transport;nucleoplasm;cytoplasm;carbohydrate metabolic process;nuclear pore complex assembly;regulation of cellular response to heat;protein import into nucleus;cellular response to heat;mitotic nuclear envelope disassembly;nuclear periphery;glucose transport;viral transcription;protein binding;small molecule metabolic process;mRNA transport;protein sumoyl…
CDV3	24658.5	-0.606469	0.0333328	-18.1944	5.72e-74	1.83e-72	ENSG00000091527	55573	CDV3 homolog (mouse) [Source:HGNC Symbol;Acc:HGNC:26928]""	GO:0005737;GO:0005730;GO:0005886;GO:0003674;GO:0008283	cell proliferation;cytoplasm;molecular_function;plasma membrane;nucleolus
PABPC1L	1079.28	-1.21333	0.0667691	-18.1721	8.59e-74	2.75e-72	ENSG00000101104	80336	poly(A) binding protein"	cytoplasmic 1-like [Source:HGNC Symbol;Acc:HGNC:15797]"	GO:0070062;GO:0000166;GO:0003723;GO:0003676;GO:0006378;GO:0001556
PGAM5	1010.39	1.20011	0.0662118	18.1253	2.01e-73	6.41e-72	ENSG00000247077	192111	PGAM family member 5"	serine/threonine protein phosphatase	mitochondrial [Source:HGNC Symbol;Acc:HGNC:28763]"
ATF3	576.21	-1.78665	0.0986142	-18.1175	2.32e-73	7.37e-72	ENSG00000162772	467	activating transcription factor 3 [Source:HGNC Symbol;Acc:HGNC:785]""	GO:1990622;GO:0010628;GO:0003677;GO:0001078;GO:0006094;GO:0043565;GO:0005730;GO:0005634;GO:0003714;GO:0005654;GO:0006366;GO:1903984;GO:0000976;GO:0000982;GO:0042802;GO:0042803;GO:0008284;GO:1990440;GO:0044267;GO:0035914;GO:0036499;GO:0045892;GO:0061394;GO:0044212;GO:0030968;GO:0003700;GO:0000122;GO:0001228;GO:0006355;GO:0006357;GO:0045944;GO:0000977;GO:0005515;GO:0034198;GO:0000978;GO:0046982;GO:…	DNA binding;protein homodimerization activity;nucleoplasm;negative regulation of transcription from RNA polymerase II promoter;identical protein binding;transcription from RNA polymerase II promoter;transcription corepressor activity;regulation of transcription from RNA polymerase II promoter;transcription factor activity;cellular response to amino acid starvation;positive regulation of gene expr…
SLC25A5	6298.15	0.71247	0.039352	18.105	2.91e-73	9.23e-72	ENSG00000005022	292	solute carrier family 25 (mitochondrial carrier; adenine nucleotide translocator)"	member 5 [Source:HGNC Symbol;Acc:HGNC:10991]"	GO:0015853;GO:0044281;GO:0042645;GO:0070062;GO:0043209;GO:0005634;GO:0016020;GO:0005739;GO:0003735;GO:0006112;GO:1901029;GO:0008284;GO:0016032;GO:0044822;GO:0006810;GO:0050796;GO:0005887;GO:0007059;GO:0055085;GO:0031625;GO:0071817;GO:0015207;GO:0005743;GO:0005515;GO:0006412
EIF4A2	5175.96	0.722641	0.039916	18.104	2.96e-73	9.38e-72	ENSG00000156976	1974	eukaryotic translation initiation factor 4A2 [Source:HGNC Symbol;Acc:HGNC:3284]""	GO:0003676;GO:0016887;GO:0019221;GO:1900260;GO:0044267;GO:0000288;GO:0000289;GO:0016281;GO:0010467;GO:0048471;GO:0010501;GO:0044822;GO:0005524;GO:0016032;GO:0006446;GO:0004004;GO:0004386;GO:0008152;GO:0005829;GO:0005515;GO:0006413;GO:0006412;GO:0003743	negative regulation of RNA-directed RNA polymerase activity;ATP-dependent RNA helicase activity;cytosol;metabolic process;translational initiation;helicase activity;protein binding;poly(A) RNA binding;ATP binding;nuclear-transcribed mRNA catabolic process;nuclear-transcribed mRNA poly(A) tail shortening;gene expression;ATPase activity;regulation of translational initiation;cellular protein metabo…
AURKA	2019.71	0.891321	0.0492551	18.096	3.43e-73	1.08e-71	ENSG00000087586	6790	aurora kinase A [Source:HGNC Symbol;Acc:HGNC:11393]""	GO:0045840;GO:0032436;GO:0000086;GO:0007049;GO:0072686;GO:0032355;GO:0000780;GO:0000226;GO:0005929;GO:0031616;GO:0007067;GO:0046777;GO:0051301;GO:1990138;GO:0032091;GO:0043203;GO:0005819;GO:0071539;GO:0009948;GO:0005813;GO:0005634;GO:1900195;GO:0005814;GO:0005815;GO:0043146;GO:0004674;GO:0043066;GO:0004712;GO:0005876;GO:0004672;GO:0032465;GO:0007100;GO:0048471;GO:0032133;GO:0051297;GO:0005524;GO:…	mitotic cell cycle;spindle midzone;positive regulation of proteasomal ubiquitin-dependent protein catabolic process;axon hillock;microtubule cytoskeleton;cytosol;mitotic spindle organization;chromosome passenger complex;histone-serine phosphorylation;spindle assembly involved in female meiosis I;centrosome;spindle;mitotic centrosome separation;protein localization to centrosome;negative regulatio…
SP100	1280.29	-1.0934	0.0604333	-18.0926	3.64e-73	1.15e-71	ENSG00000067066	6672	SP100 nuclear antigen [Source:HGNC Symbol;Acc:HGNC:11206]""	GO:0008270;GO:1902041;GO:0019221;GO:1902044;GO:0005125;GO:0000784;GO:0003677;GO:0048384;GO:0019904;GO:0034399;GO:0044267;GO:0016605;GO:0019900;GO:0000122;GO:0005634;GO:0003714;GO:0003713;GO:0045765;GO:0005654;GO:0030870;GO:0045893;GO:0070087;GO:0008134;GO:0042802;GO:0042803;GO:0000723;GO:0032526;GO:0034097;GO:0043687;GO:0051091;GO:0034340;GO:0034341;GO:0060333;GO:0045892;GO:0060337;GO:0006954;GO:…	response to type I interferon;negative regulation of endothelial cell migration;negative regulation of viral transcription;protein homodimerization activity;negative regulation of sequence-specific DNA binding transcription factor activity;response to cytokine;cytokine activity;identical protein binding;zinc ion binding;transcription coactivator activity;response to retinoic acid;positive regulat…
ZNF714	169.503	3.84238	0.212414	18.0891	3.88e-73	1.22e-71	ENSG00000160352	148206	zinc finger protein 714 [Source:HGNC Symbol;Acc:HGNC:27124]""	GO:0006355;GO:0046872;GO:0003676;GO:0005622	nucleic acid binding;intracellular;regulation of transcription;metal ion binding
TNFRSF1B	398.88	1.85336	0.102516	18.0788	4.68e-73	1.47e-71	ENSG00000028137	7133	tumor necrosis factor receptor superfamily member 1B [Source:HGNC Symbol;Acc:HGNC:11917]""	GO:0071222;GO:0006954;GO:0033209;GO:0097190;GO:0097191;GO:0030424;GO:0007166;GO:0051044;GO:0032496;GO:0042981;GO:0007275;GO:0050728;GO:0005634;GO:0016020;GO:0005031;GO:0005886;GO:0048471;GO:0043025;GO:0042127;GO:0043410;GO:0005887;GO:0006955;GO:0071363;GO:0031625;GO:0007568;GO:0008630;GO:0043196;GO:0045121;GO:0050779;GO:0005576;GO:0005515	extrinsic apoptotic signaling pathway;response to lipopolysaccharide;axon;RNA destabilization;cell surface receptor signaling pathway;aging;multicellular organismal development;extracellular region;protein binding;regulation of apoptotic process;tumor necrosis factor-mediated signaling pathway;ubiquitin protein ligase binding;plasma membrane;tumor necrosis factor-activated receptor activity;membr…
BUB1	4674.71	0.730216	0.0404264	18.0628	6.25e-73	1.95e-71	ENSG00000169679	699	BUB1"	mitotic checkpoint serine/threonine kinase [Source:HGNC Symbol;Acc:HGNC:1148]"	GO:0007067;GO:0051301;GO:0000278;GO:0005737;GO:0000942;GO:0016020;GO:0005654;GO:0004674;GO:0007063;GO:0004672;GO:0000776;GO:0005524;GO:0006468;GO:0071173;GO:0008283;GO:0006915;GO:0016032;GO:0007264;GO:0051983;GO:0000777;GO:0005829;GO:0005515;GO:0007094;GO:0007093
KIAA0100	5049.52	0.699759	0.0387593	18.054	7.34e-73	2.28e-71	ENSG00000007202	9703	KIAA0100 [Source:HGNC Symbol;Acc:HGNC:28960]""	GO:0005576;GO:0005515	extracellular region;protein binding
LY6E	659.408	-1.55487	0.0862145	-18.0349	1.04e-72	3.22e-71	ENSG00000160932	4061	lymphocyte antigen 6 complex"	locus E [Source:HGNC Symbol;Acc:HGNC:6727]"	;GO:0005887;GO:0007166;GO:0031225
GINS2	736.81	1.39339	0.0773077	18.0239	1.26e-72	3.92e-71	ENSG00000131153	51659	GINS complex subunit 2 (Psf2 homolog) [Source:HGNC Symbol;Acc:HGNC:24575]""	GO:0000727;GO:0000278;GO:0006271;GO:0000811;GO:0005634;GO:0005654;GO:0031298;GO:0006260;GO:0005515;GO:0043138;GO:0032508;GO:1902975	GINS complex;mitotic DNA replication initiation;mitotic cell cycle;replication fork protection complex;protein binding;DNA replication;nucleoplasm;nucleus;DNA strand elongation involved in DNA replication;double-strand break repair via break-induced replication;DNA duplex unwinding;3'-5' DNA helicase activity
EDEM1	14359.3	-0.601901	0.0334215	-18.0094	1.64e-72	5.08e-71	ENSG00000134109	9695	ER degradation enhancer"	mannosidase alpha-like 1 [Source:HGNC Symbol;Acc:HGNC:18967]"	GO:0006457;GO:0005783;GO:0030968;GO:0030176;GO:0044322;GO:0001948;GO:0044267;GO:0016020;GO:0005509;GO:1904154;GO:0018279;GO:0043687;GO:0036510;GO:0036498;GO:0008152;GO:0030433;GO:1904382;GO:0006491;GO:0004571;GO:0051787;GO:0005515;GO:0097466
SAPCD2	1067.35	1.35687	0.0755124	17.9688	3.42e-72	1.06e-70	ENSG00000186193	89958	suppressor APC domain containing 2 [Source:HGNC Symbol;Acc:HGNC:28055]""	GO:0005737;GO:0005634;GO:0005730	cytoplasm;nucleolus;nucleus
HYOU1	27085.7	-0.571629	0.0318386	-17.954	4.47e-72	1.38e-70	ENSG00000149428	10525	hypoxia up-regulated 1 [Source:HGNC Symbol;Acc:HGNC:16931]""	GO:1903298;;GO:0016020;GO:0005783;GO:0005788;GO:0034663;GO:0001666;GO:0044267;GO:0005925;GO:0070062;GO:0071682;GO:0051087;GO:0043066;GO:0071456;GO:0005524;GO:0005790;GO:0036498;GO:1903382;GO:0002931;GO:0030968;GO:0006898;GO:0005576;GO:0034976	;endoplasmic reticulum chaperone complex;negative regulation of hypoxia-induced intrinsic apoptotic signaling pathway;chaperone binding;response to ischemia;negative regulation of apoptotic process;extracellular region;smooth endoplasmic reticulum;endoplasmic reticulum unfolded protein response;endoplasmic reticulum;focal adhesion;ATP binding;membrane;endoplasmic reticulum lumen;response to endop…
SLA	1090.15	-1.21132	0.0674784	-17.9512	4.7e-72	1.44e-70	ENSG00000155926	6503	Src-like-adaptor [Source:HGNC Symbol;Acc:HGNC:10902]""	GO:0005070;GO:0009967;GO:0005768;GO:0005515	positive regulation of signal transduction;protein binding;endosome;SH3/SH2 adaptor activity
RNF170	2258.02	-0.869389	0.048432	-17.9507	4.74e-72	1.45e-70	ENSG00000120925	81790	ring finger protein 170 [Source:HGNC Symbol;Acc:HGNC:25358]""	GO:0016021;GO:0005789;GO:0016567;GO:0008270;GO:0005515;GO:0046872;GO:0016874	endoplasmic reticulum membrane;protein binding;zinc ion binding;ligase activity;metal ion binding;protein ubiquitination;integral component of membrane
ASPHD2	513.018	-1.63355	0.0910251	-17.9461	5.15e-72	1.57e-70	ENSG00000128203	57168	aspartate beta-hydroxylase domain containing 2 [Source:HGNC Symbol;Acc:HGNC:30437]""	GO:0051213;GO:0016021;GO:0016020;GO:0018193;GO:0046872;GO:0055114	peptidyl-amino acid modification;metal ion binding;membrane;dioxygenase activity;integral component of membrane;oxidation-reduction process
IFI6	604.083	-1.54472	0.0860848	-17.9441	5.34e-72	1.63e-70	ENSG00000126709	2537	interferon"	alpha-inducible protein 6 [Source:HGNC Symbol;Acc:HGNC:4054]"	GO:0019221;GO:0016021;GO:0006955;GO:0001836;GO:0043154;GO:0005739;GO:0060337;GO:0005515;GO:0051902;GO:0005886;GO:2001240
TPST2	1830.38	-0.94341	0.0527567	-17.8823	1.62e-71	4.93e-70	ENSG00000128294	8459	tyrosylprotein sulfotransferase 2 [Source:HGNC Symbol;Acc:HGNC:12021]""	GO:0005794;GO:0070062;GO:0006478;GO:0016021;GO:0016020;GO:0000139;GO:0008476;GO:0005783	Golgi apparatus;protein-tyrosine sulfotransferase activity;endoplasmic reticulum;Golgi membrane;membrane;peptidyl-tyrosine sulfation;integral component of membrane;extracellular exosome
HERPUD2	1234.74	-1.0889	0.0608943	-17.8817	1.64e-71	4.97e-70	ENSG00000122557	64224	HERPUD family member 2 [Source:HGNC Symbol;Acc:HGNC:21915]""	GO:0016021;GO:0006986;GO:0007283;GO:0005515	protein binding;response to unfolded protein;integral component of membrane;spermatogenesis
CHAF1A	1953.91	0.914274	0.0511659	17.8688	2.06e-71	6.25e-70	ENSG00000167670	10036	chromatin assembly factor 1 subunit A [Source:HGNC Symbol;Acc:HGNC:1910]""	GO:0043234;GO:0005730;GO:0007049;GO:0006461;GO:0005515;GO:0006281;GO:0005634;GO:0006335;GO:0070087;GO:0000790;GO:0006260;GO:0051082;GO:0031497;GO:0033186;GO:0003682;GO:0042802;GO:0043231	nuclear chromatin;protein complex;nucleolus;chromatin binding;protein binding;DNA replication;identical protein binding;protein complex assembly;DNA replication-dependent nucleosome assembly;intracellular membrane-bounded organelle;chromo shadow domain binding;cell cycle;CAF-1 complex;chromatin assembly;DNA repair;nucleus;unfolded protein binding
TTLL12	1809.53	1.05775	0.0592086	17.8649	2.22e-71	6.7e-70	ENSG00000100304	23170	tubulin tyrosine ligase like 12 [Source:HGNC Symbol;Acc:HGNC:28974]""	GO:0005524;GO:0006464	ATP binding;cellular protein modification process
IMPDH2	10789.4	0.670898	0.0375631	17.8606	2.39e-71	7.22e-70	ENSG00000178035	3615	IMP (inosine 5'-monophosphate) dehydrogenase 2 [Source:HGNC Symbol;Acc:HGNC:6053]""	GO:0003938;GO:0051289;GO:0044281;GO:0003677;GO:0046651;GO:0009168;GO:0016491;GO:0005737;GO:0005778;GO:0070062;GO:0005634;GO:0016020;GO:0071353;GO:0000166;GO:0055086;GO:0046872;GO:0003824;GO:0055114;GO:0006177;GO:0005829;GO:0003723;GO:0005515;GO:0006164;GO:0006144;GO:0060041	purine nucleotide biosynthetic process;cytosol;cytoplasm;GMP biosynthetic process;purine nucleobase metabolic process;RNA binding;nucleotide binding;protein binding;nucleobase-containing small molecule metabolic process;DNA binding;small molecule metabolic process;oxidation-reduction process;lymphocyte proliferation;membrane;metal ion binding;retina development in camera-type eye;oxidoreductase a…
YBX1	15527.4	0.536132	0.0301014	17.8108	5.82e-71	1.75e-69	ENSG00000065978	4904	Y-box binding protein 1 [Source:HGNC Symbol;Acc:HGNC:8014]""	GO:0051020;GO:0001077;GO:0003676;GO:0003677;GO:0070934;GO:0070937;GO:0005737;GO:0070062;GO:0005634;GO:0030529;GO:0005654;GO:0010467;GO:0006366;GO:0003690;GO:0008380;GO:0005689;GO:0044822;GO:0031965;GO:0010494;GO:0043231;GO:0003700;GO:0000398;GO:0006355;GO:0051781;GO:0045944;GO:0003723;GO:0005515;GO:0000978;GO:0071204	GTPase binding;nucleoplasm;RNA binding;mRNA splicing;cytoplasmic stress granule;transcription from RNA polymerase II promoter;CRD-mediated mRNA stabilization;intracellular membrane-bounded organelle;transcription factor activity;protein binding;DNA binding;RNA polymerase II core promoter proximal region sequence-specific DNA binding;poly(A) RNA binding;cytoplasm;gene expression;RNA splicing;CRD-m…
EMP3	1821.65	-0.999209	0.0561988	-17.7799	1.01e-70	3.04e-69	ENSG00000142227	2014	epithelial membrane protein 3 [Source:HGNC Symbol;Acc:HGNC:3335]""	GO:0008285;GO:0016049;GO:0032060;GO:0016021;GO:0005515;GO:0005886;GO:0008219	bleb assembly;cell death;protein binding;cell growth;integral component of membrane;negative regulation of cell proliferation;plasma membrane
E2F1	1484.46	0.990289	0.0557274	17.7702	1.2e-70	3.61e-69	ENSG00000101412	1869	E2F transcription factor 1 [Source:HGNC Symbol;Acc:HGNC:3113]""	GO:1990090;GO:0001047;GO:0048146;GO:0000082;GO:0097193;GO:0010628;GO:0003677;GO:0000278;GO:0005737;GO:0043565;GO:0007219;GO:0000122;GO:0035189;GO:0005654;GO:0071456;GO:0030900;GO:0072332;GO:0071398;GO:0070345;GO:0005667;GO:1990086;GO:0008134;GO:0006915;GO:0019901;GO:0012501;GO:0000790;GO:0045892;GO:0045893;GO:0048255;GO:0043276;GO:0045599;GO:2000045;GO:0044212;GO:0071930;GO:0000077;GO:0008630;GO:…	mitotic cell cycle;negative regulation of fat cell proliferation;positive regulation of protein insertion into mitochondrial membrane involved in apoptotic signaling pathway;DNA damage checkpoint;nucleoplasm;cytoplasm;negative regulation of fat cell differentiation;cellular response to fatty acid;cellular response to xenobiotic stimulus;cellular response to nerve growth factor stimulus;core promo…
SETX	4639	-0.776548	0.0437165	-17.7633	1.36e-70	4.07e-69	ENSG00000107290	23064	senataxin [Source:HGNC Symbol;Acc:HGNC:445]""	GO:0030426;GO:0030424;GO:0000781;GO:0003677;GO:0003678;GO:0000228;GO:0008543;GO:2000806;GO:0005737;GO:0006302;GO:0005730;GO:0005634;GO:0000165;GO:0044344;GO:0005524;GO:0005654;GO:0043066;GO:0006369;GO:0045944;GO:0060566;GO:0042802;GO:0033120;GO:0007623;GO:0001147;GO:0032508;GO:0070301;GO:0006974;GO:0007283;GO:0010976;GO:0034599;GO:0006310;GO:0043491;GO:0071300;GO:0006376;GO:2000144;GO:0005515;GO:…	fibroblast growth factor receptor signaling pathway;nucleoplasm;DNA binding;identical protein binding;axon;chromosome;transcription termination site sequence-specific DNA binding;positive regulation of termination of RNA polymerase II transcription;circadian rhythm;negative regulation of apoptotic process;cellular response to DNA damage stimulus;protein binding;MAPK cascade;growth cone;positive r…
TDG	1665.64	0.97368	0.0548375	17.7557	1.56e-70	4.65e-69	ENSG00000139372	6996	thymine DNA glycosylase [Source:HGNC Symbol;Acc:HGNC:11700]""	GO:0005080;GO:0035511;GO:0016799;GO:0016798;GO:0030983;GO:0009790;GO:0044267;GO:0043566;GO:0035562;GO:0000122;GO:0032091;GO:0005634;GO:0040029;GO:0005654;GO:0010467;GO:0032183;GO:0003690;GO:0042803;GO:0006284;GO:0006285;GO:0016605;GO:0006281;GO:0043687;GO:0019104;GO:0006298;GO:0001104;GO:0008263;GO:0005886;GO:0004844;GO:0016925;GO:0080111;GO:0045008;GO:0006351;GO:0005515;GO:0003684;GO:0016568	damaged DNA binding;chromatin modification;protein homodimerization activity;hydrolase activity;protein kinase C binding;RNA polymerase II transcription cofactor activity;base-excision repair;embryo development;uracil DNA N-glycosylase activity;plasma membrane;PML body;negative regulation of protein binding;DNA N-glycosylase activity;protein binding;transcription;protein sumoylation;DNA repair;ge…
MAGED2	1397.96	-1.01315	0.0571762	-17.7197	2.96e-70	8.81e-69	ENSG00000102316	10916	MAGE family member D2 [Source:HGNC Symbol;Acc:HGNC:16353]""	GO:0016020;GO:0005515	protein binding;membrane
SH2D3C	1448.83	-1.12255	0.0634226	-17.6996	4.22e-70	1.26e-68	ENSG00000095370	10044	SH2 domain containing 3C [Source:HGNC Symbol;Acc:HGNC:16884]""	GO:0005070;GO:0005737;GO:0007254;GO:0043547;GO:0009967;GO:0016020;GO:0005085;GO:0005515;GO:0007264	positive regulation of signal transduction;protein binding;guanyl-nucleotide exchange factor activity;positive regulation of GTPase activity;cytoplasm;SH3/SH2 adaptor activity;membrane;JNK cascade;small GTPase mediated signal transduction
LMNB2	2994.8	0.831829	0.0470007	17.6982	4.33e-70	1.28e-68	ENSG00000176619	84823	lamin B2 [Source:HGNC Symbol;Acc:HGNC:6638]""	GO:0005638;GO:0005637;GO:0005634;GO:0005635;GO:0005198;GO:0005882;GO:0003674;GO:0008150	nuclear envelope;lamin filament;biological_process;molecular_function;structural molecule activity;nucleus;nuclear inner membrane;intermediate filament
MYO19	1314.59	1.05797	0.0597784	17.6983	4.32e-70	1.28e-68	ENSG00000278259	80179	myosin XIX [Source:HGNC Symbol;Acc:HGNC:26234]""	GO:0005737;;GO:0060002;GO:0005515;GO:0005741;GO:0032027;GO:0016887;GO:0003779;GO:0016459;GO:0008152;GO:0003774;GO:0005524	;myosin light chain binding;myosin complex;motor activity;protein binding;actin binding;metabolic process;plus-end directed microfilament motor activity;ATP binding;cytoplasm;mitochondrial outer membrane;ATPase activity
EHBP1L1	4453.68	-0.694164	0.0392614	-17.6805	5.92e-70	1.75e-68	ENSG00000173442	254102	EH domain binding protein 1 like 1 [Source:HGNC Symbol;Acc:HGNC:30682]""	GO:0003674;GO:0016020;GO:0008150;GO:0005515	protein binding;molecular_function;membrane;biological_process
SMIM14	709.535	-1.43216	0.081097	-17.6598	8.55e-70	2.52e-68	ENSG00000163683	201895	small integral membrane protein 14 [Source:HGNC Symbol;Acc:HGNC:27321]""	GO:0016021;GO:0005783;GO:0005789	endoplasmic reticulum membrane;integral component of membrane;endoplasmic reticulum
ACTR3	6986.89	-0.664547	0.0376636	-17.6443	1.13e-69	3.31e-68	ENSG00000115091	10096	ARP3 actin-related protein 3 homolog (yeast) [Source:HGNC Symbol;Acc:HGNC:170]""	GO:0005200;GO:0033206;GO:0015629;GO:0006928;GO:0007163;GO:0034314;GO:0007411;GO:0005925;GO:0008356;GO:0051653;GO:0051321;GO:0070062;GO:0016020;GO:0005524;GO:0016344;GO:0060271;GO:0030027;GO:0045087;GO:0051015;GO:0005885;GO:0005911;GO:0048013;GO:0007264;GO:0038096;GO:0005829;GO:0005903;GO:0005515	structural constituent of cytoskeleton;spindle localization;cytosol;movement of cell or subcellular component;meiotic chromosome movement towards spindle pole;innate immune response;brush border;protein binding;axon guidance;focal adhesion;ATP binding;membrane;ephrin receptor signaling pathway;actin filament binding;Fc-gamma receptor signaling pathway involved in phagocytosis;cell-cell junction;c…
LMNB1	3321.94	0.732369	0.0415256	17.6366	1.29e-69	3.79e-68	ENSG00000113368	4001	lamin B1 [Source:HGNC Symbol;Acc:HGNC:6637]""	GO:0016020;GO:0006915;GO:0005638;GO:0006921;GO:0005637;GO:0005634;GO:0005635;GO:0031965;GO:0005198;GO:0005654;GO:0012501;GO:0005882;GO:0043274;GO:0016363	nuclear envelope;lamin filament;nuclear matrix;nucleoplasm;membrane;apoptotic process;structural molecule activity;cellular component disassembly involved in execution phase of apoptosis;nucleus;nuclear membrane;nuclear inner membrane;intermediate filament;phospholipase binding;programmed cell death
GFPT1	13193.2	-0.695414	0.0394949	-17.6077	2.15e-69	6.31e-68	ENSG00000198380	2673	glutamine--fructose-6-phosphate transaminase 1 [Source:HGNC Symbol;Acc:HGNC:4241]""	GO:0032922;GO:0051289;GO:0030246;GO:0032869;GO:0032868;GO:0016597;GO:0044267;GO:0070062;GO:0004360;GO:0006488;GO:0006541;GO:0006112;GO:0018279;GO:0043687;GO:0036498;GO:0006048;GO:0009744;GO:0005975;GO:0030968;GO:1901137;GO:0005829;GO:0006487;GO:0006047;GO:0045719;GO:0006042;GO:0006002	endoplasmic reticulum unfolded protein response;cytosol;UDP-N-acetylglucosamine metabolic process;carbohydrate metabolic process;glucosamine biosynthetic process;fructose 6-phosphate metabolic process;amino acid binding;carbohydrate derivative biosynthetic process;circadian regulation of gene expression;dolichol-linked oligosaccharide biosynthetic process;cellular protein metabolic process;IRE1-m…
NETO2	2001.94	-0.865945	0.0493132	-17.5601	4.98e-69	1.46e-67	ENSG00000171208	81831	neuropilin and tolloid like 2 [Source:HGNC Symbol;Acc:HGNC:14644]""	GO:0032983;GO:0016021;GO:0035255;GO:0014069;GO:0045202;GO:0005515;GO:2000312	synapse;kainate selective glutamate receptor complex;protein binding;ionotropic glutamate receptor binding;regulation of kainate selective glutamate receptor activity;postsynaptic density;integral component of membrane
GOT1	2723.47	-0.812154	0.0462793	-17.549	6.06e-69	1.77e-67	ENSG00000120053	2805	glutamic-oxaloacetic transaminase 1"	soluble [Source:HGNC Symbol;Acc:HGNC:4432]"	GO:0051384;GO:0006595;GO:0034641;GO:0044281;GO:0047801;GO:0032869;GO:0006094;GO:0005737;GO:0007219;GO:0019509;GO:0070062;GO:0005634;GO:0006107;GO:0004069;GO:0006114;GO:0019550;GO:0042802;GO:0004609;GO:0006103;GO:0043648;GO:0000096;GO:0003824;GO:0009058;GO:0043679;GO:0008652;GO:0005975;GO:0055089;GO:0005829;GO:0031406;GO:0080130;GO:0005764;GO:0006536;GO:0019551;GO:0006531;GO:0006532;GO:0006533;GO:…
TRIM38	577.649	-1.5832	0.0902185	-17.5485	6.11e-69	1.78e-67	ENSG00000112343	10475	tripartite motif containing 38 [Source:HGNC Symbol;Acc:HGNC:10059]""	GO:0051092;GO:0051091;GO:0004871;GO:0019221;GO:0043161;GO:0005829;GO:0045070;GO:0032648;GO:0005622;GO:0005575;GO:0060333;GO:0008270;GO:0005515;GO:0070936;GO:0016874;GO:0050687;GO:0046598;GO:0043123	positive regulation of viral entry into host cell;positive regulation of NF-kappaB transcription factor activity;cytosol;protein binding;intracellular;cellular_component;protein K48-linked ubiquitination;zinc ion binding;negative regulation of defense response to virus;positive regulation of viral genome replication;ligase activity;positive regulation of sequence-specific DNA binding transcriptio…
HCFC1	4240.39	0.735271	0.0419529	17.5261	9.05e-69	2.63e-67	ENSG00000172534	3054	host cell factor C1 [Source:HGNC Symbol;Acc:HGNC:4839]""	GO:0019046;GO:0003713;GO:0030425;GO:0030424;GO:0050821;GO:0046972;GO:0010628;GO:0001205;GO:0007005;GO:0005737;GO:0045787;GO:0000123;GO:0000122;GO:0006325;GO:0006355;GO:0005634;GO:0016020;GO:0043995;GO:0005739;GO:0043996;GO:0005654;GO:0005671;GO:0007049;GO:0070688;GO:0043025;GO:0071339;GO:0042802;GO:0006366;GO:0043254;GO:0006996;GO:0043982;GO:0071407;GO:0043981;GO:0043984;GO:0003700;GO:0070461;GO:…	histone acetyltransferase activity (H4-K16 specific);Ada2/Gcn5/Ada3 transcription activator complex;cellular response to organic cyclic compound;nucleoplasm;regulation of transcription;histone acetyltransferase complex;identical protein binding;transcription coactivator activity;dendrite;MLL5-L complex;transcription from RNA polymerase II promoter;mitochondrion;transcription factor activity;organ…
HPRT1	1861.93	0.91214	0.0520497	17.5244	9.33e-69	2.71e-67	ENSG00000165704	3251	hypoxanthine phosphoribosyltransferase 1 [Source:HGNC Symbol;Acc:HGNC:5157]""	GO:0000287;GO:0051289;GO:0046040;GO:0044281;GO:0021895;GO:0046651;GO:0046083;GO:0005737;GO:0004422;GO:0070062;GO:0052657;GO:0000166;GO:0006178;GO:0043103;GO:0043101;GO:0042802;GO:0042803;GO:0007626;GO:0007625;GO:0046038;GO:0021756;GO:0042417;GO:0009116;GO:0021954;GO:0046100;GO:0055086;GO:0032263;GO:0005829;GO:0019835;GO:0032264;GO:0001975;GO:0048813;GO:0006166;GO:0005515;GO:0006164;GO:0045964;GO:…	magnesium ion binding;protein homodimerization activity;cytosol;cytoplasm;hypoxanthine metabolic process;identical protein binding;adenine metabolic process;purine nucleobase metabolic process;nucleotide binding;striatum development;grooming behavior;purine nucleotide biosynthetic process;purine-containing compound salvage;dendrite morphogenesis;GMP salvage;protein binding;nucleobase-containing s…
HOMER3	3287.64	-1.02288	0.0583734	-17.523	9.56e-69	2.77e-67	ENSG00000051128	9454	homer scaffolding protein 3 [Source:HGNC Symbol;Acc:HGNC:17514]""	GO:0005737;GO:0008022;GO:0045178;GO:0005829;GO:0007216;GO:0035256;GO:0006605;GO:0005575;GO:0045211;GO:0014069;GO:0019904;GO:0005515;GO:0005886;GO:0030054	postsynaptic membrane;protein domain specific binding;protein C-terminus binding;G-protein coupled glutamate receptor binding;protein binding;G-protein coupled glutamate receptor signaling pathway;cellular_component;protein targeting;basal part of cell;cytosol;cytoplasm;postsynaptic density;cell junction;plasma membrane
ORC1	814.207	1.25859	0.0718264	17.5227	9.61e-69	2.78e-67	ENSG00000085840	4998	origin recognition complex subunit 1 [Source:HGNC Symbol;Acc:HGNC:8487]""	GO:0005737;GO:0005654;GO:0000278;GO:0000808;GO:0005730;GO:0070318;GO:0005829;GO:0006270;GO:0000082;GO:0000083;GO:0000781;GO:0006260;GO:0005664;GO:0005515;GO:0005886;GO:0048661;GO:0003682;GO:0003677;GO:0005634;GO:0005524	positive regulation of G0 to G1 transition;mitotic cell cycle;positive regulation of smooth muscle cell proliferation;nucleolus;origin recognition complex;ATP binding;DNA replication initiation;G1/S transition of mitotic cell cycle;protein binding;DNA replication;DNA binding;cytoplasm;cytosol;nucleus;plasma membrane;nuclear origin of replication recognition complex;regulation of transcription inv…
FEZ1	373.106	-1.93864	0.110643	-17.5215	9.81e-69	2.83e-67	ENSG00000149557	9638	fasciculation and elongation protein zeta 1 [Source:HGNC Symbol;Acc:HGNC:3659]""	GO:0005080;GO:0030425;GO:0030424;GO:0051654;GO:0007411;GO:0005874;GO:0005737;GO:0005813;GO:0005739;GO:0045666;GO:0005794;GO:0015630;GO:0006810;GO:0010976;GO:0005886;GO:0007155;GO:0042995;GO:0071363;GO:0007399;GO:0047485;GO:1902902;GO:0005515;GO:0043015	positive regulation of neuron differentiation;Golgi apparatus;microtubule cytoskeleton;cytoplasm;protein kinase C binding;axon;dendrite;protein N-terminus binding;mitochondrion;cell projection;plasma membrane;microtubule;protein binding;axon guidance;positive regulation of neuron projection development;transport;cell adhesion;centrosome;gamma-tubulin binding;negative regulation of autophagosome a…
NCAPH	1097.7	1.09934	0.0627519	17.5189	1.03e-68	2.96e-67	ENSG00000121152	23397	non-SMC condensin I complex subunit H [Source:HGNC Symbol;Acc:HGNC:1112]""	GO:0000278;GO:0005829;GO:0016020;GO:0000796;GO:0005515;GO:0007076;GO:0005634;GO:0051301	mitotic cell cycle;cell division;protein binding;mitotic chromosome condensation;cytosol;condensin complex;membrane;nucleus
GTPBP4	2889.52	0.854806	0.0488036	17.5152	1.1e-68	3.15e-67	ENSG00000107937	23560	GTP binding protein 4 [Source:HGNC Symbol;Acc:HGNC:21535]""	GO:0005730;GO:0030336;GO:0005794;GO:0001649;GO:0008285;GO:0031965;GO:0000079;GO:0016020;GO:0003924;GO:0042254;GO:0005737;GO:0050821;GO:0008156;GO:0033342;GO:0005515;GO:0031397;GO:0048471;GO:0005634;GO:0044822;GO:0022408;GO:0005525	nuclear membrane;nucleolus;negative regulation of DNA replication;Golgi apparatus;poly(A) RNA binding;nucleus;negative regulation of cell-cell adhesion;membrane;GTPase activity;ribosome biogenesis;negative regulation of cell proliferation;cytoplasm;osteoblast differentiation;perinuclear region of cytoplasm;negative regulation of collagen binding;GTP binding;protein binding;protein stabilization;r…
DST	7442.41	0.743892	0.0425086	17.4998	1.44e-68	4.12e-67	ENSG00000151914	667	dystonin [Source:HGNC Symbol;Acc:HGNC:1090]""	GO:0008022;GO:0016021;GO:0015629;GO:0035371;GO:0030424;GO:0005634;GO:0000226;GO:0016887;GO:0030011;GO:0005925;GO:0030056;GO:0030018;GO:0005737;GO:0045111;GO:0070062;GO:0016023;GO:0031673;GO:0005635;GO:0009611;GO:0003779;GO:0016055;GO:0005509;GO:0009925;GO:0008017;GO:0042803;GO:0005178;GO:0015630;GO:0031581;GO:0051010;GO:0031252;GO:0007050;GO:0005882;GO:0005938;GO:0008152;GO:0007155;GO:0005789;GO:…	cell cycle arrest;protein homodimerization activity;microtubule cytoskeleton;cytosol;cytoplasm;cell cortex;axon;basement membrane;cytoplasmic membrane-bounded vesicle;response to wounding;intermediate filament;cytoskeleton;basal plasma membrane;calcium ion binding;protein binding;intermediate filament cytoskeleton organization;hemidesmosome;cell leading edge;integrin-mediated signaling pathway;fo…
FNBP1	1384.62	-1.03882	0.0593628	-17.4995	1.44e-68	4.13e-67	ENSG00000187239	23048	formin binding protein 1 [Source:HGNC Symbol;Acc:HGNC:17069]""	GO:0005856;GO:0043547;GO:0006897;GO:0016192;GO:0016023;GO:0005802;GO:0008289;GO:0005086;GO:0005764;GO:0005905;GO:0005515;GO:0005886;GO:0042802;GO:0005938	lipid binding;lysosome;protein binding;cell cortex;identical protein binding;positive regulation of GTPase activity;coated pit;cytoplasmic membrane-bounded vesicle;vesicle-mediated transport;trans-Golgi network;cytoskeleton;endocytosis;ARF guanyl-nucleotide exchange factor activity;plasma membrane
TUFM	5056.06	0.651399	0.037249	17.4877	1.78e-68	5.08e-67	ENSG00000178952	7284	Tu translation elongation factor"	mitochondrial [Source:HGNC Symbol;Acc:HGNC:12420]"	GO:0006996;GO:0070125;GO:0070062;GO:0044822;GO:0016020;GO:0003924;GO:0005525;GO:0005739;GO:0005622;GO:0005515;GO:0003746;GO:0042645;GO:0032543;GO:0006414
POLR3G	406.496	1.82189	0.104227	17.48	2.03e-68	5.79e-67	ENSG00000113356	10622	polymerase (RNA) III (DNA directed) polypeptide G (32kD) [Source:HGNC Symbol;Acc:HGNC:30075]""	GO:0005829;GO:0045089;GO:0051607;GO:0008283;GO:0045087;GO:0003899;GO:0032481;GO:0005654;GO:0000790;GO:0001056;GO:0032728;GO:0005666;GO:0006386;GO:0006385;GO:0006384;GO:0006383;GO:0006359;GO:0010467	nuclear chromatin;innate immune response;regulation of transcription from RNA polymerase III promoter;DNA-directed RNA polymerase activity;transcription elongation from RNA polymerase III promoter;cytosol;DNA-directed RNA polymerase III complex;RNA polymerase III activity;transcription from RNA polymerase III promoter;cell proliferation;termination of RNA polymerase III transcription;transcriptio…
FGD3	564.002	-1.55305	0.0889043	-17.4688	2.48e-68	7.04e-67	ENSG00000127084	89846	FYVE"	RhoGEF and PH domain containing 3 [Source:HGNC Symbol;Acc:HGNC:16027]"	GO:0005089;GO:0005794;GO:0005085;GO:0030036;GO:0031267;GO:0035023;GO:0043087;GO:0005856;GO:0001726;GO:0043547;GO:0043065;GO:0046872;GO:0051056;GO:0030027;GO:0097190;GO:0008360;GO:0048011;GO:0007264;GO:0007010;GO:0005829;GO:0005737;GO:0046847
UBAP2L	9405.67	0.60835	0.034841	17.4607	2.85e-68	8.09e-67	ENSG00000143569	9898	ubiquitin associated protein 2 like [Source:HGNC Symbol;Acc:HGNC:29877]""	GO:0031519;GO:0061484;GO:0044822;GO:0005671;GO:0007339;GO:0005515	Ada2/Gcn5/Ada3 transcription activator complex;protein binding;PcG protein complex;hematopoietic stem cell homeostasis;poly(A) RNA binding;binding of sperm to zona pellucida
MYADM	1115.35	-1.147	0.0656919	-17.4603	2.87e-68	8.13e-67	ENSG00000179820	91663	myeloid-associated differentiation marker [Source:HGNC Symbol;Acc:HGNC:7544]""	GO:0034115;GO:0045121;GO:0070062;GO:0030837;GO:1900026;GO:0016021;GO:0016020;GO:0001726;GO:0090038;GO:0031579;GO:0030335;GO:0010629;GO:0003674;GO:0005911;GO:0005886;GO:0001933;GO:0030864;GO:0061028;GO:0072661	negative regulation of protein phosphorylation;establishment of endothelial barrier;cortical actin cytoskeleton;ruffle;cell-cell junction;molecular_function;membrane;membrane raft;negative regulation of gene expression;positive regulation of cell migration;negative regulation of protein kinase C signaling;plasma membrane;positive regulation of substrate adhesion-dependent cell spreading;negative …
ME2	16313.2	-0.57946	0.033224	-17.441	4.03e-68	1.14e-66	ENSG00000082212	4200	malic enzyme 2"	NAD(+)-dependent	mitochondrial [Source:HGNC Symbol;Acc:HGNC:6984]"
ITGA8	1341.41	1.01491	0.0582105	17.4352	4.46e-68	1.26e-66	ENSG00000077943	8516	integrin subunit alpha 8 [Source:HGNC Symbol;Acc:HGNC:6144]""	GO:0016337;GO:0005783;GO:0034446;GO:0030030;GO:0007613;GO:0007160;GO:0032591;GO:0005925;GO:0045177;GO:0043204;GO:0001822;GO:0046872;GO:2000721;GO:0048333;GO:0009986;GO:0048745;GO:0008305;GO:0034678;GO:0014069;GO:0001656;GO:0005886;GO:0030511;GO:0045184;GO:0042472;GO:0007420;GO:0007229;GO:0030198	apical part of cell;cell surface;establishment of protein localization;integrin complex;plasma membrane;perikaryon;positive regulation of transforming growth factor beta receptor signaling pathway;positive regulation of transcription from RNA polymerase II promoter involved in smooth muscle cell differentiation;endoplasmic reticulum;integrin-mediated signaling pathway;focal adhesion;smooth muscle…
IL6R	34641.2	-0.508255	0.0291703	-17.4237	5.45e-68	1.53e-66	ENSG00000160712	3570	interleukin 6 receptor [Source:HGNC Symbol;Acc:HGNC:6019]""	GO:0031018;GO:0097191;GO:0019899;GO:0032966;GO:0005896;GO:0050829;GO:0002384;GO:0004915;GO:0005615;GO:0004896;GO:0016021;GO:0016020;GO:0042517;GO:0070102;GO:0045669;GO:0004897;GO:0010536;GO:0008284;GO:0034097;GO:0070120;GO:0048661;GO:0016324;GO:0009986;GO:0005138;GO:0016323;GO:0043410;GO:0006953;GO:0050830;GO:0019221;GO:0005886;GO:0002446;GO:0002548;GO:0005515;GO:0019981;GO:0032722;GO:0032717;GO:…	extrinsic apoptotic signaling pathway;protein homodimerization activity;apical plasma membrane;interleukin-6 receptor activity;neutrophil mediated immunity;interleukin-6 receptor complex;positive regulation of osteoblast differentiation;cell surface;defense response to Gram-positive bacterium;acute-phase response;ciliary neurotrophic factor receptor complex;negative regulation of interleukin-8 pr…
IRF1	895.376	-1.23307	0.0708311	-17.4087	7.09e-68	1.99e-66	ENSG00000125347	3659	interferon regulatory factor 1 [Source:HGNC Symbol;Acc:HGNC:6116]""	GO:0019221;GO:0071260;GO:0007596;GO:0002819;GO:0035458;GO:0001077;GO:0003677;GO:0005737;GO:0043565;GO:0005634;GO:0005654;GO:0032728;GO:0006366;GO:0010468;GO:0008285;GO:0045088;GO:0045084;GO:0034124;GO:0006915;GO:0007050;GO:0060333;GO:0032481;GO:0045892;GO:0060337;GO:0045590;GO:0050776;GO:0051607;GO:0051726;GO:0003700;GO:0005829;GO:0000790;GO:0006355;GO:0045944;GO:0005515;GO:0000975;GO:0000978;GO:…	regulation of MyD88-dependent toll-like receptor signaling pathway;cell cycle arrest;cytosol;cytoplasm;cellular response to mechanical stimulus;regulation of CD8-positive;transcription from RNA polymerase II promoter;negative regulation of cell proliferation;transcription factor activity;protein binding;DNA binding;RNA polymerase II core promoter proximal region sequence-specific DNA binding;nucl…
UQCRH	4926.73	0.707679	0.0406578	17.4058	7.46e-68	2.09e-66	ENSG00000173660	7388	ubiquinol-cytochrome c reductase hinge protein [Source:HGNC Symbol;Acc:HGNC:12590]""	GO:0005739;GO:1902600;GO:0008121;GO:0006122;GO:0044237;GO:0005743;GO:0009060;GO:0005746;GO:0044281;GO:0005515;GO:0022904;GO:0055114;GO:0006119	hydrogen ion transmembrane transport;ubiquinol-cytochrome-c reductase activity;mitochondrial inner membrane;protein binding;small molecule metabolic process;mitochondrial respiratory chain;aerobic respiration;cellular metabolic process;respiratory electron transport chain;mitochondrion;oxidative phosphorylation;mitochondrial electron transport;oxidation-reduction process
TCN2	323.862	-2.04895	0.117792	-17.3946	9.07e-68	2.54e-66	ENSG00000185339	6948	transcobalamin 2 [Source:HGNC Symbol;Acc:HGNC:11653]""	GO:0031419;GO:0006767;GO:0043202;GO:0015889;GO:0005615;GO:0009235;GO:0006766;GO:0044281;GO:0006824;GO:0005576;GO:0046872;GO:0005768;GO:0070062	lysosomal lumen;cobalamin metabolic process;extracellular space;extracellular region;cobalt ion transport;vitamin metabolic process;cobalamin transport;cobalamin binding;small molecule metabolic process;metal ion binding;endosome;water-soluble vitamin metabolic process;extracellular exosome
IRF9	1173.5	-1.12002	0.0643989	-17.3919	9.5e-68	2.65e-66	ENSG00000213928	10379	interferon regulatory factor 9 [Source:HGNC Symbol;Acc:HGNC:6131]""	GO:0005737;GO:0001047;GO:0005515;GO:0006355;GO:0003700;GO:0005829;GO:0000975;GO:0005654;GO:0060333;GO:0060337;GO:0007166;GO:0006366;GO:0019221;GO:0005634;GO:0051607	transcription factor activity;cytosol;protein binding;regulation of transcription;cytokine-mediated signaling pathway;nucleoplasm;nucleus;transcription from RNA polymerase II promoter;defense response to virus;cytoplasm;type I interferon signaling pathway;regulatory region DNA binding;interferon-gamma-mediated signaling pathway;cell surface receptor signaling pathway;core promoter binding
NME4	993.106	1.28718	0.0740738	17.377	1.23e-67	3.43e-66	ENSG00000103202	4833	NME/NM23 nucleoside diphosphate kinase 4 [Source:HGNC Symbol;Acc:HGNC:7852]""	GO:0006869;GO:0009142;GO:0044281;GO:0042981;GO:0006220;GO:0006228;GO:0005739;GO:0006241;GO:0055086;GO:0005759;GO:0005758;GO:0046872;GO:0005524;GO:0005515;GO:0008289;GO:0009116;GO:0015949;GO:0006183;GO:0006163;GO:0005743;GO:0004550;GO:0006165	mitochondrial intermembrane space;GTP biosynthetic process;mitochondrion;nucleoside triphosphate biosynthetic process;protein binding;nucleobase-containing small molecule metabolic process;small molecule metabolic process;regulation of apoptotic process;metal ion binding;nucleoside diphosphate kinase activity;ATP binding;purine nucleotide metabolic process;nucleoside diphosphate phosphorylation;C…
DNAAF1	433.026	-1.77317	0.102068	-17.3725	1.33e-67	3.7e-66	ENSG00000154099	123872	dynein"	axonemal	assembly factor 1 [Source:HGNC Symbol;Acc:HGNC:30539]"
TCEA1	6834.03	-0.876802	0.050584	-17.3336	2.62e-67	7.27e-66	ENSG00000187735	6917	transcription elongation factor A (SII)"	1 [Source:HGNC Symbol;Acc:HGNC:11612]"	GO:0008270;GO:0003676;GO:0003677;GO:0050434;GO:0005730;GO:0005634;GO:0005654;GO:0010467;GO:0006366;GO:0006368;GO:0006283;GO:0006281;GO:0032784;GO:0006289;GO:0005515;GO:0006355;GO:0006357;GO:1901919;GO:0006351;GO:0016032;GO:0003746;GO:0006414
TUBB4B	4599.55	0.811654	0.0468496	17.3247	3.06e-67	8.47e-66	ENSG00000188229	10383	tubulin beta 4B class IVb [Source:HGNC Symbol;Acc:HGNC:20771]""	GO:0005200;GO:0006457;GO:0000086;GO:0006928;GO:0005874;GO:0005856;GO:0044267;GO:0070062;GO:0051084;GO:0005634;GO:0051082;GO:0005525;GO:0000278;GO:0042288;GO:0003924;GO:1903561;GO:0006996;GO:0007017;GO:0005829;GO:0042267;GO:0043209;GO:0003725	mitotic cell cycle;structural constituent of cytoskeleton;'de novo' posttranslational protein folding;MHC class I protein binding;cytosol;movement of cell or subcellular component;double-stranded RNA binding;extracellular vesicle;natural killer cell mediated cytotoxicity;cytoskeleton;organelle organization;microtubule;protein folding;myelin sheath;unfolded protein binding;cellular protein metabol…
ZFAND3	1558.37	-0.971148	0.0561015	-17.3105	3.92e-67	1.08e-65	ENSG00000156639	60685	zinc finger"	AN1-type domain 3 [Source:HGNC Symbol;Acc:HGNC:18019]"	GO:0008270;GO:0003677
PPM1M	620.518	-1.45858	0.0842869	-17.3049	4.32e-67	1.19e-65	ENSG00000164088	132160	protein phosphatase"	Mg2+/Mn2+ dependent 1M [Source:HGNC Symbol;Acc:HGNC:26506]"	GO:0006470;GO:0005634;GO:0008420;GO:0030145;GO:0004722;GO:0003824
KIAA0101	585.602	1.42763	0.0825257	17.2992	4.77e-67	1.31e-65	ENSG00000166803	9768	KIAA0101 [Source:HGNC Symbol;Acc:HGNC:28961]""	GO:0005737;GO:0005654;GO:0006281;GO:0051297;GO:0051726;GO:0019985;GO:0006974;GO:0009411;GO:0006260;GO:0005515;GO:0048471;GO:0003682;GO:0005634	chromatin binding;centrosome organization;cellular response to DNA damage stimulus;protein binding;DNA replication;cytoplasm;nucleoplasm;regulation of cell cycle;perinuclear region of cytoplasm;translesion synthesis;DNA repair;nucleus;response to UV
DHX33	1385.15	0.97246	0.0562429	17.2904	5.56e-67	1.53e-65	ENSG00000005100	56919	DEAH (Asp-Glu-Ala-His) box polypeptide 33 [Source:HGNC Symbol;Acc:HGNC:16718]""	GO:0033613;GO:0008152;GO:0008026;GO:0005730;GO:0044822;GO:0004004;GO:0004386;GO:0005654;GO:0045943;GO:0006396;GO:0003676;GO:0005524;GO:0000182	nucleic acid binding;nucleolus;ATP-dependent RNA helicase activity;RNA processing;activating transcription factor binding;positive regulation of transcription from RNA polymerase I promoter;rDNA binding;metabolic process;poly(A) RNA binding;ATP binding;nucleoplasm;ATP-dependent helicase activity;helicase activity
DSE	858.211	-1.23156	0.0712694	-17.2804	6.61e-67	1.81e-65	ENSG00000111817	29940	dermatan sulfate epimerase [Source:HGNC Symbol;Acc:HGNC:21144]""	GO:0030206;GO:0030204;GO:0030203;GO:0005783;GO:0005794;GO:0016021;GO:0047757;GO:0030208;GO:0015012;GO:0044281;GO:0005975;GO:0000139	integral component of membrane;chondroitin sulfate biosynthetic process;Golgi apparatus;dermatan sulfate biosynthetic process;carbohydrate metabolic process;small molecule metabolic process;chondroitin-glucuronate 5-epimerase activity;glycosaminoglycan metabolic process;endoplasmic reticulum;Golgi membrane;heparan sulfate proteoglycan biosynthetic process;chondroitin sulfate metabolic process
ATXN1L	1969.22	-0.87946	0.0509129	-17.2738	7.41e-67	2.02e-65	ENSG00000224470	342371	ataxin 1-like [Source:HGNC Symbol;Acc:HGNC:33279]""	GO:0048286;GO:0005730;GO:0005634;GO:0000122;GO:0030425;GO:0005654;GO:1902035;GO:0030198;GO:0003723;GO:0005515;GO:0003677;GO:0006351	negative regulation of transcription from RNA polymerase II promoter;nucleolus;extracellular matrix organization;nucleoplasm;transcription;DNA binding;dendrite;nucleus;positive regulation of hematopoietic stem cell proliferation;RNA binding;protein binding;lung alveolus development
CALM2	8336.25	0.708119	0.0409973	17.2723	7.6e-67	2.07e-65	ENSG00000143933	805	calmodulin 2 (phosphorylase kinase"	delta) [Source:HGNC Symbol;Acc:HGNC:1445]"	GO:0000086;GO:0007596;GO:0030426;GO:0010801;GO:0010800;GO:0061024;GO:0051412;GO:0044325;GO:0031982;GO:0072542;GO:0000165;GO:0000922;GO:0030168;GO:0006936;GO:0019722;GO:0008076;GO:0007603;GO:0051592;GO:0060315;GO:0060316;GO:0007173;GO:0019904;GO:0008179;GO:0055117;GO:0043539;GO:0016056;GO:0005829;GO:0007202;GO:0043647;GO:0010881;GO:0010880;GO:0051000;GO:0044281;GO:0031954;GO:0034704;GO:0043388;GO:…
POLR1B	1932.21	0.90847	0.0526225	17.2639	8.79e-67	2.39e-65	ENSG00000125630	84172	polymerase (RNA) I polypeptide B [Source:HGNC Symbol;Acc:HGNC:20454]""	GO:0017126;GO:0001054;GO:0003677;GO:0005737;GO:0005736;GO:0005730;GO:0005634;GO:0040029;GO:0005654;GO:0006360;GO:0006363;GO:0006362;GO:0032549;GO:0045814;GO:0006361;GO:0009303;GO:0010467;GO:0046872;GO:0007566;GO:0006351;GO:0005515;GO:0003899	transcription elongation from RNA polymerase I promoter;nucleoplasm;cytoplasm;transcription initiation from RNA polymerase I promoter;DNA-directed RNA polymerase activity;rRNA transcription;termination of RNA polymerase I transcription;protein binding;DNA binding;metal ion binding;embryo implantation;gene expression;transcription from RNA polymerase I promoter;DNA-directed RNA polymerase I comple…
TBL1X	2169.28	-0.853618	0.0494519	-17.2616	9.15e-67	2.49e-65	ENSG00000101849	6907	transducin (beta)-like 1X-linked [Source:HGNC Symbol;Acc:HGNC:11585]""	GO:0008022;GO:0042393;GO:0044281;GO:0005876;GO:0005654;GO:0007219;GO:0000122;GO:0006325;GO:0043161;GO:0005634;GO:0003714;GO:0016575;GO:0006508;GO:0017053;GO:0007605;GO:0008134;GO:0008013;GO:0000118;GO:0060070;GO:0045893;GO:0044255;GO:0044212;GO:0045944;GO:0006351;GO:0005515;GO:0019904	nucleoplasm;sensory perception of sound;transcriptional repressor complex;transcription corepressor activity;proteolysis;protein binding;beta-catenin binding;small molecule metabolic process;transcription;spindle microtubule;proteasome-mediated ubiquitin-dependent protein catabolic process;chromatin organization;negative regulation of transcription from RNA polymerase II promoter;canonical Wnt si…
COLGALT1	2045.51	0.893649	0.0517992	17.2522	1.08e-66	2.92e-65	ENSG00000130309	79709	collagen beta(1-O)galactosyltransferase 1 [Source:HGNC Symbol;Acc:HGNC:26182]""	GO:0016020;GO:0050211;GO:0008152;GO:0005788;GO:0030198	procollagen galactosyltransferase activity;metabolic process;endoplasmic reticulum lumen;extracellular matrix organization;membrane
SDC1	8577.06	0.644638	0.0373679	17.2511	1.1e-66	2.97e-65	ENSG00000115884	6382	syndecan 1 [Source:HGNC Symbol;Acc:HGNC:10658]""	GO:0009897;GO:0008022;GO:0030204;GO:0030203;GO:0006954;GO:0060009;GO:0001657;GO:1903553;GO:0051384;GO:0042157;GO:0005925;GO:0001523;GO:0005737;GO:0043202;GO:0070062;GO:0016020;GO:0009636;GO:0016477;GO:0001948;GO:0055002;GO:0005796;GO:0009986;GO:0048627;GO:0007603;GO:0051592;GO:0060070;GO:0051591;GO:0042060;GO:0005887;GO:0005886;GO:0010033;GO:1903543;GO:0043234;GO:0005975;GO:0042542;GO:0042476;GO:…	response to organic substance;glycoprotein binding;cytoplasm;carbohydrate metabolic process;glycosaminoglycan metabolic process;Golgi lumen;cell surface;plasma membrane;lysosomal lumen;cell migration;protein binding;positive regulation of exosomal secretion;external side of plasma membrane;small molecule metabolic process;phototransduction;focal adhesion;response to calcium ion;retinoid metabolic…
VEGFA	2817.66	-0.763136	0.0442415	-17.2493	1.13e-66	3.06e-65	ENSG00000112715	7422	vascular endothelial growth factor A [Source:HGNC Symbol;Acc:HGNC:12680]""	GO:0050840;GO:0030225;GO:0030224;GO:0007596;GO:0048469;GO:0050927;GO:1903572;GO:0051894;GO:0003151;GO:0045785;GO:0016020;GO:0001822;GO:0007595;GO:0043129;GO:0030855;GO:0050930;GO:0032147;GO:0003007;GO:0043536;GO:0008360;GO:0060319;GO:0030168;GO:0050731;GO:0003169;GO:0051781;GO:0001968;GO:0060982;GO:0035924;GO:0005125;GO:0031954;GO:0031077;GO:0010628;GO:0061418;GO:0061419;GO:0008083;GO:0001569;GO:…	positive regulation of mesenchymal cell proliferation;positive regulation of neuroblast proliferation;lung development;identical protein binding;branching morphogenesis of an epithelial tube;mesoderm development;regulation of transcription from RNA polymerase II promoter;coronary artery morphogenesis;positive regulation of mast cell chemotaxis;vascular endothelial growth factor receptor 2 binding…
SLC12A6	1061.53	-1.18486	0.0687297	-17.2394	1.34e-66	3.63e-65	ENSG00000140199	9990	solute carrier family 12 (potassium/chloride transporter)"	member 6 [Source:HGNC Symbol;Acc:HGNC:10914]"	GO:0005886;GO:0010107;GO:0001525;GO:0071805;GO:0016021;GO:0016020;GO:0071477;GO:0071476;GO:0015377;GO:1902476;GO:0015379;GO:0022820;GO:0005215;GO:0006811;GO:0006810;GO:0016323;GO:0019901;GO:0005887;GO:0007268;GO:0055085;GO:0035826;GO:0035827;GO:0015079
PNOC	486.663	-1.60158	0.092909	-17.2382	1.37e-66	3.7e-65	ENSG00000168081	5368	prepronociceptin [Source:HGNC Symbol;Acc:HGNC:9163]""	GO:0007218;GO:0005184;GO:0007565;GO:0007600;GO:0001515;GO:0005576;GO:0007165;GO:0005515;GO:0007268	female pregnancy;neuropeptide signaling pathway;protein binding;signal transduction;opioid peptide activity;extracellular region;synaptic transmission;sensory perception;neuropeptide hormone activity
SLC4A7	635.801	1.44425	0.0838177	17.2309	1.56e-66	4.19e-65	ENSG00000033867	9497	solute carrier family 4"	sodium bicarbonate cotransporter	member 7 [Source:HGNC Symbol;Acc:HGNC:11033]"
EIF1	15259	-0.574868	0.0334179	-17.2024	2.55e-66	6.83e-65	ENSG00000173812	10209	eukaryotic translation initiation factor 1 [Source:HGNC Symbol;Acc:HGNC:3249]""	GO:0005737;GO:0006446;GO:0008135;GO:0009048;GO:0006950;GO:0005634;GO:0006413;GO:0044822;GO:0003743	dosage compensation by inactivation of X chromosome;translation factor activity;regulation of translational initiation;cytoplasm;poly(A) RNA binding;response to stress;nucleus;translation initiation factor activity;translational initiation
PRDX5	4828.57	-0.729307	0.0424366	-17.1858	3.39e-66	9.08e-65	ENSG00000126432	25824	peroxiredoxin 5 [Source:HGNC Symbol;Acc:HGNC:9355]""	GO:0005782;GO:0001016;GO:2001057;GO:0032967;GO:0046983;GO:0005634;GO:0016491;GO:0005737;GO:0070062;GO:0031410;GO:0070995;GO:0072541;GO:0005777;GO:0060785;GO:0005739;GO:0006979;GO:0098869;GO:0010467;GO:0043066;GO:0006367;GO:0005759;GO:0048471;GO:0043027;GO:0016209;GO:0006915;GO:0034614;GO:0006954;GO:0000302;GO:0016480;GO:0055114;GO:0005615;GO:0043231;GO:0051354;GO:0005829;GO:0051920;GO:0043154;GO:…	gene expression;cytosol;cytoplasm;response to reactive oxygen species;reactive nitrogen species metabolic process;peroxidase activity;peroxisomal matrix;intracellular membrane-bounded organelle;response to oxidative stress;negative regulation of oxidoreductase activity;regulation of apoptosis involved in tissue homeostasis;negative regulation of apoptotic process;protein dimerization activity;cyt…
GNS	4082.8	-0.685278	0.0399586	-17.1497	6.32e-66	1.69e-64	ENSG00000135677	2799	glucosamine (N-acetyl)-6-sulfatase [Source:HGNC Symbol;Acc:HGNC:4422]""	GO:0042340;GO:0030203;GO:0008484;GO:0005515;GO:0005975;GO:0008449;GO:0005764;GO:0003824;GO:0043202;GO:0044281;GO:0008152;GO:0042339;GO:0046872;GO:0006027;GO:0070062	lysosomal lumen;lysosome;catalytic activity;carbohydrate metabolic process;small molecule metabolic process;metabolic process;glycosaminoglycan metabolic process;metal ion binding;keratan sulfate metabolic process;N-acetylglucosamine-6-sulfatase activity;protein binding;glycosaminoglycan catabolic process;keratan sulfate catabolic process;sulfuric ester hydrolase activity;extracellular exosome
SLC20A1	898.654	1.18163	0.0689072	17.1482	6.49e-66	1.73e-64	ENSG00000144136	6574	solute carrier family 20 (phosphate transporter)"	member 1 [Source:HGNC Symbol;Acc:HGNC:10946]"	GO:0016021;GO:0016020;GO:0007165;GO:0004871;GO:0015319;GO:0006811;GO:0006810;GO:0005315;GO:0035725;GO:0005436;GO:0006814;GO:0006796;GO:0006817;GO:0004872;GO:0005887;GO:0005886;GO:0035435;GO:0005316;GO:0055085;GO:0043123
PEA15	2470.69	-0.802897	0.0468564	-17.1353	8.1e-66	2.16e-64	ENSG00000162734	8682	phosphoprotein enriched in astrocytes 15 [Source:HGNC Symbol;Acc:HGNC:8822]""	GO:1902042;GO:0000186;GO:0000187;GO:1902043;GO:0043278;GO:0046325;GO:0007411;GO:0042981;GO:0005875;GO:0008543;GO:0000165;GO:0008643;GO:0008286;GO:0006810;GO:0045087;GO:0006915;GO:0007173;GO:0048011;GO:0048010;GO:0007265;GO:0007264;GO:0038095;GO:0000077;GO:0005829;GO:0005515	DNA damage checkpoint;fibroblast growth factor receptor signaling pathway;cytosol;Ras protein signal transduction;Fc-epsilon receptor signaling pathway;negative regulation of glucose import;axon guidance;response to morphine;transport;innate immune response;vascular endothelial growth factor receptor signaling pathway;protein binding;MAPK cascade;positive regulation of extrinsic apoptotic signali…
ROBO3	734.792	-1.33778	0.07811	-17.1269	9.35e-66	2.48e-64	ENSG00000154134	64221	roundabout guidance receptor 3 [Source:HGNC Symbol;Acc:HGNC:13433]""	GO:0007411;GO:0016021;GO:0005515;GO:0016199	protein binding;axon guidance;integral component of membrane;axon midline choice point recognition
LAMP5	4754.79	-0.732713	0.0428677	-17.0924	1.69e-65	4.48e-64	ENSG00000125869	24141	lysosomal associated membrane protein family member 5 [Source:HGNC Symbol;Acc:HGNC:16097]""	GO:0055038;GO:0016021;GO:0016020;GO:0033116;GO:0030425;GO:0030659;GO:0032584;GO:0005886;GO:0032590;GO:0031901;GO:0010008	early endosome membrane;dendrite membrane;endosome membrane;dendrite;endoplasmic reticulum-Golgi intermediate compartment membrane;membrane;growth cone membrane;cytoplasmic vesicle membrane;recycling endosome membrane;integral component of membrane;plasma membrane
ADCY6	437.532	-1.70303	0.0996647	-17.0876	1.84e-65	4.86e-64	ENSG00000174233	112	adenylate cyclase 6 [Source:HGNC Symbol;Acc:HGNC:237]""	GO:0045121;GO:1904322;GO:0071380;GO:0005929;GO:0004016;GO:0044281;GO:0034199;GO:0019933;GO:0042312;GO:0031226;GO:0035556;GO:0071377;GO:0007212;GO:0003091;GO:0016021;GO:0016020;GO:0016849;GO:0007189;GO:0006112;GO:0008543;GO:0035811;GO:0009190;GO:0006171;GO:0005524;GO:0042383;GO:0045087;GO:0019901;GO:0006833;GO:0007173;GO:0007268;GO:0071870;GO:0048011;GO:0005886;GO:0055085;GO:0031528;GO:0046872;GO:…	cAMP-mediated signaling;cellular response to prostaglandin E stimulus;fibroblast growth factor receptor signaling pathway;dopamine receptor signaling pathway;cellular response to forskolin;endosome;adenylate cyclase activity;integral component of membrane;intracellular signal transduction;cyclic nucleotide biosynthetic process;plasma membrane;adenylate cyclase-inhibiting G-protein coupled recepto…
E2F2	2314.31	0.864311	0.0506441	17.0664	2.64e-65	6.98e-64	ENSG00000007968	1870	E2F transcription factor 2 [Source:HGNC Symbol;Acc:HGNC:3114]""	GO:0006367;GO:0051726;GO:0003700;GO:0008134;GO:1990086;GO:0005654;GO:0006355;GO:0005515;GO:0005667;GO:0003677;GO:0001047;GO:0072332;GO:0005634;GO:0000278	mitotic cell cycle;transcription factor binding;intrinsic apoptotic signaling pathway by p53 class mediator;transcription initiation from RNA polymerase II promoter;transcription factor activity;nucleoplasm;protein binding;DNA binding;regulation of transcription;regulation of cell cycle;nucleus;transcription factor complex;lens fiber cell apoptotic process;core promoter binding
AGK	1717.16	0.935508	0.0548447	17.0574	3.08e-65	8.12e-64	ENSG00000262327	55750	acylglycerol kinase [Source:HGNC Symbol;Acc:HGNC:21869]""	;GO:0016020;GO:0043231;GO:0046834;GO:0016310;GO:0016301;GO:0001727;GO:0005739;GO:0001729;GO:0019432;GO:0005741;GO:0047620;GO:0044281;GO:0035338;GO:0044255;GO:0004143;GO:0046513;GO:0005524	;ceramide kinase activity;diacylglycerol kinase activity;kinase activity;long-chain fatty-acyl-CoA biosynthetic process;lipid kinase activity;phosphorylation;small molecule metabolic process;cellular lipid metabolic process;intracellular membrane-bounded organelle;mitochondrion;lipid phosphorylation;ATP binding;triglyceride biosynthetic process;membrane;acylglycerol kinase activity;ceramide biosy…
OGFRL1	2330.98	0.986027	0.0579683	17.0098	6.95e-65	1.83e-63	ENSG00000119900	79627	opioid growth factor receptor-like 1 [Source:HGNC Symbol;Acc:HGNC:21378]""	GO:0016020;GO:0004872	receptor activity;membrane
SMPD1	1064.28	-1.10132	0.0648143	-16.9919	9.43e-65	2.48e-63	ENSG00000166311	6609	sphingomyelin phosphodiesterase 1 [Source:HGNC Symbol;Acc:HGNC:11120]""	GO:0016798;GO:0043407;GO:0007165;GO:0042599;GO:0043202;GO:0070062;GO:0016021;GO:0043065;GO:0006687;GO:0006684;GO:0006685;GO:0006665;GO:0016787;GO:0023021;GO:0008152;GO:0005886;GO:0042220;GO:0035307;GO:0005615;GO:0007399;GO:0042493;GO:0005764;GO:0004767;GO:0005515;GO:0005768;GO:0046513;GO:0044281	sphingomyelin phosphodiesterase activity;endosome;lysosome;hydrolase activity;metabolic process;negative regulation of MAP kinase activity;plasma membrane;lysosomal lumen;termination of signal transduction;sphingomyelin metabolic process;protein binding;positive regulation of apoptotic process;sphingomyelin catabolic process;small molecule metabolic process;positive regulation of protein dephosph…
MICAL1	2134.85	-0.941867	0.0554471	-16.9868	1.03e-64	2.7e-63	ENSG00000135596	64780	microtubule associated monooxygenase"	calponin and LIM domain containing 1 [Source:HGNC Symbol;Acc:HGNC:20619]"	GO:0005737;GO:0055114;GO:0007010;GO:0016709;GO:0019417;GO:0017124;GO:0017137;GO:0003779;GO:0043154;GO:0004497;GO:0005882;GO:0008270;GO:0007165;GO:0005515;GO:0043066;GO:0001933;GO:0030042;GO:0071949;GO:0016491
NABP1	1350.11	-1.05559	0.0622871	-16.9472	2.02e-64	5.28e-63	ENSG00000173559	64859	nucleic acid binding protein 1 [Source:HGNC Symbol;Acc:HGNC:26232]""	GO:0005737;GO:0005654;GO:0010212;GO:0003676;GO:0006281;GO:0005634;GO:0000724;GO:0006974;GO:0000784;GO:0003723;GO:0005515;GO:0003697;GO:0070876;GO:0007093	nucleic acid binding;single-stranded DNA binding;cellular response to DNA damage stimulus;protein binding;double-strand break repair via homologous recombination;response to ionizing radiation;RNA binding;DNA repair;nucleus;cytoplasm;SOSS complex;nuclear chromosome;nucleoplasm;mitotic cell cycle checkpoint
CD44	25058.7	-0.536195	0.03164	-16.9468	2.03e-64	5.31e-63	ENSG00000026508	960	CD44 molecule (Indian blood group) [Source:HGNC Symbol;Acc:HGNC:1681]""	GO:0034116;GO:0033138;GO:0019221;GO:1902166;GO:0007596;GO:0007160;GO:0035692;GO:0050900;GO:0044281;GO:0030203;GO:0005925;GO:0005737;GO:0070062;GO:0043154;GO:0005540;GO:0016021;GO:0033674;GO:0044344;GO:0043066;GO:0022617;GO:0016337;GO:0004896;GO:0005794;GO:0030212;GO:0030214;GO:0009986;GO:0070374;GO:0060333;GO:0043518;GO:0005887;GO:0005886;GO:0007155;GO:0070487;GO:0051216;GO:0005975;GO:0050731;GO:…	Golgi apparatus;cartilage development;cytoplasm;leukocyte migration;carbohydrate metabolic process;hyalurononglucosaminidase activity;glycosaminoglycan metabolic process;positive regulation of kinase activity;cell surface;negative regulation of DNA damage response;collagen binding;plasma membrane;macrophage migration inhibitory factor receptor complex;monocyte aggregation;protein binding;focal ad…
EXOSC2	1062.73	1.12168	0.0662296	16.9362	2.43e-64	6.34e-63	ENSG00000130713	23404	exosome component 2 [Source:HGNC Symbol;Acc:HGNC:17097]""	GO:0030307;GO:0071049;GO:0008312;GO:0005737;GO:0000288;GO:0005730;GO:0005634;GO:0010467;GO:0006364;GO:0034475;GO:0071051;GO:0071035;GO:0071034;GO:0071038;GO:0000467;GO:0043928;GO:0000178;GO:0005829;GO:0043488;GO:0000176;GO:0000177;GO:0000175;GO:0034427;GO:0003723;GO:0005515	nuclear exosome (RNase complex);nuclear polyadenylation-dependent rRNA catabolic process;cytosol;RNA binding;polyadenylation-dependent snoRNA 3'-end processing;exonucleolytic nuclear-transcribed mRNA catabolic process involved in deadenylation-dependent decay;cytoplasmic exosome (RNase complex);protein binding;rRNA processing;U4 snRNA 3'-end processing;cytoplasm;nuclear-transcribed mRNA catabolic…
FAM98A	2501.23	0.888323	0.0524818	16.9263	2.88e-64	7.49e-63	ENSG00000119812	25940	family with sequence similarity 98 member A [Source:HGNC Symbol;Acc:HGNC:24520]""	GO:0072669;GO:0044822;GO:0005515	poly(A) RNA binding;tRNA-splicing ligase complex;protein binding
PCNA	1601.37	0.900207	0.053203	16.9202	3.19e-64	8.29e-63	ENSG00000132646	5111	proliferating cell nuclear antigen [Source:HGNC Symbol;Acc:HGNC:8729]""	GO:0006297;GO:0000278;GO:0003677;GO:0000082;GO:0000083;GO:0006298;GO:0042769;GO:0000784;GO:0070911;GO:0034644;GO:0006283;GO:0000723;GO:0000722;GO:0070182;GO:0042276;GO:0070557;GO:0005813;GO:0005634;GO:0006281;GO:0030971;GO:0033683;GO:0005654;GO:0045740;GO:0030855;GO:0046686;GO:0032405;GO:0030337;GO:0019985;GO:0006284;GO:0032139;GO:0030331;GO:0008283;GO:0032077;GO:0035035;GO:0006289;GO:0043626;GO:…	mitotic cell cycle;damaged DNA binding;error-free translesion synthesis;epithelial cell differentiation;nucleoplasm;positive regulation of DNA replication;identical protein binding;base-excision repair;regulation of transcription involved in G1/S transition of mitotic cell cycle;telomere maintenance via semi-conservative replication;regulation of DNA replication;leading strand elongation;DNA poly…
GPC4	2905.83	-0.75376	0.0446136	-16.8953	4.87e-64	1.26e-62	ENSG00000076716	2239	glypican 4 [Source:HGNC Symbol;Acc:HGNC:4452]""	GO:0009897;GO:0030204;GO:0030203;GO:0044281;GO:0009653;GO:0001523;GO:0031225;GO:0043202;GO:0070062;GO:0005634;GO:0016020;GO:0005796;GO:0008283;GO:0007603;GO:0043395;GO:0005887;GO:0005886;GO:0005615;GO:0005975;GO:0006027;GO:0005578;GO:0006024	carbohydrate metabolic process;glycosaminoglycan metabolic process;Golgi lumen;anatomical structure morphogenesis;plasma membrane;lysosomal lumen;cell proliferation;external side of plasma membrane;small molecule metabolic process;phototransduction;retinoid metabolic process;anchored component of membrane;chondroitin sulfate metabolic process;extracellular space;integral component of plasma membr…
HCLS1	7629.9	-0.613074	0.0362933	-16.8922	5.13e-64	1.33e-62	ENSG00000180353	3059	hematopoietic cell-specific Lyn substrate 1 [Source:HGNC Symbol;Acc:HGNC:4844]""	GO:0033138;GO:0017124;GO:0035556;GO:0051897;GO:0005737;GO:0030833;GO:0006355;GO:0005634;GO:0016020;GO:0042531;GO:0005739;GO:0003779;GO:2000251;GO:0030854;GO:0032403;GO:0008284;GO:0005667;GO:0030218;GO:0019901;GO:0014068;GO:0030041;GO:0042993;GO:0001085;GO:0071345;GO:0009725;GO:2000107;GO:0000122;GO:0050731;GO:0045944;GO:0005515;GO:0045651	intracellular signal transduction;cytoplasm;positive regulation of macrophage differentiation;mitochondrion;regulation of actin filament polymerization;positive regulation of tyrosine phosphorylation of STAT protein;positive regulation of protein kinase B signaling;RNA polymerase II transcription factor binding;positive regulation of peptidyl-tyrosine phosphorylation;membrane;actin filament polym…
CAMKK2	2020.14	-0.847417	0.0502736	-16.8561	9.46e-64	2.44e-62	ENSG00000110931	10645	calcium/calmodulin-dependent protein kinase kinase 2"	beta [Source:HGNC Symbol;Acc:HGNC:1470]"	GO:0005737;GO:0006468;GO:0005509;GO:0004683;GO:0004713;GO:0019722;GO:0045859;GO:0000165;GO:0005634;GO:0018108;GO:0005622;GO:0004674;GO:0005516;GO:0005515;GO:0004672;GO:0042995;GO:0046777;GO:0005524;GO:0045893
RNF122	9654.23	-0.588369	0.034953	-16.8331	1.39e-63	3.6e-62	ENSG00000133874	79845	ring finger protein 122 [Source:HGNC Symbol;Acc:HGNC:21147]""	GO:0005794;GO:0005783;GO:0043161;GO:0016021;GO:0042787;GO:0008270;GO:0005515;GO:0061630;GO:0000209	Golgi apparatus;ubiquitin protein ligase activity;protein binding;endoplasmic reticulum;zinc ion binding;protein ubiquitination involved in ubiquitin-dependent protein catabolic process;proteasome-mediated ubiquitin-dependent protein catabolic process;integral component of membrane;protein polyubiquitination
PLXDC2	672.266	-1.35042	0.0802803	-16.8214	1.7e-63	4.38e-62	ENSG00000120594	84898	plexin domain containing 2 [Source:HGNC Symbol;Acc:HGNC:21013]""	GO:0016021;GO:0016020;GO:0070062;GO:0005515	protein binding;membrane;integral component of membrane;extracellular exosome
HMGB3	2467.74	0.776661	0.0461894	16.8147	1.9e-63	4.89e-62	ENSG00000029993	3149	high mobility group box 3 [Source:HGNC Symbol;Acc:HGNC:5004]""	GO:0006310;GO:0032392;GO:0000400;GO:0006355;GO:0005634;GO:0044822;GO:0005737;GO:0007275;GO:0045596;GO:0008301;GO:0006351;GO:0005515;GO:0003677;GO:0003690;GO:0005694;GO:0045087	innate immune response;multicellular organismal development;negative regulation of cell differentiation;DNA geometric change;protein binding;DNA binding;regulation of transcription;cytoplasm;poly(A) RNA binding;four-way junction DNA binding;nucleus;transcription;double-stranded DNA binding;DNA recombination;chromosome
CYCS	6655.62	0.905431	0.0538496	16.8141	1.92e-63	4.94e-62	ENSG00000172115	54205	cytochrome c"	somatic [Source:HGNC Symbol;Acc:HGNC:19986]"	GO:0006470;GO:0004722;GO:0097193;GO:0044281;GO:0045155;GO:0007005;GO:0005634;GO:0005739;GO:0010467;GO:0006367;GO:0022904;GO:0005758;GO:0046872;GO:0006996;GO:0020037;GO:0006915;GO:0012501;GO:0045333;GO:0000302;GO:0055114;GO:0009055;GO:0008635;GO:0000159;GO:0005829;GO:0006123;GO:0006122;GO:0044237;GO:0005743;GO:0005515;GO:0070469
TMEM109	4529.32	-0.812119	0.048318	-16.8078	2.14e-63	5.48e-62	ENSG00000110108	79073	transmembrane protein 109 [Source:HGNC Symbol;Acc:HGNC:28771]""	GO:0070062;GO:0071480;GO:0060548;GO:0006811;GO:0005640;GO:0033017;GO:0003674;GO:0005515;GO:0034765;GO:0005244;GO:0016021;GO:0042771	regulation of ion transmembrane transport;negative regulation of cell death;voltage-gated ion channel activity;sarcoplasmic reticulum membrane;cellular response to gamma radiation;protein binding;molecular_function;nuclear outer membrane;ion transport;intrinsic apoptotic signaling pathway in response to DNA damage by p53 class mediator;integral component of membrane;extracellular exosome
NRAS	8763.27	0.685749	0.0408014	16.807	2.17e-63	5.54e-62	ENSG00000213281	4893	neuroblastoma RAS viral (v-ras) oncogene homolog [Source:HGNC Symbol;Acc:HGNC:7989]""	GO:0000186;GO:0007596;GO:0072600;GO:0050900;GO:0007165;GO:0007411;GO:0005622;GO:0008543;GO:0070062;GO:0016020;GO:0000165;GO:0032403;GO:0002223;GO:0005794;GO:0008286;GO:0045087;GO:0007173;GO:0005886;GO:0048011;GO:0048010;GO:0007265;GO:0007264;GO:0038095;GO:0000139;GO:0005515;GO:0015031;GO:0005525	fibroblast growth factor receptor signaling pathway;Golgi apparatus;leukocyte migration;Fc-epsilon receptor signaling pathway;axon guidance;plasma membrane;innate immune response;stimulatory C-type lectin receptor signaling pathway;vascular endothelial growth factor receptor signaling pathway;MAPK cascade;intracellular;epidermal growth factor receptor signaling pathway;membrane;protein complex bi…
HMMR	1712.45	0.95072	0.0566106	16.794	2.7e-63	6.89e-62	ENSG00000072571	3161	hyaluronan-mediated motility receptor (RHAMM) [Source:HGNC Symbol;Acc:HGNC:5012]""	GO:0005737;GO:0030212;GO:0030214;GO:0005540;GO:0009986;GO:0016020;GO:0044281;GO:0005515;GO:0005886;GO:0030203;GO:0005975	protein binding;carbohydrate metabolic process;small molecule metabolic process;cytoplasm;glycosaminoglycan metabolic process;hyaluronan metabolic process;hyaluronan catabolic process;membrane;cell surface;hyaluronic acid binding;plasma membrane
NAGA	2129.65	-0.884696	0.0527031	-16.7864	3.07e-63	7.82e-62	ENSG00000198951	4668	N-acetylgalactosaminidase"	alpha- [Source:HGNC Symbol;Acc:HGNC:7631]"	GO:0005737;GO:0008456;GO:0005975;GO:0070062;GO:0016052;GO:0016139;GO:0005764;GO:0004557;GO:0004553;GO:0019377;GO:0042803
BCR	394.656	1.71024	0.101914	16.7813	3.34e-63	8.5e-62	ENSG00000186716	613	breakpoint cluster region [Source:HGNC Symbol;Acc:HGNC:1014]""	GO:0005089;GO:0019899;GO:0030336;GO:0060313;GO:0005085;GO:0018108;GO:0048008;GO:0007165;GO:0035023;GO:0035556;GO:0005622;GO:0032496;GO:0030054;GO:0050766;GO:0050728;GO:0070062;GO:0050885;GO:0016020;GO:0046777;GO:0004674;GO:0004713;GO:0005524;GO:0051056;GO:0006468;GO:0016301;GO:0005096;GO:0045211;GO:0014069;GO:0030036;GO:0005886;GO:0007264;GO:0043547;GO:0043234;GO:0042472;GO:0007420;GO:0051726;GO:…	intracellular signal transduction;cytosol;cytoplasm;response to lipopolysaccharide;regulation of vascular permeability;protein tyrosine kinase activity;negative regulation of blood vessel remodeling;negative regulation of inflammatory response;platelet-derived growth factor receptor signaling pathway;cell junction;plasma membrane;peptidyl-tyrosine phosphorylation;protein binding;intracellular;neg…
TOP2A	6638.16	0.732372	0.0437223	16.7505	5.61e-63	1.42e-61	ENSG00000131747	7153	topoisomerase (DNA) II alpha [Source:HGNC Symbol;Acc:HGNC:11989]""	GO:0008022;GO:0009330;GO:0005080;GO:0019899;GO:0008144;GO:0030261;GO:0030263;GO:0044774;GO:0003677;GO:0000228;GO:0003918;GO:0005654;GO:0006265;GO:0005634;GO:0000287;GO:0045070;GO:0002244;GO:0005814;GO:0043065;GO:0048511;GO:0006266;GO:0019035;GO:0042826;GO:0005524;GO:0042803;GO:0045870;GO:0000278;GO:0044822;GO:0006974;GO:0000793;GO:0042752;GO:0008301;GO:0007059;GO:0043234;GO:0008094;GO:0003682;GO:…	mitotic cell cycle;magnesium ion binding;protein homodimerization activity;DNA topological change;protein kinase C binding;mitotic DNA integrity checkpoint;DNA topoisomerase complex (ATP-hydrolyzing);sister chromatid segregation;nuclear chromosome;rhythmic process;drug binding;chromatin binding;DNA ligation;cellular response to DNA damage stimulus;protein binding;positive regulation of apoptotic …
JAG2	1330.32	1.16947	0.0698578	16.7407	6.62e-63	1.68e-61	ENSG00000184916	3714	jagged 2 [Source:HGNC Symbol;Acc:HGNC:6189]""	GO:0016331;GO:0030155;GO:0030154;GO:0001501;GO:0003016;GO:0007275;GO:0007049;GO:0001701;GO:0008083;GO:0016021;GO:0016020;GO:0045747;GO:0005509;GO:0005112;GO:0042127;GO:0030334;GO:0030217;GO:1990134;GO:0007283;GO:0007219;GO:0005887;GO:0005886;GO:0007154;GO:0045061;GO:0007220;GO:0042475;GO:0009912;GO:0042492;GO:0005515	odontogenesis of dentin-containing tooth;growth factor activity;Notch binding;plasma membrane;auditory receptor cell fate commitment;morphogenesis of embryonic epithelium;multicellular organismal development;protein binding;gamma-delta T cell differentiation;thymic T cell selection;in utero embryonic development;regulation of cell proliferation;skeletal system development;spermatogenesis;Notch re…
TAGAP	183.603	-5.63531	0.336723	-16.7357	7.2e-63	1.82e-61	ENSG00000164691	117289	T-cell activation RhoGTPase activating protein [Source:HGNC Symbol;Acc:HGNC:15669]""	GO:0051056;GO:0043547;GO:0005829;GO:0005085;GO:0007165;GO:0007264	cytosol;signal transduction;guanyl-nucleotide exchange factor activity;positive regulation of GTPase activity;regulation of small GTPase mediated signal transduction;small GTPase mediated signal transduction
SF3A3	3088.17	0.783544	0.046874	16.716	1e-62	2.53e-61	ENSG00000183431	10946	splicing factor 3a subunit 3 [Source:HGNC Symbol;Acc:HGNC:10767]""	GO:0016607;GO:0008270;GO:0003676;GO:0071013;GO:0000389;GO:0000398;GO:0008380;GO:0005654;GO:0000375;GO:0010467;GO:0003723;GO:0005515;GO:0005634;GO:0044822;GO:0005681;GO:0006397	nucleic acid binding;catalytic step 2 spliceosome;nucleoplasm;protein binding;RNA splicing;mRNA processing;spliceosomal complex;nuclear speck;poly(A) RNA binding;nucleus;RNA binding;mRNA 3'-splice site recognition;zinc ion binding;gene expression;mRNA splicing
DDN	1483.24	0.938025	0.0561369	16.7096	1.12e-62	2.81e-61	ENSG00000181418	23109	dendrin [Source:HGNC Symbol;Acc:HGNC:24458]""	GO:0005737;GO:0043204;GO:0005634;GO:0005789;GO:0045944;GO:0005515;GO:0005886;GO:0032591;GO:0000978;GO:0042995;GO:0000982	endoplasmic reticulum membrane;transcription factor activity;perikaryon;protein binding;RNA polymerase II core promoter proximal region sequence-specific DNA binding;nucleus;positive regulation of transcription from RNA polymerase II promoter;cytoplasm;dendritic spine membrane;cell projection;plasma membrane
CDC20	1706.62	0.88058	0.0527778	16.6847	1.69e-62	4.26e-61	ENSG00000117399	991	cell division cycle 20 [Source:HGNC Symbol;Acc:HGNC:1723]""	GO:0008022;GO:0019899;GO:0090129;GO:0051439;GO:0007067;GO:0051436;GO:0051437;GO:0007049;GO:0005737;GO:0005819;GO:0040020;GO:0005813;GO:0005634;GO:0000922;GO:0005654;GO:0051301;GO:0048471;GO:0042826;GO:0008284;GO:0043234;GO:0000278;GO:0031145;GO:0007264;GO:0051488;GO:0050773;GO:0005829;GO:0016567;GO:0005515;GO:0007094;GO:0031915;GO:0005680	mitotic cell cycle;regulation of dendrite development;nucleoplasm;cytoplasm;negative regulation of ubiquitin-protein ligase activity involved in mitotic cell cycle;protein ubiquitination;spindle;activation of anaphase-promoting complex activity;cell division;protein binding;mitotic spindle assembly checkpoint;cytosol;regulation of ubiquitin-protein ligase activity involved in mitotic cell cycle;p…
SRSF7	3595.21	0.679887	0.0407968	16.6652	2.35e-62	5.89e-61	ENSG00000115875	6432	serine/arginine-rich splicing factor 7 [Source:HGNC Symbol;Acc:HGNC:10789]""	GO:0005737;GO:0070062;GO:0031124;GO:0044822;GO:0000398;GO:0000166;GO:0005654;GO:0010467;GO:0008270;GO:0005515;GO:0006366;GO:0006369;GO:0048025;GO:0003676;GO:0005634;GO:0008380;GO:0006406;GO:0006397	termination of RNA polymerase II transcription;nucleotide binding;nucleic acid binding;nucleoplasm;protein binding;RNA splicing;mRNA processing;negative regulation of mRNA splicing;zinc ion binding;cytoplasm;poly(A) RNA binding;nucleus;transcription from RNA polymerase II promoter;mRNA 3'-end processing;mRNA export from nucleus;gene expression;mRNA splicing;extracellular exosome
ATP5G1	1433.3	1.01161	0.0607101	16.663	2.44e-62	6.11e-61	ENSG00000159199	516	ATP synthase"	H+ transporting	mitochondrial Fo complex subunit C1 (subunit 9) [Source:HGNC Symbol;Acc:HGNC:841]"
RABGGTB	2702.85	0.795076	0.0477449	16.6526	2.9e-62	7.24e-61	ENSG00000137955	5876	Rab geranylgeranyltransferase"	beta subunit [Source:HGNC Symbol;Acc:HGNC:9796]"	GO:0018344;GO:0005968;GO:0007601;GO:0017137;GO:0006464;GO:0003824;GO:0004663;GO:0005515;GO:0008270
KCNN3	5044.67	-0.670548	0.0402806	-16.6469	3.18e-62	7.93e-61	ENSG00000143603	3782	potassium channel"	calcium activated intermediate/small conductance subfamily N alpha	member 3 [Source:HGNC Symbol;Acc:HGNC:6292]"
HELLS	859.415	1.35378	0.0813418	16.6431	3.4e-62	8.44e-61	ENSG00000119969	3070	helicase"	lymphoid-specific [Source:HGNC Symbol;Acc:HGNC:4861]"	GO:0010216;GO:0005721;GO:0003682;GO:0008152;GO:0006306;GO:0006342;GO:0005634;GO:0031508;GO:0006346;GO:0000775;GO:0043066;GO:2001243;GO:0006351;GO:0005515;GO:0005524;GO:0046651;GO:0007067;GO:0004386;GO:0007275;GO:0051301;GO:0001655
PPP1R16B	13482.9	-0.637759	0.0383407	-16.634	3.95e-62	9.81e-61	ENSG00000101445	26051	protein phosphatase 1 regulatory subunit 16B [Source:HGNC Symbol;Acc:HGNC:15850]""	GO:0051489;GO:0042995;GO:0001938;GO:0005634;GO:0050790;GO:1902309;GO:0008599;GO:0035308;GO:0005515;GO:0005886;GO:1903589;GO:0048471;GO:0014066;GO:0061028;GO:0035307	positive regulation of blood vessel endothelial cell proliferation involved in sprouting angiogenesis;plasma membrane;negative regulation of protein dephosphorylation;nucleus;protein binding;regulation of catalytic activity;negative regulation of peptidyl-serine dephosphorylation;regulation of phosphatidylinositol 3-kinase signaling;establishment of endothelial barrier;positive regulation of prot…
FCRL5	362.301	-1.9324	0.11626	-16.6213	4.88e-62	1.21e-60	ENSG00000143297	83416	Fc receptor-like 5 [Source:HGNC Symbol;Acc:HGNC:18508]""	GO:0043235;GO:0050859;GO:0016021;GO:0051280;GO:0005515;GO:0005886	protein binding;receptor complex;plasma membrane;integral component of membrane;negative regulation of B cell receptor signaling pathway;negative regulation of release of sequestered calcium ion into cytosol
GLB1L2	1475.45	0.948583	0.0570737	16.6203	4.97e-62	1.23e-60	ENSG00000149328	89944	galactosidase beta 1 like 2 [Source:HGNC Symbol;Acc:HGNC:25129]""	GO:0005975;GO:0005576;GO:0004565;GO:0004553	hydrolase activity;beta-galactosidase activity;carbohydrate metabolic process;extracellular region
ASB2	4633.79	-0.731916	0.0440481	-16.6163	5.31e-62	1.31e-60	ENSG00000278693	51676	ankyrin repeat and SOCS box containing 2 [Source:HGNC Symbol;Acc:HGNC:16012]""	;GO:0045445;GO:0005622;GO:0098779;GO:0016567;GO:0002230;GO:0042787;GO:0098792;GO:0005515;GO:0035914;GO:0035556;GO:0061630;GO:0000209;GO:0031466;GO:0007165	;Cul5-RING ubiquitin ligase complex;intracellular signal transduction;myoblast differentiation;ubiquitin protein ligase activity;xenophagy;protein binding;signal transduction;mitophagy in response to mitochondrial depolarization;skeletal muscle cell differentiation;positive regulation of defense response to virus by host;protein ubiquitination involved in ubiquitin-dependent protein catabolic pro…
STX7	1641.89	-0.956376	0.0575732	-16.6115	5.76e-62	1.42e-60	ENSG00000079950	8417	syntaxin 7 [Source:HGNC Symbol;Acc:HGNC:11442]""	GO:0016020;GO:0055037;GO:0006906;GO:0030139;GO:0005484;GO:0031201;GO:0070820;GO:0031982;GO:0000149;GO:0005770;GO:0006886;GO:0048471;GO:0031901;GO:0001916;GO:0016021;GO:1903076;GO:0048278;GO:0042582;GO:0019905;GO:0001772;GO:0005886;GO:0070925;GO:0051640;GO:0070062;GO:0019869;GO:0016192;GO:0043231;GO:0005764;GO:0005765;GO:1902685;GO:0005515;GO:0005768;GO:0005769	regulation of protein localization to plasma membrane;endosome;azurophil granule;tertiary granule;lysosome;positive regulation of T cell mediated cytotoxicity;vesicle-mediated transport;SNARE binding;early endosome;intracellular membrane-bounded organelle;recycling endosome;plasma membrane;organelle assembly;SNARE complex;protein binding;syntaxin binding;membrane;organelle localization;late endos…
TRAM2	10301	0.551282	0.0332092	16.6003	6.93e-62	1.7e-60	ENSG00000065308	9697	translocation associated membrane protein 2 [Source:HGNC Symbol;Acc:HGNC:16855]""	GO:0032964;GO:0015031;GO:0016021;GO:0005515	collagen biosynthetic process;protein binding;integral component of membrane;protein transport
PPP1R9A	369.387	-1.80751	0.108925	-16.5941	7.69e-62	1.89e-60	ENSG00000158528	55607	protein phosphatase 1 regulatory subunit 9A [Source:HGNC Symbol;Acc:HGNC:14946]""	GO:0008022;GO:0015629;GO:0030426;GO:0030425;GO:0030175;GO:0051020;GO:1900454;GO:0045202;GO:0031175;GO:0044326;GO:0044325;GO:0030054;GO:0005737;GO:0030833;GO:0051497;GO:0060999;GO:0031594;GO:0032403;GO:0043025;GO:0061001;GO:0042803;GO:0048666;GO:0005856;GO:0043005;GO:0019722;GO:0030027;GO:0051015;GO:0019901;GO:0008157;GO:0014069;GO:0019904;GO:0060079;GO:1990761;GO:0007015;GO:0007568;GO:1900272;GO:…	neuron projection;cortical actin cytoskeleton;protein homodimerization activity;neuron projection development;GTPase binding;cytosol;cytoplasm;neuron development;dendrite;positive regulation of dendritic spine development;cytoskeleton;cell junction;growth cone lamellipodium;aging;neuromuscular junction;actin filament organization;protein binding;negative regulation of long-term synaptic potentiat…
CCDC50	1232	-1.01428	0.061125	-16.5936	7.76e-62	1.9e-60	ENSG00000152492	152137	coiled-coil domain containing 50 [Source:HGNC Symbol;Acc:HGNC:18111]""	GO:0005737;GO:0031625;GO:0005515	protein binding;ubiquitin protein ligase binding;cytoplasm
TIMELESS	1785.31	0.887221	0.0534737	16.5917	8e-62	1.96e-60	ENSG00000111602	8914	timeless circadian clock [Source:HGNC Symbol;Acc:HGNC:11813]""	GO:0030324;GO:0048754;GO:0044770;GO:0007067;GO:0051301;GO:0002009;GO:0006302;GO:0005730;GO:0005634;GO:0005654;GO:0042803;GO:0009582;GO:0015630;GO:0007623;GO:0006281;GO:0006974;GO:0042752;GO:0045892;GO:0009628;GO:0000122;GO:0000724;GO:0000790;GO:0006351;GO:0005515;GO:0046982	protein homodimerization activity;microtubule cytoskeleton;nucleoplasm;lung development;protein heterodimerization activity;branching morphogenesis of an epithelial tube;circadian rhythm;cell division;protein binding;cell cycle phase transition;double-strand break repair via homologous recombination;DNA repair;regulation of circadian rhythm;morphogenesis of an epithelium;nuclear chromatin;negativ…
ARL6IP5	1187.11	-1.04606	0.063051	-16.5908	8.13e-62	1.98e-60	ENSG00000144746	10550	ADP ribosylation factor like GTPase 6 interacting protein 5 [Source:HGNC Symbol;Acc:HGNC:16937]""	GO:0008631;GO:0070062;GO:0015813;GO:0016021;GO:0016020;GO:0005789;GO:0043065;GO:0010917;GO:0003674;GO:0005515;GO:0032874;GO:0043280;GO:0005783	endoplasmic reticulum membrane;integral component of membrane;protein binding;positive regulation of apoptotic process;molecular_function;endoplasmic reticulum;positive regulation of stress-activated MAPK cascade;membrane;L-glutamate transport;negative regulation of mitochondrial membrane potential;intrinsic apoptotic signaling pathway in response to oxidative stress;positive regulation of cystei…
WDFY1	1519.61	-0.948195	0.0571721	-16.5849	8.96e-62	2.18e-60	ENSG00000085449	57590	WD repeat and FYVE domain containing 1 [Source:HGNC Symbol;Acc:HGNC:20451]""	GO:0005634;GO:0005829;GO:0005545;GO:0034145;GO:0008150;GO:0034141;GO:0005515;GO:0046872;GO:0005769;GO:0008270	biological_process;positive regulation of toll-like receptor 3 signaling pathway;cytosol;protein binding;positive regulation of toll-like receptor 4 signaling pathway;1-phosphatidylinositol binding;zinc ion binding;nucleus;metal ion binding;early endosome
PHF21A	740.938	-1.2519	0.0756086	-16.5576	1.41e-61	3.43e-60	ENSG00000135365	51317	PHD finger protein 21A [Source:HGNC Symbol;Acc:HGNC:24156]""	GO:0005654;GO:0042393;GO:0000122;GO:1990391;GO:0006355;GO:0005634;GO:0007596;GO:0008270;GO:0003712;GO:0000118;GO:0006325;GO:0000977;GO:0005515;GO:0003677;GO:0003682;GO:0016568;GO:0006351	negative regulation of transcription from RNA polymerase II promoter;chromatin modification;histone binding;chromatin binding;nucleoplasm;protein binding;chromatin organization;DNA binding;DNA repair complex;histone deacetylase complex;transcription;regulation of transcription;nucleus;blood coagulation;transcription cofactor activity;zinc ion binding;RNA polymerase II regulatory region sequence-s…
MCM5	2675.55	0.907212	0.0547958	16.5562	1.44e-61	3.51e-60	ENSG00000100297	4174	minichromosome maintenance complex component 5 [Source:HGNC Symbol;Acc:HGNC:6948]""	GO:0016020;GO:0042555;GO:0000278;GO:0051301;GO:0006271;GO:0006270;GO:0000082;GO:0005634;GO:0005654;GO:0003688;GO:0006260;GO:0000784;GO:0005515;GO:0003677;GO:0003678;GO:0003682;GO:0032508;GO:0005524	mitotic cell cycle;DNA binding;chromatin binding;DNA replication initiation;G1/S transition of mitotic cell cycle;protein binding;MCM complex;membrane;cell division;DNA replication origin binding;nuclear chromosome;DNA helicase activity;nucleoplasm;DNA strand elongation involved in DNA replication;nucleus;DNA duplex unwinding;DNA replication;ATP binding
PDE4D	1101.5	-1.17281	0.0709344	-16.5337	2.1e-61	5.09e-60	ENSG00000113448	5144	phosphodiesterase 4D [Source:HGNC Symbol;Acc:HGNC:8783]""	GO:1901898;GO:0071222;GO:0035264;GO:0004114;GO:0004115;GO:0033137;GO:0019899;GO:0031698;GO:0034704;GO:0005891;GO:0007165;GO:0006198;GO:0019933;GO:0044325;GO:0061028;GO:0086004;GO:0086024;GO:0008081;GO:0005813;GO:0030814;GO:0016020;GO:0002027;GO:0032729;GO:0046872;GO:0010469;GO:1901844;GO:0050852;GO:0030593;GO:0032743;GO:0016324;GO:0051117;GO:0060314;GO:0071875;GO:0071872;GO:0008152;GO:0008144;GO:…	cAMP-mediated signaling;multicellular organism growth;positive regulation of interferon-gamma production;beta-2 adrenergic receptor binding;aging;cytosol;leukocyte migration;apical plasma membrane;regulation of release of sequestered calcium ion into cytosol by sarcoplasmic reticulum;metabolic process;negative regulation of relaxation of cardiac muscle;phosphoric diester hydrolase activity;T cell…
MAF	3307.5	-0.780902	0.0472317	-16.5334	2.11e-61	5.1e-60	ENSG00000178573	4094	v-maf avian musculoaponeurotic fibrosarcoma oncogene homolog [Source:HGNC Symbol;Acc:HGNC:6776]""	GO:0005737;GO:0043565;GO:0048839;GO:0032330;GO:0000122;GO:0003700;GO:0048468;GO:0005634;GO:0006366;GO:0070306;GO:0001228;GO:0001816;GO:0006355;GO:0006357;GO:0000785;GO:0006351;GO:0005515;GO:0003677;GO:0002088;GO:0045944;GO:0010628	transcription factor activity;lens fiber cell differentiation;negative regulation of transcription from RNA polymerase II promoter;inner ear development;transcription;DNA binding;regulation of transcription;chromatin;cytokine production;cell development;cytoplasm;regulation of chondrocyte differentiation;nucleus;sequence-specific DNA binding;positive regulation of transcription from RNA polymeras…
TEX19	134.823	4.73684	0.286594	16.528	2.31e-61	5.57e-60	ENSG00000182459	400629	testis expressed 19 [Source:HGNC Symbol;Acc:HGNC:33802]""	GO:0005737;GO:0007283;GO:0030154;GO:0051321	cytoplasm;spermatogenesis;meiotic cell cycle;cell differentiation
ABHD12	1436.55	-0.948232	0.0573968	-16.5207	2.61e-61	6.28e-60	ENSG00000100997	26090	abhydrolase domain containing 12 [Source:HGNC Symbol;Acc:HGNC:15868]""	GO:0032281;GO:0016021;GO:0007596;GO:0007628;GO:0008152;GO:0005886;GO:0006660;GO:0046464;GO:0010996;GO:0030168;GO:0047372	response to auditory stimulus;adult walking behavior;phosphatidylserine catabolic process;AMPA glutamate receptor complex;metabolic process;blood coagulation;acylglycerol lipase activity;platelet activation;integral component of membrane;plasma membrane;acylglycerol catabolic process
TMEM127	1335.2	-0.96938	0.0586882	-16.5175	2.75e-61	6.62e-60	ENSG00000135956	55654	transmembrane protein 127 [Source:HGNC Symbol;Acc:HGNC:26038]""	GO:0005737;GO:0008285;GO:0016021;GO:0017137;GO:0007032;GO:0003674;GO:0005886;GO:0032007;GO:0032006;GO:0005769	Rab GTPase binding;regulation of TOR signaling;cytoplasm;endosome organization;molecular_function;integral component of membrane;early endosome;negative regulation of TOR signaling;negative regulation of cell proliferation;plasma membrane
ATP5B	18363.8	0.527572	0.0319751	16.4995	3.7e-61	8.9e-60	ENSG00000110955	506	ATP synthase"	H+ transporting	mitochondrial F1 complex
PIM2	19095.8	0.527583	0.0319764	16.4991	3.72e-61	8.94e-60	ENSG00000102096	11040	Pim-2 proto-oncogene"	serine/threonine kinase [Source:HGNC Symbol;Acc:HGNC:8987]"	GO:0005737;GO:0008285;GO:0007346;GO:0008283;GO:0009615;GO:0000082;GO:0006468;GO:0005524;GO:0050821;GO:0004674;GO:0010508;GO:0043066;GO:0045893;GO:0005515;GO:0004672;GO:0046777;GO:0007140;GO:0043123
RPL7L1	5554.54	0.6409	0.0388725	16.4872	4.53e-61	1.09e-59	ENSG00000146223	285855	ribosomal protein L7 like 1 [Source:HGNC Symbol;Acc:HGNC:21370]""	GO:0005730;GO:0044822;GO:0022625;GO:0003735;GO:0000463;GO:0002181;GO:0001825	blastocyst formation;nucleolus;structural constituent of ribosome;maturation of LSU-rRNA from tricistronic rRNA transcript (SSU-rRNA;cytoplasmic translation;poly(A) RNA binding;cytosolic large ribosomal subunit
PGAM1	3769.77	0.750024	0.0455142	16.4789	5.2e-61	1.24e-59	ENSG00000171314	5223	phosphoglycerate mutase 1 [Source:HGNC Symbol;Acc:HGNC:8888]""	GO:0016311;GO:0061621;GO:0044281;GO:0016868;GO:0006096;GO:0006094;GO:0005737;GO:0070062;GO:0043209;GO:0016020;GO:0004082;GO:0004083;GO:0006110;GO:0004619;GO:0019901;GO:0003824;GO:0008152;GO:0043456;GO:0005975;GO:0005829;GO:0045730;GO:0005515;GO:0046538;GO:0006006	cytosol;cytoplasm;carbohydrate metabolic process;bisphosphoglycerate mutase activity;metabolic process;regulation of pentose-phosphate shunt;catalytic activity;protein binding;phosphoglycerate mutase activity;small molecule metabolic process;myelin sheath;2;membrane;intramolecular transferase activity;gluconeogenesis;glucose metabolic process;extracellular exosome;protein kinase binding;canonical…
KIAA1324L	560.291	-1.45324	0.0882391	-16.4694	6.09e-61	1.45e-59	ENSG00000164659	222223	KIAA1324-like [Source:HGNC Symbol;Acc:HGNC:21945]""	GO:0016021	integral component of membrane
NR3C1	2913.83	-0.745917	0.0452936	-16.4685	6.18e-61	1.47e-59	ENSG00000113580	2908	nuclear receptor subfamily 3 group C member 1 [Source:HGNC Symbol;Acc:HGNC:7978]""	GO:0071383;GO:0001077;GO:0043402;GO:0043401;GO:0003677;GO:0005737;GO:0043565;GO:0005634;GO:0008270;GO:0042921;GO:0005654;GO:0010467;GO:0006367;GO:0006366;GO:0005759;GO:0038051;GO:0005496;GO:1990239;GO:0003700;GO:0006355;GO:0045944;GO:0006351;GO:0005515;GO:0004883;GO:0000978;GO:0016568;GO:0007165	steroid binding;chromatin modification;nucleoplasm;regulation of transcription;zinc ion binding;transcription from RNA polymerase II promoter;glucocorticoid receptor signaling pathway;transcription factor activity;glucocorticoid receptor activity;protein binding;DNA binding;RNA polymerase II core promoter proximal region sequence-specific DNA binding;cytoplasm;gene expression;transcription initia…
EPB41L4B	454.95	1.61076	0.0978508	16.4614	6.95e-61	1.65e-59	ENSG00000095203	54566	erythrocyte membrane protein band 4.1 like 4B [Source:HGNC Symbol;Acc:HGNC:19818]""	GO:0005856;GO:0005737;GO:0045177;GO:0005200;GO:0031032;GO:0008092;GO:0045785;GO:0051549;GO:0042060;GO:0019898;GO:0010628;GO:0005515;GO:0005923	structural constituent of cytoskeleton;apical part of cell;wound healing;cytoplasm;extrinsic component of membrane;positive regulation of cell adhesion;cytoskeletal protein binding;protein binding;cytoskeleton;positive regulation of gene expression;actomyosin structure organization;bicellular tight junction;positive regulation of keratinocyte migration
DDIT4	4480.57	-0.641147	0.0389673	-16.4535	7.92e-61	1.88e-59	ENSG00000168209	54541	DNA damage inducible transcript 4 [Source:HGNC Symbol;Acc:HGNC:24944]""	GO:0033137;GO:0010801;GO:1902532;GO:0001764;GO:0001666;GO:0043241;GO:0005737;GO:0009968;GO:0005739;GO:0010467;GO:0071889;GO:0006367;GO:0042771;GO:0048011;GO:0030182;GO:0008283;GO:0072593;GO:1901216;GO:0007420;GO:0051607;GO:0005829;GO:0005622;GO:0045820;GO:0032007	negative regulation of peptidyl-threonine phosphorylation;cytosol;cytoplasm;negative regulation of glycolytic process;negative regulation of intracellular signal transduction;14-3-3 protein binding;mitochondrion;negative regulation of peptidyl-serine phosphorylation;cell proliferation;positive regulation of neuron death;intracellular;gene expression;response to hypoxia;transcription initiation fr…
LILRB4	6077.37	-0.632287	0.0384837	-16.43	1.17e-60	2.77e-59	ENSG00000278555	11006	leukocyte immunoglobulin-like receptor"	subfamily B (with TM and ITIM domains)	member 4 [Source:HGNC Symbol;Acc:HGNC:6608]"
FBL	5243.28	0.633648	0.0385853	16.422	1.33e-60	3.15e-59	ENSG00000105202	2091	fibrillarin [Source:HGNC Symbol;Acc:HGNC:3599]""	;GO:0032040;GO:0008168;GO:0001649;GO:0001094;GO:0008649;GO:0005730;GO:0005634;GO:0016020;GO:0006364;GO:1990259;GO:0032259;GO:0000494;GO:0008033;GO:1990258;GO:0051117;GO:0044822;GO:0001651;GO:0001652;GO:0031167;GO:0048254;GO:0016074;GO:0070062;GO:0031428;GO:0003723;GO:0005515;GO:0015030;GO:0006396	;histone-glutamine methyltransferase activity;RNA binding;small-subunit processome;box C/D snoRNP complex;methyltransferase activity;box C/D snoRNA 3'-end processing;dense fibrillar component;ATPase binding;Cajal body;TFIID-class transcription factor binding;protein binding;rRNA processing;snoRNA metabolic process;poly(A) RNA binding;membrane;granular component;tRNA processing;rRNA methylation;rR…
TMTC1	1060.44	-1.15295	0.0702135	-16.4207	1.36e-60	3.22e-59	ENSG00000133687	83857	transmembrane and tetratricopeptide repeat containing 1 [Source:HGNC Symbol;Acc:HGNC:24099]""	GO:0016021;GO:0005739;GO:0006396;GO:0005515;GO:0005622	RNA processing;protein binding;mitochondrion;intracellular;integral component of membrane
TYMS	2091.68	0.799654	0.0487124	16.4158	1.47e-60	3.48e-59	ENSG00000176890	7298	thymidylate synthetase [Source:HGNC Symbol;Acc:HGNC:12441]""	GO:0019088;GO:0060574;GO:0051384;GO:0048589;GO:0000082;GO:0000083;GO:0008144;GO:0044281;GO:0004799;GO:0046134;GO:0046653;GO:0014070;GO:0034097;GO:0005737;GO:0006139;GO:0016049;GO:0005730;GO:0006206;GO:0005542;GO:0031100;GO:0009636;GO:0035999;GO:0005739;GO:0000166;GO:0005654;GO:0051593;GO:0005759;GO:0032259;GO:0046683;GO:0042803;GO:0007623;GO:0000278;GO:0008283;GO:0009157;GO:0033189;GO:0048037;GO:…	thymidylate synthase activity;uracil metabolic process;protein homodimerization activity;mitotic cell cycle;cytosol;cytoplasm;cell growth;dUMP metabolic process;response to progesterone;mitochondrion;regulation of transcription involved in G1/S transition of mitotic cell cycle;nucleotide binding;response to organic cyclic compound;deoxyribonucleoside monophosphate biosynthetic process;response to…
DDX10	2783.96	0.851372	0.0519193	16.398	1.98e-60	4.66e-59	ENSG00000178105	1662	DEAD (Asp-Glu-Ala-Asp) box polypeptide 10 [Source:HGNC Symbol;Acc:HGNC:2735]""	GO:0008152;GO:0044822;GO:0004004;GO:0004386;GO:0003724;GO:0003723;GO:0003676;GO:0010501;GO:0005524	nucleic acid binding;ATP-dependent RNA helicase activity;RNA binding;metabolic process;poly(A) RNA binding;ATP binding;helicase activity;RNA secondary structure unwinding;RNA helicase activity
SMCO4	701.302	-1.25282	0.0764433	-16.3888	2.3e-60	5.41e-59	ENSG00000166002	56935	single-pass membrane protein with coiled-coil domains 4 [Source:HGNC Symbol;Acc:HGNC:24810]""	GO:0005575;GO:0003674;GO:0016021;GO:0008150;GO:0005515	protein binding;molecular_function;cellular_component;integral component of membrane;biological_process
FAM117A	873.708	-1.17598	0.07178	-16.3832	2.52e-60	5.92e-59	ENSG00000121104	81558	family with sequence similarity 117 member A [Source:HGNC Symbol;Acc:HGNC:24179]""
PBK	1614.39	1.05146	0.0642152	16.3741	2.93e-60	6.87e-59	ENSG00000168078	55872	PDZ binding kinase [Source:HGNC Symbol;Acc:HGNC:18282]""	GO:0006468;GO:0032873;GO:0005634;GO:0034644;GO:0050728;GO:0005575;GO:0004674;GO:0005515;GO:0004672;GO:0032435;GO:0007067;GO:0001933;GO:0005524	negative regulation of protein phosphorylation;protein phosphorylation;protein binding;mitotic nuclear division;cellular_component;negative regulation of inflammatory response;negative regulation of proteasomal ubiquitin-dependent protein catabolic process;protein kinase activity;nucleus;ATP binding;protein serine/threonine kinase activity;negative regulation of stress-activated MAPK cascade;cell…
BEST1	184.038	-2.91573	0.178203	-16.3619	3.58e-60	8.38e-59	ENSG00000167995	7439	bestrophin 1 [Source:HGNC Symbol;Acc:HGNC:12703]""	GO:0030321;GO:0051924;GO:0016021;GO:0034220;GO:1902476;GO:0005829;GO:0016020;GO:0007601;GO:0016323;GO:0034707;GO:0006821;GO:0005887;GO:0005886;GO:0050908;GO:0005254;GO:0055085	detection of light stimulus involved in visual perception;ion transmembrane transport;chloride channel complex;chloride transmembrane transport;integral component of plasma membrane;chloride transport;transepithelial chloride transport;chloride channel activity;integral component of membrane;cytosol;regulation of calcium ion transport;membrane;basolateral plasma membrane;visual perception;transme…
FOSB	581.149	-1.38921	0.0849481	-16.3536	4.1e-60	9.58e-59	ENSG00000125740	2354	FBJ murine osteosarcoma viral oncogene homolog B [Source:HGNC Symbol;Acc:HGNC:3797]""	GO:0001077;GO:0051412;GO:0003677;GO:0043565;GO:0000122;GO:0005634;GO:0009612;GO:0006366;GO:0003690;GO:0000982;GO:0008134;GO:0071277;GO:0032870;GO:0051591;GO:0043278;GO:0003700;GO:0007565;GO:0042493;GO:0006355;GO:0006357;GO:0045944;GO:0032570;GO:0000978	cellular response to hormone stimulus;double-stranded DNA binding;transcription from RNA polymerase II promoter;response to progesterone;regulation of transcription from RNA polymerase II promoter;response to morphine;response to corticosterone;transcription factor activity;DNA binding;RNA polymerase II core promoter proximal region sequence-specific DNA binding;negative regulation of transcripti…
AHCTF1	2401.52	0.844109	0.0516596	16.3398	5.14e-60	1.2e-58	ENSG00000153207	25909	AT-hook containing transcription factor 1 [Source:HGNC Symbol;Acc:HGNC:24618]""	GO:0034399;GO:0000910;GO:0007264;GO:0070062;GO:0031080;GO:0006355;GO:0005643;GO:0005829;GO:0031965;GO:0005737;GO:0051292;GO:0005654;GO:0003700;GO:0000785;GO:0000777;GO:0003677;GO:0015031;GO:0051028;GO:0016363;GO:0005634;GO:0000278	nuclear pore outer ring;mitotic cell cycle;chromatin;small GTPase mediated signal transduction;nuclear matrix;cytosol;cytoplasm;DNA binding;regulation of transcription;condensed chromosome kinetochore;nuclear pore complex assembly;nucleoplasm;mRNA transport;nucleus;nuclear membrane;protein transport;transcription factor activity;nuclear periphery;cytokinesis;nuclear pore;extracellular exosome
EML5	513.251	-1.53523	0.0939958	-16.3329	5.76e-60	1.34e-58	ENSG00000165521	161436	echinoderm microtubule associated protein like 5 [Source:HGNC Symbol;Acc:HGNC:18197]""	GO:0005737;GO:0070062;GO:0008152;GO:0003824;GO:0003674;GO:0005515;GO:0008150;GO:0005874	molecular_function;cytoplasm;microtubule;catalytic activity;biological_process;metabolic process;protein binding;extracellular exosome
AMACR	1426.3	-1.01252	0.0620486	-16.3182	7.33e-60	1.7e-58	ENSG00000242110	23600	alpha-methylacyl-CoA racemase [Source:HGNC Symbol;Acc:HGNC:451]""	GO:0005737;GO:0008111;GO:0005782;GO:0003824;GO:0005777;GO:0005102;GO:0005739;GO:0033540;GO:0044281;GO:0008152;GO:0006699;GO:0008206;GO:0044255	metabolic process;bile acid biosynthetic process;receptor binding;catalytic activity;peroxisome;small molecule metabolic process;cellular lipid metabolic process;cytoplasm;peroxisomal matrix;fatty acid beta-oxidation using acyl-CoA oxidase;mitochondrion;alpha-methylacyl-CoA racemase activity;bile acid metabolic process
ARHGAP11A	2623.13	0.878747	0.0538542	16.3171	7.45e-60	1.73e-58	ENSG00000198826	9824	Rho GTPase activating protein 11A [Source:HGNC Symbol;Acc:HGNC:15783]""	GO:0051056;GO:0043547;GO:0005829;GO:0005096;GO:0007165;GO:0007264	cytosol;signal transduction;positive regulation of GTPase activity;GTPase activator activity;regulation of small GTPase mediated signal transduction;small GTPase mediated signal transduction
BTG1	4175.12	-0.671374	0.0411827	-16.3023	9.5e-60	2.2e-58	ENSG00000133639	694	B-cell translocation gene 1"	anti-proliferative [Source:HGNC Symbol;Acc:HGNC:1130]"	GO:0005737;GO:0008285;GO:2000271;GO:0005515;GO:0030308;GO:0006355;GO:0005634;GO:0003712;GO:0045766;GO:0045603;GO:0019900;GO:0019899;GO:0045663;GO:0016477
LBR	3616.67	0.743204	0.0456191	16.2915	1.13e-59	2.62e-58	ENSG00000143815	3930	lamin B receptor [Source:HGNC Symbol;Acc:HGNC:6518]""	GO:0016126;GO:0016020;GO:0016021;GO:0016628;GO:0005639;GO:0016627;GO:0005635;GO:0031965;GO:0070087;GO:0006695;GO:0044281;GO:0005515;GO:0003677;GO:0005521;GO:0044822;GO:0055114	sterol biosynthetic process;lamin binding;nuclear envelope;integral component of nuclear inner membrane;protein binding;DNA binding;oxidoreductase activity;small molecule metabolic process;poly(A) RNA binding;chromo shadow domain binding;oxidation-reduction process;membrane;cholesterol biosynthetic process;integral component of membrane;nuclear membrane
NASP	2347.49	0.860968	0.0528722	16.2839	1.28e-59	2.96e-58	ENSG00000132780	4678	nuclear autoantigenic sperm protein (histone-binding) [Source:HGNC Symbol;Acc:HGNC:7644]""	GO:0043234;GO:0005737;GO:0006335;GO:0008283;GO:0006336;GO:0043486;GO:0006334;GO:0001824;GO:0033574;GO:0008584;GO:0005654;GO:0015031;GO:0000790;GO:0006260;GO:0005515;GO:0032403;GO:0051879;GO:0005634;GO:0007049	nuclear chromatin;protein complex binding;protein complex;blastocyst development;cytoplasm;nucleoplasm;protein binding;DNA replication;Hsp90 protein binding;response to testosterone;nucleosome assembly;DNA replication-dependent nucleosome assembly;cell proliferation;cell cycle;DNA replication-independent nucleosome assembly;protein transport;nucleus;male gonad development;histone exchange
LDHB	8134.91	0.602794	0.0370185	16.2836	1.29e-59	2.98e-58	ENSG00000111716	3945	lactate dehydrogenase B [Source:HGNC Symbol;Acc:HGNC:6541]""	GO:0019674;GO:0051287;GO:0019752;GO:0044281;GO:0006090;GO:0016491;GO:0005737;GO:0070062;GO:0043209;GO:0016020;GO:0005739;GO:0042802;GO:0004457;GO:0003824;GO:0055114;GO:0005975;GO:0016616;GO:0019900;GO:0005829;GO:0045121;GO:0006089;GO:0044237;GO:0005515;GO:0004459	cytosol;cytoplasm;carbohydrate metabolic process;identical protein binding;L-lactate dehydrogenase activity;mitochondrion;kinase binding;NAD binding;protein binding;small molecule metabolic process;myelin sheath;oxidation-reduction process;pyruvate metabolic process;carboxylic acid metabolic process;membrane;oxidoreductase activity;membrane raft;extracellular exosome;NAD metabolic process;lactate…
TUBG1	1962.21	0.821145	0.0505284	16.2512	2.19e-59	5.05e-58	ENSG00000131462	7283	tubulin gamma 1 [Source:HGNC Symbol;Acc:HGNC:12417]""	GO:0000242;GO:0005200;GO:0000794;GO:0000086;GO:0055037;GO:0000226;GO:0005929;GO:0005874;GO:0005876;GO:0005737;GO:0007020;GO:0045177;GO:0005813;GO:0005814;GO:0031513;GO:0005525;GO:0000278;GO:0036064;GO:0000212;GO:0003924;GO:0031252;GO:0031122;GO:0005881;GO:0008152;GO:0006996;GO:0007017;GO:0005827;GO:0005829;GO:0000930;GO:0005515	mitotic cell cycle;structural constituent of cytoskeleton;apical part of cell;cytosol;cytoplasm;metabolic process;recycling endosome;gamma-tubulin complex;organelle organization;microtubule;protein binding;ciliary basal body;cytoplasmic microtubule;polar microtubule;microtubule cytoskeleton organization;cell leading edge;spindle microtubule;pericentriolar material;nonmotile primary cilium;GTP bin…
TGOLN2	5821.86	-0.601307	0.0370361	-16.2357	2.82e-59	6.48e-58	ENSG00000152291	10618	trans-golgi network protein 2 [Source:HGNC Symbol;Acc:HGNC:15450]""	GO:0005794;GO:0006895;GO:0030140;GO:0016021;GO:0005802;GO:0005654;GO:0005515;GO:0005886;GO:0030133;GO:0005768	endosome;Golgi apparatus;nucleoplasm;Golgi to endosome transport;integral component of membrane;trans-Golgi network;protein binding;trans-Golgi network transport vesicle;transport vesicle;plasma membrane
APOBEC3G	1324.32	-0.972125	0.0598914	-16.2315	3.02e-59	6.94e-58	ENSG00000239713	60489	apolipoprotein B mRNA editing enzyme"	catalytic polypeptide-like 3G [Source:HGNC Symbol;Acc:HGNC:17357]"	GO:0008270;GO:0047844;GO:0005737;GO:0016553;GO:0045071;GO:0030529;GO:0070383;GO:0010529;GO:0042803;GO:0016787;GO:0030895;GO:0016032;GO:0045087;GO:0004126;GO:0003824;GO:0051607;GO:0005829;GO:0000932;GO:0016814;GO:0009972;GO:0045869;GO:0002230;GO:0003723;GO:0005515;GO:0048525
CCDC86	1446.37	0.921645	0.0568442	16.2135	4.05e-59	9.27e-58	ENSG00000110104	79080	coiled-coil domain containing 86 [Source:HGNC Symbol;Acc:HGNC:28359]""	GO:0044822;GO:0005634;GO:0005515;GO:0016032;GO:0005730	poly(A) RNA binding;nucleolus;nucleus;viral process;protein binding
LAPTM4B	3985.42	0.644304	0.0397402	16.2129	4.09e-59	9.35e-58	ENSG00000104341	55353	lysosomal protein transmembrane 4 beta [Source:HGNC Symbol;Acc:HGNC:13646]""	GO:0016020;GO:0016021;GO:0006810;GO:0012505;GO:0005515	protein binding;membrane;integral component of membrane;transport;endomembrane system
POLR3C	2927.91	-0.740974	0.0457224	-16.2059	4.58e-59	1.05e-57	ENSG00000186141	10623	polymerase (RNA) III (DNA directed) polypeptide C (62kD) [Source:HGNC Symbol;Acc:HGNC:30076]""	GO:0005666;GO:0045089;GO:0005515;GO:0045087;GO:0003677;GO:0010467;GO:0006359;GO:0005654;GO:0032481;GO:0001056;GO:0006351;GO:0032728;GO:0006386;GO:0003899;GO:0006385;GO:0005634;GO:0006383;GO:0005829;GO:0051607	innate immune response;regulation of transcription from RNA polymerase III promoter;positive regulation of type I interferon production;transcription elongation from RNA polymerase III promoter;cytosol;nucleoplasm;transcription;DNA binding;transcription from RNA polymerase III promoter;DNA-directed RNA polymerase III complex;protein binding;termination of RNA polymerase III transcription;nucleus;…
MSN	12405.6	-0.587931	0.0362791	-16.2058	4.59e-59	1.05e-57	ENSG00000147065	4478	moesin [Source:HGNC Symbol;Acc:HGNC:7373]""	GO:0045198;GO:0005200;GO:0006928;GO:0030175;GO:0050900;GO:0071944;GO:0005925;GO:0061028;GO:0005856;GO:0071803;GO:0045177;GO:0019898;GO:0031982;GO:2000401;GO:0043209;GO:0005615;GO:0005634;GO:0072562;GO:0003779;GO:0016324;GO:0003725;GO:1902115;GO:0022612;GO:0048471;GO:2000643;GO:0022614;GO:1903364;GO:0005737;GO:0031143;GO:0071394;GO:0016323;GO:0019901;GO:0008361;GO:0008360;GO:0007159;GO:0005886;GO:…	structural constituent of cytoskeleton;apical part of cell;pseudopodium;uropod;movement of cell or subcellular component;regulation of organelle assembly;positive regulation of protein localization to early endosome;regulation of cell size;actin binding;cytoskeleton;positive regulation of early endosome to late endosome transport;gland morphogenesis;extracellular space;microvillus;protein binding…
PRKAR1A	5356.51	-0.666142	0.0411258	-16.1977	5.24e-59	1.19e-57	ENSG00000108946	5573	protein kinase"	cAMP-dependent	regulatory subunit type I alpha [Source:HGNC Symbol;Acc:HGNC:9388]"
SNRPD1	1733.36	0.899684	0.0555644	16.1917	5.77e-59	1.31e-57	ENSG00000167088	6632	small nuclear ribonucleoprotein D1 polypeptide [Source:HGNC Symbol;Acc:HGNC:11158]""	GO:0000243;GO:0000245;GO:0098779;GO:0034660;GO:0034709;GO:0005737;GO:0000387;GO:0005634;GO:0005654;GO:0010467;GO:0002230;GO:0044822;GO:0003723;GO:0005689;GO:0071011;GO:0071010;GO:0071013;GO:0034715;GO:0034719;GO:0030532;GO:0005829;GO:0000398;GO:0008380;GO:0097526;GO:0098792;GO:0005515;GO:0005687;GO:0005686;GO:0005685;GO:0005682;GO:0006396	catalytic step 2 spliceosome;SMN-Sm protein complex;RNA binding;mRNA splicing;U2 snRNP;small nuclear ribonucleoprotein complex;positive regulation of defense response to virus by host;U5 snRNP;pICln-Sm protein complex;protein binding;U1 snRNP;spliceosomal complex assembly;poly(A) RNA binding;cytoplasm;ncRNA metabolic process;U4 snRNP;gene expression;spliceosomal snRNP assembly;RNA splicing;U12-ty…
HAGH	1510.52	-0.923382	0.057084	-16.1758	7.47e-59	1.69e-57	ENSG00000063854	3029	hydroxyacylglutathione hydrolase [Source:HGNC Symbol;Acc:HGNC:4805]""	GO:0005737;GO:0046872;GO:0005975;GO:0070062;GO:0005829;GO:0004416;GO:0044237;GO:0005759;GO:0006749;GO:0044281;GO:0005515;GO:0006750;GO:0006090;GO:0019243	glutathione metabolic process;cytosol;protein binding;carbohydrate metabolic process;mitochondrial matrix;methylglyoxal catabolic process to D-lactate via S-lactoyl-glutathione;small molecule metabolic process;cytoplasm;cellular metabolic process;pyruvate metabolic process;glutathione biosynthetic process;metal ion binding;hydroxyacylglutathione hydrolase activity;extracellular exosome
ADARB1	1418.71	-0.965748	0.059781	-16.1548	1.05e-58	2.38e-57	ENSG00000197381	104	adenosine deaminase"	RNA-specific	B1 [Source:HGNC Symbol;Acc:HGNC:226]"
DDIT3	530.664	-1.4544	0.0900537	-16.1503	1.13e-58	2.56e-57	ENSG00000175197	1649	DNA damage inducible transcript 3 [Source:HGNC Symbol;Acc:HGNC:2726]""	GO:0005770;GO:0042594;GO:0042542;GO:0048568;GO:0008140;GO:0032792;GO:1902237;GO:1990617;GO:0043522;GO:0051898;GO:0043525;GO:0005654;GO:0036488;GO:0044324;GO:0005737;GO:0044267;GO:0006986;GO:0006983;GO:0000122;GO:0043161;GO:0005634;GO:0003714;GO:0007050;GO:2000016;GO:0051209;GO:0035976;GO:0043065;GO:0043392;GO:0045893;GO:0045662;GO:0045944;GO:0042789;GO:0007584;GO:0090090;GO:1990440;GO:0043565;GO:…	intrinsic apoptotic signaling pathway in response to endoplasmic reticulum stress;positive regulation of neuron apoptotic process;positive regulation of endoplasmic reticulum stress-induced intrinsic apoptotic signaling pathway;CHOP-C/EBP complex;RNA polymerase II core promoter proximal region sequence-specific DNA binding;embryonic organ development;response to amphetamine;negative regulation of…
KLF2	1880.82	-1.00006	0.0619454	-16.1442	1.25e-58	2.82e-57	ENSG00000127528	10365	Kruppel-like factor 2 [Source:HGNC Symbol;Acc:HGNC:6347]""	GO:0040029;GO:0043249;GO:0035264;GO:0036003;GO:0043565;GO:0001701;GO:0000902;GO:0071356;GO:0005634;GO:0051247;GO:0060509;GO:0046872;GO:1901653;GO:0034101;GO:0070301;GO:0071499;GO:0034616;GO:0045893;GO:0071409;GO:0003700;GO:0071407;GO:0071347;GO:0032715;GO:0045944;GO:0006351;GO:0005515	cellular response to organic cyclic compound;multicellular organism growth;cellular response to tumor necrosis factor;cellular response to cycloheximide;in utero embryonic development;transcription factor activity;protein binding;metal ion binding;cellular response to laminar fluid shear stress;Type I pneumocyte differentiation;cell morphogenesis;erythrocyte maturation;response to laminar fluid s…
NUP155	4685.75	0.670715	0.0415603	16.1384	1.37e-58	3.09e-57	ENSG00000113569	9631	nucleoporin 155kDa [Source:HGNC Symbol;Acc:HGNC:8063]""	GO:0016020;GO:0019221;GO:0034605;GO:0019083;GO:0019048;GO:0010827;GO:0044281;GO:0007077;GO:0044267;GO:0008645;GO:0005635;GO:0015758;GO:0010467;GO:0019058;GO:0006406;GO:0019054;GO:0017056;GO:0008033;GO:0000278;GO:0005215;GO:0043687;GO:0031965;GO:0006913;GO:0006606;GO:0031047;GO:0016032;GO:0016925;GO:0055085;GO:0086014;GO:0005975;GO:0005643;GO:1900034;GO:0006998;GO:0005515	mitotic cell cycle;atrial cardiac muscle cell action potential;regulation of glucose transport;carbohydrate metabolic process;regulation of cellular response to heat;protein import into nucleus;cellular response to heat;mitotic nuclear envelope disassembly;glucose transport;viral transcription;protein binding;small molecule metabolic process;protein sumoylation;hexose transport;gene silencing by …
ARHGEF3	714.505	-1.25028	0.0774729	-16.1382	1.37e-58	3.09e-57	ENSG00000163947	50650	Rho guanine nucleotide exchange factor 3 [Source:HGNC Symbol;Acc:HGNC:683]""	GO:0005089;GO:0051056;GO:0043547;GO:0097190;GO:0005829;GO:0005085;GO:0005622;GO:0043065;GO:0005515;GO:0035023;GO:0048011;GO:0007266;GO:0035556;GO:0007264	apoptotic signaling pathway;intracellular signal transduction;cytosol;protein binding;positive regulation of apoptotic process;small GTPase mediated signal transduction;guanyl-nucleotide exchange factor activity;positive regulation of GTPase activity;intracellular;regulation of small GTPase mediated signal transduction;neurotrophin TRK receptor signaling pathway;Rho guanyl-nucleotide exchange fac…
BCL2	3357.33	-0.749235	0.0464971	-16.1136	2.05e-58	4.6e-57	ENSG00000171791	596	B-cell CLL/lymphoma 2 [Source:HGNC Symbol;Acc:HGNC:990]""	GO:2001234;GO:0032848;GO:0005783;GO:0048589;GO:0006470;GO:0048066;GO:0005789;GO:0001503;GO:0043524;GO:0035265;GO:0014031;GO:2000134;GO:0043209;GO:0016020;GO:0001822;GO:0055085;GO:0030307;GO:0033033;GO:0010523;GO:0031103;GO:0030217;GO:0032835;GO:0031965;GO:0031966;GO:0019903;GO:0010559;GO:0010039;GO:0008584;GO:0031069;GO:0007569;GO:0048873;GO:0005829;GO:0010468;GO:0048599;GO:0003014;GO:0033077;GO:…	endoplasmic reticulum calcium ion homeostasis;negative regulation of cellular pH reduction;cytosol;leukocyte homeostasis;regulation of catalytic activity;negative regulation of osteoblast proliferation;identical protein binding;channel activity;regulation of protein heterodimerization activity;negative regulation of cell proliferation;protein polyubiquitination;protein homodimerization activity;r…
HMGB1	4632.46	0.723007	0.044871	16.113	2.07e-58	4.64e-57	ENSG00000189403	3146	high mobility group box 1 [Source:HGNC Symbol;Acc:HGNC:4983]""	GO:0033151;GO:0032147;GO:1903672;GO:0097100;GO:0006309;GO:0006265;GO:0032728;GO:2000426;GO:0043280;GO:0032392;GO:0006284;GO:0032425;GO:0005793;GO:0045859;GO:0043537;GO:0000793;GO:0046330;GO:0030295;GO:0005829;GO:0007204;GO:0002270;GO:0005125;GO:0006921;GO:0051103;GO:0050786;GO:0031175;GO:0043388;GO:2000819;GO:0070182;GO:0002281;GO:0002437;GO:0005654;GO:0034145;GO:0035767;GO:0006914;GO:0032760;GO:…	apoptotic DNA fragmentation;calcium-dependent protein kinase regulator activity;cytosol;lung development;double-stranded DNA binding;positive regulation of interferon-alpha production;early endosome;regulation of transcription from RNA polymerase II promoter;positive regulation of NIK/NF-kappaB signaling;endothelial cell proliferation;four-way junction DNA binding;chemoattractant activity;RAGE re…
CALCOCO1	810.739	-1.20848	0.0750718	-16.0977	2.65e-58	5.93e-57	ENSG00000012822	57658	calcium binding and coiled-coil domain 1 [Source:HGNC Symbol;Acc:HGNC:29306]""	GO:0043231;GO:0044212;GO:0008022;GO:0006351;GO:0001047;GO:0043565;GO:0005634;GO:0016055;GO:0003713;GO:0003712;GO:0008013;GO:0030374;GO:0000790;GO:0070016;GO:0045893;GO:0005515;GO:0030518;GO:0045944;GO:0003682;GO:0005737;GO:0007165	nuclear chromatin;transcription regulatory region DNA binding;positive regulation of transcription;chromatin binding;cytoplasm;ligand-dependent nuclear receptor transcription coactivator activity;beta-catenin binding;signal transduction;Wnt signaling pathway;positive regulation of transcription from RNA polymerase II promoter;transcription coactivator activity;protein C-terminus binding;intracell…
CYTIP	3793.91	-0.661088	0.0410769	-16.0939	2.81e-58	6.3e-57	ENSG00000115165	9595	cytohesin 1 interacting protein [Source:HGNC Symbol;Acc:HGNC:9506]""	GO:0005737;GO:0030155;GO:0005654;GO:0005938;GO:0005515;GO:0005769	nucleoplasm;protein binding;early endosome;cell cortex;cytoplasm;regulation of cell adhesion
COPG1	6448.53	-0.603783	0.0375291	-16.0884	3.08e-58	6.87e-57	ENSG00000181789	22820	coatomer protein complex subunit gamma 1 [Source:HGNC Symbol;Acc:HGNC:2236]""	GO:0005794;GO:0006890;GO:0016192;GO:0005829;GO:0072384;GO:0048205;GO:0005198;GO:0061024;GO:0030117;GO:0005488;GO:0005515;GO:0051683;GO:0000139;GO:0030126;GO:0006886	Golgi apparatus;organelle transport along microtubule;COPI vesicle coat;protein binding;COPI coating of Golgi vesicle;binding;membrane organization;structural molecule activity;Golgi membrane;cytosol;membrane coat;vesicle-mediated transport;establishment of Golgi localization;intracellular protein transport;retrograde vesicle-mediated transport
ZBTB7B	2008.11	-0.894296	0.0555999	-16.0845	3.28e-58	7.31e-57	ENSG00000160685	51043	zinc finger and BTB domain containing 7B [Source:HGNC Symbol;Acc:HGNC:18668]""	GO:0007398;GO:0005634;GO:0030154;GO:0005654;GO:0006355;GO:0010628;GO:0005515;GO:0006366;GO:0046872;GO:0003677;GO:0007275	ectoderm development;multicellular organismal development;nucleoplasm;protein binding;DNA binding;regulation of transcription;cell differentiation;nucleus;transcription from RNA polymerase II promoter;positive regulation of gene expression;metal ion binding
MDGA2	217.857	-2.37194	0.147492	-16.0818	3.42e-58	7.62e-57	ENSG00000139915	161357	MAM domain containing glycosylphosphatidylinositol anchor 2 [Source:HGNC Symbol;Acc:HGNC:19835]""	GO:0021522;GO:0016021;GO:0016020;GO:0005515;GO:0005886;GO:0031225	protein binding;membrane;spinal cord motor neuron differentiation;anchored component of membrane;integral component of membrane;plasma membrane
GHITM	7846.77	-0.588244	0.0365828	-16.0798	3.54e-58	7.86e-57	ENSG00000165678	27069	growth hormone inducible transmembrane protein [Source:HGNC Symbol;Acc:HGNC:17281]""	GO:0070062;GO:0016021;GO:0006915;GO:0005739;GO:0005743;GO:0003674;GO:0005515;GO:0008150	mitochondrial inner membrane;protein binding;molecular_function;apoptotic process;biological_process;mitochondrion;integral component of membrane;extracellular exosome
AMOTL1	938.726	1.08453	0.0674791	16.0722	4e-58	8.88e-57	ENSG00000166025	154810	angiomotin like 1 [Source:HGNC Symbol;Acc:HGNC:17811]""	GO:0005737;GO:0003365;GO:0043536;GO:0030027;GO:0031410;GO:0005829;GO:0016055;GO:0016324;GO:0042802;GO:0005515;GO:0035329;GO:0005923;GO:0030054;GO:0008180	Wnt signaling pathway;establishment of cell polarity involved in ameboidal cell migration;hippo signaling;cytosol;protein binding;apical plasma membrane;identical protein binding;cytoplasmic vesicle;positive regulation of blood vessel endothelial cell migration;cytoplasm;COP9 signalosome;lamellipodium;cell junction;bicellular tight junction
MGAT1	2750.3	-0.744462	0.0463903	-16.0478	5.92e-58	1.31e-56	ENSG00000131446	4245	mannosyl (alpha-1"	3-)-glycoprotein beta-1	2-N-acetylglucosaminyltransferase [Source:HGNC Symbol;Acc:HGNC:7044]"
ASAH1	4249.89	-0.723078	0.0452581	-15.9768	1.85e-57	4.1e-56	ENSG00000104763	427	N-acylsphingosine amidohydrolase (acid ceramidase) 1 [Source:HGNC Symbol;Acc:HGNC:735]""	GO:0006629;GO:0043202;GO:0070062;GO:0017040;GO:0005615;GO:0006665;GO:0005764;GO:0003824;GO:0006687;GO:0006672;GO:0044281	lysosomal lumen;lysosome;catalytic activity;sphingolipid metabolic process;small molecule metabolic process;extracellular space;lipid metabolic process;ceramide metabolic process;ceramidase activity;glycosphingolipid metabolic process;extracellular exosome
COL4A4	738.745	-1.21734	0.0762433	-15.9665	2.19e-57	4.83e-56	ENSG00000081052	1286	collagen"	type IV	alpha 4 [Source:HGNC Symbol;Acc:HGNC:2206]"
TLE3	2520.83	-0.735512	0.0460811	-15.9612	2.38e-57	5.25e-56	ENSG00000140332	7090	transducin like enhancer of split 3 [Source:HGNC Symbol;Acc:HGNC:11839]""	GO:0009887;GO:0007219;GO:0005634;GO:0016055;GO:0005654;GO:0006355;GO:0006351;GO:0005515;GO:0007165	Wnt signaling pathway;nucleoplasm;organ morphogenesis;signal transduction;regulation of transcription;nucleus;transcription;protein binding;Notch signaling pathway
PA2G4	3329.44	0.710945	0.0445446	15.9603	2.42e-57	5.32e-56	ENSG00000170515	5036	proliferation-associated 2G4 [Source:HGNC Symbol;Acc:HGNC:8550]""	GO:0003677;GO:0007049;GO:0005737;GO:0070062;GO:0005730;GO:0005634;GO:0016020;GO:0030529;GO:0005654;GO:0043066;GO:0006364;GO:0016787;GO:0008283;GO:0044822;GO:0007050;GO:0045892;GO:0008152;GO:0045597;GO:0031625;GO:0003700;GO:0006355;GO:0006351;GO:0005515;GO:0006417	DNA binding;cell cycle arrest;nucleoplasm;cytoplasm;positive regulation of cell differentiation;metabolic process;transcription factor activity;negative regulation of apoptotic process;cell proliferation;protein binding;rRNA processing;poly(A) RNA binding;ubiquitin protein ligase binding;membrane;negative regulation of transcription;intracellular ribonucleoprotein complex;hydrolase activity;cell …
RGS16	3487.17	-0.713264	0.0447065	-15.9544	2.66e-57	5.84e-56	ENSG00000143333	6004	regulator of G-protein signaling 16 [Source:HGNC Symbol;Acc:HGNC:9997]""	GO:0005737;GO:0043547;GO:0009968;GO:0005096;GO:0045121;GO:0007601;GO:0008277;GO:0005516;GO:0005515;GO:0005886	protein binding;negative regulation of signal transduction;positive regulation of GTPase activity;calmodulin binding;GTPase activator activity;cytoplasm;regulation of G-protein coupled receptor protein signaling pathway;visual perception;membrane raft;plasma membrane
NBEAL2	847.987	1.1439	0.0717627	15.9401	3.34e-57	7.33e-56	ENSG00000160796	23218	neurobeachin like 2 [Source:HGNC Symbol;Acc:HGNC:31928]""	GO:0016020;GO:0005783;GO:0005543;GO:0030220;GO:0019898;GO:0005488;GO:0005515	binding;extrinsic component of membrane;platelet formation;endoplasmic reticulum;protein binding;phospholipid binding;membrane
MAP3K5	1112.99	-1.02733	0.0645089	-15.9254	4.22e-57	9.25e-56	ENSG00000197442	4217	mitogen-activated protein kinase kinase kinase 5 [Source:HGNC Symbol;Acc:HGNC:6857]""	GO:0000187;GO:0000186;GO:0097190;GO:0038066;GO:1902170;GO:0043507;GO:0010941;GO:0007257;GO:0007254;GO:1902911;GO:0000287;GO:0000165;GO:0043065;GO:0045663;GO:0004672;GO:0043280;GO:0005524;GO:0042803;GO:0006468;GO:0070301;GO:0016032;GO:0045087;GO:1990604;GO:0019901;GO:0046330;GO:1901216;GO:0002931;GO:0008631;GO:0070059;GO:0005829;GO:0019903;GO:0005515;GO:0097300;GO:0004709;GO:0001934;GO:0034976	intrinsic apoptotic signaling pathway in response to endoplasmic reticulum stress;magnesium ion binding;positive regulation of JNK cascade;cytosol;programmed necrotic cell death;positive regulation of myoblast differentiation;cellular response to reactive nitrogen species;positive regulation of JUN kinase activity;innate immune response;response to ischemia;IRE1-TRAF2-ASK1 complex;protein binding…
PODXL	1046.91	1.03059	0.0647161	15.9249	4.26e-57	9.32e-56	ENSG00000128567	5420	podocalyxin-like [Source:HGNC Symbol;Acc:HGNC:9171]""	GO:0030175;GO:0022407;GO:0007162;GO:0022408;GO:0005737;GO:0072015;GO:0001726;GO:0070062;GO:0005615;GO:0030027;GO:0016477;GO:0030335;GO:0016324;GO:0044297;GO:0005887;GO:0005886;GO:0007155;GO:0036057;GO:0031528;GO:0043231;GO:0045121;GO:0072175;GO:0050900;GO:0005515;GO:0033634;GO:0032534	glomerular visceral epithelial cell development;negative regulation of cell-cell adhesion;leukocyte migration;apical plasma membrane;slit diaphragm;intracellular membrane-bounded organelle;cell body;plasma membrane;extracellular space;cell migration;protein binding;cytoplasm;cell adhesion;ruffle;positive regulation of cell-cell adhesion mediated by integrin;integral component of plasma membrane;r…
RAN	21039.9	0.477201	0.0300409	15.885	8.04e-57	1.76e-55	ENSG00000132341	5901	RAN"	member RAS oncogene family [Source:HGNC Symbol;Acc:HGNC:9846]"	GO:0071389;GO:0005635;GO:0008152;GO:0006611;GO:0030496;GO:0055037;GO:0007286;GO:0050681;GO:0030036;GO:0021766;GO:0070883;GO:0000785;GO:0044281;GO:0019904;GO:0035281;GO:0007067;GO:0005622;GO:0034629;GO:0051301;GO:0003713;GO:0005737;GO:0032092;GO:0070062;GO:0030521;GO:0006886;GO:0016020;GO:0000060;GO:0045505;GO:0005814;GO:0075733;GO:0005654;GO:0010467;GO:0019058;GO:0014070;GO:0032403;GO:0002177;GO:…
CERS6	4342.93	-0.692869	0.0436337	-15.8792	8.83e-57	1.93e-55	ENSG00000172292	253782	ceramide synthase 6 [Source:HGNC Symbol;Acc:HGNC:23826]""	GO:0030148;GO:0005783;GO:0005789;GO:0016021;GO:0016020;GO:0031965;GO:0046513;GO:0044281;GO:0003677;GO:0050291;GO:0006665	endoplasmic reticulum membrane;DNA binding;sphingolipid biosynthetic process;membrane;endoplasmic reticulum;sphingosine N-acyltransferase activity;small molecule metabolic process;sphingolipid metabolic process;ceramide biosynthetic process;integral component of membrane;nuclear membrane
WNT10B	858.877	-1.19246	0.0751253	-15.8729	9.76e-57	2.13e-55	ENSG00000169884	7480	wingless-type MMTV integration site family member 10B [Source:HGNC Symbol;Acc:HGNC:12775]""	GO:0060346;GO:0071320;GO:0032434;GO:0090263;GO:0050680;GO:0014835;GO:0050821;GO:0043403;GO:0045778;GO:0030501;GO:0050909;GO:0007275;GO:0071374;GO:0005615;GO:0000122;GO:0051246;GO:0043065;GO:0000086;GO:0071310;GO:0006357;GO:0002062;GO:0048641;GO:0030858;GO:0045598;GO:0045669;GO:0061196;GO:0008284;GO:0071300;GO:0006629;GO:0030182;GO:0048741;GO:0007050;GO:0048018;GO:0010971;GO:0045599;GO:0045899;GO:…	cellular response to organic cyclic compound;positive regulation of osteoblast differentiation;cell cycle arrest;smoothened signaling pathway;positive regulation of epithelial cell differentiation;cellular response to retinoic acid;positive regulation of bone mineralization;positive regulation of sequence-specific DNA binding transcription factor activity;positive regulation of ossification;myobl…
DHCR7	1204.72	1.0561	0.0665652	15.8656	1.1e-56	2.39e-55	ENSG00000172893	1717	7-dehydrocholesterol reductase [Source:HGNC Symbol;Acc:HGNC:2860]""	GO:0042127;GO:0047598;GO:0005640;GO:0030324;GO:0016628;GO:0001568;GO:0016020;GO:0005789;GO:0009791;GO:0016126;GO:0030176;GO:0006695;GO:0044281;GO:0035264;GO:0043231;GO:0030154;GO:0045540;GO:0016021;GO:0055114;GO:0005783	endoplasmic reticulum membrane;multicellular organism growth;lung development;blood vessel development;integral component of endoplasmic reticulum membrane;sterol biosynthetic process;regulation of cell proliferation;nuclear outer membrane;oxidoreductase activity;small molecule metabolic process;cell differentiation;regulation of cholesterol biosynthetic process;post-embryonic development;endopla…
ATP2C1	1640.93	0.933931	0.0588825	15.8609	1.18e-56	2.57e-55	ENSG00000017260	27032	ATPase"	Ca++ transporting	type 2C
EDEM3	14881.7	0.623242	0.0392975	15.8596	1.21e-56	2.62e-55	ENSG00000116406	80267	ER degradation enhancer"	mannosidase alpha-like 3 [Source:HGNC Symbol;Acc:HGNC:16787]"	GO:0044267;GO:0006457;GO:1904382;GO:0006491;GO:0043161;GO:0043687;GO:0016020;GO:0030968;GO:0005788;GO:0044322;GO:0004571;GO:0006516;GO:0005509;GO:0008152;GO:0030433;GO:0004569;GO:0018279;GO:0005783
SCPEP1	5082.66	-0.627353	0.0395614	-15.8577	1.24e-56	2.69e-55	ENSG00000121064	59342	serine carboxypeptidase 1 [Source:HGNC Symbol;Acc:HGNC:29507]""	GO:0051603;GO:0070062;GO:0045776;GO:0005829;GO:0045909;GO:0004185;GO:0006508;GO:0042573	retinoic acid metabolic process;negative regulation of blood pressure;cytosol;serine-type carboxypeptidase activity;positive regulation of vasodilation;proteolysis involved in cellular protein catabolic process;proteolysis;extracellular exosome
PXK	1895.22	-0.792676	0.0500035	-15.8524	1.35e-56	2.92e-55	ENSG00000168297	54899	PX domain containing serine/threonine kinase [Source:HGNC Symbol;Acc:HGNC:23326]""	GO:0005737;GO:0042391;GO:0006468;GO:0032780;GO:0035091;GO:0005634;GO:0004672;GO:0008022;GO:0005815;GO:0003779;GO:0043271;GO:0006954;GO:0005886;GO:0043234;GO:0050804;GO:0005524	regulation of membrane potential;protein complex;modulation of synaptic transmission;protein phosphorylation;negative regulation of ATPase activity;cytoplasm;actin binding;microtubule organizing center;protein kinase activity;protein C-terminus binding;inflammatory response;ATP binding;negative regulation of ion transport;nucleus;phosphatidylinositol binding;plasma membrane
NAGK	1177.97	-1.06315	0.0671007	-15.8442	1.54e-56	3.33e-55	ENSG00000124357	55577	N-acetylglucosamine kinase [Source:HGNC Symbol;Acc:HGNC:17174]""	GO:0009384;GO:0070062;GO:0006044;GO:0045127;GO:0006051;GO:0046835;GO:0019262;GO:0005515;GO:0005524	N-acetylneuraminate catabolic process;N-acetylmannosamine metabolic process;carbohydrate phosphorylation;protein binding;N-acetylglucosamine metabolic process;N-acetylglucosamine kinase activity;ATP binding;N-acylmannosamine kinase activity;extracellular exosome
IFI35	1381.8	-1.00764	0.0636722	-15.8254	2.08e-56	4.48e-55	ENSG00000068079	3430	interferon induced protein 35 [Source:HGNC Symbol;Acc:HGNC:5399]""	GO:0005829;GO:0005634;GO:0060337;GO:0005515;GO:0019221	type I interferon signaling pathway;protein binding;nucleus;cytosol;cytokine-mediated signaling pathway
CKS2	969.018	1.10825	0.0700437	15.8222	2.19e-56	4.7e-55	ENSG00000123975	1164	CDC28 protein kinase regulatory subunit 2 [Source:HGNC Symbol;Acc:HGNC:2000]""	GO:0007127;GO:0008283;GO:0000079;GO:0016538;GO:0051301;GO:0007049	cyclin-dependent protein serine/threonine kinase regulator activity;cell division;cell proliferation;cell cycle;meiosis I;regulation of cyclin-dependent protein serine/threonine kinase activity
SLBP	1645.82	0.904508	0.0571805	15.8185	2.32e-56	4.99e-55	ENSG00000163950	7884	stem-loop binding protein [Source:HGNC Symbol;Acc:HGNC:10904]""	GO:0005737;GO:0006398;GO:0031124;GO:0044822;GO:0005654;GO:0008334;GO:0005634;GO:0030529;GO:0033260;GO:0010467;GO:0003723;GO:0005515;GO:0006366;GO:0006369;GO:0071208;GO:0051028;GO:0003729;GO:0071204;GO:0005829;GO:0006406;GO:0071207	histone pre-mRNA stem-loop binding;cytoplasm;histone pre-mRNA DCP binding;termination of RNA polymerase II transcription;nuclear DNA replication;histone pre-mRNA 3'end processing complex;mRNA 3'-end processing by stem-loop binding and cleavage;intracellular ribonucleoprotein complex;poly(A) RNA binding;mRNA transport;nucleus;histone mRNA metabolic process;cytosol;mRNA 3'-end processing;RNA bindin…
RHBDF2	1921.14	-0.946063	0.059897	-15.7948	3.38e-56	7.24e-55	ENSG00000129667	79651	rhomboid 5 homolog 2 (Drosophila) [Source:HGNC Symbol;Acc:HGNC:20788]""	GO:0004252;GO:0050708;GO:0050709;GO:0016021;GO:0019838;GO:0005789;GO:0005886;GO:0015031;GO:0006508;GO:0042058	endoplasmic reticulum membrane;serine-type endopeptidase activity;regulation of protein secretion;proteolysis;negative regulation of protein secretion;protein transport;growth factor binding;regulation of epidermal growth factor receptor signaling pathway;integral component of membrane;plasma membrane
LRP10	3450.49	-0.829388	0.0525167	-15.7929	3.48e-56	7.46e-55	ENSG00000197324	26020	LDL receptor related protein 10 [Source:HGNC Symbol;Acc:HGNC:14553]""	GO:0048839;GO:0006898;GO:0006897;GO:0006629;GO:0006869;GO:0016021;GO:0016020;GO:0005041;GO:0005905;GO:0005515	inner ear development;protein binding;endocytosis;coated pit;lipid metabolic process;membrane;lipid transport;low-density lipoprotein receptor activity;integral component of membrane;receptor-mediated endocytosis
SF3B3	6965.66	0.562166	0.0355973	15.7924	3.51e-56	7.51e-55	ENSG00000189091	23450	splicing factor 3b subunit 3 [Source:HGNC Symbol;Acc:HGNC:10770]""	GO:0005730;GO:0005515;GO:0030532;GO:0071013;GO:0006461;GO:0000398;GO:0005654;GO:0000375;GO:0010467;GO:0042177;GO:0003723;GO:0005689;GO:0003676;GO:0005634;GO:0008380;GO:0005681;GO:0006397	nucleic acid binding;nucleolus;catalytic step 2 spliceosome;nucleoplasm;protein binding;RNA splicing;mRNA processing;spliceosomal complex;U12-type spliceosomal complex;negative regulation of protein catabolic process;small nuclear ribonucleoprotein complex;nucleus;RNA binding;protein complex assembly;gene expression;mRNA splicing
NOL11	1942.97	0.858488	0.0543757	15.7881	3.76e-56	8.03e-55	ENSG00000130935	25926	nucleolar protein 11 [Source:HGNC Symbol;Acc:HGNC:24557]""	GO:1901838;GO:0034455;GO:0030490;GO:0005730;GO:0006351;GO:0005515;GO:0005634;GO:0044822	t-UTP complex;transcription;positive regulation of transcription of nuclear large rRNA transcript from RNA polymerase I promoter;poly(A) RNA binding;maturation of SSU-rRNA;nucleolus;nucleus;protein binding
RUVBL2	2285.51	0.866566	0.0549768	15.7624	5.65e-56	1.2e-54	ENSG00000183207	10856	RuvB-like AAA ATPase 2 [Source:HGNC Symbol;Acc:HGNC:10475]""	GO:0016020;GO:0006457;GO:0016887;GO:0035066;GO:0071169;GO:0031490;GO:0035267;GO:0031011;GO:0034644;GO:0003678;GO:0005622;GO:0005737;GO:0001094;GO:0005719;GO:0070062;GO:0006325;GO:0040008;GO:0006281;GO:0051082;GO:0005524;GO:0005654;GO:0071392;GO:0043141;GO:0016363;GO:0071339;GO:0042802;GO:0000980;GO:0030529;GO:0043967;GO:0043968;GO:0004003;GO:0032508;GO:0005634;GO:0042803;GO:0043531;GO:0006310;GO:…	RNA polymerase II core promoter sequence-specific DNA binding;histone H2A acetylation;protein homodimerization activity;nuclear matrix;nucleoplasm;histone H4 acetylation;establishment of protein localization to chromatin;damaged DNA binding;identical protein binding;chromatin DNA binding;ATPase binding;TFIID-class transcription factor binding;ATP-dependent 5'-3' DNA helicase activity;negative reg…
RNF103	1380.25	1.00987	0.0640786	15.7598	5.88e-56	1.25e-54	ENSG00000239305	7844	ring finger protein 103 [Source:HGNC Symbol;Acc:HGNC:12859]""	GO:0005783;GO:0004842;GO:0016021;GO:0005789;GO:0016567;GO:0008270;GO:0005515;GO:0030433;GO:0016874;GO:0007417	endoplasmic reticulum membrane;ubiquitin-protein transferase activity;central nervous system development;ER-associated ubiquitin-dependent protein catabolic process;endoplasmic reticulum;zinc ion binding;ligase activity;protein binding;protein ubiquitination;integral component of membrane
SRSF1	6421.81	0.632885	0.0402507	15.7236	1.04e-55	2.22e-54	ENSG00000136450	6426	serine/arginine-rich splicing factor 1 [Source:HGNC Symbol;Acc:HGNC:10780]""	GO:0035145;GO:0003676;GO:0060048;GO:0016607;GO:0001701;GO:0000380;GO:0005634;GO:0000166;GO:0005654;GO:0010467;GO:0006366;GO:0006369;GO:0008380;GO:0006406;GO:0005737;GO:0031124;GO:0071013;GO:0044822;GO:0070062;GO:0000395;GO:0050733;GO:0000398;GO:0006376;GO:0003723;GO:0005515;GO:0003729;GO:0006397	alternative mRNA splicing;catalytic step 2 spliceosome;nucleoplasm;exon-exon junction complex;mRNA splicing;RS domain binding;mRNA 5'-splice site recognition;transcription from RNA polymerase II promoter;RNA binding;nucleotide binding;protein binding;mRNA processing;poly(A) RNA binding;in utero embryonic development;mRNA 3'-end processing;mRNA export from nucleus;gene expression;cardiac muscle co…
ORC6	1135.96	0.984389	0.0626497	15.7126	1.24e-55	2.63e-54	ENSG00000091651	23594	origin recognition complex subunit 6 [Source:HGNC Symbol;Acc:HGNC:17151]""	GO:0000278;GO:0000808;GO:0005634;GO:0016020;GO:0000082;GO:0016235;GO:0005654;GO:0006260;GO:0005664;GO:0005515;GO:0003677;GO:0015629	mitotic cell cycle;origin recognition complex;G1/S transition of mitotic cell cycle;protein binding;DNA replication;DNA binding;nucleoplasm;nucleus;membrane;nuclear origin of replication recognition complex;actin cytoskeleton;aggresome
PIP4K2A	2108.95	-0.824097	0.0524539	-15.7109	1.27e-55	2.7e-54	ENSG00000150867	5305	phosphatidylinositol-5-phosphate 4-kinase"	type II	alpha [Source:HGNC Symbol;Acc:HGNC:8997]"
TSR1	2924.49	0.69238	0.0441005	15.7001	1.51e-55	3.2e-54	ENSG00000167721	55720	TSR1"	20S rRNA accumulation	homolog (S. cerevisiae) [Source:HGNC Symbol;Acc:HGNC:25542]"
CDC45	764.575	1.19196	0.0759261	15.6989	1.54e-55	3.25e-54	ENSG00000093009	8318	cell division cycle 45 [Source:HGNC Symbol;Acc:HGNC:1739]""	GO:0000082;GO:0000083;GO:0031938;GO:0031261;GO:0005737;GO:0000727;GO:0005813;GO:0005634;GO:0005654;GO:0005656;GO:0006267;GO:0006260;GO:0003697;GO:1900087;GO:0000278;GO:0032508;GO:0031298;GO:0043138;GO:0000076;GO:0006271;GO:0006270;GO:1902977;GO:0003688;GO:0005515;GO:0003682	mitotic cell cycle;DNA replication checkpoint;nucleoplasm;cytoplasm;DNA replication;regulation of transcription involved in G1/S transition of mitotic cell cycle;positive regulation of G1/S transition of mitotic cell cycle;regulation of chromatin silencing at telomere;chromatin binding;protein binding;DNA replication initiation;replication fork protection complex;nuclear pre-replicative complex;D…
CALML4	2172.5	-0.813374	0.0518149	-15.6977	1.57e-55	3.31e-54	ENSG00000129007	91860	calmodulin like 4 [Source:HGNC Symbol;Acc:HGNC:18445]""	GO:0005509	calcium ion binding
JDP2	220.102	-2.4749	0.157686	-15.695	1.64e-55	3.45e-54	ENSG00000140044	122953	Jun dimerization protein 2 [Source:HGNC Symbol;Acc:HGNC:17546]""	GO:0043565;GO:0046982;GO:0031065;GO:0000122;GO:0003700;GO:0005634;GO:0003677;GO:0006355;GO:0006357;GO:0003690;GO:0006351;GO:0005515;GO:0031063;GO:0000978;GO:0003682;GO:0001078;GO:0000982;GO:0045599	transcription factor activity;negative regulation of transcription from RNA polymerase II promoter;chromatin binding;double-stranded DNA binding;transcription;DNA binding;RNA polymerase II core promoter proximal region sequence-specific DNA binding;protein heterodimerization activity;regulation of transcription;nucleus;sequence-specific DNA binding;protein binding;regulation of transcription from…
ISG20	1002.94	-1.05767	0.0674233	-15.6871	1.85e-55	3.9e-54	ENSG00000172183	3669	interferon stimulated exonuclease gene 20kDa [Source:HGNC Symbol;Acc:HGNC:6130]""	GO:0019221;GO:0008310;GO:0005737;GO:0016605;GO:0005730;GO:0030620;GO:0004527;GO:0045071;GO:0005654;GO:0006364;GO:0006401;GO:0034511;GO:0046872;GO:0003676;GO:0008859;GO:0008283;GO:0060337;GO:0051607;GO:0090503;GO:0000738;GO:0030619;GO:0000175;GO:0009615;GO:0015030;GO:0005634	U1 snRNA binding;exoribonuclease II activity;nucleoplasm;cytoplasm;RNA phosphodiester bond hydrolysis;Cajal body;cell proliferation;rRNA processing;U2 snRNA binding;U3 snoRNA binding;metal ion binding;nucleic acid binding;PML body;DNA catabolic process;nucleus;defense response to virus;response to virus;exonuclease activity;cytokine-mediated signaling pathway;negative regulation of viral genome r…
HVCN1	3819.36	-0.638615	0.0407485	-15.6721	2.35e-55	4.93e-54	ENSG00000122986	84329	hydrogen voltage gated channel 1 [Source:HGNC Symbol;Acc:HGNC:28240]""	GO:0016021;GO:0071294;GO:0015992;GO:0032504;GO:0006811;GO:0016020;GO:0035036;GO:0055085;GO:0034220;GO:0071467;GO:0030171;GO:0022843;GO:0005887;GO:0034765;GO:0010043;GO:0009268;GO:0005886;GO:0005244;GO:0005216;GO:0007338	regulation of ion transmembrane transport;ion transmembrane transport;voltage-gated ion channel activity;integral component of plasma membrane;response to pH;voltage-gated proton channel activity;integral component of membrane;ion channel activity;proton transport;ion transport;cellular response to pH;single fertilization;cellular response to zinc ion;sperm-egg recognition;membrane;multicellular …
CDON	1711.67	-0.853031	0.0544498	-15.6664	2.57e-55	5.39e-54	ENSG00000064309	50937	cell adhesion associated"	oncogene regulated [Source:HGNC Symbol;Acc:HGNC:17104]"	GO:0048598;GO:0014816;GO:0031012;GO:0007155;GO:0051146;GO:0002088;GO:0043497;GO:0021987;GO:0001708;GO:0045664;GO:0045666;GO:0048643;GO:2000179;GO:0051057;GO:0060059;GO:0009986;GO:0043410;GO:0005886;GO:0007520;GO:0010172;GO:0009952;GO:0007224;GO:0001934;GO:0051149;GO:0045944;GO:0005515;GO:0042692;GO:0016021
ALDH2	269.412	-2.174	0.138892	-15.6525	3.2e-55	6.69e-54	ENSG00000111275	217	aldehyde dehydrogenase 2 family (mitochondrial) [Source:HGNC Symbol;Acc:HGNC:404]""	GO:0016491;GO:0004030;GO:0005975;GO:0004029;GO:0042136;GO:0055114;GO:0016620;GO:0006066;GO:0006805;GO:0044281;GO:0009055;GO:0007268;GO:0005759;GO:0006069;GO:0008152;GO:0006068;GO:0070062	aldehyde dehydrogenase (NAD) activity;aldehyde dehydrogenase [NAD(P)+] activity;alcohol metabolic process;ethanol catabolic process;carbohydrate metabolic process;xenobiotic metabolic process;neurotransmitter biosynthetic process;mitochondrial matrix;oxidoreductase activity;small molecule metabolic process;metabolic process;synaptic transmission;oxidation-reduction process;electron carrier activi…
[truncated: 15,019 more rows]
