# Supplementary material for: Epigenetic regulation of CD38/CD48 by KDM6A mediates NK cell response in multiple myeloma
Source: Nat Commun. 2024 Feb 14;15:1367. doi: 10.1038/s41467-024-45561-z (PMC10866908; doi:10.1038/s41467-024-45561-z)
Supplement: Supplementary file 9 — Supplementary Data 6 [file 41467_2024_45561_MOESM9_ESM.xlsx]

## Sheet: sgRNA oligonucleotides
Primer	Primer sequence 5' - 3'	Forward or reverse
NTC-1f	CACCGCCATATCGGGGCGAGACATG	For
NTC-1r	AAACCATGTCTCGCCCCGATATGGC	Rev
KDM6A-1f	CACCGCAATTGTCAGAAGTATTCTG	For
KDM6A-1r	AAACCAGAATACTTCTGACAATTGC	Rev
KDM6A-2f	CACCGCTGGTAAGTCTCACCTTCCG	For
KDM6A-2r	AAACCGGAAGGTGAGACTTACCAGC	Rev
CD48-1f	CACCGAAACTGTCATGTGTGATACC	For
CD48-1r	AAACGGTATCACACATGACAGTTTC	Rev
CD48-2f	CACCGATGTACAGTGCGCCACTCTG	For
CD48-2r	AAACCAGAGTGGCGCACTGTACATC	Rev
NTC: non-targeting control
Alt-RÆ CRISPR-Cas9 crRNA	Sequence	manufactory
Hs.Cas9.KDM6A.1.AA	/AltR1/rUrUrC rCrUrC rArUrC rArCrC rGrArA rArGrC rGrGrG rUrUrU rUrArG rArGrC rUrArU rGrCrU /AltR2/	Integrated DNA Technologies
Hs.Cas9.KDM6A.1.AB	/AltR1/rUrUrG rGrArA rGrCrA rGrArU rCrCrU rArArU rUrCrG rUrUrU rUrArG rArGrC rUrArU rGrCrU /AltR2/	Integrated DNA Technologies

## Sheet: Taqman assay primers
Gene	Entrez gene ID	Assay ID	Manufactory
CD38	952	Hs01120071_m1	Thermo Fisher
CD48	962	Hs00152927_m1	Thermo Fisher
KDM6A	7403	Hs00253500_m1	Thermo Fisher

## Sheet: ChIP-Q-PCR primers
Primer	Primer sequence 5' - 3'	Forward or reverse
CD38#1 F	GCCTCAGAGTCTTTGCACCT	For
CD38#1 R	GTGAGCGATCAAGTCACCCA	Rev
CD38#2 F	AACTCCCGCATAGAGTGCAG	For
CD38#2 R	GGAGCTGCTCAGAGATGCAA	Rev
CD38#3 F	TGAACCCAGAGCTTAGCCAC	For
CD38#3 R	AAATGCCTGGTCAACCACCT	Rev
CD48#1 F	GAAGGAGCAGGGTCGTATCC	For
CD48#1 R	GCACCAGAATCAAATTCCTCTTGG	Rev
CD48#4 F	GCTCAGACACACTGTACTCCC	For
CD48#4 R	GCTCAGGATGCAACACCTCA	Rev
