# Supplementary material for: Epigenetic regulation of CD38/CD48 by KDM6A mediates NK cell response in multiple myeloma
Source: Nat Commun. 2024 Feb 14;15:1367. doi: 10.1038/s41467-024-45561-z (PMC10866908; doi:10.1038/s41467-024-45561-z)
Supplement: Supplementary file 11 — Source Data [file 41467_2024_45561_MOESM11_ESM.xlsx]

## Sheet: Fig. 2
Fig. 2d
Fig. 2e
	Ct value	GAPDH			CD38
	MM1S sgNT#1	23.7003	23.619	23.5408	30.4185	30.4238	30.5338
	MM1S sgKDM6A#1	22.4887	22.6425	22.6498	31.1384	31.1966	31.1922
	MM1S sgKDM6A#2	22.5072	22.8075	22.892	31.1329	31.3669	31.2582
	H929 sgNT#1	24.0414	23.8076	23.6626	28.2467	28.2962	28.3053
	H929 sgKDM6A#1	24.0377	23.69	23.8765	29.2591	29.2787	29.2434
	H929 sgKDM6A#2	23.819	23.809		29.1181	29.3901	29.7213
Fig. 2g

## Sheet: Fig. 3
Fig. 3c
	Ct value	CD38#1			CD38#2			CD38#3
	2% Input sgNT#1	21.8761	21.8194	21.8664	22.4369	22.386	22.4616	22.9196	23.2319	23.1489
	sgNT#1 H3K27me3	23.0022	23.166	23.2037	23.8861	23.9002	24.0011	25.0345	24.8639	24.8445
	2% Input sgKDM6A#1	21.789	21.8237	21.8234	22.4079	22.5305	22.5772	23.082	23.0795	23.0882
	sgKDM6A#1 H3K27me3	22.7392	22.15	22.0462	22.7779	22.9125	22.8164	23.792	23.8171	24.1751
	2% Input sgKDM6A#2	22.7888	22.2182	22.2643	22.7158	22.7879	22.7757	23.2225	23.236	23.1386
	sgKDM6A#2 H3K27me3	21.8722	21.9717		22.6416	22.7478	22.824	23.7377	23.7898	23.6141
Fig. 3f
Fig. 3g
	Ct value	CD38#1			CD38#2			CD38#3
	2% Input control	24.9888	25.0174	25.116	25.3298	25.331	25.3958	25.5728	25.6375	25.6488
	control H3K27me3	22.118	22.1979	22.1675	22.557	22.5666	22.5609	23.0534	23.016	23.1258
	2% Input resistant #1	25.6164	25.5299	25.5377	26.0397	25.9331	26.0031	26.2466	26.2025	26.2643
	resistant #1 H3K27me3	21.7536	21.7889	21.7481	22.2177	22.2314	22.1748	22.4239	22.4366	22.4388
	2% Input resistant #2	25.0582	25.0016	25.0167	25.2532	25.4357	25.3537	25.5798	25.6283	25.7204
	resistant #2 H3K27me3	21.5903	21.6193	21.6022	21.9611	22.0411	21.9343	22.5883	22.5271	22.5742
Fig. 3h
	Ct value	GAPDH			KDM6A
	N/D#1	25.598	24.4782	24.9448	30.2856	29.4054	29.5185
	N/D#2	24.9482	24.7405	24.9276	29.9314	29.9854	30.2222
	N/D#3	23.9877	24.541	24.299	29.442	29.6323	29.812
	N/D#4	22.6925	22.6036	22.5372	27.8279	27.8678	27.919
	N/D#5	31.5493	32.0326	31.8825	37.8369	37.592	37.0455
	N/D#6	26.5525	26.9664	26.9603	33.2891	33.0449	33.6119
	N/D#7	26.2726	26.3448	26.5263	33.4272	32.7292	32.8124
	R/R#1	24.4629	24.3052	25.2432	31.4953	30.6615	31.8936
	R/R#2	23.1892	22.549	21.8756	29.4341	30.8303	32.1566
	R/R#3	23.9961	24.8493	24.1212	30.2627	29.8263	29.9482
	R/R#4	22.6701	22.7744	22.763	31.3116	31.1911	30.998
	R/R#5	27.5566	27.6617	27.5972	32.4021	32.6637	32.5307
	R/R#6	27.3446	28.0737	27.3439	32.5289	32.8098	33.0118
	R/R#7	23.6205	22.9271	22.9088	28.7791	27.9241	28.4538
	R/R#8	23.9606	23.8637	23.1934	30.7599	30.9026	31.8504
	R/R#9	30.4845	29.2899	29.1582	33.6917	35.1564	34.8805
	R/R#10	25.4971	25.6088	25.9908	33.6627	33.6673	33.5719
	R/R#11	25.7698	25.6174	25.7632	31.4265	32.0406	31.8603
	R/R#12	25.3261	25.4144	25.5443	33.1885	33.4115	32.9744
Fig. 3i
	Ct value	GAPDH			CD38
	N/D#1	28.085	28.011	28.108	29.928	29.841	29.671
	N/D#2	27.061	27.115	27.025	29.632	29.631	29.787
	N/D#3	27.286	27.468	27.379	28.051	28.194	28.412
	N/D#4	27.344	27.231	27.208	28.605	28.878	28.734
	N/D#5	30.0586	30.6394	29.2279	31.071	32.2742	33.4665
	N/D#6	26.381	26.6491	26.6692	29.4069	29.3639	29.502
	N/D#7	26.2726	26.3448	26.5263	29.0438	29.101	29.085
	R/R#1	26.617	26.752	26.666	31.696	31.323	31.086
	R/R#2	25.777	24.753	25.013	30.076	29.993	29.961
	R/R#3	26.901	26.949	25.982	32.279	31.785	32.026
	R/R#4	26.86	26.966	26.722	32.538	32.463	32.201
	R/R#5	22.6701	22.7744	22.763	32.2623	32.8124	32.6947
	R/R#6	27.5566	27.6617	27.5972	32.3805	32.4947	32.6934
	R/R#7	27.3446	28.0737	27.3439	31.9047	31.8905	31.8058
	R/R#8	26.9313	26.9693	26.8786	31.1157	31.0219	31.234
	R/R#9	29.429	28.4006	29.7363	35.5292	34.9943	35.2651
	R/R#10	30.4845	29.2899	29.1582	36.0626	36.5148	35.813
	R/R#11	25.4971	25.6088	25.9908	30.403	30.7697	30.9306
	R/R#12	25.3261	25.4144	25.5443	32.2587	32.2469	32.6177

## Sheet: Fig. 4
Fig. 4a
		Lysis %
	E:T ratio	sgNT#1			sgKDM6A#1			sgKDM6A#2
	20:1	73.2701	71.9875	68.0925	43.8462	41.8445	40.123	38.014	37.1495	34.2903
	10:1	66.3021	61.5958	63.6045	29.0381	35.2677	37.29	26.8048	24.4919	26.3586
	5:1	49.5423	47.791	42.8039	22.0374	18.2318	22.6941	15.2482	12.3538	13.6407
Fig. 4b
		Lysis %
	E:T ratio	sgNT#1			sgKDM6A#1			sgKDM6A#2
	20:1	64.1956	70.1296	68.4887	33.108	30.5032	31.5279	30.4535	30.0999	29.4138
	10:1	58.1146	58.8313	55.1508	26.2789	25.4373	27.0277	21.5014	22.5843	19.1931
	5:1	39.4868	41.0671	38.9424	13.2808	12.7608	10.1755	15.6348	11.3404	11.749
Fig. 4f
	Perforin ELISA
		NK only			NK+ctrl			NK+ KDM6A KO
	OD value	0.1499	0.1354	0.1284	0.2162	0.1945	0.199	0.154	0.1517	0.1461
Fig. 4g
	Granzyme B ELISA
		NK only			NK+ctrl			NK+ KDM6A KO
	OD value	0.4512	0.4288	0.439	0.7792	0.7564	0.772	0.5506	0.5464	0.5387
Fig. 4h
		NK	NK +H929 Ctrl	NK +H929 KO#1	NK +H929 KO#2
	IFN-γ+ cells (%)	14.7	20.8	17.5	17.3
		14.5	19.1	15.8	15.2
		14.4	19	14.8	15.6

## Sheet: Fig. 5
Fig. 5a
		Lysis %
	E:T ratio	sgNT#1			sgKDM6A#1			sgKDM6A#2
	10:1	53.3078	48.3724	47.5827	23.48	28.121	15.5594	13.8863	18.448	14.6596
	5:1	39.3047	35.2292	29.7484	15.2126	14.813	10.7965	4.45753	9.36347	7.5628
	2.5:1	25.0005	26.0418	14.5432	7.05361	9.3118	4.86722	0.817362	2.55271	7.58575
Fig. 5b
		NK	NK +H929 Ctrl	NK +H929 KO#1	NK +H929 KO#2
	IFN-γ+ cells (%)	12	18.7	11.3	10.4
		9.09	17.3	10.8	10.7
		11.3	18.1	13.5	10.2
Fig. 5f
	Ct value	GAPDH			CD48
	H929 sgNT#1	24.8414	24.8859	24.9742	24.2368	24.2883	24.2898
	H929 sgKDM6A#1	24.5233	24.6366	24.595	29.2233	29.2531	29.2545
	H929 sgKDM6A#2	24.9083	24.3527	24.9321	31.1686	31.0108	31.0088
Fig. 5h
	Ct value	CD48#1			CD48#4
	2% Input sgNT#1	25.4838	25.5938	25.6694	26.3204	26.3593	26.2939
	sgNT#1 H3K27me3	26.4194	26.5919	26.4267	29.4057	29.4649	29.6474
	2% Input sgKDM6A#1	25.2575	25.2797	25.2807	25.9951	25.9889	26.1526
	sgKDM6A#1 H3K27me3	24.7591	24.691	24.738	24.8853	24.8542	24.896
	2% Input sgKDM6A#2	24.6557	24.6896	24.6452	25.544	25.3516	25.4702
	sgKDM6A#2 H3K27me3	24.3103	24.2657	24.2487	24.1608	24.2215	24.3158
Fig. 5j
	Ct value	GAPDH			CD48
	N/D#1	28.085	28.011	28.108	27.062	26.808	26.989
	N/D#2	27.061	27.115	27.025	27.817	27.867	27.663
	N/D#3	27.286	27.468	27.379	27.993	27.905	27.889
	N/D#4	22.558	23.062	22.938	23.623	23.9326	23.778
	N/D#5	23.0083	22.8491	21.9283	22.1718	22.2318	23.1424
	N/D#6	26.381	26.6491	26.6692	27.7747	27.7808	27.745
	N/D#7	26.2726	26.3448	26.5263	27.8468	27.7779	27.5897
	R/R#1	26.617	26.752	26.666	28.448	28.354	28.533
	R/R#2	26.86	26.966	26.722	31.91	31.69	31.753
	R/R#3	22.6701	22.7744	22.763	25.8944	25.6241	25.7728
	R/R#4	27.5566	27.6617	27.5972	31.8891	32.017	31.7023
	R/R#5	27.3446	28.0737	27.3439	29.6168	29.244	29.4859
	R/R#6	26.9313	26.9693	26.8786	30.9163	30.6704	31.0105
	R/R#7	23.9606	23.8637	23.1934	25.3906	25.9314	25.6289
	R/R#8	29.429	28.4006	29.7363	31.7607	31.6135	32.1096
	R/R#9	30.4845	29.2899	29.1582	33.0645	32.8145	32.8278
	R/R#10	25.4971	25.6088	25.9908	27.9811	27.8706	28.3378
	R/R#11	25.7698	25.6174	25.7632	27.3193	27.3782	27.4886
	R/R#12	25.3261	25.4144	25.5443	28.4158	28.4821	28.545

## Sheet: Fig. 6
Fig. 6b
		Lysis %
	E:T ratio	sgNT#1			sgCD48#1			sgCD48#2
	10:1	49.111	53.8814	50.4517	14.9075	13.0392	7.32266	13.4233	11.8805	7.19429
	5:1	32.9423	34.5059	21.586	4.64918	5.83521	3.38676	6.07374	6.01919
Fig. 6c
		Lysis %
	E:T ratio	sgNT#1			sgCD48#1			sgCD48#2
	10:1	32.6037	28.8163	27.4725	19.8286	13.3998	14.4843	12.5236	18.8164	10.4415
	5:1	13.014	13.6973	14.6363	6.31791	5.18019	4.80376	7.83938	9.10928	9.2287
Fig. 6e
			Lysis %
		E:T ratio	control			CD48-OE
	sgNT#1	10:1	57.5768	59.639	57.0447	61.6102	56.4841	57.8086
		5:1	39.9547	34.3702	36.3039	39.5341	38.3317	39.1611
	sgKDM6A	10:1	39.6478	39.3888	35.1314	59.645	62.5527	57.6061
		5:1	21.5406	17.0764	20.2209	36.6805	35.1833	36.7477
Fig. 6f
			EV			CD48
	IFN-γ+ cells (%)	sgNT	24.8	25.5	24.9	25.3	24.1	21.8
		sgKDM6A	15.7	14.4	12.9	21.2	20.6	19.5
Fig. 6g	Granzyme B ELISA
	OD value	EV			CD48
	sgNT	0.0457	0.0552	0.0651	0.0477	0.0545	0.0627
	sgKDM6A	0.0123	0.0177	0.0115	0.0516	0.0456	0.0517
Fig. 6h	Perforin ELISA
	OD value	EV			CD48
	sgNT	0.229767	0.225967	0.289867	0.196867	0.234067	0.319967
	sgKDM6A	0.126967	0.151067		0.296267	0.299167	0.291367

## Sheet: Fig. 7
Fig. 7b
Fig. 7c,d
			Ct value
	H929	treatment	GAPDH			CD48			CD38
	sgNT#1	DMSO	23.4345	23.5158	23.5512	24.827	24.9342	24.9681	28.7452	28.7005	28.863
		Taze	23.4937	23.595	23.5366	24.949	24.9346	24.9833	28.3071	28.2584	28.3081
	sgKDM6A#1	DMSO	23.1118	22.9897	23.1956	29.5773	29.6685	29.58	29.1159	29.5117	29.1315
		Taze	23.3658	23.6565	23.3804	27.3448	27.2895	27.2437	28.647	28.5568	28.5769
	sgKDM6A#2	DMSO	23.2254	23.2045	23.2595	30.7615	30.8314	30.8718	29.2412	29.0906	29.1472
		Taze	23.5137	23.4838	23.474	28.2207	28.1943	28.248	28.5549	28.5668	28.4789
Fig. 7f
			Ct value
	Treatment		CD38#1			CD38#2			CD38#3
	DMSO	sgNT#1 Input	26.0071	25.9782	26.0689	26.2841	26.3607	26.4267	26.8568	26.9175	26.8763
		sgNT#1 H3K27me3	25.3473	25.3424	25.4213	25.9268	25.7734	25.9165	26.8291	26.8901	26.7988
	Taze	sgNT#1 Input	25.5255	25.5468	25.5981	25.8236	25.7023	25.7714	26.106	26.0319	26.0736
		sgNT#1 H3K27me3	30.0494	30.0174	30.0549	30.5306	30.4047	30.2629	31.0871	30.9143	31.0984
	DMSO	sgKDM6A#1 Input	25.8312	25.8575	25.8175	26.0208	26.0247	26.1946	26.6489	26.7551	26.654
		sgKDM6A#1 H3K27me3	23.9224	23.9094	23.8599	24.2423	24.194	24.245	25.2143	25.1766	25.0288
	Taze	sgKDM6A#1 Input	25.1911	25.2233	25.1444	25.2827	25.2395	25.256	25.631	25.717	25.7766
		sgKDM6A#1 H3K27me3	28.9913	28.9753	28.9978	29.0624	29.0827	29.3999	30.338	29.9927	30.3527
	DMSO	sgKDM6A#2 Input	25.3238	25.368	25.3593	25.4691	25.3987	25.5681	26.1073	26.0926	26.0915
		sgKDM6A#2 H3K27me3	23.307	23.3332	23.207	23.599	23.6607	23.6537	24.6264	24.5963	24.5874
	Taze	sgKDM6A#2 Input	25.0726	25.3148	24.9827	25.4165	25.3957	25.3671	25.5351	25.7861	25.4591
		sgKDM6A#2 H3K27me3	28.7011	28.5766	28.6389	29.0116	28.79	29.006	29.5725	29.8431	29.8505
Fig. 7g
			Ct value
	Treatment		CD48#1			CD48#4
	DMSO	sgNT#1 Input	25.4838	25.5938	25.6694	26.3204	26.3593	26.2939
		sgNT#1 H3K27me3	26.4194	26.5919	26.4267	29.4057	29.4649	29.6474
	Taze	sgNT#1 Input	24.9694	24.935	25.0423	25.4883	25.6124	25.6208
		sgNT#1 H3K27me3	30.0744	30.3593	30.2234	31.7593	31.7907	31.6836
	DMSO	sgKDM6A#1 Input	25.2575	25.2797	25.2807	25.9951	25.9889	26.1526
		sgKDM6A#1 H3K27me3	24.7591	24.691	24.738	24.8853	24.8542	24.896
	Taze	sgKDM6A#1 Input	24.4995	24.5026	24.5236	25.1707	25.2299	25.2005
		sgKDM6A#1 H3K27me3	28.9328	29.1884	29.0459	29.97	29.8499	29.9932
	DMSO	sgKDM6A#2 Input	24.6557	24.6896	24.6452	25.544	25.3516	25.4702
		sgKDM6A#2 H3K27me3	24.3103	24.2657	24.2487	24.1608	24.2215	24.3158
	Taze	sgKDM6A#2 Input	24.2272	24.4815	24.148	25.3169	25.2528	25.2839
		sgKDM6A#2 H3K27me3	28.6869	28.4941	28.6862	29.5819	29.5776	29.7987
Fig. 7h
		Lysis %
		DMSO			Taze
	sgNT#1	75.5707	76.1126	69.6575	85.0259	86.5896	83.9615
	sgKDM6A#1	51.1641	48.893	48.7728	70.6591	60.5765	72.3785
Fig. 7i
		Lysis %
		DMSO			Taze
	sgNT#1	70.7067	66.7584	74.9714	80.3763	74.9111	70.9374
	sgKDM6A#1	36.5253	31.399	22.3695	61.5927	52.8756	59.1694
Fig. 7j	Granzyme B ELISA
	OD value	DMSO			Taze
	sgNT#1	0.339533	0.316733	0.332333	0.629133	0.420633	0.454933
	sgKDM6A#1	0.110933	0.106733	0.0990333	0.278933	0.257533	0.236233
Fig. 7k
	Cytotoxicity	%
	patient	DMSO+Dara	Taze+Dara
	#1	10.5	23.2
	#2	18.8	21
	#3	15.4	15.1
	#4	37.9	45.9
	#5	22.9	21.9
	#6	2.84	14.7
	#7	10.2	11.7
	#8	13.2	13.7
	#9	28.3	34.2
	#10	22.9	30
	#11	9.79	10.4

## Sheet: Supplementary Fig. 1
Extended Data Fig. 1b
		MFI (CD38)
	sgNT#1	6474	21717	12874
	sgKDM6A#1	2563	10459	7886
	sgKDM6A#1 addback	9280	17556	13357
Extended Data Fig. 1c
Supplementary Fig. 1f
		MFI (CD38)
		sgNT#1-2			sgKDM6A#1-3			sgKDM6A#2-2
	WT media	5029	5349	4961	2002	2807	2240	1715	1631	1898
	KO#1 media	4965	4612	4772	2037	2218	1795	1680	1426	1634
	KO#2 media	5071	4529	5031	1979	1469	1881	1538	1703	1495
Supplementary Fig. 1g,h
	Ct value	CD38#1			CD38#2			CD38#3
	2% Input sgNT#1	25.7362	25.7668	25.8052	26.2182	26.2506	26.1529	26.4136	26.4342	26.5154
	sgNT#1 H3K27me3	24.4614	24.438	24.453	25.1074	25.0426	25.0813	25.7424	25.7645	25.7777
	sgNT#1 H3K27Ac	27.6538	27.3376	27.4482	27.5727	27.5753	27.5775	27.1205	27.1412	27.2256
	2% Input sgKDM6A#1	25.318	25.2881	25.1773	25.6828	25.5986	25.5069	25.871	25.8011	25.8989
	sgKDM6A#1 H3K27me3	23.1555	23.141	23.0962	23.6626	23.641	23.6051	24.2926	24.1875	24.2118
	sgKDM6A#1 H3K27Ac	27.5989	27.5822	27.5099	27.7796	27.6236	27.6944	27.2572	27.3682	27.4419
	2% Input sgKDM6A#1&OE-KDM6A	27.2689	26.6467	27.0643	27.4884	27.7309	27.4855	27.8328	27.8897	27.9215
	sgKDM6A#1&OE-KDM6A H3K27me3	25.3874	25.2183	25.352	25.9976	26.1509	26.1186	26.7752	26.4511	26.5637
	sgKDM6A#1&OE-KDM6A H3K27Ac	28.6431	28.7391	28.5446	28.9334	29.0964	28.7001	28.23	27.9795	28.2636

## Sheet: Supplementary Fig. 2
Supplementary Fig. 2b
		/ctrl avrg
	KMS11 dara-naïve	1.01589	1.01482	0.969287
	KMS11 dara-resistant#1	0.0589148	0.0610167	0.0597848
	KMS11 dara-resistant#2	0.0347764	0.0469497	0.0492916
Supplementary Fig. 2c
		Annexin V+
	KMS11 Control	32.01	43.23	38.71
	KMS11 Dara-resistant 1	13.81	11.19	16.67
	KMS11 Dara-resistant 2	16.26	17.07	21.44
Supplementary Fig. 2d
	Ct value	CD38#1			CD38#2			CD38#3
	2% Input control	24.9888	25.0174	25.116	25.3298	25.331	25.3958	25.5728	25.6375	25.6488
	control H3K27Ac	27.1194	27.1522	27.1272	27.3353	27.1926	27.2539	27.2002	27.2275	27.2589
	2% Input resistant #1	25.6164	25.5299	25.5377	26.0397	25.9331	26.0031	26.2466	26.2025	26.2643
	resistant #1 H3K27Ac	28.7368	28.6805	28.8566	29.1316	29.0022	29.0402	29.0192	28.9847	29.0914
	2% Input resistant #2	25.0582	25.0016	25.0167	25.2532	25.4357	25.3537	25.5798	25.6283	25.7204
	resistant #2 H3K27Ac	27.9782	28.0559	28.0142	28.1538	28.3593	28.0145	28.5818	28.4406	28.4756

## Sheet: Supplementary Fig. 3
Supplementary Fig. 3a
	MM1S	Lysis %
	E:T ratio	sgNT#1			sgKDM6A#1			sgKDM6A#2
	10:1	8.00468	6.46219		1.45295	-1.50937	-3.92021	-0.777356	-2.41108	-0.966715
	5:1	1.44332	1.48563	0.520995	-1.61416	-0.190099	0.2566	0.501823	-1.12384	-4.47657
	2.5:1	-0.260498	-1.48695	-2.13357	0.813463	-1.82509	-4.02164	-3.72182	-4.64309	-5.0104
Supplementary Fig. 3b
	H929	Lysis %
	E:T ratio	sgNT#1			sgKDM6A#1			sgKDM6A#2
	0.834028	46.8453	41.5121	34.0382	18.7411	15.8556	12.6024	17.1822	15.8642	10.9991
	0.417361	37.6983	31.6233	28.0481	19.1755	12.5426	12.4686	12.9702	9.11731	5.15214
	0.209028	17.4921	12.4338	14.0424	13.6543	7.69448	5.74548	9.35424	4.39732	1.38731
	2.5:1	5.92604	3.15008	6.73243	5.8289	4.05722	-1.45821	-2.03515	-1.83357	-2.86006
Supplementary Fig. 3d
	H929	Lysis %
		EV			CD38
	sgNT	35.191	37.343	38.8491	38.8453	38.7985	42.1224
	sgKDM6A	10.3981	10.8582	12.8493	24.4039	28.4631	29.8203
Extended Data Fig. 3e
	BLI
	Days	sgNT+NK					sgNT+NK+Dara					sgKDM6A+NK					sgKDM6A+NK+Dara
	8	1068000000	778500000	1134000000	891400000	1279000000	1135000000	941300000	477100000	813600000	352900000	352900000	808300000	1248000000	1105000000	505600000	3786000000	2328000000	2579000000	1350000000	703800000
	15	556900000	346400000	368600000	280600000	387900000	322400000	103500000	132300000	2711000	128700000	7697000000	2449000000	5060000000	5154000000	4489000000	10300000000	7888000000	7385000000	5988000000	2250000000
	22	823500000	607500000	779700000	591300000	1013000000	197900000	75150000	40600000	30090000	811500000	6250000000					10070000000	11140000000	10270000000

## Sheet: Supplementary Fig. 4
Supplementary Fig. 4b
			sgNT#1			sgKDM6A#1			sgKDM6A#2
	Dara	10	98.8978	99.323	96.7259	80.0822	73.3427	67.0203	59.9133	63.1085	61.1139
		5	66.4091	71.8696	75.0429	48.9282	38.67	46.9995	38.2944	30.5027	46.021
	Elot	10	78.667	77.4837	71.0398	64.2953	57.6153	53.5142	60.5285	66.6914	55.3331
		5	51.1316	53.5289			30.3025	26.7458	33.2129	37.5356	24.6244
Supplementary Fig. 4c
	MM1S	Lysis %
	E:T ratio	sgNT#1			sgKDM6A#1			sgKDM6A#2
	10:1	19.2781	25.9907	20.224	4.79547	7.10353		4.88595	7.9083
	5:1	17.349	12.5187	13.2402	6.47076	-3.12757	-10.8437	0.462205	0.164738	-13.7303
	2.5:1	11.1716	13.149	13.7128	-0.452745	-1.30718	-11.3347	-6.28958	-8.34231	-19.7972
Supplementary Fig. 4d
	H929	Lysis %
	E:T ratio	sgNT#1			sgKDM6A#1			sgKDM6A#2
	10:1	20.9262	22.8253	24.0595	7.91103	13.0139	9.27694	11.5952	12.7879	14.9466
	5:1	19.9434	17.9776	19.0695	9.2417	7.28345	7.21297	7.48292	8.41408	7.8153
Supplementary Fig. 4e
	H929	Lysis %
	E:T ratio	sgNT#1			sgKDM6A#1			sgKDM6A#2
	10:1	14.5756	12.2856	14.4144	9.47407	7.23174	8.97313	8.08367	10.2161	5.58154
	5:1	9.39649	9.09414	9.41852	5.93185	5.16692	5.31818	6.20057	5.93553	4.66298

[truncated: 3 more sheets: Supplementary Fig. 5, Supplementary Fig. 6, Supplementary Fig. 7]
